# Supplementary material for: hnRNPC Functions with HuR to Regulate Alternative Splicing in an m6A‐Dependent Manner and is Essential for Meiosis
Source: Adv Sci (Weinh). 2025 Feb 8;12(13):2412196. doi: 10.1002/advs.202412196 (PMC11967818; doi:10.1002/advs.202412196)
Supplement: Supplementary file 2 — Supplemental Table S1 [file ADVS-12-2412196-s007.xlsx]

## Sheet: down-regulated genes 
Table S1. Total identified differentially expressed genes between hnRNPC cKO and WT c-KIT+ cells
GeneID	control_readcount	cKO_readcount	log2FoldChange	pval	padj
Kcnh7	247.659	102.223	-1.2757	0.046468	0.89328
Cpne8	300.292	95.0476	-1.6584	0.020495	0.75884
Sdsl	196.056	84.1811	-1.2191	0.037854	0.8583
Gm51454	146.389	55.7279	-1.3913	0.0058377	0.52479
Kcnh2	2304.83	1067.68	-1.11	0.039215	0.86829
Atp13a5	8.95483	1.27303	-2.7803	0.023368	0.78088
Gm35065	5.35735	0.341286	-3.8338	0.03293	0.83825
Ccdc39	293.984	127.231	-1.2055	0.0016797	0.30458
Rasl12	1777.94	587.398	-1.5977	0.019625	0.74571
Alcam	1558.04	761.991	-1.0317	0.0043452	0.46863
Gm15527	3.99057	0	-4.3818	0.029687	0.82444
Syt7	2046.78	807.143	-1.3423	0.002364	0.35588
Sh3gl2	1768.53	760.342	-1.2175	0.021076	0.76658
Gm32262	180.704	69.4712	-1.3776	0.023718	0.78251
Gm32261	15.0088	4.73585	-1.7008	0.030254	0.83148
Kctd14	3016.84	902.245	-1.7414	0.0012599	0.28219
Slc25a18	321.256	109.113	-1.5573	0.013581	0.67677
Fgf3	48.8925	17.3474	-1.4859	0.0027254	0.37388
Trpm3	191.269	43.6304	-2.1314	0.018113	0.72856
Tafa5	1152.36	522.984	-1.1396	0.012098	0.66127
Tyro3	7818.45	3893.61	-1.0057	0.032749	0.837
Bcan	1803.13	749.614	-1.2661	0.044932	0.88903
Dpysl4	2235.56	753.894	-1.5681	0.012402	0.6641
Gm36358	5.08776	0	-4.7411	0.047607	0.89328
Creb3	1820.28	894.465	-1.0249	0.037077	0.85413
Rab7b	529.247	162.089	-1.7067	0.021304	0.76819
Hoxb9	724.637	285.181	-1.3449	0.029448	0.82361
Spink2	19.1629	7.6232	-1.3556	0.039799	0.87329
Gm51886	3.6075	0	-4.2374	0.038854	0.86812
Ric3	841.92	396.158	-1.0882	6.3882e-06	0.0070395
Gm40614	27.5264	7.01749	-1.9908	0.030766	0.83203
Chp2	1728.83	504.903	-1.7756	0.0091502	0.58897
Ltk	79.5878	22.8039	-1.8016	2.3718e-06	0.0036301
Gm33108	17.0239	3.40511	-2.3258	0.0032531	0.40737
Pcyt1b	435.846	139.147	-1.6468	0.019154	0.73473
Slc7a4	396.392	124.885	-1.6654	0.020115	0.75703
Lsr	3408.26	1188.12	-1.5203	0.017015	0.72207
Eras	46.3885	18.0073	-1.3683	0.0069622	0.55822
Tox	542.495	177.055	-1.6148	0.020521	0.75884
Tmie	199.825	51.5716	-1.9522	0.01096	0.63547
Clec12b	1689.73	421.607	-2.0028	0.0034349	0.42057
Gm30254	4.5912	0.341286	-3.6099	0.046754	0.89328
Pla2r1	400.779	135.682	-1.5615	0.015647	0.706
Gm31305	95.7971	26.7156	-1.8395	0.015449	0.70581
Sh3bp5	3223.47	1440.26	-1.1622	0.03843	0.86298
Agpat4	1004.34	362.421	-1.4704	0.033382	0.83893
Dtna	2290.91	1003.14	-1.1911	0.024143	0.78525
Slc41a3	716.967	276.017	-1.3772	0.018524	0.72856
Cabp1	367.157	117.933	-1.6382	0.010958	0.63547
Cidea	496.173	145.07	-1.7734	0.012	0.66127
Car5b	345.064	155.292	-1.1503	0.024578	0.78634
Creb5	420.567	124.786	-1.7519	0.0039902	0.45237
Ccdc69	111.177	37.0578	-1.5843	0.027189	0.81237
Ccdc68	60.6542	24.0963	-1.3232	0.047135	0.89328
Glb1l2	707.901	296.025	-1.2579	0.013958	0.68007
Gm29936	6.93127	0	-5.181	0.032636	0.83697
Shtn1	1717.64	665.455	-1.3678	0.02508	0.78816
Cavin4	140.766	51.974	-1.4337	0.0046017	0.48344
4930506C21Rik	53.0828	26.1099	-1.0275	0.036972	0.85413
Gm34528	3.957	0	-4.3562	0.035122	0.84595
Gm29838	5.69075	0	-4.8905	0.0058838	0.52479
Aard	19771.3	5219.48	-1.9214	0.0412	0.88119
Myo7b	11.8119	0.295231	-4.9845	0.0021464	0.34379
Efhd2	3277.32	1331.49	-1.2994	0.028856	0.82361
Efhd1	3041.82	1261.77	-1.2694	0.043138	0.88349
Ctnnal1	3036	1109.23	-1.4525	0.023391	0.78088
1810034E14Rik	27.7282	10.4645	-1.3989	0.039254	0.86829
Gjc3	26.4188	4.6554	-2.5363	0.041368	0.88119
Gm34006	27.4559	4.11849	-2.7601	0.038368	0.86298
Ncam2	73.0998	27.1566	-1.4358	7.2309e-05	0.042548
Krt28	7.31473	0.682571	-3.4315	0.02507	0.78816
Phactr1	409.247	171.047	-1.2578	0.045858	0.89218
Nkx2-6	5.21971	0.295231	-3.8075	0.026615	0.80574
Gm36313	6.07382	0.590463	-3.2112	0.041882	0.88119
Pla2g4e	21.59	6.23866	-1.7787	0.013442	0.67677
Dmrtc1a	273.999	73.2344	-1.9038	0.023214	0.78088
Rab31	5827.63	1979.7	-1.5576	0.017378	0.72207
Gm35953	150.648	71.6189	-1.0761	0.0026989	0.37388
Slc24a5	134.459	57.652	-1.2166	0.031389	0.8322
Defb36	828.6	140.658	-2.5585	0.00031163	0.12442
Sh3bgr	247.264	95.5548	-1.371	0.049766	0.89984
F2rl3	44.4217	13.1257	-1.7597	0.028633	0.82361
Bex2	2088	1036.86	-1.0098	0.042912	0.88349
LOC118567868	41.0302	17.386	-1.2364	0.0070907	0.55822
Prcd	355.381	121.423	-1.5493	0.0078603	0.56985
Gm38837	118.021	39.2969	-1.5839	0.015897	0.70845
Agbl4	53.477	25.7989	-1.0647	0.0080643	0.57373
Ildr2	2446.81	897.387	-1.4468	0.013365	0.67677
Kcng2	405.721	148.72	-1.4473	0.0095311	0.59812
Nme8	6.6768	0	-5.1155	0.0046328	0.48344
Gm10369	12.7104	2.78775	-2.2103	0.0089267	0.58138
Flrt1	1185.03	534.096	-1.1494	0.044648	0.88808
Gm40303	8.90712	1.02386	-3.1097	0.021916	0.77305
Spp1	1236.32	496.707	-1.3155	0.0093014	0.59316
Gm40305	4.0265	0	-4.4045	0.025491	0.78816
Cytip	593.849	192.666	-1.6237	0.021909	0.77305
4930544F09Rik	5.67268	0	-4.9204	0.042576	0.88259
Rsph1	106.495	34.6307	-1.6217	0.015766	0.70738
Pcsk1n	503.864	227.665	-1.144	4.1353e-05	0.02998
Mansc1	149.878	55.7054	-1.4261	0.029136	0.82361
Fshr	520.289	133.754	-1.9589	0.0071202	0.55822
Gm35074	15.406	6.19285	-1.3354	0.049811	0.89984
Hsd17b3	980.57	315.287	-1.6368	0.0060027	0.52665
Fuca2	589.813	256.46	-1.2015	0.047607	0.89328
Sema3a	40.8545	13.6435	-1.5831	0.044217	0.88349
Zdhhc2	2041.64	951.964	-1.1006	0.044224	0.88349
Sema3d	324.53	116.287	-1.4792	0.0099244	0.60943
Enpp2	2105.9	809.591	-1.379	0.036466	0.85218
Rubcnl	58.5104	17.1024	-1.7723	0.03023	0.83148
Cst9	4351.02	745.985	-2.5441	0.034738	0.84465
Cyp2s1	233.05	66.4188	-1.8096	0.015133	0.70055
Ubap1l	144.924	67.1449	-1.1165	0.0076059	0.56047
Aspg	59.8417	27.7123	-1.1108	0.02404	0.78507
Cpsf4l	37.3928	14.4102	-1.3842	0.017435	0.72337
Gm51436	79.5701	38.3305	-1.0536	0.02019	0.75878
Opn1mw	3.957	0	-4.3562	0.035122	0.84595
Plek2	133.914	47.8209	-1.4973	2.4126e-05	0.02144
Pate7	8.98664	0	-5.553	0.014995	0.69664
Gm48826	27.0547	8.64706	-1.6473	0.0055531	0.51537
1700011M02Rik	101.059	27.0572	-1.903	0.01285	0.67173
Man2a2	4054.6	1765.13	-1.1997	0.034453	0.84158
Gm5126	58.1641	22.1599	-1.3862	0.019446	0.74095
Prr15	169.833	61.2959	-1.4677	0.01614	0.71153
Kazald1	864.872	320.018	-1.4342	0.022337	0.77305
Shc2	920.572	384.763	-1.2582	0.036574	0.85218
Arhgef4	941.447	406.319	-1.2118	0.035232	0.84595
Tbc1d30	542.702	204.793	-1.4051	0.044001	0.88349
Tnfrsf11b	102.042	37.9355	-1.4242	0.03334	0.83893
Gm6559	6.20105	0	-5.0222	0.034089	0.83955
Grem2	751.955	285.027	-1.399	0.0377	0.85763
Rgs17	418.958	123.536	-1.7614	0.011477	0.64557
Hspb1	1830.35	702.05	-1.3823	0.020494	0.75884
E130114P18Rik	98.9184	23.7163	-2.0508	0.0037213	0.43625
Gm41029	5.4349	0	-4.8324	0.045508	0.89105
Rnf138rt1	98.7089	18.4561	-2.4192	0.0099302	0.60943
Sel1l3	1739.12	684.846	-1.3443	0.045757	0.89218
Flvcr2	1499.34	555.96	-1.4311	0.036784	0.85413
Bricd5	38.9273	10.8635	-1.8405	0.021356	0.76891
LOC118567945	4.75672	0	-4.6338	0.018466	0.72856
2810048H02Rik	21.3522	7.34713	-1.5383	0.013782	0.67801
LOC115487097	42.5941	20.9945	-1.0302	0.036229	0.85169
Gm36457	32.6646	15.1122	-1.1181	0.044222	0.88349
Gm10044	44.6467	15.058	-1.5502	0.0087205	0.58121
Gm41598	13.2925	4.12599	-1.7045	0.039005	0.86829
Vax2os	41.9169	16.6265	-1.3296	0.031974	0.83422
Ahsg	142.806	52.2498	-1.4463	0.01098	0.63547
Dusp15	453.949	114.265	-1.9901	0.0087988	0.58121
Gm51803	35.0469	13.3291	-1.3935	0.047009	0.89328
Sfxn3	1254.78	501.377	-1.3232	0.042705	0.88349
Acp7	364.999	103.941	-1.8115	0.012026	0.66127
Pax2	68.3791	22.356	-1.613	0.043791	0.88349
P2ry2	222.864	69.1957	-1.6868	0.022004	0.77305
Klhl23	6265.82	2733.04	-1.1969	0.049279	0.89965
LOC118567481	108.263	29.8481	-1.8553	0.031985	0.83422
LOC118567488	15.9538	0.682571	-4.5307	0.0058498	0.52479
Gm39157	3.74749	0	-4.2738	0.046007	0.89289
A730049N16Rik	9.76928	1.8635	-2.3022	0.034065	0.83955
Fmo4	38.2085	8.17536	-2.2172	0.021949	0.77305
Slc16a3	974.563	319.861	-1.6069	0.0018664	0.31851
Fstl3	952.761	360.977	-1.3996	0.020686	0.76291
Pappa	906.306	294.823	-1.6195	0.013942	0.68007
Capn6	3656.01	1164.01	-1.6512	0.0092553	0.5925
Rasal1	230.421	110.041	-1.0645	0.013107	0.67577
Gm17733	19.6004	6.58769	-1.5614	0.02889	0.82361
Cadm3	201.61	68.5946	-1.5565	0.037363	0.85622
Kcnv1	3.65953	0	-4.2423	0.042464	0.88259
Lypd10	56.9981	25.3345	-1.1809	0.048317	0.89416
Cnn1	235.365	86.8076	-1.438	0.043459	0.88349
Gm36227	16.4329	3.19424	-2.365	0.049466	0.89984
Frzb	349.802	122.12	-1.5175	0.0074479	0.55822
5730409K12Rik	65.1497	9.64377	-2.7345	6.5051e-05	0.041674
Gm7420	43.5458	21.4967	-1.0142	0.031298	0.8322
Akr1b8	2222.32	1006.04	-1.1433	0.038993	0.86829
Urml	26.1374	5.52194	-2.2605	0.032979	0.83825
Fgf11	888.083	324.432	-1.4525	0.00077414	0.20507
Cpvl	18.9195	5.47198	-1.7821	0.017252	0.72207
Gm36789	39.547	8.73892	-2.1813	0.00012107	0.063377
Rragb	803.885	379.493	-1.0825	0.017255	0.72207
Gm28802	20.6864	3.73889	-2.4918	0.043939	0.88349
Gm41145	153.5	40.6961	-1.915	0.002659	0.37388
Exoc3l2	1769.73	637.265	-1.4734	0.015904	0.70845
Hebp2	178.989	63.8466	-1.4873	0.0294	0.82361
LOC108168286	3.29628	0	-4.134	0.049746	0.89984
Prss45	46.9727	11.5308	-2.0424	0.00026736	0.1116
Gm31882	3.91301	0	-4.341	0.032054	0.83422
Prss41	90.9196	31.1252	-1.5479	0.0010402	0.25
Col18a1	10024.8	3929.22	-1.3512	0.033491	0.83893
L3mbtl4	143.336	39.949	-1.842	0.029411	0.82361
Gm33869	95.2585	41.7891	-1.1832	0.016592	0.71634
Pdlim4	1377.22	651.228	-1.0805	0.037438	0.85622
Tmem28	324.246	151.41	-1.0996	0.001085	0.25547
Rhox5	87.4953	23.7822	-1.8747	0.0038887	0.44634
Gm19708	16.5407	2.58438	-2.6423	0.026398	0.8038
Wif1	139.036	53.6077	-1.3723	0.033815	0.83893
Lrrc4b	50.1329	16.278	-1.6191	0.035784	0.84926
Ddr1	3913.85	1718.16	-1.1876	0.042406	0.88259
Rufy4	51.8395	25.5192	-1.0207	0.045018	0.88903
Gm19412	58.0969	21.2206	-1.4507	0.0086407	0.58121
Lair1	60.9719	26.623	-1.1829	0.036283	0.85181
Fut1	8.78558	2.38125	-1.8646	0.049646	0.89984
Gm16599	20.7577	7.26252	-1.499	0.015991	0.70939
1500009C09Rik	12.7761	3.3055	-1.9879	0.024113	0.78521
Aass	392.628	126.143	-1.6372	0.018249	0.72856
Rarres1	607.573	188.617	-1.6873	0.015333	0.70167
Cadps	328.14	119.528	-1.4554	0.030794	0.83203
Ctnna2	1395.53	396.415	-1.8155	0.0043718	0.46863
Gm36767	8.03553	0	-5.3829	0.0013167	0.2902
Strip2	2553.83	950.425	-1.4259	0.0084953	0.58121
Gm46741	65.9954	29.8294	-1.1607	0.0033385	0.41567
Mybpc2	45.5721	16.9984	-1.416	0.002307	0.35478
Gm52176	4.25211	0	-4.4629	0.02355	0.78155
Dsg2	137.571	64.2058	-1.099	0.044015	0.88349
Spsb4	122.169	59.0435	-1.0413	0.042337	0.88259
Cacng5	226.327	81.6077	-1.4699	0.019176	0.73473
Cacng6	128.3	53.5103	-1.2601	0.00071846	0.19744
Eppin	341.177	83.6061	-2.0286	0.0035476	0.42678
1700003M07Rik	64.255	29.3116	-1.1418	0.013368	0.67677
C130071C03Rik	17.331	3.35905	-2.3439	0.041904	0.88119
Gm32345	3.73139	0	-4.2914	0.033194	0.83893
Gm52702	25.3683	8.19427	-1.6012	0.012098	0.66127
AU015836	6941.31	2010.95	-1.7873	0.0052432	0.50031
Plce1	2230.07	787.124	-1.5023	0.024661	0.78698
H4c11	9.69545	2.42731	-2.0206	0.032123	0.83422
Gata1	515.703	121.745	-2.0827	0.005518	0.51537
Ccdc170	200.149	63.9043	-1.6467	0.043053	0.88349
Ly6k	885.323	239.773	-1.8869	3.0622e-07	0.0007669
Rnft2	603.533	286.681	-1.0737	0.0018331	0.31851
Stxbp6	679.57	248.411	-1.4513	0.030781	0.83203
Smpx	1111.3	359.773	-1.6271	0.013719	0.67677
Gm32443	197.499	44.6346	-2.1436	0.0062269	0.54115
Spef2	41.3414	17.9729	-1.2148	0.0069672	0.55822
Tmem151b	267.153	128.78	-1.0584	0.00095821	0.23998
Gm31090	25.8176	9.36019	-1.472	0.0090417	0.58675
Spire2	1035.88	477.401	-1.1172	0.011928	0.66127
Map7d3	353.365	131.581	-1.4248	0.045788	0.89218
Slc25a21	102.17	25.0136	-2.0321	0.015242	0.70099
Meiob	84.9763	18.0414	-2.2291	8.3353e-08	0.00032804
Cst11	26.7102	3.51637	-2.9281	0.006616	0.55242
Cst12	4214.47	1065.51	-1.9838	0.0022956	0.35478
Mtcl1	2966.18	978.729	-1.5995	0.01841	0.72856
Nnmt	33.5207	13.8425	-1.2579	0.046738	0.89328
Tmem198	156.323	58.4771	-1.4164	0.009401	0.59401
4930486L24Rik	250.905	98.441	-1.3485	0.038316	0.86298
Rnpepl1	1037.42	488.561	-1.0861	0.043331	0.88349
Epyc	23.3783	5.75971	-2.0289	0.035844	0.84926
Plat	1243.51	560.94	-1.1483	0.029612	0.82384
A2m	75.2122	27.9154	-1.4211	0.0074709	0.55822
Plppr4	798.51	260.373	-1.6164	0.020943	0.76493
Sfrp4	127.487	43.795	-1.5405	0.015494	0.706
Nxf3	1575.58	629.878	-1.3225	0.039517	0.87071
Rorc	524.662	186.958	-1.4879	0.0065919	0.55242
Capn11	25.9984	5.90928	-2.1521	0.03015	0.83148
Cdo1	699.758	312.464	-1.163	0.0054781	0.51507
Sytl4	1582.18	536.359	-1.5605	0.02521	0.78816
Otop2	28.3563	4.16039	-2.7362	0.008102	0.57378
Il10ra	422.69	134.261	-1.6541	0.01801	0.72856
Tmsb15b1	104.273	19.0961	-2.442	0.0010296	0.25
Elovl2	6082.21	2286.23	-1.4115	0.022203	0.77305
Gm35856	18.029	3.45116	-2.3758	0.02709	0.8112
Cldn34b1	91.8817	42.8853	-1.1054	0.015288	0.70167
Gm31974	10.5113	1.90205	-2.5446	0.021102	0.76658
LOC118567721	369.059	177.226	-1.0577	0.00038631	0.13644
Kbtbd12	22.7194	10.3188	-1.1422	0.043178	0.88349
Gm51661	4.97427	0	-4.6925	0.015945	0.7085
Gm35533	547.883	147.037	-1.8973	0.0031121	0.39737
S100z	16.204	4.01473	-1.9796	0.026058	0.79942
Meiosin	3653.86	1647.79	-1.149	0.0048353	0.48974
Gm52877	33.3269	9.44065	-1.8048	0.02222	0.77305
Lyrm7os	8.45218	0.682571	-3.6101	0.014934	0.69664
Scara3	693.489	196.263	-1.8209	0.0059295	0.5255
Wnk3	3448.58	1196.42	-1.5271	0.0072148	0.55822
Rassf2	1061.8	435.375	-1.2858	0.046495	0.89328
Gm32391	54.0327	16.8144	-1.6762	0.047693	0.89328
Etd	557.21	153.956	-1.8558	0.0037078	0.43625
Dynlrb2	8.47436	1.21948	-2.9251	0.036584	0.85218
Sema5b	3813.82	1368.57	-1.4785	0.019077	0.73473
Syt12	160.605	77.558	-1.0482	0.041626	0.88119
Kcnn2	85.8243	34.4654	-1.3279	0.00029148	0.11846
Faim2	56.2326	26.1868	-1.1023	0.02543	0.78816
Wfdc10	1020.24	227.853	-2.1627	0.0023801	0.35635
Npr2	947.817	401.218	-1.2399	0.047311	0.89328
Gm12119	6.02984	0	-4.9755	0.0050465	0.50009
Wfdc18	22.0915	6.46893	-1.7588	0.039271	0.86829
Acsl6	177.515	46.7364	-1.9252	0.0031514	0.40008
5430401H09Rik	11.1559	2.8338	-1.9963	0.023456	0.78088
1700031F05Rik	85.2964	41.8312	-1.0407	0.0052508	0.50031
Hnrnpc	16564.9	4125.27	-2.0057	3.6187e-13	9.9691e-09
Ctsl	22444.7	9151.64	-1.2943	0.024089	0.78521
Prss50	2547.4	920.422	-1.4692	1.2384e-07	0.00042645
Popdc2	36.1021	10.8363	-1.7262	0.044351	0.88473
Gm36803	4.09836	0	-4.4491	0.024539	0.78634
LOC118568033	78.7117	18.6743	-2.0683	0.023192	0.78088
Mt3	281.947	103.216	-1.4491	0.016353	0.715
Gm35378	4.28804	0	-4.4837	0.019051	0.73473
Adh6b	24.3652	9.75478	-1.3002	0.040056	0.8756
Vax2	55.4727	18.9584	-1.5706	0.0010115	0.24881
Trank1	15063	5802.15	-1.3763	0.012073	0.66127
Gm34758	16.9796	2.54607	-2.6794	0.015918	0.70845
Sh3tc2	1230.42	424.77	-1.5342	0.019497	0.74187
Septin6	2056.54	933.589	-1.1392	0.041456	0.88119
Kitl	6362.14	2596.09	-1.2931	0.027305	0.81266
Kcnk13	381.116	113.703	-1.7438	0.0047977	0.4887
Defb19	1577.08	569.747	-1.4687	0.024682	0.78698
Hepacam	143.327	70.0001	-1.0304	0.046954	0.89328
1700021L23Rik	37.6047	17.6008	-1.1078	0.020244	0.75878
Gm26748	6.16551	0.682571	-3.193	0.046289	0.89328
Socs2	1678.06	634.628	-1.4027	0.016924	0.72063
Kif6	173.708	81.8407	-1.0841	0.0064907	0.55043
Pkn3	284.204	140.354	-1.0186	0.0098713	0.60943
BC034090	1535.69	759.997	-1.0146	0.047734	0.89328
A330094K24Rik	18.1728	4.74335	-1.9234	0.02944	0.82361
4930455G09Rik	20.674	4.80856	-2.0923	0.0020041	0.3326
Rps6ka2	3004.61	1020.41	-1.5579	0.018263	0.72856
Foxp4	1713.16	681.352	-1.33	0.029244	0.82361
Adh4	52.1879	15.4456	-1.7464	0.042897	0.88349
Spdya	433.422	162.536	-1.4199	2.9178e-08	0.00016076
G630025P09Rik	19.083	7.43923	-1.3907	0.048521	0.89531
Nr0b1	886.221	364.404	-1.282	0.043214	0.88349
4930515G01Rik	22.4901	8.99975	-1.3177	0.027786	0.81795
Cdsn	18.5961	4.11849	-2.1977	0.039527	0.87071
Tgfbr3l	133.04	46.3333	-1.519	0.049489	0.89984
Dpep3	2346.38	816.137	-1.5238	4.0875e-06	0.005159
BC051142	423.741	194.505	-1.124	0.0099515	0.60943
Sema6c	4362.54	1888.48	-1.2078	0.047797	0.89328
Ppt1	9798.12	3319.87	-1.5613	0.012532	0.66626
Vsig1	751.363	307.352	-1.289	0.03141	0.8322
Wfdc9	112.28	29.6027	-1.9183	0.0074561	0.55822
Wfdc8	67.4488	20.3427	-1.7289	0.031211	0.8322
Scx	546.823	172.63	-1.663	0.0079401	0.57113
Slc26a7	3830.79	1113.43	-1.7825	0.0057692	0.5246
Rab9b	42.1912	16.1779	-1.3808	0.0016233	0.30458
Slc25a45	435.417	151.356	-1.5242	0.010925	0.63547
Wfdc6a	258.782	52.3681	-2.3023	0.0036909	0.43625
Wfdc6b	57.5607	13.2597	-2.1057	0.0068876	0.55822
Epn3	454.503	116.591	-1.9625	0.0047355	0.48804
AA467197	128.768	42.6822	-1.588	0.011174	0.64199
Etnk2	3286.09	1257.26	-1.386	0.018839	0.7341
Lpar3	805.069	347.062	-1.2132	0.043103	0.88349
Gm33561	34.4657	9.12651	-1.9161	0.046165	0.89328
Slc1a6	644.572	239.302	-1.4292	0.020742	0.76291
Cstdc1	365.906	80.2362	-2.1898	0.0014556	0.29951
Amh	3297.33	1194.77	-1.4645	0.022183	0.77305
Gm30505	38.774	8.80413	-2.1308	0.0016437	0.30458
Prss12	363.204	96.6044	-1.9092	0.011206	0.64199
Ntn5	29.1243	13.2331	-1.1315	0.027868	0.81847
Clca3a2	67.2772	19.775	-1.7612	0.043608	0.88349
Tslrn1	208.311	76.3961	-1.4492	2.9035e-07	0.0007669
Gm48350	53.0488	23.633	-1.1741	0.035843	0.84926
Zfp579	424.454	205.408	-1.0467	0.043558	0.88349
LOC115488342	163.72	35.6815	-2.2051	0.00016266	0.07595
Tspan17	696.617	263.434	-1.4026	0.041695	0.88119
Tnni3	2040.26	837.438	-1.2846	0.027417	0.81358
Ifngr2	2022.95	973.952	-1.0545	0.048999	0.89812
Gm53	141.004	45.1791	-1.6401	0.021262	0.76769
Chil1	19.4402	7.32023	-1.4087	0.044783	0.88838
Dlg2	175.628	68.4697	-1.356	0.044989	0.88903
St8sia1	323.405	118.262	-1.4502	0.031246	0.8322
Ins2	58.3353	14.2151	-2.0436	0.0034345	0.42057
Fhl4	64.9021	30.0895	-1.1044	0.0048643	0.49087
Gm2093	23.3092	6.56104	-1.8216	0.013162	0.67648
Ern2	50.4943	24.196	-1.0582	0.010862	0.63547
Gpr37	1693.04	408.182	-2.0521	0.0027751	0.37626
Odf4	3.74749	0	-4.2738	0.046007	0.89289
Gm51876	79.9626	20.6221	-1.9479	0.032136	0.83422
Myocd	146.661	44.8186	-1.7086	0.027659	0.81756
Phox2a	70.4976	34.7143	-1.0337	0.004187	0.46611
Islr2	593.642	290.516	-1.0302	0.044576	0.8874
Plxnb3	44.5637	13.0685	-1.7711	0.035252	0.84595
Gm34375	13.4241	1.66037	-2.9827	0.016034	0.71017
Scara5	3126.53	917.175	-1.7692	0.0090518	0.58675
Lrrc6	30.8121	8.92314	-1.7979	0.0039046	0.44634
Tmem200b	2105.89	692.106	-1.6052	0.0098729	0.60943
Edn1	2715.89	1024.22	-1.4068	0.023373	0.78088
Shisa8	1932.27	523.516	-1.8839	0.0052666	0.50031
Stard10	238.404	92.4788	-1.3653	0.028652	0.82361
Gm39281	6.83761	0	-5.1608	0.0088118	0.58121
Gm40552	77.4729	14.821	-2.3884	0.0052545	0.50031
Pate6	24.9324	4.42122	-2.4847	0.020719	0.76291
Sulf1	1060.99	517.123	-1.0367	0.049688	0.89984
Thsd7b	132.36	60.8884	-1.1149	0.028302	0.82361
Gsta4	4732.02	2151.02	-1.1374	0.036216	0.85169
1700095J03Rik	18.6801	6.44203	-1.5382	0.016495	0.715
Atp1b1	3235.92	1327.88	-1.2849	0.026515	0.80492
Padi2	1636.17	534.393	-1.6141	0.0070323	0.55822
Gm13596	34.5177	8.07575	-2.0954	0.017253	0.72207

## Sheet: up-regulated genes
Table S1. Total identified differentially expressed genes between hnRNPC cKO and WT c-KIT+ cells
GeneID	control_readcount	cKO_readcount	log2FoldChange	pval	padj
Gpha2	14.9293	38.0235	1.3201	0.028402	0.82361
Nt5c1a	2.53819	12.2667	2.2238	0.021682	0.77228
Hpcal4	21.7471	47.7823	1.1417	0.010814	0.63547
Sele	14.6197	45.3994	1.6448	0.048154	0.89362
Tpsb2	36.1085	136.195	1.9203	0.049064	0.89871
Otof	108.011	285.798	1.4067	0.00044382	0.14731
Slc6a19	1.04751	12.5966	3.2836	0.0067043	0.55364
Vmo1	0	3.40511	4.2491	0.041062	0.88119
Meg3	840.519	1692.23	1.0101	0.0013136	0.2902
Gm38684	11.6548	34.7151	1.5644	0.0045242	0.47937
Bpifb5	26.3689	63.0979	1.2397	0.0059324	0.5255
Bpifb4	70.2002	142.519	1.0193	0.02779	0.81795
Cage1	174.5	391.195	1.1673	1.1416e-06	0.0019656
Scn3a	50.265	132.143	1.3913	5.1797e-07	0.0011891
Slc6a15	46.2405	106.244	1.208	0.0005772	0.1721
LOC118567332	19.9022	52.6832	1.4206	0.0051424	0.50031
Ccl11	1.27312	11.0289	3.1232	0.040719	0.87981
Marco	3.60985	15.1805	2.1117	0.042491	0.88259
Olfr329	11.0343	26.6393	1.2836	0.029195	0.82361
Ppp1r3a	46.3163	148.968	1.7103	1.0903e-05	0.010565
Esr1	469.169	1120.83	1.2586	2.1222e-07	0.0006496
Zbp1	10.7926	32.5844	1.588	0.042018	0.88119
Cldn19	9.26467	22.5741	1.3355	0.029193	0.82361
Cd36	92.2137	224.655	1.2882	0.022943	0.78088
Ctsg	0	5.46838	4.9206	0.048473	0.89502
Rhoj	208.919	419.068	1.0086	0.0008505	0.21695
Gm20911	0	3.313	4.2143	0.042964	0.88349
Gbp2	79.62	544.308	2.7731	0.032525	0.83585
Slco4a1	15.9509	32.007	1.0229	0.024529	0.78634
Gm51992	0	4.35601	4.6069	0.015529	0.706
Ccdc85a	34.1932	72.3658	1.0942	0.043387	0.88349
Gm17586	12.7463	80.4889	2.6532	0.0027279	0.37388
Gm36642	0	3.51637	4.2893	0.03894	0.86829
Avpr1a	35.0624	79.3456	1.195	0.0015865	0.30458
Slc11a1	23.4099	57.7133	1.3373	0.0041569	0.46552
Gabrr1	0.419005	7.13626	3.6754	0.0178	0.72856
Sh3tc1	260.555	533.675	1.0344	0.0002924	0.11846
Aldh3a1	344.888	850.605	1.3026	3.281e-05	0.026585
Col14a1	669.62	1341.43	1.0031	3.8062e-09	3.4952e-05
Mexis	63.3755	135.095	1.0958	0.0073975	0.55822
Mansc4	63.3596	164.87	1.3923	0.0010115	0.24881
Ifi47	68.606	303.416	2.1463	0.0083459	0.57769
Nlrp6	29.0265	65.5545	1.1943	0.041453	0.88119
Gm16168	7.76594	19.7057	1.371	0.024891	0.78811
Gm29967	20.9809	51.3013	1.297	0.0060017	0.52665
Gm35170	0	8.41704	5.5494	0.00078851	0.20688
Cldn1	373.495	892.311	1.2562	6.8795e-08	0.00031587
Tmem54	4.31592	18.1912	2.0267	0.0035206	0.42539
Cav2	340.416	685.431	1.0106	0.0098986	0.60943
Gm36375	5.28352	16.9218	1.6383	0.043967	0.88349
Gabra3	14.4659	34.4043	1.254	0.024456	0.78634
Hsd11b1	23.3834	57.3971	1.3031	0.0072394	0.55822
Ifi213	1.60416	16.2421	3.2843	0.034132	0.83955
Gm4013	11.1062	43.9858	1.9914	3.1076e-05	0.025943
9130008F23Rik	6.48477	16.9029	1.3715	0.04732	0.89328
F830016B08Rik	11.773	55.275	2.2307	0.049786	0.89984
Cfi	16.7942	44.946	1.4395	0.045391	0.89062
Ifi206	0.419005	5.77861	3.4032	0.042366	0.88259
Ciita	35.0543	108.515	1.6381	0.024476	0.78634
Olfr330	23.8562	76.3042	1.6456	6.6561e-05	0.041674
Serpina3c	119.924	286.239	1.2505	0.00020179	0.091134
Egfr	455.446	1066.04	1.2263	2.6702e-08	0.00016076
Ifi203	59.5951	203.423	1.7799	0.0013442	0.29296
Serpina3f	8.75573	65.8532	2.9014	0.0071417	0.55822
Serpina3g	300.44	822.824	1.4528	5.896e-05	0.039617
Evi2	0.766149	13.2339	4.201	0.028362	0.82361
Il34	21.5957	51.7252	1.24	0.010043	0.60943
Alox5ap	19.1119	48.6764	1.3411	0.0093486	0.59355
Gm29682	5.31945	15.7564	1.4826	0.048877	0.89648
Gm12930	9.57156	24.0881	1.3257	0.035719	0.84926
Astn2	14.1386	31.2518	1.1205	0.028984	0.82361
Gvin1	95.4432	350.492	1.878	0.017227	0.72207
Hsd3b1	8232.08	16946.1	1.0416	0.012781	0.67066
Aqp6	7.47888	18.5592	1.363	0.045111	0.88992
Gm2824	11.17	39.6416	1.7889	0.00037278	0.13337
4833415N18Rik	0.427056	7.47339	4.4129	0.0076088	0.56047
Bhmt	63.0364	144.005	1.1959	0.00077313	0.20507
Sostdc1	5.64912	18.46	1.7372	0.032072	0.83422
Naip5	31.8217	82.098	1.3392	0.0048936	0.49202
Aspn	105.571	225.045	1.0932	0.044097	0.88349
Robo2	132.75	301.946	1.1934	8.2815e-06	0.0087748
A330040F15Rik	0	4.33686	4.6018	0.017824	0.72856
Gm40118	1.62026	12.2784	3.0956	0.0082433	0.57698
Ppp2r2b	2.12723	12.7845	2.681	0.010822	0.63547
Laptm5	65.8735	151.452	1.2036	0.04343	0.88349
Themis3	0.419005	6.48034	3.5642	0.030965	0.8322
Sphkap	75.434	174.742	1.1967	3.5073e-05	0.027606
Pdzd3	20.0455	43.9862	1.1681	0.0079094	0.57041
Psmb8	61.8621	156.092	1.3374	0.04624	0.89328
Ptgdr	0.419005	5.169	3.2312	0.047859	0.89328
Prex2	118.823	254.571	1.1032	0.026421	0.8038
Hoxc6	99.2838	200.578	1.0189	0.028906	0.82361
Iigp1	159.195	1181.07	2.8913	0.026426	0.8038
Gbp10	52.0689	160.408	1.6281	0.033286	0.83893
Lhcgr	1009.69	2143.99	1.0873	0.0016777	0.30458
Adh1	1344.71	2972.98	1.1445	0.0028902	0.38072
Pcdh17	161.67	330.516	1.0334	0.021237	0.76769
Tnfsf10	44.537	121.601	1.4531	0.033744	0.83893
Stk32a	45.5633	101.345	1.1598	0.007514	0.55822
Pon3	478.49	986.086	1.045	0.0006137	0.17736
Gm26579	0.419005	5.28026	3.2579	0.046659	0.89328
Gm39069	0	4.6704	4.7072	0.014974	0.69664
Scn3b	24.8973	55.4953	1.156	0.038249	0.86298
Gm9899	30.4631	76.5	1.3358	0.0018078	0.31851
Ms4a10	31.9854	93.6711	1.5384	1.7865e-06	0.0028951
Fsip2	8.3646	28.2762	1.7086	0.020737	0.76291
Tap1	172.973	529.616	1.6148	0.0055218	0.51537
Fbp1	2.02317	9.924	2.1589	0.04389	0.88349
Tap2	138.542	312.523	1.1775	0.0028517	0.37953
Gm52321	1.69212	11.2775	2.6748	0.0095548	0.59824
Gm10220	4.27194	13.4287	1.5999	0.035189	0.84595
Il2rg	34.8849	85.3567	1.2807	0.0070047	0.55822
Layn	155.291	320.355	1.0512	0.0001098	0.060497
Msr1	11.3318	29.6214	1.403	0.046357	0.89328
Cd84	13.8606	36.4397	1.4276	0.035655	0.84926
Clec4a1	16.5851	36.1674	1.1415	0.014292	0.68354
H2-DMb1	12.3434	35.1806	1.5256	0.031404	0.8322
Oca2	208.938	430.131	1.0393	0.0022593	0.35478
Cypt2	0.628508	6.99834	3.1537	0.041785	0.88119
Gm31419	11.0864	33.6372	1.6366	0.0027083	0.37388
Gm36585	0	4.85461	4.7569	0.010219	0.61603
Hoxa9	1.18515	9.09961	2.8985	0.017521	0.72477
Crhr1	48.0096	115.505	1.2638	0.010042	0.60943
Itk	12.2437	31.4171	1.391	0.030412	0.83203
Gm4131	0	3.48947	4.2784	0.038212	0.86298
Gm36417	6.78224	25.5886	1.9064	0.0023241	0.35478
Hk3	16.3041	43.8059	1.4082	0.0021053	0.33918
Cyp21a1	80.3675	189.208	1.2444	0.0028335	0.37893
4930570E01Rik	8.11681	20.875	1.3252	0.045494	0.89105
Rgs18	2.11113	11.4579	2.3473	0.034639	0.84433
Gpr88	99.2612	206.053	1.0536	0.00033177	0.12574
Inhba	256.599	640.477	1.3227	2.1004e-05	0.019288
Thrsp	7.68034	20.3735	1.4155	0.039237	0.86829
Stc1	300.776	1250.85	2.0575	1.0987e-12	1.5134e-08
Eya1	75.3539	163.789	1.1311	0.000106	0.059597
3110099E03Rik	9.69545	57.0004	2.5331	9.0776e-07	0.0016672
Gbp9	105.018	302.334	1.5277	0.013695	0.67677
Gm52520	44.1888	102.272	1.2065	0.024323	0.78634
Ntng1	5.5588	17.2367	1.6413	0.046056	0.89289
Gbp3	133.806	385.127	1.5269	0.030882	0.8322
Appbp2os	26.2631	53.9027	1.0509	0.0059797	0.52665
Gm28154	0	3.60823	4.3392	0.033721	0.83893
Gbp7	181.067	550.215	1.6049	0.015739	0.70732
Rsc1a1	44.8923	822.34	4.1921	0.0015851	0.30458
Gbp5	16.151	111.286	2.799	0.0038347	0.44387
Gbp4	47.9693	380.653	2.9878	0.028165	0.82361
Gm5878	7.93952	27.9613	1.8617	0.0015944	0.30458
Srpx2	128.299	277.672	1.1209	0.00049704	0.15963
Sprr1a	0.419005	6.42703	3.5495	0.040511	0.87981
Ankrd63	46.0235	127.495	1.4833	0.0017208	0.30784
Gm32819	70.7539	162.099	1.2004	0.025162	0.78816
Ephx1	754.498	1632.48	1.115	7.031e-05	0.042548
Gm32970	8.95915	23.7247	1.4323	0.035351	0.84729
Serpinb9b	0	5.55609	4.9607	0.0086616	0.58121
Gm37120	22.4343	50.6771	1.2058	0.023369	0.78088
Gm30799	2.88533	15.2045	2.4112	0.0065046	0.55043
Gm35988	60.8101	154.676	1.3644	0.0005773	0.1721
Nupr1	27.1947	60.7106	1.1605	0.027435	0.81358
Ndnf	14.1107	31.7348	1.1684	0.034694	0.84433
Xdh	60.3791	145.855	1.2773	7.6827e-07	0.0015118
4930426D05Rik	33.6554	90.6529	1.4293	4.1199e-06	0.005159
Slc25a34	116.284	261.114	1.1726	0.0015321	0.30458
Casp12	43.7439	88.2976	1.0224	0.014196	0.68103
Vcam1	1678.64	3968.08	1.2418	0.000136	0.06573
Hao2	337.523	684.822	1.0206	0.024772	0.78778
A530020G20Rik	116.617	273.075	1.2304	5.7468e-05	0.039579
C7	95.2977	227.369	1.2626	0.0004699	0.15411
Nkx3-2	0	6.42288	5.1657	0.0026279	0.37388
Gm11454	7.02767	24.0234	1.7467	0.0033731	0.4167
Gm51877	13.0679	29.7448	1.2036	0.025425	0.78816
Cldn2	1.25702	11.6493	2.9547	0.019691	0.74584
Gm34128	13.4033	31.712	1.2921	0.03762	0.85723
Svep1	83.1077	214.778	1.3824	6.4669e-05	0.041674
Bmp5	52.3915	105.452	1.0207	0.029359	0.82361
BC024386	0.854113	9.31438	3.7098	0.011317	0.64281
Cdhr5	61.5793	123.616	1.0072	0.0023634	0.35588
Gm46056	3.46986	12.6618	1.8248	0.023699	0.78251
Gm8995	25.3257	84.3311	1.7404	0.022734	0.77908
Gm52186	1.39466	7.91844	2.4233	0.034906	0.84595
Gimap4	64.503	158.532	1.2999	0.022737	0.77908
S100a4	4.07048	14.2989	1.8195	0.033325	0.83893
Serpinb1b	9.60749	29.3499	1.5752	0.0030383	0.39482
Gm19325	12.7023	33.5062	1.3856	0.0084202	0.57848
Gm29083	0	3.53552	4.295	0.035208	0.84595
Ap3b2	20.9786	48.9645	1.216	0.017171	0.72207
Tssk2	33.1125	72.8683	1.1426	0.0024272	0.35809
Trim29	2.44217	14.184	2.3912	0.012732	0.66936
Chil5	0	4.23725	4.5564	0.018742	0.73237
Tssk1	61.3887	127.902	1.0536	0.00033319	0.12574
Gm1113	13.363	34.0243	1.3595	0.006266	0.54283
Pcdhb6	3.73139	11.8796	1.6711	0.039182	0.86829
Atp6v1e2	0	4.70895	4.7049	0.016299	0.71386
Adgrg7	30.5743	76.2539	1.333	0.013842	0.6791
Slc4a4	274.665	551.983	1.0049	3.6849e-06	0.0050757
Wnt2	20.5623	55.6046	1.4152	0.0082162	0.57698
Gm39429	1.56823	8.27887	2.4014	0.034953	0.84595
Gm31235	11.4178	40.5509	1.809	0.033691	0.83893
Htra3	2370.33	5018.45	1.0821	7.4633e-07	0.0015118
Gm30874	0	5.44507	4.926	0.0056689	0.52058
B230344G16Rik	15.2164	47.6245	1.6078	0.0022179	0.35318
Olfr558	12.8957	37.4449	1.4977	0.012315	0.6641
Accsl	7.0854	20.6529	1.5688	0.013093	0.67577
8030451A03Rik	13.1734	34.0515	1.3551	0.044175	0.88349
Trex1	20.7969	49.7201	1.2414	0.017335	0.72207
Npas2	61.1103	127.32	1.0686	0.0030537	0.39496
Cilp	33.2165	67.2815	1.031	0.0031156	0.39737
Nfam1	14.4891	38.2157	1.4216	0.032387	0.83498
Abcg3	5.84822	21.6696	1.8748	0.013708	0.67677
LOC115490409	7.17337	20.7567	1.5612	0.012386	0.6641
Gm40158	0.766149	11.7104	4.1238	0.0034792	0.42224
Hgf	47.2275	128.188	1.447	0.00012719	0.064889
Lcp2	40.3459	101.511	1.3459	0.00021202	0.092027
4632428C04Rik	0	5.22255	4.8734	0.008903	0.58121
Pnliprp1	0	6.12015	5.0848	0.004673	0.4858
Atp6v0a4	6.28568	19.522	1.668	0.022145	0.77305
Klhl14	77.6033	210.582	1.4509	0.00011319	0.061142
Gm34922	3.18849	10.6868	1.8238	0.049481	0.89984
Gpr4	29.8024	72.167	1.2734	0.00080517	0.20926
Gm7932	7.34694	17.4703	1.2904	0.046218	0.89328
Clec4d	10.097	31.4976	1.6475	0.020505	0.75884
P2ry10	4.23836	20.9793	2.3011	0.037686	0.85763
Cdh9	15.031	46.5135	1.6049	0.00058098	0.1721
Neurl3	50.4378	100.595	1.0157	0.016286	0.71386
Hgfac	1.67602	12.6884	2.7039	0.027563	0.8156
Emp1	916.045	1876.63	1.035	0.03775	0.85807
Cd244a	0	5.90903	5.0407	0.029075	0.82361
Fgf10	7.67798	22.5056	1.5558	0.017521	0.72477
S100b	93.5789	233.507	1.3163	0.00044253	0.14731
Tgfbr3	1027.25	2098.4	1.0315	0.00042931	0.14601
Gm33742	7.52856	21.4165	1.5589	0.030681	0.83203
Gbp6	101.531	535.797	2.4001	0.0423	0.88259
Cntf	32.4141	78.5985	1.2929	0.011954	0.66127
Gm14055	9.56586	23.6826	1.2804	0.044081	0.88349
Npffr2	3.15864	18.2295	2.4	0.0093642	0.59355
Slco2b1	53.3551	123.068	1.2063	0.028231	0.82361
Cybb	31.4117	76.7324	1.2827	0.040691	0.87981
E330013P04Rik	0.419005	5.89762	3.4129	0.031564	0.8322
Arsj	26.213	53.075	1.0395	0.02684	0.809
Smoc2	3276.28	6670.97	1.0262	9.0293e-06	0.0092129
Gm39017	0	3.40511	4.2491	0.041062	0.88119
Gm31359	0	7.34688	5.3607	0.0015883	0.30458
Sp100	40.9342	113.153	1.4722	0.033105	0.83893
Apol6	6.16983	19.5021	1.7289	0.034409	0.84158
9930111J21Rik2	2.33673	15.2185	2.7442	0.043155	0.88349
Gm44140	5.64107	17.5281	1.6416	0.025108	0.78816
Grm7	12.4266	28.418	1.2033	0.028799	0.82361
Gm19522	0	3.87681	4.4289	0.025367	0.78816
Bmp2	250.823	561.929	1.1612	0.0013626	0.29326
Sntb1	155.268	370.776	1.2622	0.00035681	0.12934
Fam205a2	16.0446	31.7773	1.0079	0.036851	0.85413
Nlgn1	25.4724	50.7507	1.016	0.019669	0.74584
Chrm3	7.24523	32.6366	2.1544	0.0011665	0.26779
Chrm2	8.54623	25.0512	1.5171	0.017875	0.72856
1700060C20Rik	0	3.26695	4.1962	0.0487	0.89612
Rapgef4	264.912	531.368	1.0076	0.00021873	0.092706
Clec4n	25.5853	63.4234	1.3051	0.03266	0.83697
Myrfl	65.6555	132.793	1.0257	0.0016653	0.30458
Igtp	212.456	576.632	1.4412	0.023163	0.78088
Fcgr1	10.5099	28.4025	1.4878	0.028279	0.82361
Lsamp	35.7912	97.5466	1.4513	0.022143	0.77305
Fat4	342.401	787.291	1.2035	2.7804e-05	0.023937
Ermap	24.0143	62.7749	1.4077	0.00032079	0.12574
Gm35321	23.3361	46.4019	1.0094	0.019995	0.75356
Gm46767	0	4.51333	4.6512	0.013497	0.67677
