# Supplementary material for: hnRNPC Functions with HuR to Regulate Alternative Splicing in an m6A‐Dependent Manner and is Essential for Meiosis
Source: Adv Sci (Weinh). 2025 Feb 8;12(13):2412196. doi: 10.1002/advs.202412196 (PMC11967818; doi:10.1002/advs.202412196)
Supplement: Supplementary file 3 — Supplemental Table S2 [file ADVS-12-2412196-s004.xls]

## Sheet: SE
Table S2. Alternative splicing events identified from hnRNPC cKO and WT c-KIT+ cells were determined by RNA-seq.
ID	GeneID	geneSymbol	chr	strand	exonStart_0base	exonEnd	upstreamES	upstreamEE	downstreamES	downstreamEE	ID	IJC_SAMPLE_1	SJC_SAMPLE_1	IJC_SAMPLE_2	SJC_SAMPLE_2	IncFormLen	SkipFormLen	PValue	FDR	IncLevel1	IncLevel2	IncLevelDifference
15	Gm4064	100042849	NC_000087.8	-	2793651	2793743	2793044	2793157	2796152	2796673	15	0,7,5	4,16,18	0,1,0	13,17,13	241	149	3.17955e-05	0.00254626	0.0,0.213,0.147	0.0,0.035,0.0	0.108
16	Gm4064	100042849	NC_000087.8	-	2793651	2793802	2793044	2793157	2796152	2796673	16	1,5,10	4,16,18	0,1,0	13,17,13	300	149	1.46372e-06	0.00021441	0.11,0.134,0.216	0.0,0.028,0.0	0.144
42	Uba1y	22202	NC_000087.8	+	829693	829780	829140	829337	831258	831323	42	15,59,28	394683280	80,55,84	314204284	236	149	0	0	0.023,0.052,0.059	0.139,0.145,0.157	-0.102
112	Gpr173	70771	NC_000086.8	-	151150416	151150506	151126593	151130704	151151046	151151714	112	3,1,2	1,0,0	1,0,0	0,1,1	239	149	0.000541875	0.0206555	0.652,1.0,1.0	1.0,0.0,0.0	0.551
175	Novel.19998	NA	NT_187064.1	-	56985	57151	55111	55701	59591	59773	175	131,114,69	16,17,20	74,29,72	47,45,51	315	149	3.96925e-09	1.56593e-06	0.795,0.76,0.62	0.427,0.234,0.4	0.371
180	Novel.19998	NA	NT_187064.1	-	58563	58835	55111	55701	59591	59773	180	181,210,96	16,17,20	66,38,85	47,45,51	421	149	3.31957e-14	4.54187e-11	0.8,0.814,0.629	0.332,0.23,0.371	0.437
181	Novel.19998	NA	NT_187064.1	-	58563	58835	56985	57151	59591	59773	181	232,179,65	3,2,4	67,38,55	14,5,4	421	149	1.03312e-06	0.000162435	0.965,0.969,0.852	0.629,0.729,0.83	0.199
184	Novel.19998	NA	NT_187064.1	-	58563	59322	55111	55701	59591	59773	184	105,156,90	16,17,20	71,15,102	47,45,51	908	149	8.99295e-11	4.81917e-08	0.519,0.601,0.425	0.199,0.052,0.247	0.349
186	Novel.19998	NA	NT_187064.1	-	59260	59322	58563	58835	59591	59773	186	0,0,0	108,102,34	6,0,8	30,32,34	211	149	2.03454e-06	0.00028442	0.0,0.0,0.0	0.124,0.0,0.142	-0.089
198	Nxf2	83454	NC_000086.8	-	133858216	133858319	133857798	133857952	133865376	133865699	198	3361357559	6,5,6	709479631	17,6,17	252	149	0.000188811	0.00943409	0.971,0.994,0.982	0.961,0.979,0.956	0.017
199	Nxf2	83454	NC_000086.8	-	133862672	133862767	133857798	133857952	133865376	133865699	199	120582240	6,5,6	316193212	17,6,17	244	149	9.89552e-05	0.00587573	0.924,0.986,0.961	0.919,0.952,0.884	0.039
257	5530601H04Rik	71445	NC_000086.8	-	104087607	104087717	104082249	104083418	104091514	104091616	257	41,67,30	3,4,3	40,36,32	1,0,0	259	149	0.000385111	0.0160707	0.887,0.906,0.852	0.958,1.0,1.0	-0.104
263	Rlim	19820	NC_000086.8	-	103022109	103022201	103020915	103020988	103022878	103022940	263	9,9,7	3,5,0	7,6,6	0,0,0	241	149	9.14552e-06	0.000934995	0.65,0.527,1.0	1.0,1.0,1.0	-0.274
275	Phka1	18679	NC_000086.8	-	101600701	101600878	101599131	101599223	101603170	101603340	275	136,257,91	1,0,2	122,74,137	1,5,5	326	149	0.00173621	0.0476809	0.984,1.0,0.954	0.982,0.871,0.926	0.053
292	Tex11	83558	NC_000086.8	-	99893362	99893395	99892654	99892775	99893874	99893983	292	4,18,23	4131553602	33,41,42	644505480	182	149	1.32783e-13	1.49802e-10	0.008,0.009,0.03	0.04,0.062,0.067	-0.041
313	Ophn1	94190	NC_000086.8	-	97607897	97607939	97607235	97607286	97608321	97608487	313	10,13,11	45,65,31	49,43,59	13,7,11	191	149	0	0	0.148,0.135,0.217	0.746,0.827,0.807	-0.627
323	Las1l	76130	NC_000086.8	-	94991003	94991054	94990472	94990679	94991375	94991461	323	18,39,21	180216108	18,10,13	198135184	200	149	0.00141213	0.0408496	0.069,0.119,0.127	0.063,0.052,0.05	0.05
352	Pola1	18968	NC_000086.8	-	92670786	92671001	92670093	92670218	92675674	92675993	352	2,0,2	25,41,15	18,13,16	31,27,10	364	149	2.49225e-10	1.2379e-07	0.032,0.0,0.052	0.192,0.165,0.396	-0.223
356	Mageb4	434903	NC_000086.8	-	85347819	85347901	85343331	85344995	85348607	85349175	356	109417190	3,35,10	322196274	7,6,2	231	149	7.81485e-06	0.000823839	0.959,0.885,0.925	0.967,0.955,0.989	-0.047
386	Dnase1l1	69537	NC_000086.8	-	73317973	73318074	73317208	73317297	73320644	73320948	386	0,0,0	3,1,1	3,2,1	1,2,0	250	149	4.61126e-05	0.00334309	0.0,0.0,0.0	0.641,0.373,1.0	-0.671
388	Dnase1l1	69537	NC_000086.8	-	73320084	73320162	73317973	73318074	73320644	73320948	388	3,3,1	0,0,0	6,5,1	2,2,1	227	149	0.00107867	0.0338863	1.0,1.0,1.0	0.663,0.621,0.396	0.44
392	Mecp2	17257	NC_000086.8	-	73124088	73124190	73123514	73123638	73129115	73129296	392	15,39,10	21,40,9	41,27,30	14,16,14	251	149	0.00114634	0.0353376	0.298,0.367,0.397	0.635,0.5,0.56	-0.211
421	Idh3g	15929	NC_000086.8	-	72825903	72825915	72825611	72825709	72826280	72826322	421	184320112	82,215,51	142104111	126,101,88	161	149	0.00053252	0.0204078	0.675,0.579,0.67	0.511,0.488,0.539	0.129
452	Cd99l2	171486	NC_000086.8	-	70493544	70493613	70484491	70484751	70494216	70494279	452	144,118,57	9,12,2	59,50,75	14,13,13	218	149	7.32629e-05	0.0046462	0.916,0.87,0.951	0.742,0.724,0.798	0.158
456	Tmem185a	236848	NC_000086.8	-	69513723	69513900	69510759	69510967	69520583	69520796	456	170264102	1,0,0	162,95,147	11,10,10	326	149	6.4343e-12	4.40174e-09	0.987,1.0,1.0	0.871,0.813,0.87	0.144
457	Ids	15931	NC_000086.8	-	69399724	69399853	69396749	69396876	69401872	69402043	457	6,5,5	46,61,37	2,0,1	53,28,54	278	149	0.000728909	0.0255162	0.065,0.042,0.068	0.02,0.0,0.01	0.048
527	Fsip2l	209005	NC_000086.8	-	47947147	47947216	47946351	47946417	47961723	47961841	527	18,69,51	0,2,3	32,47,21	3,6,7	218	149	0.0007669	0.0264147	1.0,0.959,0.921	0.879,0.843,0.672	0.162
591	Uxt	22294	NC_000086.8	-	20825596	20825704	20818161	20818510	20825973	20826041	591	185622337	20,86,51	303257252	66,62,64	257	149	0.000117914	0.00664487	0.843,0.807,0.793	0.727,0.706,0.695	0.105
640	Suv39h1	20937	NC_000086.8	-	7932592	7932709	7930149	7930296	7936826	7937489	640	10,27,14	177353170	13,3,5	304151269	266	149	0.000296428	0.0132531	0.031,0.041,0.044	0.023,0.011,0.01	0.024
706	Scml2	107815	NC_000086.8	+	159936828	159936906	159932878	159933106	159954485	159954531	706	185537217	2,1,0	368247298	2,2,53	227	149	2.51654e-08	7.52691e-06	0.984,0.997,1.0	0.992,0.988,0.787	0.071
731	Phka2	110094	NC_000086.8	+	159312686	159312798	159311842	159312011	159312910	159312993	731	15,14,8	62,128,73	5,4,3	103,67,94	261	149	0.000231126	0.0109366	0.121,0.059,0.059	0.027,0.033,0.018	0.054
736	Phka2	110094	NC_000086.8	+	159345029	159345152	159343095	159343174	159345718	159345888	736	4,24,3	98,156,90	1,2,0	123,93,134	272	149	1.207e-06	0.000182629	0.022,0.078,0.018	0.004,0.012,0.0	0.034
747	Bclaf3	382252	NC_000086.8	+	158338470	158338646	158336239	158336890	158341330	158341394	747	210525275	2,0,4	458288406	16,3,4	325	149	0.00120675	0.0365011	0.98,1.0,0.969	0.929,0.978,0.979	0.021
748	Bclaf3	382252	NC_000086.8	+	158340438	158340553	158336239	158336890	158341330	158341394	748	123278184	2,0,4	276154255	16,3,4	264	149	0.00133638	0.0394387	0.972,1.0,0.963	0.907,0.967,0.973	0.029
759	Map7d2	78283	NC_000086.8	+	158243262	158243361	158242120	158242479	158252958	158253089	759	0,1,0	8,16,18	5,4,2	43,19,20	248	149	0.00183896	0.049792	0.0,0.036,0.0	0.065,0.112,0.057	-0.066
760	Map7d2	78283	NC_000086.8	+	158245109	158245220	158242104	158242479	158252958	158253089	760	243575282	8,16,18	421197345	43,19,20	260	149	0.000109896	0.00632403	0.946,0.954,0.9	0.849,0.856,0.908	0.062
766	Map7d2	78283	NC_000086.8	+	158279030	158279305	158275893	158276080	158280579	158281954	766	269594297	7,25,20	382204283	76,56,51	424	149	0	0	0.931,0.893,0.839	0.639,0.561,0.661	0.267
781	Acot9	56360	NC_000086.8	+	154046363	154046401	154045450	154045670	154047031	154047089	781	0,3,0	4,5,2	17,10,9	7,7,7	187	149	0.000118849	0.00666321	0.0,0.323,0.0	0.659,0.532,0.506	-0.458
783	Acot9	56360	NC_000086.8	+	154047031	154047089	154045438	154045670	154052654	154052749	783	7,10,2	157590258	11,13,9	252232209	207	149	0.00179636	0.0489064	0.031,0.012,0.006	0.03,0.039,0.03	-0.017
791	Klf8	245671	NC_000086.8	+	152143291	152143479	152020584	152021088	152153840	152153914	791	32,27,25	6,12,7	17,15,26	26,9,18	337	149	0.00170161	0.0469832	0.702,0.499,0.612	0.224,0.424,0.39	0.258
812	Huwe1	59026	NC_000086.8	+	150586171	150586565	150584149	150584255	150589267	150589403	812	41,83,39	2,7,0	78,50,56	1,1,0	543	149	0.000886869	0.0293322	0.849,0.765,1.0	0.955,0.932,1.0	-0.091
835	Huwe1	59026	NC_000086.8	+	150689260	150689359	150688351	150688427	150689946	150690080	835	524764325	13,61,29	535261424	44,39,48	248	149	0.00090971	0.0297861	0.96,0.883,0.871	0.88,0.801,0.841	0.064
852	Wnk3	279561	NC_000086.8	+	149952479	149952708	149951773	149951939	149981017	149981669	852	42,11,5	3,5,2	3,4,6	1,0,0	378	149	0.000264554	0.0120913	0.847,0.464,0.496	0.542,1.0,1.0	-0.245
886	Tmem164	209497	NC_000086.8	+	141465286	141465945	141464109	141464552	141535035	141535085	886	114124102	33,13,19	198146170	9,17,3	808	149	0.000592862	0.0220246	0.389,0.638,0.497	0.802,0.613,0.913	-0.268
1022	Zrsr2	22184	NC_000086.8	-	162728433	162728512	162728288	162728345	162732255	162732374	1022	2,5,1	0,6,0	1,0,0	6,1,2	228	149	1.80841e-05	0.00161372	1.0,0.353,1.0	0.098,0.0,0.0	0.752
1122	Gspt2	14853	NC_000086.8	+	93682698	93682840	93679670	93681986	93684531	93685194	1122	20,7,9	2,0,0	3,7,5	0,5,2	291	149	0.000510451	0.019798	0.837,1.0,1.0	1.0,0.418,0.561	0.286
1127	Klhl15	236904	NC_000086.8	+	93285550	93285601	93278300	93279026	93296020	93296732	1127	98172108	8,32,10	175102156	10,6,6	200	149	0.000485566	0.0190279	0.901,0.8,0.889	0.929,0.927,0.951	-0.072
1266	Fmr1nb	207854	NC_000086.8	+	67812561	67812699	67807537	67807615	67815650	67815747	1266	20,65,26	107,249,93	8,7,6	129,99,131	287	149	3.84796e-10	1.81946e-07	0.088,0.119,0.127	0.031,0.035,0.023	0.082
1267	Fmr1nb	207854	NC_000086.8	+	67812561	67812699	67807537	67807615	67847210	67847299	1267	10,33,12	0,2,1	6,2,3	2,3,4	287	149	5.70557e-06	0.000645954	1.0,0.895,0.862	0.609,0.257,0.28	0.537
1340	Rhox2c	100039948	NC_000086.8	+	36637822	36637871	36637508	36637554	36639802	36640049	1340	0,1,0	1,13,6	1,2,3	6,3,4	198	149	0.00116085	0.0356492	0.0,0.055,0.0	0.111,0.334,0.361	-0.25
1460	Sfxn4	94281	NC_000085.7	-	60839793	60839894	60839396	60839512	60840449	60840528	1460	2,17,6	20,59,28	1,2,3	29,29,39	250	149	0.000512168	0.0198287	0.056,0.147,0.113	0.02,0.039,0.044	0.071
1475	Fam204a	76539	NC_000085.7	-	60208921	60209009	60208761	60208792	60209485	60209736	1475	242477320	17,67,53	283246211	63,49,52	237	149	0.000705584	0.0249692	0.899,0.817,0.791	0.739,0.759,0.718	0.097
1479	Fam204a	76539	NC_000085.7	-	60213296	60213331	60209485	60209736	60214663	60215075	1479	12,26,15	55,101,61	38,33,37	62,47,44	184	149	2.71477e-07	5.32244e-05	0.15,0.172,0.166	0.332,0.362,0.405	-0.204
1480	Fam204a	76539	NC_000085.7	-	60213296	60213331	60209485	60209736	60214741	60215137	1480	1,15,11	52,72,58	23,23,17	39,32,31	184	149	1.05971e-07	2.49474e-05	0.015,0.144,0.133	0.323,0.368,0.308	-0.236
1481	Fam204a	76539	NC_000085.7	-	60213296	60213331	60209485	60209736	60215075	60215137	1481	3,13,11	30,80,49	18,21,21	39,32,21	184	149	2.22315e-06	0.000305474	0.075,0.116,0.154	0.272,0.347,0.447	-0.24
1482	Hspa12a	73442	NC_000085.7	-	58794457	58794544	58793832	58793937	58797881	58798053	1482	17,24,17	0,0,1	23,19,13	5,0,2	236	149	0.00142137	0.0410332	1.0,1.0,0.915	0.744,1.0,0.804	0.122
1513	Smndc1	76479	NC_000085.7	-	53374803	53374987	53372884	53373027	53377733	53377853	1513	46,128,52	256554324	77,49,50	608433543	333	149	3.4792e-05	0.00271208	0.074,0.094,0.067	0.054,0.048,0.04	0.031
1558	Bloc1s2	73689	NC_000085.7	-	44130562	44130667	44127684	44128152	44134379	44134496	1558	145413175	1,10,3	213147178	15,6,12	254	149	0.000124485	0.00687727	0.988,0.96,0.972	0.893,0.935,0.897	0.065
1559	Bloc1s2	73689	NC_000085.7	-	44131459	44131579	44127684	44128152	44134379	44134496	1559	184489221	1,10,3	277201176	15,6,12	269	149	0.000112545	0.00642933	0.99,0.964,0.976	0.911,0.949,0.89	0.06
1614	Exosc1	66583	NC_000085.7	-	41913627	41913678	41913149	41913234	41914970	41915004	1614	295563231	8,15,10	377216369	4,2,4	200	149	0.000655218	0.023671	0.965,0.965,0.945	0.986,0.988,0.986	-0.028
1621	Exosc1	66583	NC_000085.7	-	41916463	41916552	41914959	41915004	41919794	41919869	1621	345681277	26,51,19	347219375	68,31,73	238	149	6.85025e-09	2.47479e-06	0.893,0.893,0.901	0.762,0.816,0.763	0.115
1624	Arhgap19	71085	NC_000085.7	-	41761488	41761567	41755026	41758635	41762504	41762615	1624	102253119	1,4,0	181100117	6,1,12	228	149	0.000225301	0.0107161	0.985,0.976,1.0	0.952,0.985,0.864	0.053
1625	Arhgap19	71085	NC_000085.7	-	41761488	41761581	41755026	41758635	41762504	41762615	1625	48,89,48	1,4,0	64,36,45	6,1,12	242	149	0.000502915	0.0195411	0.967,0.932,1.0	0.868,0.957,0.698	0.125
1720	Sgms1	208449	NC_000085.7	-	32134722	32134779	32133969	32134047	32136923	32137763	1720	3,5,4	1,1,0	4,5,4	2,3,3	206	149	0.00066053	0.0237961	0.685,0.783,1.0	0.591,0.547,0.491	0.28
1745	Ranbp6	240614	NC_000085.7	-	29730999	29732111	29720932	29721012	29763648	29763849	1745	402734374	0,10,2	719354591	1,0,0	1261	149	0.000561783	0.021219	1.0,0.897,0.957	0.988,1.0,1.0	-0.045
1748	Ranbp6	240614	NC_000085.7	-	29730999	29732417	29720932	29721012	29763648	29763849	1748	6021014556	0,10,2	993506843	1,0,0	1567	149	0.00115772	0.0356211	1.0,0.906,0.964	0.99,1.0,1.0	-0.04
1792	Smc5	226026	NC_000085.7	-	23192518	23192563	23192005	23192104	23195768	23195894	1792	113,153,77	81256158	97,43,69	253189172	194	149	0.00079029	0.0268891	0.517,0.315,0.272	0.227,0.149,0.236	0.164
1832	Cep78	208518	NC_000085.7	-	15936895	15937064	15898299	15898360	15946435	15946564	1832	28,47,24	0,5,0	13,28,19	8,3,6	318	149	0.000395822	0.0163585	1.0,0.815,1.0	0.432,0.814,0.597	0.324
1840	Cep78	208518	NC_000085.7	-	15939735	15939813	15898299	15898360	15946435	15946564	1840	57,129,36	0,5,0	85,58,62	8,3,6	227	149	0.0010191	0.0324997	1.0,0.944,1.0	0.875,0.927,0.872	0.09
1884	Ms4a10	69826	NC_000085.7	-	10940298	10940437	10939652	10939766	10941399	10941493	1884	3,8,1	0,0,1	9,8,9	3,6,4	288	149	8.91018e-05	0.00543623	1.0,1.0,0.341	0.608,0.408,0.538	0.262
1916	Fads2	56473	NC_000085.7	-	10052480	10052516	10047927	10047988	10059928	10060054	1916	5,4,1	555532300	13,2,22	411231435	185	149	5.61579e-05	0.00388125	0.007,0.006,0.003	0.025,0.007,0.039	-0.018
1963	Mark2	13728	NC_000085.7	-	7256475	7256643	7255406	7255451	7257350	7257377	1963	20,25,11	18,26,9	10,8,14	32,18,38	317	149	0.000159599	0.00831026	0.343,0.311,0.365	0.128,0.173,0.148	0.19
2025	Mrpl49	18120	NC_000085.7	-	6106958	6107109	6105105	6105230	6107688	6107785	2025	5161527751	7,22,6	1018820967	2,1,4	300	149	0.0003114	0.0137238	0.973,0.972,0.984	0.996,0.998,0.992	-0.019
2063	Pcnx3	104401	NC_000085.7	-	5730270	5730424	5729995	5730028	5731459	5731581	2063	172218120	0,2,1	222129199	4,2,11	303	149	0.000345038	0.0148019	1.0,0.982,0.983	0.965,0.969,0.899	0.044
2185	Dennd10	67894	NC_000085.7	+	60819224	60819332	60814268	60814369	60821021	60821116	2185	129358191	0,3,1	215175227	11,5,4	257	149	0.000111498	0.00640177	1.0,0.986,0.991	0.919,0.953,0.971	0.045
2187	Dennd10	67894	NC_000085.7	+	60819245	60819332	60814268	60814369	60821021	60821116	2187	59,154,70	0,3,1	87,59,89	11,5,4	236	149	1.65819e-05	0.00152113	1.0,0.97,0.978	0.833,0.882,0.934	0.1
2197	Eno4	226265	NC_000085.7	+	58957504	58957622	58956933	58957001	58959083	58959853	2197	1,14,11	1,0,1	7,0,1	0,2,2	267	149	0.00181247	0.0492825	0.358,1.0,0.86	1.0,0.0,0.218	0.333
2272	Pprc1	226169	NC_000085.7	+	46050840	46050933	46049841	46050015	46051050	46053919	2272	28,38,20	0,0,1	43,28,45	4,1,5	242	149	0.000379417	0.0159067	1.0,1.0,0.925	0.869,0.945,0.847	0.088
2273	Pprc1	226169	NC_000085.7	+	46050840	46050933	46050579	46050729	46051050	46053919	2273	138254120	2,2,4	285167237	23,9,23	242	149	1.01026e-07	2.38845e-05	0.977,0.987,0.949	0.884,0.92,0.864	0.082
2275	Pprc1	226169	NC_000085.7	+	46050840	46050942	46050579	46050729	46051050	46053919	2275	201389201	2,2,4	415224340	23,9,23	251	149	1.82729e-08	5.64931e-06	0.984,0.991,0.968	0.915,0.937,0.898	0.064
2311	Sema4g	26456	NC_000085.7	+	44979611	44979797	44977407	44977796	44980576	44981077	2311	2,6,2	6,10,2	0,0,0	4,2,4	335	149	2.40375e-05	0.00203657	0.129,0.211,0.308	0.0,0.0,0.0	0.216
2371	Marchf5	69104	NC_000085.7	+	37194581	37194712	37188069	37188272	37197701	37197885	2371	6381171474	2,11,7	651474557	13,12,12	280	149	0.000921566	0.0300824	0.994,0.983,0.973	0.964,0.955,0.961	0.023
2372	Marchf5	69104	NC_000085.7	+	37194581	37194754	37188069	37188272	37197701	37197885	2372	340595233	2,11,7	343231300	13,12,12	322	149	0.00113338	0.0350571	0.987,0.962,0.939	0.924,0.899,0.92	0.048
2387	Pcgf5	76073	NC_000085.7	+	36427963	36428023	36422387	36422477	36433020	36438370	2387	147422244	3681005599	251183246	900608788	209	149	0.00164392	0.0457438	0.222,0.23,0.225	0.166,0.177,0.182	0.051
2395	Kif20b	240641	NC_000085.7	+	34949796	34949898	34947319	34947517	34950258	34950409	2395	147515264	30,148,85	224170183	161,92,109	251	149	4.13047e-09	1.60008e-06	0.744,0.674,0.648	0.452,0.523,0.499	0.197
2439	Cemip2	83921	NC_000085.7	+	21757534	21757616	21755703	21756150	21770001	21770344	2439	16,31,18	15,14,4	35,13,42	6,1,1	231	149	0.000106671	0.00620778	0.408,0.588,0.744	0.79,0.893,0.964	-0.302
2496	Vps37c	107305	NC_000085.7	+	10687633	10687805	10683573	10683672	10688634	10688717	2496	117243117	1,1,0	196124120	4,5,4	321	149	0.000640486	0.0232967	0.982,0.991,1.0	0.958,0.92,0.933	0.054
2518	Syt7	54525	NC_000085.7	+	10399120	10399252	10395326	10395406	10412913	10413049	2518	32,26,9	50,35,16	3,1,3	22,19,16	281	149	6.31946e-07	0.000108658	0.253,0.283,0.23	0.067,0.027,0.09	0.194
2614	Cdc42bpg	240505	NC_000085.7	+	6344243	6344656	6331247	6331345	6347562	6347727	2614	97828781519	0,0,0	240117681655	26,0,16	562	149	7.49573e-06	0.000797352	1.0,1.0,1.0	0.961,1.0,0.965	0.025
2626	Majin	622554	NC_000085.7	+	6246145	6246356	6245743	6245810	6256247	6256293	2626	5,9,4	21,65,30	0,3,0	21,13,36	360	149	0.00173652	0.0476809	0.09,0.054,0.052	0.0,0.087,0.0	0.036
2630	Majin	622554	NC_000085.7	+	6263328	6263426	6263026	6263058	6271702	6271775	2630	13,34,6	0,4,6	13,8,11	0,0,1	247	149	0.00042041	0.0171433	1.0,0.837,0.376	1.0,1.0,0.869	-0.219
2671	Rbm4b	66704	NC_000085.7	+	4814377	4814599	4810040	4812675	4815371	4819230	2671	28,78,43	65,120,68	73,53,46	51,24,24	371	149	5.17049e-09	1.94441e-06	0.147,0.207,0.203	0.365,0.47,0.435	-0.238
2695	Coro1b	23789	NC_000085.7	+	4202520	4202578	4198609	4198735	4203595	4204034	2695	6,8,0	2,3,2	17,5,10	0,0,0	207	149	7.78894e-06	0.000822456	0.683,0.657,0.0	1.0,1.0,1.0	-0.553
2696	Coro1b	23789	NC_000085.7	+	4203225	4203489	4202520	4202578	4203595	4204034	2696	9481343583	20,17,3	750652636	34,15,28	413	149	1.1993e-06	0.00018215	0.945,0.966,0.986	0.888,0.94,0.891	0.059
2718	Chka	12660	NC_000085.7	+	3924768	3924798	3915124	3921062	3925734	3925788	2718	3,1,1	10,4,1	2,2,4	0,0,4	179	149	0.00140509	0.0407375	0.2,0.172,0.454	1.0,1.0,0.454	-0.543
2774	Zfp236	329002	NC_000084.7	-	82628729	82628811	82627412	82627600	82635834	82636014	2774	9,17,15	47,88,44	9,1,3	69,48,49	231	149	0.000323265	0.0141414	0.11,0.111,0.18	0.078,0.013,0.038	0.091
2796	Kcng2	240444	NC_000084.7	-	80405981	80406148	80365687	80366385	80406813	80406951	2796	7,20,2	21,17,4	1,1,0	2,2,4	316	149	0.000776867	0.026573	0.136,0.357,0.191	0.191,0.191,0.0	0.101
2873	Spire1	68166	NC_000084.7	-	67652873	67652960	67652360	67652490	67661933	67662098	2873	118263107	1,0,0	224102162	6,5,7	236	149	3.35842e-05	0.00264887	0.987,1.0,1.0	0.959,0.928,0.936	0.055
2883	Txnl1	53382	NC_000084.7	-	63798808	63799630	63796080	63797403	63804652	63804757	2883	40,79,34	5161407738	98,48,144	806744742	971	149	1.11883e-07	2.56956e-05	0.012,0.009,0.007	0.018,0.01,0.029	-0.01
2931	Tcof1	21453	NC_000084.7	-	60965237	60965381	60964845	60965067	60965498	60965696	2931	104171103	15,34,13	167,79,107	47,29,41	293	149	0.000138019	0.00742094	0.779,0.719,0.801	0.644,0.581,0.57	0.168
2943	Tab3	66724	NC_000086.8	+	84619155	84619216	84617122	84617771	84652995	84653190	2943	28,65,30	8,10,0	51,41,64	3,0,1	210	149	0.000263559	0.0120649	0.713,0.822,1.0	0.923,1.0,0.978	-0.122
2952	Tab3	66724	NC_000086.8	+	84665159	84665253	84659979	84660140	84667947	84668031	2952	187282158	8,7,11	171129219	28,7,17	243	149	0.000941225	0.0305844	0.935,0.961,0.898	0.789,0.919,0.888	0.066
2970	Sema6a	20358	NC_000084.7	-	47403675	47403840	47378320	47382651	47409652	47409673	2970	5,7,1	0,1,0	14,11,8	4,4,1	314	149	9.57648e-05	0.00572861	1.0,0.769,1.0	0.624,0.566,0.792	0.262
3058	Gm41688	105246396	NC_000084.7	-	34743462	34743681	34742857	34743002	34744184	34744321	3058	121,229,72	62,107,49	108,79,129	119,58,107	368	149	0.000619335	0.0227453	0.441,0.464,0.373	0.269,0.355,0.328	0.109
3079	Fam13b	225358	NC_000084.7	-	34592409	34592475	34590716	34590927	34595113	34595261	3079	44,21,18	273350146	52,29,78	258141222	215	149	3.12449e-07	6.03374e-05	0.1,0.04,0.079	0.123,0.125,0.196	-0.075
3081	Fam13b	225358	NC_000084.7	-	34597290	34597613	34596013	34596062	34598208	34598273	3081	51,73,43	258266141	94,61,92	221,98,195	472	149	3.64087e-06	0.00045025	0.059,0.08,0.088	0.118,0.164,0.13	-0.062
3082	Fam13b	225358	NC_000084.7	-	34597535	34597613	34596013	34596062	34598208	34598273	3082	7,7,9	258266141	15,18,15	221,98,195	227	149	0.000107392	0.006237	0.017,0.017,0.04	0.043,0.108,0.048	-0.042
3086	Fam13b	225358	NC_000084.7	-	34630386	34630599	34627651	34627829	34632738	34632905	3086	234324167	20,5,11	279136245	4,1,5	362	149	0.000189159	0.00944416	0.828,0.964,0.862	0.966,0.982,0.953	-0.082
3087	Fam13b	225358	NC_000084.7	-	34631020	34631212	34630386	34630599	34632738	34632905	3087	349384195	16,28,20	453213412	8,2,4	341	149	3.04026e-10	1.45901e-07	0.905,0.857,0.81	0.961,0.979,0.978	-0.115
3119	Cdh2	12558	NC_000084.7	-	16776986	16777131	16773478	16773651	16779528	16779684	3119	295252110	0,8,0	113,88,124	11,4,11	294	149	2.37694e-07	4.77661e-05	1.0,0.941,1.0	0.839,0.918,0.851	0.111
3127	Ss18	268996	NC_000084.7	-	14784079	14784301	14774012	14774180	14788083	14788237	3127	573761394	7,14,6	611460545	27,16,21	371	149	4.92048e-05	0.00350794	0.97,0.956,0.963	0.901,0.92,0.912	0.052
3131	Zfp521	225207	NC_000084.7	-	14104420	14104461	14072018	14072198	14105557	14105790	3131	3,6,3	1,0,0	8,4,10	2,4,3	190	149	8.04477e-05	0.00502747	0.702,1.0,1.0	0.758,0.44,0.723	0.26
3198	Arhgap12	75415	NC_000084.7	-	6031729	6031828	6028193	6028271	6033140	6033257	3198	249351123	5,12,11	197102172	29,12,24	248	149	1.72571e-07	3.69913e-05	0.968,0.946,0.87	0.803,0.836,0.812	0.111
3216	Arhgap12	75415	NC_000084.7	-	6111684	6112439	6069830	6070091	6115813	6115850	3216	8371102486	10,3,7	744431625	3,0,1	904	149	0.00100879	0.0322583	0.932,0.984,0.92	0.976,1.0,0.99	-0.043
3236	Crem	12916	NC_000084.7	-	3299161	3299308	3295321	3295416	3325360	3325478	3236	20,53,43	12,35,24	17,10,9	24,16,19	296	149	0.00012719	0.00699664	0.456,0.433,0.474	0.263,0.239,0.193	0.223
3249	Tmx3	67988	NC_000084.7	+	90539080	90539161	90537228	90537274	90541653	90541753	3249	133294129	1,0,2	195189148	7,5,7	230	149	0.000107827	0.00624113	0.989,1.0,0.977	0.947,0.961,0.932	0.042
3260	Gm31265	102633441	NC_000084.7	+	83385879	83385987	83385018	83385237	83386144	83386534	3260	2,4,1	0,1,1	2,0,0	0,1,2	257	149	6.38055e-05	0.00425546	1.0,0.699,0.367	1.0,0.0,0.0	0.355
3310	Rpl17	319195	NC_000084.7	+	75134420	75134461	75134261	75134314	75134736	75134871	3310	256258473124	24,86,42	343531492579	70,68,69	190	149	3.8168e-05	0.002915	0.988,0.982,0.983	0.975,0.973,0.967	0.013
3315	Mbd1	17190	NC_000084.7	+	74407715	74407844	74407485	74407632	74408218	74408329	3315	177,143,75	1,0,2	130,86,114	10,2,8	278	149	3.33608e-06	0.000423136	0.99,1.0,0.953	0.874,0.958,0.884	0.076
3628	Bin1	30948	NC_000084.7	+	32547997	32548090	32547235	32547343	32552895	32552981	3628	22,81,39	38,89,37	39,36,23	92,80,54	242	149	0.000964477	0.0311198	0.263,0.359,0.394	0.207,0.217,0.208	0.128
3688	2700062C07Rik	68046	NC_000084.7	+	24604118	24604141	24603927	24604037	24608581	24608781	3688	7,14,8	0,4,3	4,1,10	1,0,0	172	149	0.00152395	0.0433051	1.0,0.752,0.698	0.776,1.0,1.0	-0.109
3712	Rnf138	56515	NC_000084.7	+	21150875	21150932	21143707	21143849	21153944	21154056	3712	5311193677	29,131,78	699492588	175114133	206	149	5.25135e-14	6.37158e-11	0.93,0.868,0.863	0.743,0.757,0.762	0.133
3728	Psma8	73677	NC_000084.7	+	14854223	14854350	14839191	14839389	14859560	14859685	3728	93342203	0,1,0	222159169	0,7,9	276	149	0.000108176	0.00625575	1.0,0.995,1.0	1.0,0.925,0.91	0.053
3897	Gm41640	105246339	NC_000083.7	-	84471753	84472034	84471358	84471450	84488947	84490359	3897	3,2,4	0,0,0	14,4,1	1,0,5	430	149	0.00138776	0.0403808	1.0,1.0,1.0	0.829,1.0,0.065	0.369
3910	Slc8a1	20541	NC_000083.7	-	81749631	81749652	81749201	81749219	81752297	81752401	3910	0,0,0	13,15,18	3,1,4	22,9,18	170	149	0.000397738	0.0164165	0.0,0.0,0.0	0.107,0.089,0.163	-0.12
3927	Cebpz	12607	NC_000083.7	-	79240436	79241182	79239538	79239770	79242003	79243496	3927	9,14,7	267526326	100,64,120	449261370	895	149	0	0	0.006,0.004,0.004	0.036,0.039,0.051	-0.037
3929	Cebpz	12607	NC_000083.7	-	79240436	79241620	79239538	79239770	79242003	79243496	3929	12,19,7	267526326	121,79,144	449261370	1333	149	0	0	0.005,0.004,0.002	0.029,0.033,0.042	-0.031
3946	Memo1	76890	NC_000083.7	-	74532426	74532569	74509255	74509360	74562222	74562291	3946	11,15,6	0,1,0	14,2,2	4,2,4	292	149	3.51242e-07	6.70149e-05	1.0,0.884,1.0	0.641,0.338,0.203	0.567
3949	Memo1	76890	NC_000083.7	-	74548899	74549011	74509255	74509360	74562222	74562291	3949	5,7,4	0,1,0	1,4,2	4,2,4	261	149	1.10049e-07	2.53648e-05	1.0,0.8,1.0	0.125,0.533,0.222	0.64
4140	Gm9258	668592	NC_000083.7	-	56741452	56741597	56735851	56736157	56741880	56742014	4140	104,178,74	3,28,8	117,74,80	0,4,2	294	149	3.3786e-05	0.00265216	0.946,0.763,0.824	1.0,0.904,0.953	-0.108
4193	Dazl	13164	NC_000083.7	-	50592023	50592074	50591265	50591379	50593278	50593350	4193	200854172481	2441331578	425726293479	600382211	200	149	3.769e-06	0.000460509	0.86,0.752,0.762	0.841,0.837,0.925	-0.076
4224	Nfya	18044	NC_000083.7	-	48706009	48706096	48702677	48702824	48707465	48707608	4224	17,18,11	63,109,66	3,4,6	104,59,69	236	149	2.35647e-05	0.00200443	0.146,0.094,0.095	0.018,0.041,0.052	0.075
4252	Bicral	210982	NC_000083.7	-	47119274	47119420	47118321	47118416	47120493	47120552	4252	81,83,40	1,0,0	72,38,61	6,1,5	295	149	2.34557e-05	0.0019978	0.976,1.0,1.0	0.858,0.95,0.86	0.103
4312	Tjap1	74094	NC_000083.7	-	46582725	46582855	46575808	46575904	46593885	46593991	4312	47,89,54	0,4,0	66,36,64	4,4,6	279	149	0.00130117	0.0386302	1.0,0.922,1.0	0.898,0.828,0.851	0.115
4351	Slc29a1	63959	NC_000083.7	-	45904257	45904358	45903104	45903187	45910398	45910616	4351	47,124,39	1,1,0	56,66,63	5,4,5	250	149	4.47166e-05	0.00326396	0.966,0.987,1.0	0.87,0.908,0.882	0.098
4441	1110038B12Rik	68763	NC_000083.7	-	35169673	35169823	35169210	35169451	35170860	35170901	4441	215450221	48,90,44	304234216	160101134	299	149	4.73221e-12	3.40613e-09	0.691,0.714,0.715	0.486,0.536,0.445	0.218
4514	Wiz	22404	NC_000083.7	-	32580434	32580938	32577916	32578468	32583155	32584742	4514	382604293	6,7,4	492294490	23,1,22	653	149	0.00153089	0.0434657	0.936,0.952,0.944	0.83,0.985,0.836	0.06
4545	U2af1	108121	NC_000083.7	-	31873952	31874040	31867818	31867868	31877626	31877778	4545	120283144	8,18,1	203163216	2,0,0	237	149	1.52816e-07	3.34252e-05	0.904,0.908,0.989	0.985,1.0,1.0	-0.061
4576	Stk38	106504	NC_000083.7	-	29217765	29217868	29211390	29211442	29218982	29219115	4576	0,0,1	113199105	11,6,10	131,99,146	252	149	3.2628e-06	0.000417133	0.0,0.0,0.006	0.047,0.035,0.039	-0.038
4597	Fkbp5	14229	NC_000083.7	-	28629483	28629567	28625058	28625244	28631007	28631098	4597	338469274	10,10,4	341217282	0,1,3	233	149	0.000693747	0.0246868	0.956,0.968,0.978	1.0,0.993,0.984	-0.025
4607	Taf11	68776	NC_000083.7	-	28121501	28121598	28120095	28120763	28122074	28122162	4607	420894442	4,30,14	553401448	5,5,5	246	149	0.000601625	0.022273	0.985,0.948,0.95	0.985,0.98,0.982	-0.021
4608	Taf11	68776	NC_000083.7	-	28124154	28124384	28122074	28122162	28126474	28127217	4608	232538233	2,9,2	278223248	8,8,13	379	149	0.000535867	0.0204994	0.979,0.959,0.979	0.932,0.916,0.882	0.062
4609	Taf11	68776	NC_000083.7	-	28124235	28124384	28122074	28122162	28126474	28127217	4609	443999440	2,9,2	555442459	8,8,13	298	149	0.000789929	0.0268891	0.991,0.982,0.991	0.972,0.965,0.946	0.027
4617	Atp11c	320940	NC_000086.8	-	59274507	59274612	59268642	59271153	59281731	59281797	4617	53,192,98	3,7,4	121,81,109	3,0,0	254	149	0.0013073	0.0387408	0.912,0.941,0.935	0.959,1.0,1.0	-0.057
4660	Rab11fip3	215445	NC_000083.7	-	26246565	26246753	26243348	26243440	26255562	26255656	4660	2,2,0	45,57,33	6,8,3	38,44,35	337	149	0.000406879	0.0167294	0.019,0.015,0.0	0.065,0.074,0.037	-0.047
4662	Capn15	50817	NC_000083.7	-	26179038	26179205	26178780	26178959	26179310	26179537	4662	49,54,31	12,22,12	30,20,46	35,22,34	316	149	4.68614e-05	0.00337833	0.658,0.536,0.549	0.288,0.3,0.389	0.255
4703	Wdr90	106618	NC_000083.7	-	26078992	26079107	26078831	26078899	26079345	26079516	4703	111,199,59	1,3,0	118,79,92	5,1,10	264	149	0.000207499	0.0100629	0.984,0.974,1.0	0.93,0.978,0.839	0.07
4732	Ube2i	22196	NC_000083.7	-	25491511	25491739	25488376	25488453	25492294	25492985	4732	245544284	6711326686	649382552	1083706838	377	149	1.60393e-05	0.0014862	0.126,0.14,0.141	0.191,0.176,0.207	-0.056
4733	Ube2i	22196	NC_000083.7	-	25491511	25491739	25488376	25488453	25492455	25492985	4733	211483260	54,184,84	566350504	102,73,70	377	149	3.97373e-06	0.00047853	0.607,0.509,0.55	0.687,0.655,0.74	-0.139
4734	Ube2i	22196	NC_000083.7	-	25491511	25491739	25488376	25488453	25493135	25494965	4734	209470250	112,199,68	558338492	110,88,97	377	149	0.000180282	0.00913366	0.424,0.483,0.592	0.667,0.603,0.667	-0.146
4757	Mapk8ip3	30957	NC_000083.7	-	25121251	25121417	25120578	25120761	25121977	25122136	4757	267528206	3,3,2	360198354	7,6,10	315	149	0.00135977	0.0398366	0.977,0.988,0.98	0.961,0.94,0.944	0.033
4763	Mapk8ip3	30957	NC_000083.7	-	25127384	25127402	25126302	25126360	25128123	25128135	4763	13,20,7	56,94,56	14,17,25	39,33,50	167	149	0.000471488	0.0186009	0.172,0.16,0.1	0.243,0.315,0.308	-0.145
4835	Zfp945	240041	NC_000083.7	-	23080479	23080535	23076223	23076350	23084220	23084310	4835	49,66,42	3,3,0	45,48,31	7,7,5	205	149	0.000564284	0.0212826	0.922,0.941,1.0	0.824,0.833,0.818	0.129
4836	Zfp945	240041	NC_000083.7	-	23080479	23080826	23076223	23076350	23084220	23084310	4836	67,59,37	3,3,0	30,37,27	7,7,5	496	149	4.38774e-05	0.00324573	0.87,0.855,1.0	0.563,0.614,0.619	0.31
4837	Zfp945	240041	NC_000083.7	-	23080479	23080954	23076223	23076350	23084220	23084310	4837	61,52,28	3,3,0	27,26,25	7,7,5	624	149	4.64474e-05	0.00336357	0.829,0.805,1.0	0.479,0.47,0.544	0.38
4845	Zfp944	319615	NC_000083.7	-	22574061	22574115	22562620	22562674	22577803	22577896	4845	17,23,18	42,92,43	28,26,29	40,33,26	203	149	7.1476e-05	0.00456892	0.229,0.155,0.235	0.339,0.366,0.45	-0.179
4864	Gm7072	631624	NC_000083.7	-	22531009	22531209	22528485	22528578	22532217	22532301	4864	12,19,13	21,30,18	23,17,26	12,9,19	349	149	0.0007712	0.0264552	0.196,0.213,0.236	0.45,0.446,0.369	-0.207
4865	Gm7072	631624	NC_000083.7	-	22531009	22531222	22528485	22528578	22532217	22532301	4865	16,32,13	21,30,18	29,21,36	12,9,19	362	149	0.000705906	0.0249692	0.239,0.305,0.229	0.499,0.49,0.438	-0.218
4869	Zfp994	240038	NC_000083.7	-	22439248	22439341	22424285	22424333	22442991	22443075	4869	8,20,11	4,1,2	14,7,10	0,1,0	242	149	0.000652747	0.0236044	0.552,0.925,0.772	1.0,0.812,1.0	-0.188
4873	Zfp995	70081	NC_000083.7	-	22111561	22111803	22106291	22106339	22127029	22127177	4873	10,4,6	18,28,17	0,0,4	21,20,9	391	149	0.000818652	0.0276058	0.175,0.052,0.119	0.0,0.0,0.145	0.067
4878	Lnpep	240028	NC_000083.7	-	17757175	17757337	17751399	17751540	17758781	17758966	4878	132223127	1,0,0	193,94,166	6,3,6	311	149	6.6042e-05	0.004338	0.984,1.0,1.0	0.939,0.938,0.93	0.059
4879	Lnpep	240028	NC_000083.7	-	17757303	17757337	17751399	17751540	17758781	17758966	4879	10,25,18	1,0,0	22,8,19	6,3,6	183	149	5.40047e-07	9.5146e-05	0.891,1.0,1.0	0.749,0.685,0.721	0.245
4940	Acat3	224530	NC_000083.7	-	13153707	13153889	13147381	13147525	13158760	13158895	4940	14,0,3	1,10,9	0,0,1	2,10,6	331	149	0.00162418	0.0453012	0.863,0.0,0.13	0.0,0.0,0.07	0.308
5015	Serac1	321007	NC_000083.7	-	6100999	6101094	6099105	6099288	6106881	6107032	5015	0,2,0	5,3,2	9,4,6	3,1,0	244	149	1.06686e-07	2.49474e-05	0.0,0.289,0.0	0.647,0.71,1.0	-0.689
5016	Serac1	321007	NC_000083.7	-	6101964	6102056	6100999	6101094	6106881	6107032	5016	13,47,22	0,1,0	29,15,22	7,3,8	241	149	1.6994e-08	5.30494e-06	1.0,0.967,1.0	0.719,0.756,0.63	0.287
5017	Serac1	321007	NC_000083.7	-	6101964	6102106	6100999	6101094	6106881	6107032	5017	35,81,43	0,1,0	70,60,47	7,3,8	291	149	6.98286e-07	0.000118168	1.0,0.976,1.0	0.837,0.911,0.751	0.159
5046	Sil1	81500	NC_000084.7	-	35626197	35626286	35625911	35626019	35631843	35632443	5046	3,20,7	1,0,1	8,6,3	2,4,1	238	149	0.00057527	0.021583	0.653,1.0,0.814	0.715,0.484,0.653	0.205
5090	Gpatch11	53951	NC_000083.7	+	79144222	79144349	79142898	79143107	79145259	79145331	5090	258671331	17,29,32	372239297	52,27,36	276	149	5.98323e-05	0.00405862	0.891,0.926,0.848	0.794,0.827,0.817	0.076
5092	Gpatch11	53951	NC_000083.7	+	79145678	79145812	79145259	79145331	79146415	79146642	5092	9,19,12	130314198	33,18,23	216130173	283	149	0.000114942	0.00653532	0.035,0.031,0.031	0.074,0.068,0.065	-0.037
5177	Epb41l3	13823	NC_000083.7	+	69588027	69588102	69581698	69581890	69591533	69591911	5177	4,5,4	163,167,56	14,8,15	102,67,74	224	149	1.22718e-06	0.000184522	0.016,0.02,0.045	0.084,0.074,0.119	-0.065
5178	Epb41l3	13823	NC_000083.7	+	69590879	69591002	69581698	69581890	69591533	69591911	5178	50,74,31	163,167,56	72,56,85	102,67,74	272	149	5.81538e-06	0.000652642	0.144,0.195,0.233	0.279,0.314,0.386	-0.136
5289	Kif6	319991	NC_000083.7	+	49993052	49993101	49982304	49982414	49993418	49993548	5289	0,1,0	5,6,1	3,1,2	4,2,1	198	149	0.000300028	0.013352	0.0,0.111,0.0	0.361,0.273,0.601	-0.375
5429	Bag6	224727	NC_000083.7	+	35365732	35365879	35365221	35365329	35366116	35366297	5429	749932431	151195122	662453597	228133206	296	149	0.000599206	0.0222323	0.714,0.706,0.64	0.594,0.632,0.593	0.08
5432	Gpank1	81845	NC_000083.7	+	35341204	35341436	35340471	35340774	35342028	35342635	5432	29,75,39	38,99,33	91,58,69	55,36,39	381	149	0.000251209	0.0116637	0.23,0.229,0.316	0.393,0.387,0.409	-0.138
5465	Ehmt2	110147	NC_000083.7	+	35124585	35124687	35124317	35124432	35124885	35125034	5465	6391645797	202472218	908721816	432328458	251	149	4.19657e-08	1.17482e-05	0.653,0.674,0.685	0.555,0.566,0.514	0.126
5495	Agpat1	55979	NC_000083.7	+	34829845	34829900	34829418	34829618	34830578	34830674	5495	65,131,61	0,2,3	59,57,67	7,4,6	204	149	0.000251637	0.0116752	1.0,0.98,0.937	0.86,0.912,0.891	0.085
5497	Agpat1	55979	NC_000083.7	+	34829845	34829979	34829418	34829618	34830578	34830674	5497	153280116	0,2,3	168109158	7,4,6	283	149	0.000494093	0.0193267	1.0,0.987,0.953	0.927,0.935,0.933	0.048
5498	Agpat1	55979	NC_000083.7	+	34829845	34829979	34829418	34829618	34830764	34830840	5498	152281116	4,1,3	168109157	11,4,8	283	149	0.000451833	0.0180397	0.952,0.993,0.953	0.889,0.935,0.912	0.054
5499	Agpat1	55979	NC_000083.7	+	34830247	34830423	34829418	34829618	34830578	34830674	5499	228437181	0,2,3	205174249	7,4,6	325	149	0.000406771	0.0167294	1.0,0.99,0.965	0.931,0.952,0.95	0.041
5502	Agpat1	55979	NC_000083.7	+	34830578	34830674	34829418	34829618	34830764	34830840	5502	145243100	4,1,3	145107164	11,4,8	245	149	0.000880333	0.0291716	0.957,0.993,0.953	0.889,0.942,0.926	0.049
5512	BC051142	407788	NC_000083.7	+	34636936	34637078	34636215	34636507	34637828	34637915	5512	5,3,3	6,12,2	0,0,0	1,6,6	291	149	6.53874e-06	0.000716321	0.299,0.113,0.434	0.0,0.0,0.0	0.282
5513	BC051142	407788	NC_000083.7	+	34639360	34639387	34638525	34638558	34640826	34640856	5513	15,18,5	2,3,1	5,1,12	0,0,0	176	149	0.00166685	0.0462388	0.864,0.836,0.809	1.0,1.0,1.0	-0.164
5526	BC051142	407788	NC_000083.7	+	34659840	34659861	34640826	34640961	34662411	34662432	5526	2,2,1	1,7,1	1,1,3	0,0,0	170	149	6.95743e-09	2.48356e-06	0.637,0.2,0.467	1.0,1.0,1.0	-0.565
5607	Dnah8	13417	NC_000083.7	+	30975676	30975786	30973947	30974161	30977218	30977382	5607	7,13,12	0,0,0	4,4,3	2,0,3	259	149	0.00110199	0.0343836	1.0,1.0,1.0	0.535,1.0,0.365	0.367
5618	Zfand3	21769	NC_000083.7	+	30372276	30372342	30354296	30354479	30411536	30411704	5618	448859420	50,104,47	484343536	110,73,89	215	149	2.26302e-05	0.00194814	0.861,0.851,0.861	0.753,0.765,0.807	0.083
5624	Pi16	74116	NC_000083.7	+	29545821	29546607	29545247	29545336	29546811	29546944	5624	7,16,6	1,5,1	14,18,20	0,0,1	935	149	1.91585e-06	0.000271966	0.527,0.338,0.489	1.0,1.0,0.761	-0.469
5629	BC004004	80748	NC_000083.7	+	29501651	29501865	29501033	29501241	29512980	29513135	5629	4511303453	16,31,12	529419438	5,6,5	363	149	0.000800013	0.0271338	0.92,0.945,0.939	0.977,0.966,0.973	-0.037
5643	Brpf3	268936	NC_000083.7	+	29047317	29047415	29042946	29043040	29050287	29050385	5643	228,104,55	3,4,2	83,40,106	5,7,7	247	149	0.00136158	0.0398534	0.979,0.94,0.943	0.909,0.775,0.901	0.092
5644	Brpf3	268936	NC_000083.7	+	29047317	29047415	29042946	29043040	29054735	29054890	5644	113,68,41	10,11,8	64,30,61	28,13,16	247	149	0.000200582	0.00983994	0.872,0.789,0.756	0.58,0.582,0.697	0.186
5646	Brpf3	268936	NC_000083.7	+	29050287	29050385	29042946	29043040	29054735	29054890	5646	90,47,27	10,11,8	25,22,50	28,13,16	247	149	0.00103408	0.0328382	0.844,0.72,0.671	0.35,0.505,0.653	0.242
5651	Ppard	19015	NC_000083.7	+	28516059	28516198	28505234	28505441	28517250	28517453	5651	28,47,28	0,0,0	46,22,38	4,1,2	288	149	0.00159507	0.0447525	1.0,1.0,1.0	0.856,0.919,0.908	0.106
5671	Hmga1	15361	NC_000083.7	+	27775925	27776040	27772813	27774741	27778506	27778644	5671	92283129	0,64,0	164122133	32,25,19	264	149	0.000565324	0.0213093	1.0,0.714,1.0	0.743,0.734,0.798	0.146
5737	Ergic1	67458	NC_000083.7	+	26873800	26873927	26860555	26860678	26874040	26876947	5737	7,25,9	317453250	28,17,28	345230345	276	149	0.00100374	0.0321445	0.012,0.029,0.019	0.042,0.038,0.042	-0.021
5853	Zfp598	213753	NC_000083.7	+	24897569	24897678	24896808	24897026	24898010	24898198	5853	171434213	7,17,4	346225303	0,0,0	258	149	6.0058e-08	1.5573e-05	0.934,0.936,0.969	1.0,1.0,1.0	-0.054
5854	Zfp598	213753	NC_000083.7	+	24897569	24897687	24896808	24897026	24898010	24898198	5854	192392185	7,17,4	278190238	0,0,0	267	149	6.64473e-08	1.68892e-05	0.939,0.928,0.963	1.0,1.0,1.0	-0.057
5888	Rnps1	19826	NC_000083.7	+	24634014	24634479	24633619	24633708	24637011	24637192	5888	62,155,54	230461222	87,65,76	501345361	614	149	0.00119895	0.0363505	0.061,0.075,0.056	0.04,0.044,0.049	0.02
5918	Hcfc1r1	353502	NC_000083.7	+	23893508	23893649	23892581	23893042	23893857	23894498	5918	344522235	0,0,0	348295293	7,0,26	290	149	4.09576e-09	1.59625e-06	1.0,1.0,1.0	0.962,1.0,0.853	0.062
5919	Hcfc1r1	353502	NC_000083.7	+	23893520	23893649	23892577	23893042	23893857	23894498	5919	156249106	0,0,0	185134130	7,0,26	278	149	1.05483e-08	3.42585e-06	1.0,1.0,1.0	0.934,1.0,0.728	0.113
5926	Zfp946	74149	NC_000083.7	+	22665777	22665874	22663148	22663272	22670077	22670133	5926	45,60,36	0,0,0	32,32,19	3,0,5	246	149	0.000307474	0.013608	1.0,1.0,1.0	0.866,1.0,0.697	0.146
5928	Zfp758	224598	NC_000083.7	+	22585993	22586084	22580450	22580688	22590971	22591069	5928	1,0,1	1,4,2	1,1,2	2,0,0	240	149	0.000287171	0.0128958	0.383,0.0,0.237	0.237,1.0,1.0	-0.539
5942	Zfp983	73229	NC_000083.7	+	21875121	21875248	21871186	21871265	21876434	21876527	5942	18,10,11	4,2,0	13,4,10	0,0,0	276	149	0.00148091	0.0424193	0.708,0.73,1.0	1.0,1.0,1.0	-0.187
6106	Scaf8	106583	NC_000083.7	+	3212713	3212807	3209437	3209599	3213233	3213387	6106	16,29,10	159301161	9,8,9	266127255	243	149	0.00128695	0.0383852	0.058,0.056,0.037	0.02,0.037,0.021	0.024
6135	Prdm15	114604	NC_000082.7	-	97607244	97607364	97604615	97605041	97607674	97607754	6135	37,81,41	4,2,1	28,19,55	9,5,8	269	149	8.92996e-05	0.00544313	0.837,0.957,0.958	0.633,0.678,0.792	0.216
6191	Setd4	224440	NC_000082.7	-	93394248	93394308	93393185	93393223	93396099	93396195	6191	3,7,7	12,15,10	2,0,2	18,4,14	209	149	0.00141897	0.0409921	0.151,0.25,0.333	0.073,0.0,0.092	0.19
6204	Cryzl1	66609	NC_000082.7	-	91484682	91484763	91483054	91483258	91485294	91485862	6204	136296136	1,2,0	262136222	7,4,8	230	149	0.000350433	0.014996	0.989,0.99,1.0	0.96,0.957,0.947	0.038
6209	Cryzl1	66609	NC_000082.7	-	91505716	91505761	91504112	91504181	91509082	91509155	6209	108,228,93	1,3,2	121,85,108	8,2,10	194	149	0.000152735	0.00803088	0.988,0.983,0.973	0.921,0.97,0.892	0.054
6218	Synj1	104015	NC_000082.7	-	90736521	90736611	90732979	90735922	90741242	90741463	6218	1,2,1	25,41,13	1,4,9	19,12,23	239	149	0.000719832	0.0253426	0.024,0.03,0.046	0.032,0.172,0.196	-0.1
6256	Cct8	12469	NC_000082.7	-	87282467	87282632	87281691	87281811	87283123	87283239	6256	167740402341	7,21,12	335124612507	24,23,31	314	149	0.0016483	0.0458063	0.991,0.989,0.989	0.985,0.981,0.975	0.009
6257	Cct8	12469	NC_000082.7	-	87282721	87282793	87281691	87281811	87283123	87283239	6257	71018641036	7,21,12	13839341073	24,23,31	221	149	0.000308761	0.0136424	0.986,0.984,0.983	0.975,0.965,0.959	0.018
6275	App	11820	NC_000082.7	-	84768295	84768349	84762557	84762658	84774951	84775173	6275	842493209	165,73,53	347230338	81,94,101	203	149	0.00125917	0.0377317	0.789,0.832,0.743	0.759,0.642,0.711	0.084
6279	App	11820	NC_000082.7	-	84837138	84837195	84827119	84827253	84853211	84853414	6279	155,37,17	273314123	66,65,46	141,74,126	206	149	0.00134753	0.0396605	0.291,0.079,0.091	0.253,0.389,0.209	-0.13
6315	Polg	18975	NC_000073.7	-	79105788	79105896	79104743	79105343	79106182	79106260	6315	256507283	8,7,6	334232289	2,1,0	257	149	0.000897265	0.029526	0.949,0.977,0.965	0.99,0.993,1.0	-0.031
6318	Polg	18975	NC_000073.7	-	79105788	79105936	79105182	79105343	79106182	79106260	6318	109218126	8,7,6	151112134	2,1,0	297	149	2.20176e-05	0.00191105	0.872,0.94,0.913	0.974,0.983,1.0	-0.077
6331	Polg	18975	NC_000073.7	-	79109184	79109333	79108921	79109048	79109436	79109619	6331	258571300	4,7,1	343218275	17,6,4	298	149	0.000797524	0.0270636	0.97,0.976,0.993	0.91,0.948,0.972	0.036
6342	Det1	76375	NC_000073.7	-	78477319	78477412	78471292	78473008	78483858	78484050	6342	2,9,1	3,2,1	6,3,5	0,1,0	242	149	0.000111184	0.00638947	0.291,0.735,0.381	1.0,0.649,1.0	-0.414
6391	Magi1	14924	NC_000072.7	-	93681257	93681341	93678270	93678362	93684984	93685198	6391	26,49,21	12,17,12	17,10,16	23,9,16	233	149	0.00125838	0.0377256	0.581,0.648,0.528	0.321,0.415,0.39	0.21
6439	Cpsf3	54451	NC_000078.7	+	21336805	21336951	21336213	21336545	21340248	21340312	6439	53,98,50	323583278	44,20,49	520302403	295	149	2.85358e-05	0.00233464	0.077,0.078,0.083	0.041,0.032,0.058	0.036
6440	Cpsf3	54451	NC_000078.7	+	21336805	21338929	21336314	21336545	21340248	21340312	6440	93,201,59	323583278	68,36,83	520302403	2273	149	1.40007e-06	0.000206498	0.019,0.022,0.014	0.008,0.008,0.013	0.009
6462	Ctns	83429	NC_000077.7	-	73083880	73083959	73082503	73082588	73087463	73087543	6462	76,115,42	10,14,7	56,29,47	0,4,0	228	149	0.000105517	0.00617973	0.832,0.843,0.797	1.0,0.826,1.0	-0.118
6463	Ctns	83429	NC_000077.7	-	73085981	73086111	73082503	73082588	73087463	73087543	6463	5,8,7	10,14,7	7,5,10	0,4,0	279	149	0.000184108	0.00927843	0.211,0.234,0.348	1.0,0.4,1.0	-0.536
6618	Pdcd5	56330	NC_000073.7	-	35343048	35343140	35342039	35342111	35343775	35343837	6618	155444132602	25,53,15	276923292296	9,12,10	241	149	0.000405496	0.0167046	0.975,0.981,0.991	0.995,0.992,0.993	-0.011
6645	Pibf1	52023	NC_000080.7	+	99393997	99394055	99388078	99388177	99416750	99416916	6645	3,12,3	55,136,78	4,0,0	103,90,73	207	149	0.000915798	0.0299396	0.038,0.06,0.027	0.027,0.0,0.0	0.033
6667	Slc24a2	76376	NC_000070.7	-	86968120	86968171	86950429	86950528	86991424	86991533	6667	4,4,3	0,0,0	2,3,5	3,2,1	200	149	2.88895e-05	0.00235757	1.0,1.0,1.0	0.332,0.528,0.788	0.451
6685	Spint2	20733	NC_000073.7	-	28959481	28959554	28958823	28958877	28959795	28959855	6685	10,22,4	800837442	15,20,28	584454538	222	149	0.000130512	0.00713666	0.008,0.017,0.006	0.017,0.029,0.034	-0.016
6752	Actn4	60595	NC_000073.7	-	28594856	28594937	28594545	28594611	28595513	28595660	6752	136,181,56	10,36,2	131,100,84	5,1,4	230	149	0.000112234	0.00642108	0.898,0.765,0.948	0.944,0.985,0.932	-0.083
6753	Actn4	60595	NC_000073.7	-	28601301	28601452	28598044	28598153	28603965	28604113	6753	546808368	3,0,1	663461493	14,5,8	300	149	8.28756e-05	0.00516916	0.989,1.0,0.995	0.959,0.979,0.968	0.026
6785	Map3k10	269881	NC_000073.7	-	27364350	27364523	27363822	27363998	27367773	27367954	6785	41,53,17	17,32,17	23,6,25	42,17,25	322	149	0.00177406	0.0484429	0.527,0.434,0.316	0.202,0.14,0.316	0.206
6817	Rskr	216976	NC_000077.7	+	78165290	78165481	78164507	78164728	78165613	78165713	6817	8101548777	6,5,4	1079723983	22,12,30	340	149	1.60259e-09	6.87039e-07	0.983,0.993,0.988	0.956,0.964,0.935	0.036
6860	Dusp11	72102	NC_000072.7	-	85932277	85932382	85930352	85930476	85935565	85935697	6860	48,57,32	122306151	14,25,16	187128149	254	149	0.000120242	0.00670301	0.188,0.099,0.111	0.042,0.103,0.059	0.065
6949	Nectin2	19294	NC_000073.7	-	19453120	19453207	19450568	19451712	19455277	19455431	6949	135,32,15	2,0,0	20,15,29	1,3,3	236	149	0.00141847	0.0409921	0.977,1.0,1.0	0.927,0.759,0.859	0.144
6950	Nectin2	19294	NC_000073.7	-	19453357	19453421	19450568	19451712	19455277	19455431	6950	147,35,17	2,0,0	22,18,26	1,3,3	213	149	0.0016104	0.0450449	0.981,1.0,1.0	0.939,0.808,0.858	0.125
6969	Usp47	74996	NC_000073.7	+	111679378	111679438	111676998	111677166	111682294	111682371	6969	29,104,25	1,0,0	64,52,62	5,2,8	209	149	1.49849e-05	0.00140061	0.954,1.0,1.0	0.901,0.949,0.847	0.086
7020	Sec16a	227648	NC_000068.8	-	26278927	26279077	26278503	26278572	26279160	26279352	7020	66,154,72	33,118,61	83,39,68	110,68,93	299	149	6.39253e-05	0.00425546	0.499,0.394,0.37	0.273,0.222,0.267	0.167
7084	Sf1	22668	NC_000085.7	+	6418393	6418469	6415693	6415822	6421296	6421449	7084	8841141768	28,59,25	986585717	98,54,107	225	149	4.4742e-14	5.87179e-11	0.954,0.928,0.953	0.869,0.878,0.816	0.091
7088	Uspl1	231915	NC_000071.7	+	149122294	149122471	149121369	149121616	149125154	149125283	7088	14,27,10	63,134,59	6,1,2	87,97,69	326	149	2.56631e-08	7.64023e-06	0.092,0.084,0.072	0.031,0.005,0.013	0.066
7089	Uspl1	231915	NC_000071.7	+	149124517	149124644	149121369	149121616	149125154	149125283	7089	30,58,27	63,134,59	22,16,23	87,97,69	276	149	0.00127849	0.0382216	0.205,0.189,0.198	0.12,0.082,0.153	0.079
7090	Uspl1	231915	NC_000071.7	+	149124517	149124686	149121246	149121616	149125154	149125283	7090	63,146,84	63,134,59	66,36,52	87,97,69	318	149	0.000253702	0.011754	0.319,0.338,0.4	0.262,0.148,0.261	0.129
7103	Gab1	14388	NC_000074.7	-	81502789	81502879	81501562	81501656	81511255	81511559	7103	21,8,10	145,97,45	32,19,35	89,53,82	239	149	2.16682e-06	0.000298372	0.083,0.049,0.122	0.183,0.183,0.21	-0.107
7143	Ptk2	14083	NC_000081.7	-	73093655	73093718	73088192	73088232	73101709	73101841	7143	568967501	3,3,7	702432620	15,7,12	212	149	0.000644371	0.0233843	0.993,0.996,0.981	0.97,0.977,0.973	0.017
7286	Dhcr7	13360	NC_000073.7	+	143387504	143387673	143386532	143386657	143390374	143390466	7286	4,11,7	4,1,1	6,7,6	0,0,0	318	149	0.000125682	0.00692556	0.319,0.838,0.766	1.0,1.0,1.0	-0.359
7291	Dhcr7	13360	NC_000073.7	+	143391498	143391721	143390374	143390466	143394169	143394260	7291	525900455	22,38,26	683391580	71,40,46	372	149	4.40956e-06	0.000519342	0.905,0.905,0.875	0.794,0.797,0.835	0.086
7331	Lrrc56	70552	NC_000073.7	+	140787399	140787536	140787098	140787163	140787743	140787883	7331	24,53,15	6,3,3	15,13,12	8,5,8	286	149	0.0015363	0.043579	0.676,0.902,0.723	0.494,0.575,0.439	0.264
7433	Edrf1	214764	NC_000073.7	+	133248718	133248820	133245721	133245878	133249073	133249195	7433	128344142	15,15,6	228150192	3,2,6	251	149	0.000291672	0.0130615	0.835,0.932,0.934	0.978,0.978,0.95	-0.068
7440	Zranb1	360216	NC_000073.7	+	132551313	132552164	132532904	132533274	132568235	132568423	7440	121028421316	3,21,17	168812211426	24,18,26	1000	149	0.0005739	0.0215601	0.984,0.953,0.92	0.913,0.91,0.891	0.048
7445	Zranb1	360216	NC_000073.7	+	132574418	132574490	132568235	132568423	132583009	132583130	7445	0,5,3	5,16,4	1,0,0	16,7,8	221	149	0.000591182	0.0219749	0.0,0.174,0.336	0.04,0.0,0.0	0.157
7490	Gak	231580	NC_000071.7	-	108724693	108725115	108724428	108724545	108728772	108728895	7490	9,7,5	95,163,77	16,10,27	126,88,134	571	149	0.000658007	0.0237318	0.024,0.011,0.017	0.032,0.029,0.05	-0.02
7491	Gak	231580	NC_000071.7	-	108729979	108730150	108727944	108728895	108730535	108731015	7491	179287150	9,0,1	251170247	14,14,6	320	149	0.000352761	0.0150502	0.903,1.0,0.986	0.893,0.85,0.95	0.065
7503	Sez6l2	233878	NC_000073.7	+	126561524	126561663	126560908	126561109	126562436	126562633	7503	23,38,20	1,0,0	30,19,16	2,3,2	288	149	0.000631404	0.0230699	0.922,1.0,1.0	0.886,0.766,0.805	0.155
7512	Tbx6	21389	NC_000073.7	+	126376677	126376789	126376134	126376375	126376942	126377125	7512	0,3,2	1,2,3	3,2,4	2,0,0	261	149	0.000272358	0.012334	0.0,0.461,0.276	0.461,1.0,1.0	-0.575
7534	Tctex1d2	66061	NC_000082.7	+	32244058	32244128	32241637	32241771	32247573	32247917	7534	86270141	4,0,3	97,110,64	2,8,9	219	149	0.000109257	0.00629557	0.936,1.0,0.97	0.971,0.903,0.829	0.068
7535	Tctex1d2	66061	NC_000082.7	+	32245675	32245739	32241637	32241771	32247573	32247917	7535	50,110,80	4,0,3	59,46,33	2,8,9	213	149	0.000312414	0.0137415	0.897,1.0,0.949	0.954,0.801,0.719	0.124
7585	Mfsd13b	74466	NC_000073.7	+	120587403	120587644	120586690	120586716	120588182	120588358	7585	1,3,1	0,1,0	0,0,1	3,1,1	390	149	1.09089e-06	0.000169038	1.0,0.534,1.0	0.0,0.0,0.276	0.753
7586	Mfsd13b	74466	NC_000073.7	+	120587585	120587644	120586690	120586716	120588182	120588358	7586	2,2,2	0,1,0	2,0,0	3,1,1	208	149	4.10858e-08	1.1639e-05	1.0,0.589,1.0	0.323,0.0,0.0	0.755
7620	Hells	15201	NC_000085.7	+	38932157	38932385	38930897	38930936	38933834	38934017	7620	207265354386	3,14,10	449937393521	27,29,25	377	149	0.000566799	0.0213399	0.996,0.995,0.994	0.985,0.981,0.982	0.012
7649	Sgk3	170755	NC_000067.7	+	9956271	9956367	9955891	9955978	9959094	9959250	7649	267363243	3,5,4	272241168	18,20,17	245	149	2.58529e-10	1.26908e-07	0.982,0.978,0.974	0.902,0.88,0.857	0.098
7745	Mta1	116870	NC_000078.7	+	113083830	113083881	113080607	113080701	113084446	113084573	7745	112182100	137144104	66,45,55	211153186	200	149	4.44089e-16	7.71827e-13	0.379,0.485,0.417	0.189,0.18,0.181	0.244
7814	Eya3	14050	NC_000070.7	+	132408066	132408204	132400206	132400343	132420272	132420456	7814	15,16,12	0,0,0	19,12,21	8,0,4	287	149	1.82324e-06	0.000260545	1.0,1.0,1.0	0.552,1.0,0.732	0.239
7851	Ppp1r8	100336	NC_000070.7	-	132570119	132570235	132567954	132568015	132570367	132571922	7851	12,18,17	348764430	56,28,26	538435527	265	149	4.15308e-06	0.000494899	0.019,0.013,0.022	0.055,0.035,0.027	-0.021
7872	Lamtor1	66508	NC_000073.7	+	101558870	101559016	101555043	101555247	101559235	101559313	7872	8281657763	12,17,18	1054588927	24,37,28	295	149	6.18803e-06	0.000685813	0.972,0.98,0.955	0.957,0.889,0.944	0.039
7909	Yeats4	64050	NC_000076.7	-	117053333	117053426	117053116	117053204	117056237	117056332	7909	6311383778	26,29,21	1133787801	60,37,41	242	149	0.000210275	0.0101745	0.937,0.967,0.958	0.921,0.929,0.923	0.03
7910	Rab30	75985	NC_000073.7	+	92451535	92451869	92390844	92391050	92469190	92469291	7910	3,14,0	17,36,15	17,12,6	19,10,14	483	149	0.000887181	0.0293322	0.052,0.107,0.0	0.216,0.27,0.117	-0.148
7938	Gpsm1	67839	NC_000068.8	+	26229647	26229718	26217303	26217427	26234613	26234770	7938	122,127,59	0,3,2	94,67,96	7,7,3	220	149	0.000814254	0.0275007	1.0,0.966,0.952	0.901,0.866,0.956	0.065
8024	Ikzf3	22780	NC_000077.7	-	98409500	98409554	98407676	98407778	98436569	98436857	8024	4,6,7	1,0,0	2,0,8	2,2,2	203	149	4.07701e-05	0.00306998	0.746,1.0,1.0	0.423,0.0,0.746	0.526
8295	Rhpn2	52428	NC_000073.7	+	35083393	35083470	35080761	35080956	35084062	35084209	8295	59,115,54	4,8,0	86,73,83	0,0,1	226	149	0.000302655	0.0134387	0.907,0.905,1.0	1.0,1.0,0.982	-0.057
8318	Kif1b	16561	NC_000070.7	-	149304998	149305247	149299363	149299482	149306683	149306821	8318	22,46,19	40,75,33	59,25,55	27,18,43	398	149	8.48351e-06	0.000879904	0.171,0.187,0.177	0.45,0.342,0.324	-0.194
8322	Kif1b	16561	NC_000070.7	-	149342326	149342538	149338128	149338208	149346592	149346735	8322	73,149,58	0,1,0	131,63,95	4,4,2	361	149	0.000957643	0.0309542	1.0,0.984,1.0	0.931,0.867,0.951	0.078
8343	Dpf1	29861	NC_000073.7	+	29011031	29011121	29010689	29010817	29012272	29012351	8343	142,198,83	5,12,8	106,60,118	17,12,16	239	149	0.000176838	0.00901087	0.947,0.911,0.866	0.795,0.757,0.821	0.117
8403	Syt16	238266	NC_000078.7	+	74207164	74207246	74176145	74176325	74208829	74209650	8403	0,1,2	2,4,0	2,2,0	0,0,1	231	149	0.000128787	0.00706635	0.0,0.139,1.0	1.0,1.0,0.0	-0.287
8416	Uchl5	56207	NC_000067.7	+	143678665	143678815	143677872	143677971	143682421	143683204	8416	42,88,39	151350203	33,17,24	283212256	299	149	6.68486e-08	1.69243e-05	0.122,0.111,0.087	0.055,0.038,0.045	0.061
8452	Pacs1	107975	NC_000085.7	-	5195098	5195214	5194827	5194963	5197154	5197235	8452	372556270	3,3,2	579300504	8,4,18	265	149	0.000444765	0.0178679	0.986,0.99,0.987	0.976,0.977,0.94	0.023
8522	Mms19	72199	NC_000085.7	-	41934360	41934642	41934171	41934254	41935355	41935542	8522	46,29,11	120,193,78	9,9,16	135,81,140	431	149	0.000120678	0.00670727	0.117,0.049,0.046	0.023,0.037,0.038	0.038
8533	Mms19	72199	NC_000085.7	-	41952301	41952376	41951839	41951909	41954652	41954753	8533	40,57,18	0,2,0	33,20,45	5,0,4	224	149	0.001029	0.0327093	1.0,0.95,1.0	0.814,1.0,0.882	0.085
8603	Chaserr	69170	NC_000073.7	-	73122759	73122856	73121544	73121637	73124253	73124402	8603	78,74,41	0,10,0	81,46,66	0,0,0	246	149	0.000869916	0.0289549	1.0,0.818,1.0	1.0,1.0,1.0	-0.061
8657	Epn1	13854	NC_000073.7	+	5096310	5096385	5095839	5095964	5096897	5096981	8657	458536238	26,45,37	348228331	65,58,39	224	149	0.000138761	0.00744075	0.921,0.888,0.811	0.781,0.723,0.85	0.089
8762	Zzef1	195018	NC_000077.7	+	72760004	72760113	72758759	72758896	72760512	72760753	8762	5,9,3	22,43,9	1,0,1	32,17,30	258	149	1.22258e-05	0.0011894	0.116,0.108,0.161	0.018,0.0,0.019	0.116
8771	Ints10	70885	NC_000074.7	+	69276819	69276919	69274808	69274902	69277703	69277781	8771	41,76,30	8,12,6	50,34,51	20,16,27	249	149	0.00017769	0.00903483	0.754,0.791,0.749	0.599,0.56,0.531	0.201
8774	Ints10	70885	NC_000074.7	+	69276841	69276919	69274808	69274902	69277703	69277781	8774	50,113,56	8,12,6	83,51,60	20,16,27	227	149	0.000127177	0.00699664	0.804,0.861,0.86	0.731,0.677,0.593	0.175
8776	Ints10	70885	NC_000074.7	+	69277703	69277781	69274808	69274902	69279928	69282248	8776	20,22,22	152321170	45,27,48	225125177	227	149	6.41763e-06	0.000706665	0.08,0.043,0.078	0.116,0.124,0.151	-0.063
8777	Ints10	70885	NC_000074.7	+	69277703	69277781	69276819	69276919	69279928	69282248	8777	32,41,29	86,192,86	56,30,50	113,76,72	227	149	0.00100798	0.0322483	0.196,0.123,0.181	0.245,0.206,0.313	-0.088
8812	Fbn2	14119	NC_000084.7	-	58336817	58336916	58333681	58333777	58341671	58341754	8812	68,83,59	1,0,0	103,65,83	3,6,10	248	149	1.84921e-06	0.000263671	0.976,1.0,1.0	0.954,0.867,0.833	0.107
8863	Ergic2	67456	NC_000072.7	-	148085438	148085672	148084543	148084706	148089530	148089598	8863	38,116,43	375984627	43,13,33	682583518	383	149	1.02008e-05	0.0010314	0.038,0.044,0.026	0.024,0.009,0.024	0.017
8866	Ergic2	67456	NC_000072.7	-	148102913	148102984	148100853	148100894	148103993	148104040	8866	5021258634	10,21,10	872657703	2,3,0	220	149	5.39064e-05	0.00377204	0.971,0.976,0.977	0.997,0.993,1.0	-0.022
8867	Ergic2	67456	NC_000072.7	-	148102913	148103037	148100853	148100894	148103993	148104040	8867	167408224	10,21,10	299207241	2,3,0	273	149	8.39864e-09	2.88814e-06	0.901,0.914,0.924	0.988,0.974,1.0	-0.074
8878	Crtc1	382056	NC_000074.7	-	70840724	70840811	70840190	70840371	70843851	70843953	8878	110,170,62	1,9,3	113,42,105	10,8,10	236	149	0.00134981	0.0396605	0.986,0.923,0.929	0.877,0.768,0.869	0.108
8892	Ints13	71177	NC_000072.7	-	146461623	146461708	146459030	146459120	146464924	146465015	8892	79,194,77	0,0,1	116,56,106	5,5,4	234	149	4.37247e-05	0.00324309	1.0,1.0,0.98	0.937,0.877,0.944	0.074
8894	Ints13	71177	NC_000072.7	-	146463226	146463355	146459030	146459120	146464924	146465015	8894	75251116	0,0,1	190104136	5,5,4	278	149	0.000238579	0.0111823	1.0,1.0,0.984	0.953,0.918,0.948	0.055
8928	Mxd4	17122	NC_000071.7	-	34263029	34264131	34261241	34261307	34264430	34264487	8928	92,236,86	2,0,1	55,36,66	6,1,5	1251	149	6.66386e-06	0.000727549	0.846,1.0,0.911	0.522,0.811,0.611	0.271
9032	Wbp2	22378	NC_000077.7	-	115971371	115971506	115971047	115971170	115972057	115972150	9032	365282181	19,24,15	256178279	52,27,47	284	149	3.11098e-07	6.02575e-05	0.91,0.86,0.864	0.721,0.776,0.757	0.127
9050	Rhno1	72440	NC_000072.7	-	128339020	128339147	128336068	128336317	128339801	128339876	9050	63,148,56	38,85,40	146,75,112	48,23,44	276	149	0.000559405	0.0211815	0.472,0.485,0.43	0.622,0.638,0.579	-0.151
9107	Smtn	29856	NC_000077.7	-	3470751	3470916	3467521	3467827	3471816	3471968	9107	62,132,54	16,3,2	93,63,55	2,0,2	314	149	0.00116519	0.0356974	0.648,0.954,0.928	0.957,1.0,0.929	-0.119
9205	Sar1b	66397	NC_000077.7	+	51678976	51679080	51673598	51673664	51680023	51680155	9205	4571165594	3,13,7	527553449	18,16,11	253	149	5.63217e-05	0.00388125	0.989,0.981,0.98	0.945,0.953,0.96	0.031
9293	Hpf1	72612	NC_000074.7	+	61349771	61349870	61343461	61343570	61357033	61357121	9293	9,16,8	1,7,9	13,7,4	23,18,19	248	149	0.00111487	0.0346174	0.844,0.579,0.348	0.254,0.189,0.112	0.405
9295	Hpf1	72612	NC_000074.7	+	61353117	61353268	61342532	61343570	61357033	61357121	9295	264522338	1,7,9	356312284	23,18,19	300	149	2.49841e-08	7.5076e-06	0.992,0.974,0.949	0.885,0.896,0.881	0.084
9303	Hpf1	72612	NC_000074.7	+	61359405	61359472	61358581	61358754	61360370	61360615	9303	13,39,16	154285163	9,10,12	220194187	216	149	0.000605406	0.0223871	0.055,0.086,0.063	0.027,0.034,0.042	0.034
9345	Mef2a	17258	NC_000073.7	-	66894268	66894292	66890061	66890188	66901404	66901592	9345	24,16,11	315217116	40,19,24	210120165	173	149	0.000194822	0.00965193	0.062,0.06,0.076	0.141,0.12,0.111	-0.058
9355	Tmf1	232286	NC_000072.7	-	97135421	97135523	97135006	97135159	97137203	97137296	9355	249393170	0,0,0	287174228	11,0,5	251	149	0.000769738	0.0264552	1.0,1.0,1.0	0.939,1.0,0.964	0.032
9404	Nup210	54563	NC_000072.7	-	91030546	91030651	91030353	91030455	91031371	91031478	9404	165231116	1,0,1	183106168	1,6,7	254	149	0.000693605	0.0246868	0.99,1.0,0.986	0.991,0.912,0.934	0.046
9408	Iqsec1	232227	NC_000072.7	-	90641003	90641053	90636577	90639937	90644881	90645058	9408	22,36,17	10,5,4	18,20,17	16,16,16	199	149	0.000334486	0.0144711	0.622,0.844,0.761	0.457,0.483,0.443	0.281
9458	Cnbp	12785	NC_000072.7	-	87822655	87822775	87822446	87822539	87827885	87828088	9458	109231591773	3,8,7	193718541327	24,27,20	269	149	2.57899e-07	5.15046e-05	0.995,0.995,0.993	0.978,0.974,0.974	0.019
9459	Cnbp	12785	NC_000072.7	-	87822658	87822775	87822446	87822539	87827885	87828088	9459	154544562409	3,8,7	262224081815	24,27,20	266	149	0.000296642	0.0132531	0.997,0.997,0.995	0.984,0.98,0.981	0.015
9600	Hormad1	67981	NC_000069.7	+	95492845	95492900	95492450	95492525	95494691	95495925	9600	17,71,23	203763309	11,14,2	258254219	204	149	5.36831e-05	0.00376461	0.058,0.064,0.052	0.03,0.039,0.007	0.033
9608	Atp11a	50770	NC_000074.7	+	12911639	12911724	12909313	12909479	12911911	12918728	9608	1,6,5	21,69,29	12,3,8	36,13,21	234	149	0.00159626	0.0447663	0.029,0.052,0.099	0.175,0.128,0.195	-0.106
9683	Cdk12	69131	NC_000077.7	+	98155019	98155129	98140508	98154396	98158577	98158684	9683	68,167,76	1,4,0	118,61,82	12,4,2	259	149	0.00044512	0.0178679	0.975,0.96,1.0	0.85,0.898,0.959	0.076
9684	Cdk12	69131	NC_000077.7	+	98155019	98155133	98140508	98154396	98158577	98158684	9684	146358152	1,4,0	229121146	12,4,2	263	149	0.000231626	0.0109521	0.988,0.981,1.0	0.915,0.945,0.976	0.044
9729	Fance	72775	NC_000083.7	+	28536131	28536197	28535832	28535877	28536441	28536585	9729	77246107	36,82,47	109,95,94	71,61,62	215	149	0.00111144	0.0345755	0.597,0.675,0.612	0.515,0.519,0.512	0.113
9733	Gm42127	105246933	NC_000071.7	-	100111589	100111736	100110373	100110471	100111842	100111942	9733	154123281414	405508308	164113111561	584460564	296	149	3.59902e-06	0.000447657	0.657,0.698,0.698	0.586,0.589,0.582	0.099
9735	Gm42127	105246933	NC_000071.7	-	100124392	100124449	100115077	100115246	100126250	100126926	9735	6781159815	188296183	987715778	416343364	206	149	2.32076e-09	9.75418e-07	0.723,0.739,0.763	0.632,0.601,0.607	0.128
9760	Epha1	13835	NC_000072.7	-	42344519	42344801	42342709	42343112	42349108	42349176	9760	35,52,13	0,1,0	36,16,44	6,0,1	431	149	0.00160727	0.044977	1.0,0.947,1.0	0.675,1.0,0.938	0.111
9763	Mei4	75033	NC_000075.7	+	81772174	81772420	81745722	81745970	81809150	81809686	9763	73254123	2,6,6	165115136	2,0,1	395	149	0.000870437	0.0289572	0.932,0.941,0.885	0.969,1.0,0.981	-0.064
9797	Slc37a3	72144	NC_000072.7	-	39349012	39349071	39344577	39344700	39354552	39354659	9797	4,1,0	1,2,2	2,2,1	1,0,0	208	149	3.27653e-05	0.00259394	0.741,0.264,0.0	0.589,1.0,1.0	-0.528
9838	Tmem209	72649	NC_000072.7	-	30508664	30508801	30508452	30508511	30509683	30509786	9838	150418143	3,3,2	203104141	9,4,6	286	149	0.000737417	0.02573	0.963,0.986,0.974	0.922,0.931,0.924	0.049
9840	Tmem209	72649	NC_000072.7	-	30508664	30508841	30508452	30508511	30509683	30509786	9840	117308116	3,3,2	163,74,112	9,4,6	326	149	0.000889334	0.0293731	0.947,0.979,0.964	0.892,0.894,0.895	0.07
9873	Cacna1b	12287	NC_000068.8	-	24528683	24528749	24527437	24527529	24529105	24529222	9873	15,36,27	0,2,0	17,15,16	2,2,3	215	149	0.00157496	0.0443429	1.0,0.926,1.0	0.855,0.839,0.787	0.148
9904	Pot1a	101185	NC_000072.7	-	25752358	25752494	25750048	25750137	25753147	25753353	9904	178562245	1,10,2	305242248	15,10,13	285	149	1.34312e-05	0.00128719	0.989,0.967,0.985	0.914,0.927,0.909	0.064
9938	Acaca	107476	NC_000077.7	+	84181113	84181137	84171217	84171336	84183716	84183860	9938	81,111,52	20,29,13	84,43,46	37,19,29	173	149	0.00174606	0.047861	0.777,0.767,0.775	0.662,0.661,0.577	0.14
9971	Rpa3	68240	NC_000072.7	-	8257686	8257761	8256694	8256803	8258999	8259141	9971	3711340690	19,0,43	607658422	34,47,21	224	149	2.29332e-05	0.00196188	0.929,1.0,0.914	0.922,0.903,0.93	0.029
9992	Crim1	50766	NC_000083.7	+	78675220	78675415	78662384	78662606	78677423	78677546	9992	209230112	5,19,4	129,83,105	21,6,19	344	149	0.000240281	0.0112375	0.948,0.84,0.924	0.727,0.857,0.705	0.141
10054	4930479D17Rik	74925	NC_000072.7	+	146548703	146548779	146544057	146544150	146549662	146549777	10054	5,7,2	227591336	21,23,12	342329224	225	149	7.41608e-09	2.606e-06	0.014,0.008,0.004	0.039,0.044,0.034	-0.03
10096	Plekha5	109135	NC_000072.7	+	140526072	140526261	140525152	140525202	140527693	140527814	10096	13,17,17	85,159,73	27,33,28	107,67,93	338	149	0.000147422	0.00782835	0.063,0.045,0.093	0.1,0.178,0.117	-0.065
10097	Plekha5	109135	NC_000072.7	+	140526185	140526261	140525152	140525202	140527693	140527814	10097	5,4,10	85,159,73	18,8,15	107,67,93	225	149	0.000945586	0.0306796	0.037,0.016,0.083	0.1,0.073,0.097	-0.045
10130	Sart3	53890	NC_000071.7	-	113882604	113882795	113880504	113881364	113883107	113883260	10130	467850412	8,8,10	702438564	28,18,19	340	149	6.32844e-05	0.00422593	0.962,0.979,0.948	0.917,0.914,0.929	0.043
10185	Tex52	71149	NC_000072.7	+	128348930	128348975	128347919	128348048	128349496	128349566	10185	115226138	34,92,44	160,82,138	116,44,94	194	149	1.28339e-05	0.00124291	0.722,0.654,0.707	0.514,0.589,0.53	0.15
10206	Ttc37	218343	NC_000079.7	+	76257137	76257209	76256311	76256402	76259852	76259935	10206	0,2,1	6,10,3	10,2,3	6,4,2	221	149	0.000111846	0.00641033	0.0,0.119,0.183	0.529,0.252,0.503	-0.327
10227	Hnrnpr	74326	NC_000070.7	+	136066486	136066608	136063608	136063758	136066729	136080294	10227	12191521910	4,10,3	13579381375	37,17,27	271	149	2.89063e-10	1.40822e-07	0.994,0.988,0.994	0.953,0.968,0.966	0.03
10261	Acrbp	54137	NC_000072.7	+	125028205	125028323	125027809	125027904	125030452	125030915	10261	35,63,23	1,2,2	36,20,53	8,13,8	267	149	1.60141e-05	0.00148601	0.951,0.946,0.865	0.715,0.462,0.787	0.266
10278	2610318N02Rik	70458	NC_000082.7	-	16941375	16941518	16939159	16939415	16942853	16943080	10278	16,31,18	43,78,42	21,5,11	81,45,72	292	149	0.00123145	0.0370775	0.16,0.169,0.179	0.117,0.054,0.072	0.088
10303	Fn1	14268	NC_000067.7	-	71632229	71632394	71629925	71630051	71634822	71634961	10303	541741287	40,40,27	427343448	96,30,81	314	149	7.56812e-06	0.000801772	0.865,0.898,0.835	0.679,0.844,0.724	0.117
10307	Fn1	14268	NC_000067.7	-	71636439	71636546	71629925	71630051	71637532	71637622	10307	2,4,1	0,1,0	2,7,4	7,5,6	256	149	5.51155e-06	0.000629946	1.0,0.7,1.0	0.143,0.449,0.28	0.609
10308	Fn1	14268	NC_000067.7	-	71636439	71636831	71629925	71630051	71637532	71637622	10308	461610310	0,1,0	531298554	7,5,6	541	149	0.000104783	0.00615358	1.0,0.994,1.0	0.954,0.943,0.962	0.045
10312	Fn1	14268	NC_000067.7	-	71652921	71653194	71651626	71651809	71654518	71654710	10312	269316203	97,107,47	476288512	63,41,69	422	149	3.75525e-08	1.0786e-05	0.495,0.51,0.604	0.727,0.713,0.724	-0.185
10363	Anapc16	52717	NC_000076.7	-	59832269	59832436	59826654	59826729	59838239	59838289	10363	313642299	1,9,3	408352279	17,1,14	316	149	0.00042953	0.0174048	0.993,0.971,0.979	0.919,0.994,0.904	0.042
10364	Anapc16	52717	NC_000076.7	-	59838239	59838289	59832269	59832436	59838777	59838957	10364	72,131,83	127,264,93	132,126,86	121,109,73	199	149	0.000141723	0.00757573	0.298,0.271,0.401	0.45,0.464,0.469	-0.138
10374	Pparg	19016	NC_000072.7	+	115429205	115429314	115427904	115428043	115440046	115440246	10374	8,4,2	17,43,9	0,0,2	20,11,14	258	149	0.00049812	0.0194512	0.214,0.051,0.114	0.0,0.0,0.076	0.101
10561	Dctn6	22428	NC_000074.7	-	34572139	34572193	34564342	34564448	34573495	34573560	10561	26,27,10	218307177	11,4,5	208163175	203	149	0.00025407	0.0117571	0.08,0.061,0.04	0.037,0.018,0.021	0.035
10562	Dctn6	22428	NC_000074.7	-	34572139	34572219	34564342	34564448	34573495	34573560	10562	17,12,7	218307177	4,1,3	208163175	229	149	0.000213721	0.0102788	0.048,0.025,0.025	0.012,0.004,0.011	0.024
10563	Dctn6	22428	NC_000074.7	-	34572139	34572252	34564342	34564448	34573495	34573560	10563	23,14,8	218307177	4,1,3	208163175	262	149	8.43809e-06	0.000878025	0.057,0.025,0.025	0.011,0.003,0.01	0.028
10576	Copg1	54161	NC_000072.7	+	87866052	87866105	87864800	87865054	87866638	87866719	10576	405550270	4,0,0	438276439	30,14,11	202	149	2.22244e-12	1.78646e-09	0.987,1.0,1.0	0.915,0.936,0.967	0.056
10619	Fam83e	73813	NC_000073.7	+	45373811	45375336	45373277	45373402	45376055	45376500	10619	5,8,2	0,1,0	5,3,18	2,2,0	1674	149	0.000266778	0.0121345	1.0,0.416,1.0	0.182,0.118,1.0	0.372
10686	M1ap	110958	NC_000072.7	+	83005372	83005513	83003178	83003385	83006750	83007586	10686	3591163337	42,150,53	355224354	102,67,106	290	149	5.72835e-10	2.63119e-07	0.815,0.799,0.766	0.641,0.632,0.632	0.158
10892	Tax1bp1	52440	NC_000072.7	+	52735197	52735340	52734538	52734713	52742005	52742088	10892	12241569935	4,6,1	14739461168	26,5,10	292	149	0.000575688	0.0215861	0.994,0.993,0.998	0.967,0.99,0.983	0.015
10964	Prss36	77613	NC_000073.7	-	127534936	127535626	127534673	127534837	127535760	127536010	10964	38,46,12	5,3,3	40,40,38	1,2,0	839	149	0.0009005	0.0295749	0.574,0.731,0.415	0.877,0.78,1.0	-0.312
10975	Cops6	26893	NC_000071.7	+	138117911	138117991	138116097	138116182	138123239	138123952	10975	4,21,2	101261108	24,3,22	165,78,129	229	149	0.000989547	0.0317534	0.025,0.05,0.012	0.086,0.024,0.1	-0.041
10976	Cops6	26893	NC_000071.7	+	138123239	138123952	138116097	138116182	138124715	138124908	10976	6661742769	0,19,15	1209753945	0,3,0	862	149	1.50122e-07	3.30607e-05	1.0,0.941,0.899	1.0,0.977,1.0	-0.046
10998	Terb1	320022	NC_000074.7	-	105208804	105208959	105199317	105199670	105210908	105211034	10998	48,81,59	3,2,0	23,23,28	3,3,5	304	149	0.000735991	0.0256942	0.887,0.952,1.0	0.79,0.79,0.733	0.175
11005	Terb1	320022	NC_000074.7	-	105225449	105225548	105225124	105225235	105234421	105234478	11005	3,14,7	22,46,21	13,6,9	9,8,8	248	149	0.00017281	0.00885478	0.076,0.155,0.167	0.465,0.311,0.403	-0.26
11083	Slc35b3	108652	NC_000079.7	-	39128475	39128630	39127034	39127142	39138084	39138206	11083	54,80,18	4,7,5	35,24,34	1,0,0	304	149	9.59391e-06	0.000977727	0.869,0.849,0.638	0.945,1.0,1.0	-0.196
11085	Slc35b3	108652	NC_000079.7	-	39135745	39135838	39127034	39127142	39138084	39138206	11085	2,8,1	4,7,5	3,1,6	1,0,0	242	149	8.74131e-07	0.000144503	0.235,0.413,0.11	0.649,1.0,1.0	-0.63
11117	Brpf1	78783	NC_000072.7	+	113296628	113296913	113295998	113296322	113297394	113297542	11117	388755355	12,12,7	541267414	32,28,31	434	149	1.33794e-09	5.89297e-07	0.917,0.956,0.946	0.853,0.766,0.821	0.126
11185	Lonrf3	74365	NC_000086.8	+	35603172	35603328	35598864	35598987	35605275	35605519	11185	197304104	4301077498	47,43,57	772570724	305	149	0	0	0.183,0.121,0.093	0.029,0.036,0.037	0.098
11196	Nup205	70699	NC_000072.7	+	35183054	35183154	35182259	35182469	35185015	35185115	11196	17,41,21	129299137	11,5,20	269156201	249	149	3.25239e-05	0.00258827	0.073,0.076,0.084	0.024,0.019,0.056	0.045
11255	Sidt2	214597	NC_000075.7	-	45857803	45857866	45856963	45857082	45858042	45858114	11255	55,47,29	338193122	83,33,66	153122166	212	149	4.42145e-05	0.00324573	0.103,0.146,0.143	0.276,0.16,0.218	-0.087
11320	Cftr	12638	NC_000072.7	+	18299681	18299933	18285545	18285646	18305830	18305986	11320	15,39,20	0,0,1	26,18,35	3,3,6	401	149	3.98542e-06	0.00047904	1.0,1.0,0.881	0.763,0.69,0.684	0.248
11379	Tmtc4	70551	NC_000080.7	-	123178716	123178848	123170739	123170819	123179226	123179398	11379	129273165	3,7,0	229139159	14,16,11	281	149	1.27758e-06	0.000191061	0.958,0.954,1.0	0.897,0.822,0.885	0.103
11410	Polrmt	216151	NC_000076.7	-	79574161	79574284	79573864	79574044	79574515	79574638	11410	165291111	3,7,4	198105169	13,9,11	272	149	0.000635959	0.0231574	0.968,0.958,0.938	0.893,0.865,0.894	0.071
11411	Polrmt	216151	NC_000076.7	-	79574161	79574284	79573864	79574044	79574976	79575765	11411	79,131,61	0,4,0	107,54,95	6,10,5	272	149	3.25944e-05	0.00258827	1.0,0.947,1.0	0.907,0.747,0.912	0.127
11412	Polrmt	216151	NC_000076.7	-	79574515	79574638	79573864	79574044	79574976	79575765	11412	82,137,68	0,4,0	109,63,96	6,10,5	272	149	2.66446e-05	0.00220232	1.0,0.949,1.0	0.909,0.775,0.913	0.117
11427	Dync1li2	234663	NC_000074.7	-	105169105	105169179	105167105	105167222	105169326	105170415	11427	466774420	0,3,2	425452555	8,11,7	223	149	0.000728337	0.0255162	1.0,0.994,0.993	0.973,0.965,0.981	0.023
11429	Pole	18973	NC_000071.7	+	110441125	110441267	110438824	110438979	110441580	110441661	11429	262440140	2,3,5	259145262	12,6,7	291	149	0.000903232	0.0296343	0.985,0.987,0.935	0.917,0.925,0.95	0.038
11453	Hsph1	15505	NC_000071.7	-	149546929	149547061	149544010	149544148	149548433	149548642	11453	210440197	1,4,0	325164234	7,4,6	281	149	0.00157609	0.0443552	0.991,0.983,1.0	0.961,0.956,0.954	0.034
11504	Gba2	230101	NC_000070.7	-	43569488	43569661	43569180	43569285	43569829	43569955	11504	82,84,32	0,0,0	44,26,45	0,4,4	322	149	0.000331462	0.0143906	1.0,1.0,1.0	1.0,0.75,0.839	0.137
11521	Zbtb8b	215627	NC_000070.7	-	129335941	129336136	129334566	129334937	129337171	129337333	11521	6,0,1	0,1,0	3,1,1	2,2,1	344	149	0.000791836	0.0269132	1.0,0.0,1.0	0.394,0.178,0.302	0.375
11526	Arl15	218639	NC_000079.7	+	114172539	114172630	114104117	114104326	114291239	114293998	11526	0,6,1	28,50,29	7,7,12	32,34,26	240	149	9.86208e-05	0.00586128	0.0,0.069,0.021	0.12,0.113,0.223	-0.122
11536	Smurf1	75788	NC_000071.7	-	144817434	144817510	144813304	144816266	144818427	144818629	11536	101,171,87	1,2,2	136,99,114	9,6,3	225	149	0.00120497	0.0364644	0.985,0.983,0.966	0.909,0.916,0.962	0.049
11537	Smurf1	75788	NC_000071.7	-	144817434	144817519	144813304	144816266	144818427	144818629	11537	180320147	1,2,2	247162200	9,6,3	234	149	0.00135006	0.0396605	0.991,0.99,0.979	0.946,0.945,0.977	0.031
11700	Agfg2	231801	NC_000071.7	-	137661697	137661866	137659625	137659754	137662477	137662634	11700	281360155	3,0,1	198145204	6,3,6	318	149	0.000440272	0.0177184	0.978,1.0,0.986	0.939,0.958,0.941	0.042
11720	Prkrip1	66801	NC_000071.7	-	136223150	136223357	136205889	136210350	136226633	136226712	11720	7,17,11	0,0,0	10,7,8	3,2,1	356	149	4.8863e-05	0.00349131	1.0,1.0,1.0	0.582,0.594,0.77	0.351
11776	Pom121	107939	NC_000071.7	-	135412480	135412583	135411924	135412098	135412692	135412817	11776	197209147	0,4,2	267138283	11,5,11	252	149	0.000304376	0.0134988	1.0,0.969,0.978	0.935,0.942,0.938	0.044
11827	Ano1	101772	NC_000073.7	-	144175404	144175487	144172585	144172657	144187332	144187493	11827	17,27,10	0,0,0	32,17,16	7,0,1	232	149	0.000256748	0.0118392	1.0,1.0,1.0	0.746,1.0,0.911	0.114
11881	Baz1b	22385	NC_000071.7	+	135241545	135241674	135239594	135239792	135245443	135247148	11881	4,6,9	159346202	19,6,31	300212262	278	149	0.000119748	0.00669444	0.013,0.009,0.023	0.033,0.015,0.06	-0.021
11947	Scarb1	20778	NC_000071.7	-	125403223	125403492	125381258	125381416	125404625	125404795	11947	29,41,15	1,0,1	20,13,22	6,2,6	418	149	9.60774e-07	0.000155235	0.912,1.0,0.842	0.543,0.699,0.567	0.315
11972	Mphosph9	269702	NC_000071.7	-	124398997	124399072	124398030	124398278	124399984	124400105	11972	49,98,20	2,5,2	47,24,42	13,6,4	224	149	0.000735373	0.0256865	0.942,0.929,0.869	0.706,0.727,0.875	0.144
11973	Mphosph9	269702	NC_000071.7	-	124398997	124399098	124398030	124398278	124399984	124400105	11973	121,218,77	2,5,2	125,76,98	13,6,4	250	149	0.000529105	0.0203132	0.973,0.963,0.958	0.851,0.883,0.936	0.075
12003	Dmc1	13404	NC_000081.7	-	79469062	79469177	79468519	79468580	79469298	79469372	12003	261597232	1,9,4	285168265	9,2,33	264	149	1.92909e-06	0.000273242	0.993,0.974,0.97	0.947,0.979,0.819	0.064
12008	Dmc1	13404	NC_000081.7	-	79469869	79469961	79469298	79469372	79475805	79475847	12008	66,149,52	17,49,21	76,43,99	12,7,8	241	149	8.62257e-05	0.00532167	0.706,0.653,0.605	0.797,0.792,0.884	-0.17
12032	Usp13	72607	NC_000069.7	+	32959438	32959613	32956103	32956257	32968247	32968370	12032	6,31,13	0,2,0	19,11,11	1,4,2	324	149	0.000722331	0.0254104	1.0,0.877,1.0	0.897,0.558,0.717	0.235
12048	Rbm6	19654	NC_000075.7	-	107678912	107679082	107677897	107677972	107724466	107724536	12048	10,36,9	5,17,3	13,5,16	24,6,26	319	149	8.68238e-05	0.00535311	0.483,0.497,0.584	0.202,0.28,0.223	0.286
12051	Rbm6	19654	NC_000075.7	-	107710632	107710706	107677897	107677972	107724466	107724536	12051	240558267	5,17,3	395204294	24,6,26	223	149	4.8672e-05	0.00348154	0.97,0.956,0.983	0.917,0.958,0.883	0.05
12057	Rbm6	19654	NC_000075.7	-	107738821	107738928	107737547	107737658	107749401	107749847	12057	21,58,15	5,3,0	25,5,13	6,2,10	256	149	0.00149553	0.042705	0.71,0.918,1.0	0.708,0.593,0.431	0.299
12058	Rbm6	19654	NC_000075.7	-	107738821	107738928	107737547	107737658	107749847	107751028	12058	37,94,38	90,192,78	35,13,24	115106112	256	149	1.04217e-05	0.00104715	0.193,0.222,0.221	0.15,0.067,0.111	0.103
12077	Urm1	68205	NC_000068.8	+	29722703	29722774	29717400	29717447	29731413	29731495	12077	209517235	0,10,6	301268212	14,13,12	220	149	0.000107824	0.00624113	1.0,0.972,0.964	0.936,0.933,0.923	0.048
12078	Urm1	68205	NC_000068.8	+	29722705	29722774	29717400	29717447	29731413	29731495	12078	103285115	0,10,6	171140125	14,13,12	218	149	0.00028949	0.0129802	1.0,0.951,0.929	0.893,0.88,0.877	0.077
12182	Erp29	67397	NC_000071.7	-	121585203	121585342	121582815	121583635	121590253	121590583	12182	6951168528	29,74,32	579528585	72,34,49	288	149	0.001194	0.0362861	0.925,0.891,0.895	0.806,0.889,0.861	0.052
12190	Gm52601	115489678	NC_000069.7	-	9068347	9068458	9018743	9018859	9069464	9069824	12190	8,1,5	169,78,56	8,4,16	79,45,56	260	149	0.000308203	0.0136309	0.026,0.007,0.049	0.055,0.048,0.141	-0.054
12191	Gm52601	115489678	NC_000069.7	-	9068347	9068494	9018743	9018859	9069464	9069824	12191	6,7,5	169,78,56	8,4,18	79,45,56	296	149	0.00155283	0.0438929	0.018,0.043,0.043	0.049,0.043,0.139	-0.042
12197	Trafd1	231712	NC_000071.7	-	121522807	121522908	121522102	121522167	121523587	121524543	12197	5,4,8	28,74,31	21,11,25	28,43,47	250	149	2.37935e-05	0.00201855	0.096,0.031,0.133	0.309,0.132,0.241	-0.141
12200	Ptpn11	19247	NC_000071.7	-	121282592	121282747	121281624	121281692	121287165	121287297	12200	193216139	1,8,5	198118187	20,14,9	304	149	3.25378e-05	0.00258827	0.99,0.93,0.932	0.829,0.805,0.911	0.102
12201	Ptpn11	19247	NC_000071.7	-	121282592	121282759	121281624	121281692	121287165	121287297	12201	172185122	1,8,5	166125162	20,14,9	316	149	5.42882e-05	0.00379051	0.988,0.916,0.92	0.796,0.808,0.895	0.108
12207	Ogfod2	66627	NC_000071.7	+	124252127	124252255	124251491	124251591	124252541	124252708	12207	35,28,13	2,0,0	30,17,12	3,2,4	277	149	0.000284116	0.0127765	0.904,1.0,1.0	0.843,0.821,0.617	0.208
12224	Spin1	20729	NC_000079.7	+	51275491	51275706	51255588	51255633	51277123	51277324	12224	39,31,13	1,2,0	19,16,24	3,11,2	364	149	0.0001869	0.00938233	0.941,0.864,1.0	0.722,0.373,0.831	0.293
12293	Srpk2	20817	NC_000071.7	-	23718487	23718580	23708353	23712718	23719631	23719701	12293	18,14,11	4,11,5	26,7,14	48,21,58	242	149	3.61341e-06	0.000447845	0.735,0.439,0.575	0.25,0.17,0.129	0.4
12294	Srpk2	20817	NC_000071.7	-	23718949	23719042	23708353	23712718	23719631	23719701	12294	509378251	4,11,5	410248353	48,21,58	242	149	0	0	0.987,0.955,0.969	0.84,0.879,0.789	0.134
12302	Srpk2	20817	NC_000071.7	-	23821324	23821388	23770111	23770263	23834329	23834475	12302	19,30,33	0,2,2	27,19,25	4,6,5	213	149	0.000891788	0.0294391	1.0,0.913,0.92	0.825,0.689,0.778	0.18
12368	Asphd2	72898	NC_000071.7	-	112541650	112541865	112541325	112541449	112542583	112542758	12368	26,76,25	3,7,3	46,45,37	2,1,0	364	149	0.000652605	0.0236044	0.78,0.816,0.773	0.904,0.949,1.0	-0.161
12392	Ep400	75560	NC_000071.7	-	110848387	110848630	110846617	110846782	110849486	110849656	12392	108,139,95	4,15,11	107,77,112	28,13,35	392	149	6.7432e-05	0.00440232	0.911,0.779,0.767	0.592,0.692,0.549	0.208
12401	Ep400	75560	NC_000071.7	-	110901669	110901780	110889835	110889926	110903262	110904632	12401	42,46,16	65,104,55	90,62,100	68,54,68	260	149	1.2314e-08	3.93963e-06	0.27,0.202,0.143	0.431,0.397,0.457	-0.223
12473	Evi5	14020	NC_000071.7	-	107958155	107958188	107946991	107947126	107960223	107960277	12473	14,8,11	100,140,64	20,16,27	80,59,51	182	149	1.39545e-05	0.00132159	0.103,0.045,0.123	0.17,0.182,0.302	-0.128
12484	Glmn	170823	NC_000071.7	-	107744653	107744728	107741618	107741744	107745409	107745507	12484	117282187	3,1,1	176,149,98	2,5,9	224	149	0.000760247	0.0262871	0.963,0.995,0.992	0.983,0.952,0.879	0.045
12490	Hfm1	330149	NC_000071.7	-	107022068	107022152	107021799	107021957	107026456	107026588	12490	18,31,9	1,0,0	9,8,11	5,3,1	233	149	5.20639e-06	0.000600004	0.92,1.0,1.0	0.535,0.63,0.876	0.293
12497	Hfm1	330149	NC_000071.7	-	107026668	107026766	107026456	107026588	107028164	107028212	12497	30,85,35	1,8,0	25,20,20	0,0,0	247	149	0.00112391	0.0348646	0.948,0.865,1.0	1.0,1.0,1.0	-0.062
12505	Hfm1	330149	NC_000071.7	-	107050787	107050939	107049934	107050012	107052091	107052224	12505	56,166,69	4,7,6	14,30,28	14,9,21	301	149	1.97337e-10	1.00134e-07	0.874,0.922,0.851	0.331,0.623,0.398	0.432
12535	Hnrnpdl	50926	NC_000071.7	-	100184339	100184510	100181435	100184054	100184720	100184835	12535	380384184485	58,96,57	557847784338	160118161	320	149	3.88023e-13	3.78064e-10	0.968,0.976,0.973	0.942,0.95,0.926	0.033
12610	Taf15	70439	NC_000077.7	+	83379750	83379772	83378048	83378239	83388719	83388752	12610	45,90,31	18,13,8	98,67,80	64,42,52	171	149	3.84117e-05	0.00293013	0.685,0.858,0.772	0.572,0.582,0.573	0.196
12612	Taf15	70439	NC_000077.7	+	83379750	83379871	83378048	83378239	83388719	83388752	12612	177354165	18,13,8	307219315	64,42,52	270	149	5.8784e-10	2.68097e-07	0.844,0.938,0.919	0.726,0.742,0.77	0.154
12614	Taf15	70439	NC_000077.7	+	83379750	83385395	83378048	83378239	83388719	83388752	12614	128022401066	18,13,8	12869632148	64,42,52	5794	149	7.01423e-09	2.48356e-06	0.646,0.816,0.774	0.341,0.371,0.515	0.336
12619	Taf15	70439	NC_000077.7	+	83388087	83388122	83378048	83378239	83388719	83388752	12619	46,77,52	18,13,8	62,58,73	64,42,52	184	149	1.84259e-07	3.91055e-05	0.674,0.827,0.84	0.44,0.528,0.532	0.28
12906	Ctnnbl1	66642	NC_000068.8	+	157713027	157713108	157710219	157710317	157726052	157726190	12906	364875429	0,0,0	570498528	13,4,13	230	149	6.42691e-05	0.00426951	1.0,1.0,1.0	0.966,0.988,0.963	0.028
12946	Slc16a7	20503	NC_000076.7	-	125213343	125213447	125177649	125177719	125225155	125225393	12946	0,5,0	2,0,2	2,2,4	0,0,0	253	149	1.31818e-05	0.00126559	0.0,1.0,0.0	1.0,1.0,1.0	-0.667
13086	Nelfa	24116	NC_000071.7	-	34085642	34085707	34079189	34079361	34093369	34093670	13086	11,36,17	138238103	63,29,49	165121166	214	149	1.95056e-06	0.000275071	0.053,0.095,0.103	0.21,0.143,0.17	-0.091
13351	Abcf2	27407	NC_000071.7	-	24773202	24773313	24772498	24772561	24773564	24773654	13351	77422161180	0,5,0	156012141331	21,0,34	260	149	1.13756e-05	0.00111853	1.0,0.996,1.0	0.977,1.0,0.957	0.021
13389	Nlrp4c	83564	NC_000073.7	+	6075560	6075719	6068377	6069950	6076110	6076275	13389	3231132584	2,8,9	957619817	39,21,36	308	149	2.46313e-10	1.23745e-07	0.987,0.986,0.969	0.922,0.934,0.917	0.056
13392	Nlrp4c	83564	NC_000073.7	+	6087542	6087710	6076110	6076275	6101828	6101999	13392	185657305	7,10,12	557340522	0,1,2	317	149	1.94127e-07	4.07959e-05	0.925,0.969,0.923	1.0,0.994,0.992	-0.056
13393	Nlrp4c	83564	NC_000073.7	+	6095465	6095636	6076110	6076275	6101828	6101999	13393	134512267	7,10,12	475301353	0,1,2	320	149	4.80371e-08	1.30893e-05	0.899,0.96,0.912	1.0,0.993,0.988	-0.07
13424	Phtf2	68770	NC_000071.7	-	20999900	21000060	20999292	20999479	21006899	21007064	13424	25,51,23	106255133	91,52,64	142,74,91	309	149	4.90719e-14	6.18748e-11	0.102,0.088,0.077	0.236,0.253,0.253	-0.158
13473	Gapvd1	66691	NC_000068.8	-	34589837	34589918	34585497	34585620	34590774	34590862	13473	85,127,47	2,1,3	54,40,69	6,3,7	230	149	0.000780975	0.0266993	0.965,0.988,0.91	0.854,0.896,0.865	0.083
13517	Crot	74114	NC_000071.7	-	8989143	8989276	8985978	8986916	9018646	9018766	13517	13,49,13	2,6,1	28,20,23	0,1,0	282	149	0.000136846	0.00737022	0.774,0.812,0.873	1.0,0.914,1.0	-0.152
13518	Crot	74114	NC_000071.7	-	8989143	8989279	8985978	8986916	9018646	9018766	13518	20,69,24	2,6,1	40,34,43	0,1,0	285	149	0.000324383	0.0141614	0.839,0.857,0.926	1.0,0.947,1.0	-0.108
13520	Rundc3b	242819	NC_000071.7	-	8544783	8544905	8540335	8542589	8570858	8571016	13520	169540289	3,4,3	342176349	11,8,7	271	149	0.00119635	0.0363061	0.969,0.987,0.981	0.945,0.924,0.965	0.034
13540	Dbf4	27214	NC_000071.7	-	8453073	8453191	8449687	8449812	8453611	8453740	13540	184452233	10,38,10	366199291	52,21,47	267	149	3.00756e-05	0.00244197	0.911,0.869,0.929	0.797,0.841,0.776	0.098
13541	Dbf4	27214	NC_000071.7	-	8453079	8453191	8449687	8449812	8453611	8453740	13541	367931511	10,38,10	716398594	52,21,47	261	149	7.5016e-06	0.000797352	0.954,0.933,0.967	0.887,0.915,0.878	0.058
13551	Exoc7	53413	NC_000077.7	-	116184100	116184139	116183344	116183410	116184797	116184864	13551	40,67,18	142,184,95	13,7,22	148,89,157	188	149	5.23255e-07	9.24408e-05	0.183,0.224,0.131	0.065,0.059,0.1	0.105
13622	Prdm2	110593	NC_000070.7	-	142871959	142872016	142868693	142868804	142896605	142896758	13622	12,14,6	0,0,0	14,4,7	4,1,6	206	149	4.55306e-08	1.25255e-05	1.0,1.0,1.0	0.717,0.743,0.458	0.361
13651	Cdk8	264064	NC_000071.7	+	146229433	146229577	146222323	146223049	146231972	146232042	13651	393760420	29,43,17	577283489	63,34,45	293	149	9.93468e-05	0.00589354	0.873,0.9,0.926	0.823,0.809,0.847	0.073
13653	Cdk8	264064	NC_000071.7	+	146229448	146229577	146222917	146223049	146231972	146232042	13653	195417211	29,43,17	277145259	63,34,45	278	149	9.0698e-05	0.0054816	0.783,0.839,0.869	0.702,0.696,0.755	0.113
13657	Cdk8	264064	NC_000071.7	+	146235612	146235710	146233168	146233241	146236307	146236386	13657	452849383	2,4,1	607366588	15,5,13	247	149	2.27206e-05	0.00195331	0.993,0.992,0.996	0.961,0.978,0.965	0.026
13675	3830406C13Rik	218734	NC_000080.7	-	10172106	10172181	10166528	10168615	10182369	10182493	13675	118,174,94	1,0,0	110,130,99	3,6,3	224	149	0.00132955	0.0392914	0.987,1.0,1.0	0.961,0.935,0.956	0.045
13727	Alpk1	71481	NC_000069.7	-	127471334	127471488	127466968	127467131	127473009	127475101	13727	13,11,5	4,6,0	8,7,5	1,0,0	303	149	7.90286e-05	0.0049484	0.615,0.474,1.0	0.797,1.0,1.0	-0.236
13754	Zfand4	67492	NC_000072.7	+	116251776	116251986	116250533	116250833	116261700	116261776	13754	2,0,3	28,76,34	6,1,4	22,13,20	359	149	0.00162239	0.0453012	0.029,0.0,0.035	0.102,0.031,0.077	-0.049
13755	Zfand4	67492	NC_000072.7	+	116251776	116251986	116250533	116250833	116262814	116262882	13755	1,0,2	5,24,10	7,2,5	9,6,12	359	149	0.000119927	0.00669444	0.077,0.0,0.077	0.244,0.122,0.147	-0.12
13758	Zfand4	67492	NC_000072.7	+	116261700	116261776	116250533	116250833	116264942	116265129	13758	23,49,19	0,5,3	13,10,13	13,5,6	225	149	4.8499e-06	0.00056705	1.0,0.866,0.807	0.398,0.57,0.589	0.372
13760	Zfand4	67492	NC_000072.7	+	116262814	116262882	116250533	116250833	116264942	116265129	13760	17,65,25	0,5,3	34,23,32	13,5,6	217	149	0.00118968	0.0362234	1.0,0.899,0.851	0.642,0.76,0.786	0.187
13832	Sun1	77053	NC_000071.7	+	139215507	139215699	139212433	139212640	139216527	139216593	13832	246407159	45,97,47	305185280	33,26,26	341	149	9.67859e-06	0.000984796	0.705,0.647,0.596	0.802,0.757,0.825	-0.145
13837	Sun1	77053	NC_000071.7	+	139216527	139216593	139212433	139212640	139219655	139219749	13837	19,41,24	2,7,6	12,12,13	11,7,7	215	149	0.000523116	0.0201434	0.868,0.802,0.735	0.431,0.543,0.563	0.289
13869	Stag3	50878	NC_000071.7	+	138297914	138298115	138297581	138297690	138298385	138298473	13869	387919342	23,78,33	481209458	73,34,86	350	149	4.76137e-07	8.62492e-05	0.877,0.834,0.815	0.737,0.724,0.694	0.124
13873	Stag3	50878	NC_000071.7	+	138307088	138307190	138306730	138306917	138307460	138307533	13873	7931875672	8,24,8	1002613994	16,22,35	251	149	4.09551e-05	0.0030803	0.983,0.979,0.98	0.974,0.943,0.944	0.027
13894	Pi4kb	107650	NC_000069.7	+	94891293	94892230	94882041	94882396	94900276	94900504	13894	7281062506	20,30,8	727517680	39,28,33	1086	149	6.02386e-05	0.00407758	0.833,0.829,0.897	0.719,0.717,0.739	0.128
13911	Chchd6	66098	NC_000072.7	-	89444371	89444455	89396729	89396800	89544568	89544713	13911	258962302	6,26,8	374271255	14,16,20	233	149	0.00120341	0.0364344	0.965,0.959,0.96	0.945,0.915,0.891	0.044
13929	Pcbp2	18521	NC_000081.7	+	102394382	102394475	102392588	102392675	102395522	102395564	13929	13951573882	685926422	15449791499	362242273	242	149	0	0	0.556,0.511,0.563	0.724,0.714,0.772	-0.193
13953	Svil	225115	NC_000084.7	+	5105765	5105871	5099433	5099710	5114530	5114686	13953	1,4,1	4,2,0	4,2,3	2,0,0	255	149	0.00183122	0.0496662	0.127,0.539,1.0	0.539,1.0,1.0	-0.291
13996	Itpkc	233011	NC_000073.7	-	26912384	26912486	26906594	26907869	26913800	26914005	13996	18,51,34	0,2,0	49,39,14	4,5,1	251	149	0.000656776	0.0237007	1.0,0.938,1.0	0.879,0.822,0.893	0.115
13997	Itpkc	233011	NC_000073.7	-	26919024	26919127	26916376	26916590	26926775	26928108	13997	61,109,48	0,1,0	101,64,70	7,2,1	252	149	0.00175889	0.0481513	1.0,0.985,1.0	0.895,0.95,0.976	0.055
14042	Garre1	233103	NC_000073.7	-	33984126	33984726	33962977	33963175	33985143	33985378	14042	664875434	0,3,0	858490740	7,3,9	749	149	0.000318562	0.0139642	1.0,0.983,1.0	0.961,0.97,0.942	0.037
14052	Garre1	233103	NC_000073.7	-	34005209	34005347	33984126	33985378	34011513	34011601	14052	16,42,16	39,34,31	17,14,11	92,55,92	287	149	2.96521e-06	0.000385994	0.176,0.391,0.211	0.088,0.117,0.058	0.172
14059	Garre1	233103	NC_000073.7	-	34011513	34011601	33984126	33985378	34012911	34012990	14059	25,27,21	33,24,15	81,42,71	32,13,28	237	149	9.11474e-05	0.00549843	0.323,0.414,0.468	0.614,0.67,0.615	-0.231
14060	Garre1	233103	NC_000073.7	-	34011513	34011601	33984126	33985378	34012916	34012990	14060	27,28,19	42,40,13	83,47,72	24,18,26	237	149	9.25463e-07	0.000150665	0.288,0.306,0.479	0.685,0.621,0.635	-0.289
14070	Rfc2	19718	NC_000071.7	+	134616528	134617673	134615751	134615821	134617785	134617827	14070	44,177,55	206625283	164,63,97	297215268	1294	149	3.69033e-05	0.00283525	0.024,0.032,0.022	0.06,0.033,0.04	-0.018
14233	Gtf2i	14886	NC_000071.7	-	134335385	134335581	134324363	134324467	134340526	134342943	14233	9,6,8	4,4,0	11,7,5	1,0,1	345	149	0.00158095	0.0444533	0.493,0.393,1.0	0.826,1.0,0.683	-0.208
14237	Gtf2i	14886	NC_000071.7	-	134335385	134335585	134324363	134324467	134340526	134342943	14237	7,3,8	4,4,0	10,8,3	1,0,1	349	149	0.00165242	0.0458611	0.428,0.243,1.0	0.81,1.0,0.562	-0.234
14252	Ccdc62	208908	NC_000071.7	+	124076212	124076314	124074451	124074618	124082196	124082368	14252	8,6,1	0,0,1	6,2,2	3,3,0	251	149	0.000788563	0.026873	1.0,1.0,0.372	0.543,0.284,1.0	0.182
14303	Mlxip	208104	NC_000071.7	+	123582507	123582599	123581938	123582028	123583530	123584185	14303	75,115,52	0,0,0	90,62,93	5,0,6	241	149	0.000549702	0.0209043	1.0,1.0,1.0	0.918,1.0,0.906	0.059
14319	Mroh1	223658	NC_000081.7	+	76335261	76335408	76334838	76334953	76335546	76335735	14319	137303112	0,0,2	134,83,140	8,0,6	296	149	7.11177e-05	0.004565	1.0,1.0,0.966	0.894,1.0,0.922	0.05
14356	Vps29	56433	NC_000071.7	+	122500098	122500334	122498075	122498267	122500867	122503047	14356	115636022012	4,10,3	195018321614	16,12,18	385	149	0.000254617	0.0117709	0.991,0.993,0.996	0.979,0.983,0.972	0.015
14375	Tmem116	77462	NC_000071.7	+	121620395	121620500	121605916	121606048	121625812	121625862	14375	10,24,12	1,9,0	5,2,8	4,4,7	254	149	0.001182	0.0360749	0.854,0.61,1.0	0.423,0.227,0.401	0.471
14393	Nt5c3	107569	NC_000072.7	-	56874759	56874814	56869774	56869873	56900051	56900097	14393	20,28,11	9,17,6	13,10,14	19,16,18	204	149	0.00130539	0.0387018	0.619,0.546,0.572	0.333,0.313,0.362	0.243
14399	Nt5c3	107569	NC_000072.7	-	56900051	56900097	56869774	56869873	56900656	56900993	14399	16,22,7	230215116	23,18,21	120104104	195	149	0.000105962	0.00619136	0.05,0.073,0.044	0.128,0.117,0.134	-0.071
14483	Pxn	19303	NC_000071.7	+	115688641	115689034	115688179	115688446	115689546	115689648	14483	16,29,16	0,3,3	9,5,10	0,0,0	542	149	0.000575215	0.021583	1.0,0.727,0.595	1.0,1.0,1.0	-0.226
14524	Bckdha	12039	NC_000073.7	-	25330766	25330908	25330424	25330596	25331062	25331269	14524	514886369	3,3,3	474369484	7,4,14	291	149	0.000357488	0.0151871	0.989,0.993,0.984	0.972,0.979,0.947	0.023
14542	Fam220a	67238	NC_000071.7	+	143535444	143535583	143534488	143534889	143537163	143540132	14542	0,0,3	34,52,16	2,7,7	9,24,11	288	149	1.29771e-06	0.000193621	0.0,0.0,0.088	0.103,0.131,0.248	-0.131
14543	Fam220a	67238	NC_000071.7	+	143537163	143537296	143534474	143534889	143548511	143550286	14543	42,67,22	81,172,83	13,29,15	137,115,91	282	149	9.06745e-06	0.00092997	0.215,0.171,0.123	0.048,0.118,0.08	0.088
14590	Pkp4	227937	NC_000068.8	+	59144699	59144747	59142037	59142257	59148855	59148988	14590	0,2,1	35,61,25	6,5,4	65,31,51	197	149	0.00105601	0.0332554	0.0,0.024,0.029	0.065,0.109,0.056	-0.059
14623	Aatf	56321	NC_000077.7	-	84345772	84345899	84339945	84340013	84348528	84348718	14623	3,5,2	0,0,1	1,1,5	4,0,3	276	149	5.82606e-05	0.00396456	1.0,1.0,0.519	0.119,1.0,0.474	0.309
14643	Clcc1	229725	NC_000069.7	+	108570839	108570947	108569247	108569349	108575278	108575500	14643	174357173	2,3,1	204169146	10,6,11	257	149	1.00068e-06	0.000158497	0.981,0.986,0.99	0.922,0.942,0.885	0.069
14648	Clcc1	229725	NC_000069.7	+	108584000	108584294	108581952	108582279	108585855	108586156	14648	483698361	0,3,0	382288338	7,7,11	443	149	6.82624e-08	1.71356e-05	1.0,0.987,1.0	0.948,0.933,0.912	0.065
14699	Pcgf3	69587	NC_000071.7	+	108622444	108622509	108621654	108621772	108622975	108623072	14699	2,2,5	186268149	33,13,30	153,85,161	214	149	0	0	0.007,0.005,0.023	0.131,0.096,0.115	-0.102
14719	Mycn	18109	NC_000078.7	-	12991253	12991435	12989610	12990487	12991636	12992081	14719	5,13,6	111,121,98	28,15,13	137,67,78	331	149	6.57718e-05	0.00432466	0.02,0.046,0.027	0.084,0.092,0.07	-0.051
14764	Ttll5	320244	NC_000078.7	+	85904153	85904236	85896024	85896155	85910337	85910407	14764	69,145,65	3,6,1	110,52,66	7,6,14	232	149	0.000630334	0.023057	0.937,0.939,0.977	0.91,0.848,0.752	0.114
14769	Ttll5	320244	NC_000078.7	+	85940955	85940999	85938889	85938984	85945766	85945880	14769	0,4,0	49,100,53	0,8,13	69,44,69	193	149	3.4794e-05	0.00271208	0.0,0.03,0.0	0.0,0.123,0.127	-0.073
14779	Ttll5	320244	NC_000078.7	+	86059421	86059636	86042774	86042970	86099916	86100534	14779	109,233,96	1,3,0	153,74,107	8,3,3	364	149	0.000687201	0.0245233	0.978,0.97,1.0	0.887,0.91,0.936	0.072
14788	Ttll5	320244	NC_000078.7	+	86067294	86067377	86042774	86042970	86099916	86100534	14788	10,32,11	1,3,0	6,6,5	8,3,3	232	149	7.38395e-06	0.00079007	0.865,0.873,1.0	0.325,0.562,0.517	0.445
14796	Ttll5	320244	NC_000078.7	+	86070993	86071116	86067251	86067377	86099916	86100534	14796	32,108,42	18,65,24	74,50,75	16,12,12	272	149	1.00697e-06	0.000159101	0.493,0.476,0.489	0.717,0.695,0.774	-0.243
14826	Map3k9	338372	NC_000078.7	-	81774104	81774697	81772495	81772608	81776456	81776610	14826	12,27,7	39,102,76	10,5,14	127,68,127	742	149	0.00114725	0.0353376	0.058,0.05,0.018	0.016,0.015,0.022	0.024
14827	Map3k9	338372	NC_000078.7	-	81774104	81774697	81772975	81773104	81776456	81776610	14827	12,24,7	3,3,2	8,4,14	6,4,13	742	149	0.0010427	0.0329817	0.445,0.616,0.413	0.211,0.167,0.178	0.306
14867	Mrpl47	74600	NC_000069.7	-	32784229	32784360	32782580	32782676	32785308	32785405	14867	248879512	0,24,20	465491405	35,26,31	280	149	1.86346e-06	0.000265114	1.0,0.951,0.932	0.876,0.909,0.874	0.075
14869	Pik3r4	75669	NC_000075.7	+	105535617	105535791	105532014	105532236	105538535	105538681	14869	194319120	0,0,0	292158286	0,1,15	323	149	0.000339176	0.0146285	1.0,1.0,1.0	1.0,0.986,0.898	0.039
14900	Uso1	56041	NC_000071.7	+	92331340	92331361	92329756	92329968	92335093	92335204	14900	51,110,46	135279149	156105121	236182166	170	149	1.00052e-05	0.00101482	0.249,0.257,0.213	0.367,0.336,0.39	-0.125
14942	Sh3gl3	20408	NC_000073.7	+	81825781	81825923	81824580	81824767	81909339	81909408	14942	9,19,6	200,70,45	21,14,7	49,32,47	291	149	0.000213746	0.0102788	0.023,0.122,0.064	0.18,0.183,0.071	-0.075
14991	Emg1	14791	NC_000072.7	-	124682703	124682805	124682477	124682619	124688838	124689151	14991	134141121862	6,16,7	253818132053	37,22,34	251	149	6.00471e-08	1.5573e-05	0.993,0.993,0.994	0.976,0.98,0.973	0.017
15088	Fip1l1	66899	NC_000071.7	+	74725179	74725287	74717700	74717810	74731759	74731853	15088	289405266	114211139	318205288	222160211	257	149	0.000187569	0.00940287	0.595,0.527,0.526	0.454,0.426,0.442	0.109
15134	Dgkd	227333	NC_000067.7	+	87862115	87862223	87861827	87861924	87864005	87864140	15134	194301151	0,0,0	277164239	7,8,2	257	149	0.000227003	0.0107811	1.0,1.0,1.0	0.958,0.922,0.986	0.045
15135	Dgkd	227333	NC_000067.7	+	87862978	87863173	87862115	87862223	87864005	87864140	15135	188255118	7,49,22	190117165	61,47,48	344	149	0.000118398	0.00664544	0.921,0.693,0.699	0.574,0.519,0.598	0.207
15136	Dgkd	227333	NC_000067.7	+	87863059	87863173	87861827	87861924	87864005	87864140	15136	177243114	0,0,0	178104156	7,8,2	263	149	6.65455e-06	0.000727549	1.0,1.0,1.0	0.935,0.88,0.978	0.069
15137	Dgkd	227333	NC_000067.7	+	87863059	87863173	87862115	87862223	87864005	87864140	15137	385623270	7,49,22	416227334	61,47,48	263	149	7.029e-09	2.48356e-06	0.969,0.878,0.874	0.794,0.732,0.798	0.132
15139	Dgkd	227333	NC_000067.7	+	87864470	87864622	87864005	87864140	87865875	87865987	15139	511790387	3,1,0	604303519	16,1,6	301	149	0.000392188	0.0162396	0.988,0.997,1.0	0.949,0.993,0.977	0.022
15177	Gas2l1	78926	NC_000077.7	-	5009717	5011817	5004764	5006689	5012154	5012326	15177	328324001291	9,10,6	213013272074	24,17,18	2249	149	4.16354e-06	0.000494899	0.96,0.941,0.934	0.855,0.838,0.884	0.086
15178	Gas2l1	78926	NC_000077.7	-	5011489	5011817	5004764	5006689	5012154	5012326	15178	542436223	9,10,6	366248315	24,17,18	477	149	3.43737e-06	0.000431725	0.95,0.932,0.921	0.826,0.82,0.845	0.104
15189	Ube2k	53323	NC_000071.7	+	65738728	65738811	65694587	65694889	65749218	65749318	15189	418878545	6,10,3	740476601	17,16,10	232	149	0.00175848	0.0481513	0.978,0.983,0.992	0.965,0.95,0.975	0.021
15201	Tbc1d1	57915	NC_000071.7	+	64442032	64442152	64439107	64439388	64443287	64443427	15201	10,18,8	95,170,99	8,3,2	150109172	269	149	0.00010757	0.00623753	0.055,0.055,0.043	0.029,0.015,0.006	0.034
15266	Tbc1d19	67249	NC_000071.7	+	54058918	54058989	54054332	54054448	54060673	54066563	15266	84,160,59	0,1,0	79,59,68	8,0,4	220	149	0.00010242	0.00605352	1.0,0.991,1.0	0.87,1.0,0.92	0.067
15269	Rbpj	19664	NC_000071.7	+	53810423	53810527	53809948	53810104	53810646	53816784	15269	317597287	3,4,1	437263392	9,12,8	253	149	6.5082e-05	0.00429688	0.984,0.989,0.994	0.966,0.928,0.967	0.035
15297	Rab6a	19346	NC_000073.7	+	100278872	100278978	100277610	100277664	100279044	100279150	15297	32,46,23	364602285	83,29,48	395282306	255	149	1.28701e-05	0.00124455	0.049,0.043,0.045	0.109,0.057,0.084	-0.038
15298	Rab6a	19346	NC_000073.7	+	100279044	100279150	100278872	100278978	100280948	100281060	15298	367505295	58,72,39	383233293	100,42,65	255	149	0.00154461	0.0437181	0.787,0.804,0.815	0.691,0.764,0.725	0.075
15306	Mast2	17776	NC_000070.7	-	116166700	116166823	116166121	116166258	116167012	116167239	15306	385487240	1,6,7	418272422	13,12,15	272	149	0.000260524	0.0119752	0.995,0.978,0.949	0.946,0.925,0.939	0.037
15318	Mast2	17776	NC_000070.7	-	116190609	116190630	116187587	116187666	116194618	116194694	15318	3,6,2	147,141,83	11,8,19	161,86,158	170	149	0.000162431	0.00841005	0.018,0.036,0.021	0.056,0.075,0.095	-0.05
15332	Pacrgl	66768	NC_000071.7	+	48537465	48537573	48536671	48536806	48539128	48539209	15332	129313139	10,14,13	199133161	24,19,25	257	149	0.000532882	0.0204095	0.882,0.928,0.861	0.828,0.802,0.789	0.084
15337	Gba	14466	NC_000069.7	+	89114066	89114119	89113440	89113675	89114533	89114758	15337	5,2,2	103,115,35	5,4,11	49,24,44	202	149	8.61605e-05	0.00532167	0.035,0.013,0.04	0.07,0.109,0.156	-0.082
15373	Stx18	71116	NC_000071.7	+	38278554	38278643	38273428	38273541	38284275	38284334	15373	78,99,43	2,9,5	70,48,34	0,0,0	238	149	5.20599e-06	0.000600004	0.961,0.873,0.843	1.0,1.0,1.0	-0.108
15395	Mapkapk5	17165	NC_000071.7	-	121673916	121674006	121672397	121672493	121676455	121676553	15395	71,212,89	5,10,10	120,73,101	0,0,0	239	149	3.63386e-08	1.05737e-05	0.899,0.93,0.847	1.0,1.0,1.0	-0.108
15397	Mapkapk5	17165	NC_000071.7	-	121675174	121675283	121672397	121672493	121676455	121676553	15397	117270114	5,10,10	151106122	0,0,0	258	149	1.35547e-07	3.05841e-05	0.931,0.94,0.868	1.0,1.0,1.0	-0.087
15447	Epn2	13855	NC_000077.7	-	61446294	61446429	61444335	61444405	61448922	61449095	15447	6,7,8	18,2,1	27,13,22	1,0,1	284	149	3.36516e-06	0.000424313	0.149,0.647,0.808	0.934,1.0,0.92	-0.417
15451	Epn2	13855	NC_000077.7	-	61448922	61449095	61436975	61437737	61470392	61470560	15451	21,3,0	69,152,73	3,0,3	128117115	322	149	0.000265523	0.0121183	0.123,0.009,0.0	0.011,0.0,0.012	0.036
15469	Epn2	13855	NC_000077.7	-	61467948	61468149	61436975	61437737	61469243	61470361	15469	0,2,2	1,3,1	6,3,2	1,0,1	350	149	0.000108884	0.00627974	0.0,0.221,0.46	0.719,1.0,0.46	-0.499
15474	Epn2	13855	NC_000077.7	-	61467948	61468149	61456647	61456720	61469243	61470361	15474	0,2,2	2,0,3	7,1,3	0,0,0	350	149	5.79892e-06	0.000652642	0.0,1.0,0.221	1.0,1.0,1.0	-0.593
15483	Bbs12	241950	NC_000069.7	+	37366998	37367090	37366694	37366734	37373198	37383334	15483	3,13,8	2,9,2	2,2,3	9,9,5	241	149	0.000330876	0.0143766	0.481,0.472,0.712	0.121,0.121,0.271	0.384
15566	Dlgap1	224997	NC_000083.7	+	70513231	70513340	70385256	70385418	70615041	70615165	15566	1,3,4	1,0,1	7,3,8	4,7,5	258	149	0.00157119	0.0442951	0.366,1.0,0.698	0.503,0.198,0.48	0.294
15591	Tmtc1	387314	NC_000072.7	-	148144685	148144763	148133927	148139432	148146181	148146304	15591	17,50,21	2,0,0	31,18,29	5,1,3	227	149	0.00114442	0.0353302	0.848,1.0,1.0	0.803,0.922,0.864	0.086
15616	Depdc5	277854	NC_000071.7	+	33116624	33116690	33113196	33113302	33121975	33122127	15616	39,143,67	75,97,84	41,35,50	123,93,106	215	149	0.000585031	0.0218219	0.265,0.505,0.356	0.188,0.207,0.246	0.162
15620	Depdc5	277854	NC_000071.7	+	33144279	33144340	33141202	33141374	33148085	33148168	15620	128261106	0,9,8	175100152	10,13,14	210	149	0.00137841	0.0402179	1.0,0.954,0.904	0.925,0.845,0.885	0.068
15622	Pde6d	18582	NC_000067.7	-	86473423	86473529	86470733	86471305	86474378	86474504	15622	294711297	10,24,8	363304363	30,24,39	255	149	2.10532e-07	4.34722e-05	0.945,0.945,0.956	0.876,0.881,0.845	0.081
15656	Csnk1g2	103236	NC_000076.7	+	80475370	80475497	80474918	80475067	80475855	80476605	15656	9,17,8	4,8,6	7,6,11	31,16,14	276	149	0.000103909	0.00611343	0.548,0.534,0.419	0.109,0.168,0.298	0.309
15658	Csnk1g2	103236	NC_000076.7	+	80475413	80475497	80474918	80475067	80475855	80476605	15658	177305178	4,8,6	193168190	31,16,14	233	149	8.2379e-08	2.02193e-05	0.966,0.961,0.95	0.799,0.87,0.897	0.104
15682	Cenpa	12615	NC_000071.7	+	30824924	30825031	30824262	30824457	30826342	30826396	15682	0,0,3	3,25,10	7,2,2	14,6,9	256	149	0.00123516	0.0371682	0.0,0.0,0.149	0.225,0.162,0.115	-0.118
15686	Cenpa	12615	NC_000071.7	+	30827035	30827172	30824229	30824457	30829807	30829914	15686	217705314	3971139567	260193201	844602639	286	149	1.66121e-09	7.07456e-07	0.222,0.244,0.224	0.138,0.143,0.141	0.089
15689	Cenpa	12615	NC_000071.7	+	30827081	30827172	30824229	30824457	30829807	30829914	15689	55238108	3971139567	87,54,70	844602639	240	149	8.95297e-07	0.00014687	0.079,0.115,0.106	0.06,0.053,0.064	0.041
15717	Supt5	20924	NC_000073.7	-	28015707	28015866	28015433	28015602	28016208	28016314	15717	501876399	23,26,9	642505595	32,21,50	308	149	0.00118613	0.036144	0.913,0.942,0.955	0.907,0.921,0.852	0.043
15721	Supt5	20924	NC_000073.7	-	28025142	28025209	28023317	28023407	28025374	28025626	15721	14,36,17	508859376	44,14,47	567411536	216	149	0.00107616	0.0338237	0.019,0.028,0.03	0.051,0.023,0.057	-0.018
15724	Supt5	20924	NC_000073.7	-	28029442	28029454	28029007	28029077	28030004	28030070	15724	539779410	7,8,4	553353564	25,17,21	161	149	3.89641e-08	1.10868e-05	0.986,0.989,0.99	0.953,0.951,0.961	0.033
15746	Ccdc172	75645	NC_000085.7	+	58524992	58525094	58514279	58514396	58539859	58539947	15746	0,1,0	1,6,4	3,3,1	5,2,3	251	149	0.000289656	0.0129802	0.0,0.09,0.0	0.263,0.471,0.165	-0.27
15764	Dnajb6	23950	NC_000071.7	+	29953342	29953433	29940895	29941114	29955935	29956045	15764	95021391124	13,50,23	167912321210	19,9,6	240	149	1.43754e-05	0.00135149	0.978,0.964,0.968	0.982,0.988,0.992	-0.017
15812	Tns3	319939	NC_000077.7	-	8565739	8565851	8550554	8550592	8574416	8575053	15812	59,56,33	2,3,2	46,33,31	7,8,5	261	149	0.00072001	0.0253426	0.944,0.914,0.904	0.79,0.702,0.78	0.163
15839	Stk19	54402	NC_000083.7	-	35043489	35043637	35042968	35043300	35043726	35043824	15839	128222110	23,67,40	118,123,95	86,52,48	297	149	0.00111112	0.0345755	0.736,0.624,0.58	0.408,0.543,0.498	0.164
15863	Actr3b	242894	NC_000071.7	+	25972503	25972736	25964949	25965126	26003443	26003499	15863	26,61,38	51,95,50	74,37,55	31,28,24	382	149	2.16141e-07	4.44062e-05	0.166,0.2,0.229	0.482,0.34,0.472	-0.233
15864	Actr3b	242894	NC_000071.7	+	26003443	26003499	25964940	25965126	26014782	26014907	15864	68,139,64	8,27,4	47,47,50	17,15,20	205	149	0.000205758	0.0100087	0.861,0.789,0.921	0.668,0.695,0.645	0.188
15870	Actr3b	242894	NC_000071.7	+	26054070	26054154	26053359	26053485	26054848	26055689	15870	56,167,70	6,23,8	57,94,97	35,30,19	233	149	0.000402869	0.016607	0.856,0.823,0.848	0.51,0.667,0.766	0.195
15883	Klhdc10	76788	NC_000072.7	+	30427707	30427794	30401853	30402149	30439642	30439864	15883	100,255,95	90,199,74	102,65,97	148126112	236	149	4.81006e-05	0.00345219	0.412,0.447,0.448	0.303,0.246,0.354	0.135
15911	Fam193a	231128	NC_000071.7	+	34618438	34618721	34616341	34616632	34619427	34619611	15911	234395168	0,0,0	309158248	8,7,0	432	149	6.61344e-05	0.00433963	1.0,1.0,1.0	0.93,0.886,1.0	0.061
15915	Ercc6l2	76251	NC_000079.7	+	63984234	63988853	63982409	63982603	63989237	63989399	15915	178242181	42,75,29	421242389	39,44,41	4768	149	3.15166e-05	0.00254081	0.117,0.092,0.163	0.252,0.147,0.229	-0.085
15941	Kmt2e	69188	NC_000071.7	+	23651523	23651596	23638033	23639781	23655149	23655334	15941	22,28,18	100,71,48	14,6,12	106,49,78	222	149	0.000500959	0.019509	0.129,0.209,0.201	0.081,0.076,0.094	0.096
15953	Tmem143	70209	NC_000073.7	+	45557530	45557661	45556341	45556536	45558745	45559025	15953	26,36,23	0,6,4	14,24,30	0,0,1	280	149	0.000108828	0.00627974	1.0,0.761,0.754	1.0,1.0,0.941	-0.142
15954	Tmem143	70209	NC_000073.7	+	45557530	45557728	45556341	45556536	45558745	45559025	15954	13,27,10	0,6,4	8,12,9	0,0,1	347	149	0.000124631	0.00687805	1.0,0.659,0.518	1.0,1.0,0.794	-0.206
16008	Pms1	227099	NC_000067.7	-	53329537	53329582	53321099	53321251	53335977	53336190	16008	3,2,2	1,7,0	2,1,0	12,12,3	194	149	0.000850131	0.0284901	0.697,0.18,1.0	0.113,0.06,0.0	0.568
16011	Pms1	227099	NC_000067.7	-	53330915	53330994	53329537	53329582	53336044	53336190	16011	2,5,3	4,9,3	0,0,2	2,4,7	228	149	0.000646959	0.0234385	0.246,0.266,0.395	0.0,0.0,0.157	0.25
16038	Prrt2	69017	NC_000073.7	-	126615614	126616059	126615371	126615454	126620176	126620466	16038	5901739691	0,0,4	940837746	14,10,0	594	149	7.62923e-05	0.00479575	1.0,1.0,0.977	0.944,0.955,1.0	0.026
16039	Prrt2	69017	NC_000073.7	-	126615614	126616099	126615371	126615454	126620176	126620466	16039	6461899760	0,0,4	1024911822	14,10,0	634	149	8.83982e-05	0.00540869	1.0,1.0,0.978	0.945,0.955,1.0	0.026
16040	Prrt2	69017	NC_000073.7	-	126615614	126616540	126615371	126615454	126620176	126620466	16040	93628941305	0,0,4	164013991301	14,10,0	1075	149	5.44713e-05	0.00379917	1.0,1.0,0.978	0.942,0.951,1.0	0.028
16041	Prrt2	69017	NC_000073.7	-	126615614	126618188	126615371	126615454	126620176	126620466	16041	119435101535	0,0,4	194016461671	14,10,0	2723	149	2.93701e-06	0.000384658	1.0,1.0,0.955	0.883,0.9,1.0	0.057
16042	Prrt2	69017	NC_000073.7	-	126615614	126619527	126615371	126615454	126620176	126620466	16042	141040081760	0,0,4	222818602002	14,10,0	4062	149	2.6286e-06	0.000352891	1.0,1.0,0.942	0.854,0.872,1.0	0.072
16111	Gnb1l	13972	NC_000082.7	+	18359184	18359325	18317795	18317890	18359721	18359847	16111	91,257,87	0,1,0	100,70,66	7,4,6	290	149	6.90108e-08	1.72008e-05	1.0,0.992,1.0	0.88,0.9,0.85	0.121
16116	Gnb1l	13972	NC_000082.7	+	18362860	18363023	18359721	18359847	18366842	18366941	16116	50,150,93	5,20,7	74,54,34	22,14,11	312	149	0.000129226	0.00707835	0.827,0.782,0.864	0.616,0.648,0.596	0.204
16120	Gnb1l	13972	NC_000082.7	+	18366842	18366941	18317795	18317890	18382784	18385430	16120	11,30,17	0,8,0	18,20,15	0,0,0	248	149	0.000570914	0.0214697	1.0,0.693,1.0	1.0,1.0,1.0	-0.102
16122	Gnb1l	13972	NC_000082.7	+	18367684	18367809	18366842	18366941	18371116	18371332	16122	4,6,4	19,113,46	11,13,9	52,40,28	274	149	0.000123363	0.00682698	0.103,0.028,0.045	0.103,0.15,0.149	-0.075
16123	Gnb1l	13972	NC_000082.7	+	18367684	18367809	18366842	18366941	18382784	18385430	16123	2,3,3	9,33,14	12,10,9	11,9,12	274	149	1.43112e-06	0.000210114	0.108,0.047,0.104	0.372,0.377,0.29	-0.26
16159	Brwd1	93871	NC_000082.7	-	95842451	95842583	95839090	95839185	95844200	95844294	16159	199382192	2,1,1	305192205	14,10,11	281	149	5.04427e-09	1.9081e-06	0.981,0.995,0.99	0.92,0.911,0.908	0.076
16199	Eif5	217869	NC_000078.7	+	111504788	111504982	111504534	111504673	111505841	111506121	16199	9791753910	0,11,0	12948831214	9,16,16	343	149	4.20198e-05	0.00314933	1.0,0.986,1.0	0.984,0.96,0.971	0.024
16236	Mark4	232944	NC_000073.7	-	19190881	19191024	19185480	19185681	19192368	19193255	16236	23,29,11	81,60,27	40,19,33	44,22,32	292	149	3.2288e-05	0.00257607	0.127,0.198,0.172	0.317,0.306,0.345	-0.157
16240	Ski	20481	NC_000070.7	-	155245290	155245413	155245036	155245152	155306008	155306992	16240	363559294	41,63,42	527301398	155,84,116	272	149	3.69569e-11	2.20051e-08	0.829,0.829,0.793	0.651,0.662,0.653	0.162
16316	Novel.19342	NA	NC_000086.8	+	37389479	37389509	37389184	37389321	37390586	37390737	16316	5,22,16	0,3,0	11,6,8	9,4,0	179	149	0.000989123	0.0317534	1.0,0.859,1.0	0.504,0.555,1.0	0.267
16367	Sh3bgrl3	73723	NC_000070.7	-	133855228	133855396	133854716	133855117	133855926	133856044	16367	8091513759	5,13,7	9907241020	20,11,21	317	149	0.000474892	0.0187237	0.987,0.982,0.981	0.959,0.969,0.958	0.021
16423	Dock3	208869	NC_000075.7	-	106789369	106789549	106788688	106788772	106790094	106790181	16423	127252133	5,8,0	174,71,162	20,7,13	329	149	5.66089e-06	0.000643161	0.92,0.934,1.0	0.798,0.821,0.849	0.129
16483	Csnk2a2	13000	NC_000074.7	-	96186699	96186801	96184015	96184116	96187305	96187416	16483	466954456	1,5,7	699482631	12,6,17	251	149	0.000677249	0.024249	0.996,0.991,0.975	0.972,0.979,0.957	0.018
16489	Csnk2a2	13000	NC_000074.7	-	96203839	96203941	96192278	96192338	96214192	96214304	16489	139262145	8,13,3	219104170	22,14,23	251	149	3.50904e-05	0.00272527	0.912,0.923,0.966	0.855,0.815,0.814	0.106
16496	Lsm14b	241846	NC_000068.8	+	179669692	179669828	179668427	179668591	179670750	179670867	16496	471930471	4,2,1	746449724	7,6,15	285	149	0.000957901	0.0309542	0.984,0.996,0.996	0.982,0.975,0.962	0.019
16518	Vps13d	230895	NC_000070.7	-	144783039	144783136	144780686	144780835	144783982	144784132	16518	200310152	0,8,0	236126244	10,6,7	246	149	0.00127702	0.0381954	1.0,0.959,1.0	0.935,0.927,0.955	0.047
16554	Plekhm2	69582	NC_000070.7	-	141358600	141358691	141357882	141357971	141358820	141358890	16554	41,34,21	2,2,1	20,12,29	5,6,3	240	149	0.00183605	0.0497552	0.927,0.913,0.929	0.713,0.554,0.857	0.215
16573	Necap2	66147	NC_000070.7	-	140795505	140795590	140793266	140794923	140797366	140797544	16573	192235127	0,4,2	152127136	6,11,2	234	149	0.000351194	0.0150159	1.0,0.974,0.976	0.942,0.88,0.977	0.05
16582	Dpysl4	26757	NC_000073.7	+	138679655	138679821	138678385	138678565	138680817	138681711	16582	601,216,84	18,10,0	78,72,135	0,0,0	315	149	1.65146e-05	0.00151713	0.94,0.911,1.0	1.0,1.0,1.0	-0.05
16612	Topaz1	671232	NC_000075.7	+	122625099	122625264	122624288	122624454	122626721	122626925	16612	58231147	0,9,0	141,93,103	15,8,16	314	149	1.07583e-07	2.50659e-05	1.0,0.924,1.0	0.817,0.847,0.753	0.169
16622	Zfp524	66056	NC_000073.7	+	5019944	5020043	5018732	5018887	5020435	5021492	16622	3,7,1	0,4,2	4,1,2	1,0,0	248	149	0.000914131	0.0299156	1.0,0.513,0.231	0.706,1.0,1.0	-0.321
16679	Fam91a1	210998	NC_000081.7	+	58314680	58314815	58313426	58313575	58315009	58315123	16679	299598301	10,19,10	412236294	36,13,39	284	149	7.88123e-07	0.000131298	0.94,0.943,0.94	0.857,0.905,0.798	0.088
16715	Snrnp70	20637	NC_000073.7	-	45031248	45032608	45030140	45030242	45033227	45033309	16715	12741436605	548972428	598525816	736481685	1509	149	3.75715e-08	1.0786e-05	0.187,0.127,0.122	0.074,0.097,0.105	0.053
16717	Snrnp70	20637	NC_000073.7	-	45033227	45033309	45026779	45026867	45036666	45036729	16717	340543253	2,0,0	378258395	9,5,9	231	149	0.000139759	0.007477	0.991,1.0,1.0	0.964,0.971,0.966	0.03
16721	Snrnp70	20637	NC_000073.7	-	45044516	45044596	45044082	45044239	45044932	45045177	16721	117,188,94	6701001529	168114142	683454470	229	149	0.000716399	0.0252986	0.102,0.109,0.104	0.138,0.14,0.164	-0.042
16754	Dcaf1	321006	NC_000075.7	+	106753487	106753604	106751254	106751507	106757135	106758270	16754	5,7,7	45,57,38	22,10,24	48,20,36	266	149	9.07031e-07	0.000148416	0.059,0.064,0.094	0.204,0.219,0.272	-0.159
16769	Arhgef10	234094	NC_000074.7	+	14982356	14982420	14979963	14980245	14984769	14984846	16769	44,41,15	6,6,0	16,10,16	0,0,0	213	149	2.89509e-05	0.00235959	0.837,0.827,1.0	1.0,1.0,1.0	-0.112
16794	Fam189b	68521	NC_000069.7	+	89076921	89077009	89076001	89076230	89077355	89077422	16794	177312133	33,27,15	175115172	43,17,53	237	149	0.00149041	0.0426156	0.771,0.879,0.848	0.719,0.81,0.671	0.099
16797	Fam189b	68521	NC_000069.7	+	89080683	89080850	89077599	89077716	89081503	89081598	16797	418701330	8,16,4	451279447	15,14,22	316	149	0.00073049	0.0255576	0.961,0.954,0.975	0.934,0.904,0.905	0.049
16808	Fam189b	68521	NC_000069.7	+	89089232	89089350	89088481	89088583	89089605	89090086	16808	279412186	1,14,4	239167236	19,12,17	267	149	2.70406e-06	0.000359271	0.994,0.943,0.963	0.875,0.886,0.886	0.084
16814	Eloa	27224	NC_000070.7	-	135737060	135737175	135736556	135736712	135737539	135738719	16814	172,132,84	6,7,1	90,76,84	0,1,1	264	149	0.0016732	0.0463179	0.942,0.914,0.979	1.0,0.977,0.979	-0.04
16835	Zcchc4	78796	NC_000071.7	+	52954798	52955487	52953923	52954001	52959956	52960139	16835	21,20,11	3,3,1	11,10,8	12,4,10	838	149	4.3966e-05	0.00324573	0.554,0.542,0.662	0.14,0.308,0.125	0.395
16837	Zcchc4	78796	NC_000071.7	+	52959956	52960139	52953923	52954001	52961720	52961793	16837	8,15,3	20,45,11	23,14,35	9,5,15	332	149	5.74677e-11	3.18579e-08	0.152,0.13,0.109	0.534,0.557,0.512	-0.404
16850	Man1c1	230815	NC_000070.7	-	134296206	134296426	134293138	134293311	134303250	134303366	16850	55,111,68	0,11,0	82,53,68	0,0,2	369	149	0.00167744	0.0464156	1.0,0.803,1.0	1.0,1.0,0.932	-0.043
16861	Tubgcp2	74237	NC_000073.7	-	139577884	139578013	139576694	139576858	139578681	139578825	16861	243446184	4,1,1	286165250	10,3,8	278	149	0.000188214	0.0094189	0.97,0.996,0.99	0.939,0.967,0.944	0.035
16889	Atad3a	108888	NC_000070.7	-	155834929	155835055	155834588	155834713	155835324	155835381	16889	210350202	8,14,11	282153222	25,16,21	275	149	0.000579086	0.0216756	0.934,0.931,0.909	0.859,0.838,0.851	0.075
16944	Spidr	224008	NC_000082.7	-	15713006	15713060	15707087	15707649	15720772	15720919	16944	42,113,43	1,0,2	70,38,68	10,0,5	203	149	0.000198759	0.00976423	0.969,1.0,0.94	0.837,1.0,0.909	0.054
16959	Ipmk	69718	NC_000076.7	+	71201838	71201935	71199279	71199365	71208537	71208710	16959	98272158	1,5,1	193126151	12,4,7	246	149	0.000356004	0.015141	0.983,0.971,0.99	0.907,0.95,0.929	0.053
17135	Thrap3	230753	NC_000070.7	-	126066929	126067122	126065486	126065674	126067236	126067321	17135	99,148,82	5991150594	231117113	816556705	342	149	0.000193723	0.00963283	0.067,0.053,0.057	0.11,0.084,0.065	-0.027
17138	Thrap3	230753	NC_000070.7	-	126072167	126072350	126069976	126070149	126080227	126080381	17138	207562237	77,183,69	293220261	184126156	332	149	4.31397e-07	7.92612e-05	0.547,0.58,0.607	0.417,0.439,0.429	0.15
17140	Thrap3	230753	NC_000070.7	-	126073704	126074607	126069976	126070149	126080227	126080381	17140	287149922527	77,183,69	370322643314	184126156	1052	149	7.52985e-06	0.000799034	0.841,0.794,0.838	0.74,0.718,0.751	0.088
17144	Thrap3	230753	NC_000070.7	-	126078723	126078935	126073704	126074607	126080227	126080381	17144	15,42,23	488823417	48,39,36	541330525	361	149	9.2391e-05	0.00555261	0.013,0.021,0.022	0.035,0.047,0.028	-0.018
17151	Thrap3	230753	NC_000070.7	-	126088109	126088197	126080227	126080381	126096362	126096650	17151	334590279	193421189	351245288	326229263	237	149	0.0013323	0.0393547	0.521,0.468,0.481	0.404,0.402,0.408	0.085
17228	Smap2	69780	NC_000070.7	-	120842391	120842525	120839851	120840389	120873945	120874497	17228	224436189	2,2,0	325187266	8,9,4	283	149	8.62311e-05	0.00532167	0.983,0.991,1.0	0.955,0.916,0.972	0.044
17243	Nfyc	18046	NC_000070.7	-	120636316	120636430	120630868	120630964	120638668	120638740	17243	394954392	5,11,0	517403442	14,9,11	263	149	0.00064667	0.0234385	0.978,0.98,1.0	0.954,0.962,0.958	0.028
17257	Vcpkmt	207965	NC_000078.7	-	69626607	69626784	69623508	69624714	69627891	69628011	17257	72,120,67	0,1,0	72,52,66	17,4,9	326	149	1.31736e-11	8.30529e-09	1.0,0.982,1.0	0.659,0.856,0.77	0.232
17258	Vcpkmt	207965	NC_000078.7	-	69626679	69626784	69623508	69624714	69627891	69628011	17258	143257138	0,1,0	138,95,110	17,4,9	254	149	7.25064e-12	4.85687e-09	1.0,0.993,1.0	0.826,0.933,0.878	0.119
17296	Sh2d5	230863	NC_000070.7	+	137981141	137981269	137980922	137981000	137981583	137981664	17296	16,28,7	0,1,0	26,9,10	10,0,1	277	149	7.12435e-05	0.00456606	1.0,0.938,1.0	0.583,1.0,0.843	0.171
17303	Sh2d5	230863	NC_000070.7	+	137985479	137985639	137984915	137985024	137986364	137988279	17303	51,96,55	1,6,2	59,31,46	0,0,0	309	149	0.000896638	0.0295234	0.961,0.885,0.93	1.0,1.0,1.0	-0.075
17318	AU022252	230696	NC_000070.7	-	119089550	119089666	119085223	119085310	119089779	119089985	17318	91229136	0,12,1	155113161	0,0,1	265	149	0.00161585	0.0451583	1.0,0.915,0.987	1.0,1.0,0.989	-0.029
17330	Lyar	17089	NC_000071.7	+	38380274	38380398	38377814	38377979	38380477	38380571	17330	54,142,69	40,101,41	100,78,85	114118104	273	149	3.57585e-05	0.00276713	0.424,0.434,0.479	0.324,0.265,0.308	0.147
17335	Lyar	17089	NC_000071.7	+	38380477	38380575	38377814	38377979	38381970	38382141	17335	57,166,74	178428258	198167160	392281309	247	149	9.56225e-05	0.00572542	0.162,0.19,0.148	0.234,0.264,0.238	-0.079
17337	Lyar	17089	NC_000071.7	+	38383232	38383347	38381970	38382141	38385198	38385306	17337	4681312735	25,79,37	1054725931	92,73,90	264	149	8.3937e-05	0.00522522	0.914,0.904,0.918	0.866,0.849,0.854	0.056
17348	Tle1	21885	NC_000070.7	-	72076449	72076651	72063546	72063657	72087358	72087433	17348	78,155,75	16,18,7	146,56,114	50,20,39	351	149	3.36866e-05	0.00264887	0.674,0.785,0.82	0.553,0.543,0.554	0.21
17350	Tle1	21885	NC_000070.7	-	72076449	72076654	72063546	72063657	72087358	72087433	17350	180319162	16,18,7	282141230	50,20,39	354	149	6.9311e-07	0.000117602	0.826,0.882,0.907	0.704,0.748,0.713	0.15
17399	Szt2	230676	NC_000070.7	-	118229318	118229444	118229016	118229216	118229526	118229606	17399	202234131	0,0,4	159,88,167	5,5,5	275	149	0.000409462	0.0167832	1.0,1.0,0.947	0.945,0.905,0.948	0.05
17430	Jmjd1c	108829	NC_000076.7	+	67052761	67052886	67051048	67051154	67053816	67053960	17430	45,78,47	24,39,20	142,80,99	18,19,8	274	149	4.27955e-07	7.88541e-05	0.505,0.521,0.561	0.811,0.696,0.871	-0.264
17431	Jmjd1c	108829	NC_000076.7	+	67052761	67052886	67051048	67051154	67053895	67053960	17431	24,38,21	13,17,11	66,43,56	5,13,6	274	149	0.000236742	0.0111102	0.501,0.549,0.509	0.878,0.643,0.835	-0.266
17441	Jmjd1c	108829	NC_000076.7	+	67088150	67089231	67085408	67085585	67090230	67090362	17441	92,80,43	270544273	41,37,45	431279341	1230	149	0.000215253	0.0103068	0.04,0.018,0.019	0.011,0.016,0.016	0.011
17541	Cmpk1	66588	NC_000070.7	-	114828488	114828555	114826414	114826561	114844162	114845369	17541	18,26,27	271600418	5,3,11	347383368	216	149	1.39707e-06	0.000206498	0.044,0.029,0.043	0.01,0.005,0.02	0.027
17556	Map7d1	245877	NC_000070.7	-	126132314	126132425	126130688	126131071	126133815	126133930	17556	29,52,33	33,97,54	33,20,15	89,49,80	260	149	0.000725451	0.0254923	0.335,0.235,0.259	0.175,0.19,0.097	0.122
17584	Cars	27267	NC_000073.7	-	143115595	143115663	143113385	143113445	143116697	143116778	17584	112223103	7,9,5	133,89,142	1,0,1	217	149	1.79783e-05	0.00161018	0.917,0.944,0.934	0.989,1.0,0.99	-0.061
17591	Oard1	106821	NC_000083.7	+	48717852	48717932	48717046	48717265	48718291	48718436	17591	144377172	4,1,1	202206176	11,5,2	229	149	0.00174033	0.0477447	0.959,0.996,0.991	0.923,0.964,0.983	0.025
17623	Usp7	252870	NC_000082.7	-	8533608	8533783	8529857	8530056	8534378	8534483	17623	67,88,40	293567279	59,16,62	526269473	324	149	0.000769881	0.0264552	0.095,0.067,0.062	0.049,0.027,0.057	0.03
17670	Itgb3bp	67733	NC_000070.7	-	99686932	99686999	99677837	99677916	99690333	99690469	17670	88253142	9,16,15	84,82,63	19,20,11	216	149	7.31954e-05	0.0046462	0.871,0.916,0.867	0.753,0.739,0.798	0.121
17671	Itgb3bp	67733	NC_000070.7	-	99690333	99690469	99677837	99677916	99702294	99702337	17671	64174129	10,30,21	88,84,64	41,29,26	285	149	5.72223e-06	0.000646703	0.77,0.752,0.763	0.529,0.602,0.563	0.197
17688	Micall1	27008	NC_000081.7	+	79003935	79004027	78992749	78993629	79004958	79005101	17688	29,36,6	1,1,0	15,19,12	3,5,2	241	149	5.62706e-05	0.00388125	0.947,0.957,1.0	0.756,0.701,0.788	0.22
17689	Micall1	27008	NC_000081.7	+	79003935	79004027	78999229	78999371	79004958	79005101	17689	65,84,29	3,2,0	47,38,27	8,3,3	241	149	0.00088007	0.0291716	0.931,0.963,1.0	0.784,0.887,0.848	0.125
17754	Plaa	18786	NC_000070.7	-	94478117	94478311	94475723	94475824	94491113	94491696	17754	8091427814	32,65,37	13668881148	41,24,26	343	149	0.00182988	0.0496508	0.917,0.905,0.905	0.935,0.941,0.95	-0.033
17783	Zc3h14	75553	NC_000078.7	+	98740503	98740578	98730081	98730237	98749840	98749961	17783	3701009383	20,46,25	703416607	74,27,66	224	149	0.000115112	0.00653922	0.925,0.936,0.911	0.863,0.911,0.86	0.046
17785	Zc3h14	75553	NC_000078.7	+	98746306	98746539	98740503	98740578	98749840	98749961	17785	7641525667	87,263,63	913523780	240147173	382	149	7.76511e-08	1.92796e-05	0.774,0.693,0.805	0.597,0.581,0.637	0.152
17795	Senp7	66315	NC_000082.7	+	55978830	55978977	55975586	55975738	55982737	55982771	17795	95,172,56	1,1,1	76,95,71	7,5,12	296	149	5.48884e-08	1.45853e-05	0.98,0.989,0.966	0.845,0.905,0.749	0.145
17810	Picalm	233489	NC_000073.7	+	89839711	89839792	89838357	89838465	89840348	89840480	17810	2,7,5	145267115	18,4,24	143,98,129	230	149	1.0667e-07	2.49474e-05	0.009,0.017,0.027	0.075,0.026,0.108	-0.052
17811	Picalm	233489	NC_000073.7	+	89839711	89839792	89838357	89838465	89840363	89840480	17811	8,16,11	265451222	24,19,34	345246317	230	149	0.000120435	0.00670301	0.019,0.022,0.031	0.043,0.048,0.065	-0.028
17815	Picalm	233489	NC_000073.7	+	89855367	89855469	89846123	89846228	89856790	89858655	17815	24,41,11	391611323	16,6,17	504376495	251	149	0.000811077	0.0274367	0.035,0.038,0.02	0.018,0.009,0.02	0.015
17908	N4bp2	333789	NC_000071.7	+	65943448	65943704	65932927	65933006	65947360	65948513	17908	90,110,53	14,13,8	113,51,126	7,0,4	405	149	7.08869e-05	0.004565	0.703,0.757,0.709	0.856,1.0,0.921	-0.203
17909	N4bp2	333789	NC_000071.7	+	65945395	65945484	65932927	65933006	65947360	65948513	17909	13,12,13	14,13,8	22,13,20	7,0,4	238	149	0.000296776	0.0132531	0.368,0.366,0.504	0.663,1.0,0.758	-0.394
17914	N4bp2	333789	NC_000071.7	+	65974504	65974640	65972094	65972213	65977612	65977801	17914	227401192	2,2,0	298166310	18,1,17	285	149	1.09372e-08	3.5343e-06	0.983,0.991,1.0	0.896,0.989,0.905	0.061
18060	Tsen54	76265	NC_000077.7	+	115710950	115711049	115707878	115707931	115711204	115711833	18060	100333130	20,46,19	131107124	46,35,41	248	149	6.73617e-06	0.000731717	0.75,0.813,0.804	0.631,0.647,0.645	0.148
18095	Hnrnpl	15388	NC_000073.7	+	28516759	28517957	28514704	28514777	28518068	28518349	18095	12161310545	0,1,0	828563927	8,0,5	1347	149	0.000723991	0.0254549	1.0,0.993,1.0	0.92,1.0,0.954	0.04
18097	Hnrnpl	15388	NC_000073.7	+	28519577	28519699	28517885	28518349	28519969	28520171	18097	237031461825	9,36,24	292818992568	69,30,22	271	149	0.00129912	0.038605	0.993,0.98,0.977	0.959,0.972,0.985	0.011
18110	Lexis1	73941	NC_000070.7	-	53211248	53212394	53209303	53209525	53214472	53214566	18110	1,9,2	0,6,2	5,1,2	0,0,1	1295	149	0.00106672	0.0335598	1.0,0.147,0.103	1.0,1.0,0.187	-0.312
18115	Atf7ip2	75329	NC_000082.7	+	10026997	10027132	10022467	10022586	10028868	10028967	18115	178609268	1,11,6	244277245	17,12,17	284	149	2.95211e-06	0.000385068	0.989,0.967,0.959	0.883,0.924,0.883	0.075
18117	Atf7ip2	75329	NC_000082.7	+	10055029	10055096	10054021	10054083	10058424	10058510	18117	59261164	1,9,7	170106145	0,2,0	216	149	0.000371238	0.0156491	0.976,0.952,0.942	1.0,0.973,1.0	-0.034
18173	Ppp4r2	232314	NC_000072.7	+	100842034	100842178	100841639	100841714	100842748	100843044	18173	87118711067	4,8,3	155010461417	22,13,11	293	149	0.000559904	0.0211815	0.991,0.992,0.995	0.973,0.976,0.985	0.015
18211	Yes1	22612	NC_000071.7	+	32797674	32797947	32768498	32768719	32802351	32802451	18211	179279153	1,2,2	207135151	5,14,7	422	149	1.96676e-06	0.00027675	0.984,0.98,0.964	0.936,0.773,0.884	0.112
18227	Smim20	66278	NC_000071.7	+	53425364	53426059	53424426	53424700	53434484	53434541	18227	41,62,36	91,181,62	145,83,138	91,65,90	844	149	2.22045e-16	4.07966e-13	0.074,0.057,0.093	0.22,0.184,0.213	-0.131
18228	Smim20	66278	NC_000071.7	+	53425364	53426059	53424426	53424929	53434484	53434541	18228	32,53,23	1,9,3	125,70,120	3,0,0	844	149	4.09517e-06	0.000491314	0.85,0.51,0.575	0.88,1.0,1.0	-0.315
18248	Stoml2	66592	NC_000070.7	-	43028937	43029066	43027689	43028293	43029278	43029358	18248	6841935873	0,3,6	11141026888	9,15,15	278	149	0.000191887	0.00955732	1.0,0.997,0.987	0.985,0.973,0.969	0.019
18264	Tmem135	72759	NC_000073.7	-	88997616	88997653	88956344	88956472	89053280	89053911	18264	2,5,0	4,8,4	1,0,0	6,4,7	186	149	0.000771367	0.0264552	0.286,0.334,0.0	0.118,0.0,0.0	0.167
18324	Zfp541	666528	NC_000073.7	+	15796210	15796324	15795700	15795803	15796819	15796969	18324	1,8,0	11,14,2	0,0,1	3,3,4	263	149	0.000954862	0.0308901	0.049,0.245,0.0	0.0,0.0,0.124	0.057
18450	Akap8l	54194	NC_000083.7	-	32554084	32554144	32551976	32553670	32554536	32554597	18450	55,129,40	245417192	33,20,55	338271335	209	149	4.12709e-08	1.16402e-05	0.138,0.181,0.129	0.065,0.05,0.105	0.076
18536	Zfy1	22767	NC_000087.8	-	681455	681530	681157	681350	682083	682279	18536	13,70,9	0,0,0	32,28,32	2,2,5	224	149	0.000133883	0.00727151	1.0,1.0,1.0	0.914,0.903,0.81	0.124
18544	Dnmt3b	13436	NC_000068.8	+	153492704	153492819	153491331	153491660	153503344	153503522	18544	67,96,68	130219124	145,94,126	200105137	264	149	8.82629e-05	0.00540555	0.225,0.198,0.236	0.29,0.336,0.342	-0.103
18618	Nsmaf	18201	NC_000070.7	-	6426401	6426473	6424878	6424987	6428391	6428521	18618	199199119	3,12,5	160100121	17,22,19	221	149	1.27224e-07	2.89092e-05	0.978,0.918,0.941	0.864,0.754,0.811	0.136
18622	Plag1	56711	NC_000070.7	-	3905446	3905805	3895208	3904947	3908905	3909002	18622	18,24,16	3,13,3	37,20,18	2,0,0	508	149	6.20263e-07	0.000106935	0.638,0.351,0.61	0.844,1.0,1.0	-0.415
18623	Plag1	56711	NC_000070.7	-	3905655	3905805	3895208	3904947	3908905	3912511	18623	6,13,9	3,13,3	13,7,6	2,0,0	299	149	7.26389e-06	0.00078374	0.499,0.333,0.599	0.764,1.0,1.0	-0.444
18624	Plag1	56711	NC_000070.7	-	3907347	3907406	3895208	3904947	3908905	3912511	18624	5,11,3	3,13,3	4,3,2	2,0,0	208	149	0.000283772	0.0127699	0.544,0.377,0.417	0.589,1.0,1.0	-0.417
18626	Plag1	56711	NC_000070.7	-	3912419	3912511	3908905	3909002	3915620	3915725	18626	3,8,4	8,14,13	8,9,5	7,3,1	241	149	0.00161257	0.045086	0.188,0.261,0.16	0.414,0.65,0.756	-0.404
18664	Vav2	22325	NC_000068.8	-	27159132	27159217	27158910	27159034	27160139	27160227	18664	0,6,4	83,138,90	9,6,15	99,72,81	234	149	9.4586e-05	0.00566864	0.0,0.027,0.028	0.055,0.05,0.105	-0.052
18696	Ints11	71957	NC_000070.7	+	155959594	155959823	155957306	155957380	155969554	155969653	18696	3501192472	6,18,6	570392441	31,11,8	378	149	0.000371357	0.0156491	0.958,0.963,0.969	0.879,0.934,0.956	0.04
18774	Dctn1	13191	NC_000072.7	+	83176169	83176259	83175563	83175643	83176655	83177100	18774	677505315	7,2,2	415263439	7,9,9	239	149	0.00108014	0.0338991	0.984,0.994,0.99	0.974,0.948,0.968	0.026
18866	Zfp991	666532	NC_000070.7	+	147249797	147249843	147219028	147219121	147260303	147260361	18866	10,29,46	0,2,4	17,31,25	4,7,9	195	149	0.000760041	0.0262871	1.0,0.917,0.898	0.765,0.772,0.68	0.199
18916	Marchf8	71779	NC_000072.7	+	116378297	116379143	116377997	116378083	116380380	116380561	18916	56,101,55	111184115	54,23,39	164105150	995	149	5.52958e-05	0.00384417	0.07,0.076,0.067	0.047,0.032,0.037	0.032
18954	Pramel12	242736	NC_000070.7	+	143140338	143141782	143137456	143139661	143141918	143141983	18954	26,46,29	22,52,26	192105175	33,24,23	1593	149	1.11022e-16	2.09982e-13	0.1,0.076,0.094	0.352,0.29,0.416	-0.263
18955	Pramel12	242736	NC_000070.7	+	143140338	143141983	143137550	143139661	143143209	143143522	18955	37,70,36	20,61,23	232129218	48,25,33	1794	149	1.11355e-13	1.30197e-10	0.133,0.087,0.115	0.286,0.3,0.354	-0.202
18958	Ccdc173	75051	NC_000068.8	-	69602275	69602468	69592065	69592230	69606473	69606613	18958	3,17,11	4,4,1	7,4,2	0,0,1	342	149	0.000198614	0.00976423	0.246,0.649,0.827	1.0,1.0,0.466	-0.248
18977	Tmem219	68742	NC_000073.7	-	126456397	126456463	126450755	126452163	126456847	126456894	18977	63,110,53	1,3,9	77,41,63	13,6,14	215	149	0.000808095	0.0273502	0.978,0.962,0.803	0.804,0.826,0.757	0.119
18978	Tmem219	68742	NC_000073.7	-	126456397	126456514	126450755	126452163	126456847	126456894	18978	136237126	1,3,9	187100158	13,6,14	266	149	0.000914715	0.0299195	0.987,0.978,0.887	0.89,0.903,0.863	0.065
18982	Tmem219	68742	NC_000073.7	-	126467281	126467494	126466168	126466351	126470573	126470813	18982	143,194,61	0,1,1	109,86,155	4,0,10	362	149	9.10465e-05	0.0054975	1.0,0.988,0.962	0.918,1.0,0.864	0.056
18986	Tmem219	68742	NC_000073.7	-	126488062	126488232	126485379	126485487	126490774	126491004	18986	72,146,70	0,2,0	99,74,78	7,3,4	319	149	4.75237e-05	0.00341459	1.0,0.972,1.0	0.869,0.92,0.901	0.094
19007	Tada2a	217031	NC_000077.7	-	83980813	83980911	83977936	83978008	83981374	83981485	19007	3,8,8	96202106	11,12,21	133,63,108	247	149	4.55694e-05	0.00331117	0.019,0.023,0.044	0.048,0.103,0.105	-0.057
19014	Tada2a	217031	NC_000077.7	-	84016596	84016632	84011907	84012014	84017813	84017921	19014	7,5,7	95236106	41,12,31	145100105	185	149	2.95972e-11	1.79555e-08	0.056,0.017,0.051	0.185,0.088,0.192	-0.114
19016	Itga5	16402	NC_000081.7	-	103258800	103258881	103258591	103258697	103259000	103259080	19016	18,53,29	0,2,0	50,43,21	3,9,1	230	149	0.000169991	0.00874515	1.0,0.945,1.0	0.915,0.756,0.932	0.114
19038	Mms22l	212377	NC_000070.7	+	24593622	24593861	24591033	24591245	24596137	24596301	19038	9,19,11	41,89,39	0,7,6	52,46,58	388	149	0.000761969	0.0262871	0.078,0.076,0.098	0.0,0.055,0.038	0.053
19076	Gm26901	102632124	NC_000067.7	-	7464520	7464644	7384860	7385156	7467941	7469376	19076	0,3,0	1,13,4	6,4,4	4,3,1	273	149	2.29633e-05	0.00196188	0.0,0.112,0.0	0.45,0.421,0.686	-0.482
19134	Enah	13800	NC_000067.7	-	181739161	181739224	181735862	181735941	181740871	181740938	19134	192432239	394496272	538342459	262190251	212	149	3.89733e-12	2.9142e-09	0.255,0.38,0.382	0.591,0.559,0.562	-0.232
19160	Capzb	12345	NC_000070.7	+	139016171	139016284	139015066	139015143	139018313	139019131	19160	204,37,20	534728408	28,26,34	633479532	262	149	4.82129e-05	0.00345547	0.178,0.028,0.027	0.025,0.03,0.035	0.048
19168	Pcm1	18536	NC_000074.7	+	41728031	41728205	41727136	41727335	41728689	41728844	19168	282421237	15,33,22	380278334	18,4,12	323	149	0.000330534	0.0143714	0.897,0.855,0.832	0.907,0.97,0.928	-0.074
19172	Pcm1	18536	NC_000074.7	+	41757002	41757188	41746494	41746853	41762556	41762729	19172	176309193	21,24,24	235181189	69,52,70	335	149	8.67095e-12	5.52074e-09	0.788,0.851,0.782	0.602,0.608,0.546	0.222
19174	Pcm1	18536	NC_000074.7	+	41757023	41757188	41746494	41746853	41762556	41762729	19174	332574348	21,24,24	439312339	69,52,70	314	149	6.49814e-13	5.75846e-10	0.882,0.919,0.873	0.751,0.74,0.697	0.162
19253	Mrtfa	223701	NC_000081.7	-	81073877	81073985	81001591	81001853	81074707	81074962	19253	0,3,5	37,66,33	14,5,9	37,25,36	257	149	1.69758e-05	0.00154843	0.0,0.026,0.081	0.18,0.104,0.127	-0.101
19258	Agl	77559	NC_000069.7	-	116540265	116540353	116540028	116540162	116544046	116544144	19258	109,240,75	2,1,0	107,78,78	8,5,5	237	149	2.0315e-06	0.00028442	0.972,0.993,1.0	0.894,0.907,0.907	0.086
19272	Sdhaf3	71238	NC_000072.7	+	6957003	6957115	6956011	6956200	7038853	7042534	19272	11,25,1	58,90,48	15,17,18	43,40,27	261	149	0.000774462	0.026533	0.098,0.137,0.012	0.166,0.195,0.276	-0.13
19288	9230114K14Rik	414108	NC_000071.7	+	52350259	52350938	52348022	52348279	52354234	52355326	19288	23,60,32	1,0,6	32,17,41	0,0,0	828	149	0.000224583	0.0106978	0.805,1.0,0.49	1.0,1.0,1.0	-0.235
19289	9230114K14Rik	414108	NC_000071.7	+	52352142	52352232	52348022	52348279	52354234	52355326	19289	4,15,3	1,0,6	14,9,11	0,0,0	239	149	0.000856513	0.0285976	0.714,1.0,0.238	1.0,1.0,1.0	-0.349
19293	Tle5	14797	NC_000076.7	+	81400646	81400744	81400506	81400551	81401125	81401200	19293	825797429	10,13,10	557476513	18,25,15	247	149	0.000214277	0.010283	0.98,0.974,0.963	0.949,0.92,0.954	0.031
19294	Tle5	14797	NC_000076.7	+	81400681	81400744	81400506	81400551	81401125	81401200	19294	220921561134	10,13,10	141412451369	18,25,15	212	149	0.000467652	0.0185064	0.994,0.991,0.988	0.982,0.972,0.985	0.011
19304	Rsrp1	27981	NC_000070.7	+	134653087	134653132	134652603	134652743	134654045	134654129	19304	42,72,21	389284164	34,25,41	572375288	194	149	6.39192e-05	0.00425546	0.077,0.163,0.09	0.044,0.049,0.099	0.046
19312	Ldlrap1	100017	NC_000070.7	-	134477269	134477353	134476647	134476778	134477692	134477765	19312	84,177,98	0,3,2	152,97,88	8,5,5	233	149	0.00090455	0.0296624	1.0,0.974,0.969	0.924,0.925,0.918	0.059
19338	Apbb3	225372	NC_000084.7	-	36803056	36803182	36801704	36801901	36803300	36804206	19338	255465226	1,10,7	325238273	19,9,10	275	149	0.00172383	0.0474134	0.993,0.962,0.946	0.903,0.935,0.937	0.042
19357	Letmd1	68614	NC_000081.7	+	100369540	100369656	100367565	100367717	100370429	100370512	19357	112,133,53	9,9,2	73,49,95	21,13,14	265	149	2.20211e-05	0.00191105	0.875,0.893,0.937	0.662,0.679,0.792	0.191
19416	Dnajc8	68598	NC_000070.7	+	132271967	132272062	132271366	132271433	132273947	132274019	19416	5871221674	17,23,5	772552628	23,24,27	244	149	0.000263032	0.012056	0.955,0.97,0.988	0.953,0.934,0.934	0.031
19578	Sohlh1	227631	NC_000068.8	-	25734497	25734684	25733935	25734012	25735273	25735407	19578	6231710882	22,64,25	1256903989	71,56,65	336	149	6.41489e-05	0.00426593	0.926,0.922,0.94	0.887,0.877,0.871	0.051
19601	Grin1	14810	NC_000068.8	-	25184449	25184560	25181192	25182140	25185803	25185949	19601	0,1,1	1,1,1	5,2,3	0,2,0	260	149	0.000112943	0.00643874	0.0,0.364,0.364	1.0,0.364,1.0	-0.545
19606	Hpse2	545291	NC_000085.7	-	43001483	43001657	42979548	42979720	43282641	43282803	19606	0,5,3	1,6,0	1,4,8	0,0,0	323	149	0.000866704	0.0288629	0.0,0.278,1.0	1.0,1.0,1.0	-0.574
19621	Ptpn1	19246	NC_000068.8	+	167793875	167793999	167772669	167774476	167805547	167805638	19621	20,24,20	235391227	5,11,9	297214226	273	149	0.000640509	0.0232967	0.044,0.032,0.046	0.009,0.027,0.021	0.022
19681	Mindy3	66960	NC_000068.8	-	12408808	12408977	12405835	12405887	12410670	12410731	19681	72,160,65	7,4,0	88,51,84	0,0,1	318	149	0.00079379	0.0269654	0.828,0.949,1.0	1.0,1.0,0.975	-0.066
19786	3110045C21Rik	67303	NC_000067.7	+	169798018	169798371	169796977	169797144	169799350	169799965	19786	29,158,65	4,21,16	123,75,121	5,5,7	502	149	0.000225085	0.0107138	0.683,0.691,0.547	0.88,0.817,0.837	-0.204
19829	Bcl11b	58208	NC_000078.7	-	107931930	107932146	107876661	107883673	107955723	107956086	19829	4,5,4	2,2,1	2,6,6	1,0,0	365	149	0.000236421	0.0111054	0.449,0.505,0.62	0.449,1.0,1.0	-0.292
19831	Bcl11b	58208	NC_000078.7	-	107931942	107932146	107876661	107883673	107955723	107956086	19831	4,3,2	2,2,1	1,3,3	1,0,0	353	149	0.000137152	0.00738049	0.458,0.388,0.458	0.297,1.0,1.0	-0.331
19860	Mtg2	52856	NC_000068.8	+	179714932	179715026	179713582	179713679	179720411	179720616	19860	16,47,19	6,18,6	20,9,21	22,19,13	243	149	0.00128908	0.0384001	0.621,0.616,0.66	0.358,0.225,0.498	0.272
19900	Catsper2	212670	NC_000068.8	-	121230217	121230317	121229887	121229950	121240618	121240687	19900	14,14,5	0,0,0	18,11,8	2,1,3	249	149	0.00107939	0.0338922	1.0,1.0,1.0	0.843,0.868,0.615	0.225
19901	Catsper2	212670	NC_000068.8	-	121230524	121230703	121229887	121229950	121240618	121240687	19901	1,16,3	0,0,0	5,3,5	2,1,3	328	149	3.25754e-06	0.000417133	1.0,1.0,1.0	0.532,0.577,0.431	0.487
19907	Catsper2	212670	NC_000068.8	-	121242630	121242771	121240857	121241031	121243896	121243961	19907	14,42,17	2,1,1	20,18,21	2,9,6	290	149	0.000739309	0.025782	0.782,0.956,0.897	0.837,0.507,0.643	0.216
19928	Wtip	101543	NC_000073.7	-	33818361	33818424	33818099	33818230	33818563	33818631	19928	124545240	6,38,20	199159145	24,21,23	212	149	0.00128055	0.0382476	0.936,0.91,0.894	0.854,0.842,0.816	0.076
19931	Wtip	101543	NC_000073.7	-	33824909	33825011	33818563	33818631	33831913	33832742	19931	143510220	0,7,0	188198178	16,6,11	251	149	9.23189e-09	3.1082e-06	1.0,0.977,1.0	0.875,0.951,0.906	0.082
19962	Kif4	16571	NC_000086.8	+	99761542	99761641	99760936	99761014	99762099	99762276	19962	176393163	11,18,10	211136206	22,18,26	248	149	0.000252134	0.0116898	0.906,0.929,0.907	0.852,0.819,0.826	0.082
20037	Adipor2	68465	NC_000072.7	-	119346820	119346879	119342221	119342341	119347110	119347369	20037	46,68,44	158267132	78,53,79	198117134	208	149	0.000765676	0.0264009	0.173,0.154,0.193	0.22,0.245,0.297	-0.081
20038	Adipor2	68465	NC_000072.7	-	119364750	119364816	119347110	119347369	119365442	119365734	20038	12,20,9	98176115	31,25,29	135121124	215	149	0.000305571	0.0135331	0.078,0.073,0.051	0.137,0.125,0.139	-0.066
20040	Fshr	14309	NC_000083.7	-	89318442	89318514	89316694	89316772	89352498	89352573	20040	71,17,4	14,2,1	4,3,13	0,0,0	221	149	4.54907e-06	0.000533818	0.774,0.851,0.729	1.0,1.0,1.0	-0.215
20069	Dtnb	13528	NC_000078.7	+	3804095	3804116	3801810	3801907	3822586	3822746	20069	16,41,15	183281126	13,6,6	156129168	170	149	0.000656029	0.023687	0.071,0.113,0.094	0.068,0.039,0.03	0.047
20140	Stx16	228960	NC_000068.8	+	173926438	173926450	173918843	173918982	173932413	173932521	20140	35,47,20	18,28,6	16,12,25	26,10,35	161	149	0.00104934	0.0331593	0.643,0.608,0.755	0.363,0.526,0.398	0.24
20250	Pvt1	19296	NC_000081.7	+	62031845	62031977	61978996	61979314	62047315	62047397	20250	1,1,0	1,0,2	2,1,2	1,1,0	281	149	0.0001117	0.00640765	0.347,1.0,0.0	0.515,0.347,1.0	-0.172
20257	Pigt	78928	NC_000068.8	+	164343000	164343088	164342351	164342438	164343404	164343570	20257	157,236,91	4,5,2	149106171	18,4,23	237	149	1.06278e-06	0.00016669	0.961,0.967,0.966	0.839,0.943,0.824	0.096
20258	Pigt	78928	NC_000068.8	+	164343193	164343291	164342351	164342438	164343404	164343570	20258	171255109	4,5,2	158109208	18,4,23	247	149	8.07766e-07	0.000134223	0.963,0.969,0.97	0.841,0.943,0.845	0.091
20272	Elp5	54351	NC_000077.7	-	69865865	69866086	69861386	69861568	69870655	69870736	20272	9642359920	41,123,65	12548731181	112,94,67	370	149	0.00108349	0.0339622	0.904,0.885,0.851	0.818,0.789,0.877	0.052
20290	Eif4g3	230861	NC_000070.7	+	137847656	137847765	137832624	137832747	137853120	137853945	20290	162,188,63	3,7,1	99,76,94	15,1,9	258	149	0.000922632	0.0300866	0.969,0.939,0.973	0.792,0.978,0.858	0.084
20397	Gm39931	105244292	NC_000068.8	-	128446511	128446667	128443434	128443814	128451143	128454983	20397	0,9,2	2,0,3	7,3,10	0,1,1	305	149	0.00113475	0.0350822	0.0,1.0,0.246	1.0,0.594,0.83	-0.393
20458	Fam83d	71878	NC_000068.8	+	158622603	158624004	158621764	158621932	158625052	158625177	20458	238589205	89175104	337177265	185110167	1550	149	0.000112092	0.0064187	0.204,0.244,0.159	0.149,0.134,0.132	0.064
20459	Fam83d	71878	NC_000068.8	+	158622603	158624004	158621764	158622146	158625052	158625177	20459	239594204	3,11,3	340181265	16,12,9	1550	149	0.000351757	0.0150289	0.885,0.838,0.867	0.671,0.592,0.739	0.196
20532	Ccdc34	68201	NC_000068.8	+	109867749	109867879	109862676	109862784	109868424	109868621	20532	1,2,3	1,1,4	0,0,1	2,1,3	279	149	0.000741216	0.0258345	0.348,0.516,0.286	0.0,0.0,0.151	0.333
20592	Ryr1	20190	NC_000073.7	-	28704207	28704272	28703849	28703950	28704919	28705076	20592	8,17,10	0,1,0	11,5,13	3,3,1	214	149	0.00018872	0.00943409	1.0,0.922,1.0	0.719,0.537,0.901	0.255
20595	Ryr1	20190	NC_000073.7	-	28715055	28715307	28713162	28713293	28716508	28716595	20595	8,32,14	0,0,0	33,15,15	4,2,0	401	149	0.00181774	0.0493838	1.0,1.0,1.0	0.754,0.736,1.0	0.17
20610	Neto2	74513	NC_000074.7	-	86397018	86397159	86390015	86390060	86400702	86400759	20610	76273127	0,0,0	151,96,97	0,3,9	290	149	0.000241528	0.0112876	1.0,1.0,1.0	1.0,0.943,0.847	0.07
20701	Pcnx	54604	NC_000078.7	+	81975015	81975148	81964438	81966154	81993704	81993795	20701	14,36,14	79,77,26	12,4,7	103,51,80	282	149	2.49574e-06	0.000336459	0.086,0.198,0.221	0.058,0.04,0.044	0.121
20719	Tial1	21843	NC_000073.7	-	128045765	128045824	128045530	128045670	128046004	128046128	20719	18,28,10	265514189	33,5,40	214162239	208	149	0.000216399	0.0103463	0.046,0.038,0.037	0.099,0.022,0.107	-0.036
20721	Tial1	21843	NC_000073.7	-	128048454	128048522	128047918	128047994	128049844	128049932	20721	51,65,26	173399174	39,61,80	185163136	217	149	0.000526308	0.0202421	0.168,0.101,0.093	0.126,0.204,0.288	-0.085
20723	Tial1	21843	NC_000073.7	-	128048762	128048831	128047918	128047994	128049844	128049932	20723	9,5,5	173399174	14,12,13	185163136	218	149	5.38781e-05	0.00377204	0.034,0.008,0.019	0.049,0.048,0.061	-0.032
20748	Zfp280d	235469	NC_000075.7	+	72226005	72226123	72219932	72220042	72226373	72226597	20748	16,12,9	81,145,68	37,29,47	73,43,70	267	149	1.56652e-13	1.70741e-10	0.099,0.044,0.069	0.22,0.273,0.273	-0.185
20754	Zfp280d	235469	NC_000075.7	+	72246293	72246330	72242328	72242391	72267567	72267623	20754	3,10,3	0,2,0	5,1,2	3,0,3	186	149	0.000614192	0.022608	1.0,0.8,1.0	0.572,1.0,0.348	0.293
20858	Stau2	29819	NC_000067.7	-	16556243	16556374	16533258	16533418	16579565	16579632	20858	79,160,83	82,111,59	69,53,67	116105106	280	149	6.70372e-07	0.000114045	0.339,0.434,0.428	0.24,0.212,0.252	0.166
20859	Stau2	29819	NC_000067.7	-	16556243	16556389	16533258	16533418	16579565	16579632	20859	42,80,36	82,111,59	35,26,36	116105106	295	149	1.61055e-05	0.00148797	0.206,0.267,0.236	0.132,0.111,0.146	0.107
20966	Tcf7	21414	NC_000077.7	-	52145925	52145998	52137346	52144812	52147084	52147133	20966	56,140,74	28,62,35	84,84,107	112,74,110	222	149	3.69573e-07	6.98994e-05	0.573,0.602,0.587	0.335,0.432,0.395	0.2
20973	Tcf7	21414	NC_000077.7	-	52149679	52149772	52148510	52148630	52151357	52151448	20973	48,132,60	143332164	79,36,61	342236302	242	149	6.41468e-06	0.000706665	0.171,0.197,0.184	0.125,0.086,0.111	0.077
20994	Ankrd17	81702	NC_000071.7	-	90466137	90466273	90451770	90451924	90513525	90517133	20994	1,4,1	103,224,86	4,8,14	118,58,89	285	149	3.30395e-06	0.000419888	0.005,0.009,0.006	0.017,0.067,0.076	-0.047
20995	Gnaz	14687	NC_000076.7	+	74808028	74808075	74802930	74803214	74814622	74814688	20995	6,12,8	33,80,33	29,27,21	49,23,36	196	149	7.31449e-07	0.000123456	0.121,0.102,0.156	0.31,0.472,0.307	-0.237
20996	Gnaz	14687	NC_000076.7	+	74808028	74808075	74802930	74803214	74826765	74827972	20996	0,1,0	3,7,2	6,5,6	4,3,0	196	149	3.82633e-08	1.09358e-05	0.0,0.098,0.0	0.533,0.559,1.0	-0.665
20997	Gnaz	14687	NC_000076.7	+	74808031	74808075	74803062	74803214	74814622	74814688	20997	1,2,0	33,80,33	7,4,2	49,23,36	193	149	0.000350495	0.014996	0.023,0.019,0.0	0.099,0.118,0.041	-0.072
21023	Naxe	246703	NC_000069.7	-	87964292	87964440	87963826	87964083	87965030	87965144	21023	5691274520	11,28,19	723521611	24,33,27	297	149	0.00130378	0.0386898	0.963,0.958,0.932	0.938,0.888,0.919	0.036
21053	Dut	110074	NC_000068.8	+	125092892	125092937	125091085	125091177	125098768	125098843	21053	7001892931	0,9,0	1208875985	34,20,8	194	149	1.91161e-07	4.03042e-05	1.0,0.994,1.0	0.965,0.971,0.99	0.023
21058	Spata5l1	214616	NC_000068.8	+	122471036	122471229	122469669	122469879	122472613	122472744	21058	151249211	19,50,21	346233340	23,22,20	342	149	0.000624871	0.0229355	0.776,0.685,0.814	0.868,0.822,0.881	-0.099
21059	Pramel1	83491	NC_000070.7	+	143122999	143123317	143120932	143121113	143123619	143124186	21059	391923549	1,3,1	896502760	9,5,11	467	149	0.000440302	0.0177184	0.992,0.99,0.994	0.969,0.97,0.957	0.027
21079	Golm2	319996	NC_000068.8	+	121756041	121756209	121742351	121742522	121763958	121766494	21079	232415196	173284175	210186205	275181254	317	149	0.000114555	0.00651906	0.387,0.407,0.345	0.264,0.326,0.275	0.091
21087	Bcl7b	12054	NC_000071.7	+	135202024	135202222	135199940	135200016	135205982	135206079	21087	18,66,38	120,196,96	62,61,56	136,79,120	347	149	0.000267677	0.0121345	0.061,0.126,0.145	0.164,0.249,0.167	-0.083
21132	Catsperg1	320225	NC_000073.7	-	28878343	28878446	28876490	28876656	28879701	28880956	21132	5021157517	1,3,2	662502554	26,11,4	252	149	5.51691e-08	1.45859e-05	0.997,0.996,0.993	0.938,0.964,0.988	0.032
21148	Catsperg1	320225	NC_000073.7	-	28904191	28904347	28901688	28901860	28906229	28906374	21148	6,10,6	1,0,0	7,3,8	3,1,1	305	149	0.00148804	0.0425667	0.746,1.0,1.0	0.533,0.594,0.796	0.274
21169	Dmtf1	23857	NC_000071.7	-	9171781	9172461	9171084	9171462	9174441	9174527	21169	153311129	1,0,0	207136251	0,1,9	829	149	0.000806377	0.0273064	0.965,1.0,1.0	1.0,0.961,0.834	0.057
21173	Dmtf1	23857	NC_000071.7	-	9176539	9176749	9174441	9174527	9177956	9178108	21173	163316159	64,106,51	161126172	128,58,93	359	149	0.00077108	0.0264552	0.514,0.553,0.564	0.343,0.474,0.434	0.127
21251	Slc9a8	77031	NC_000068.8	+	167307260	167307377	167301568	167301674	167309604	167309687	21251	56,92,39	3,5,2	77,49,87	2,0,0	266	149	0.00121093	0.036576	0.913,0.912,0.916	0.956,1.0,1.0	-0.072
21289	Lmo7	380928	NC_000080.7	+	102126112	102126142	102121597	102121850	102133902	102134020	21289	2,4,3	2,3,1	9,10,6	0,0,0	179	149	2.5417e-05	0.00213098	0.454,0.526,0.714	1.0,1.0,1.0	-0.435
21345	Cse1l	110750	NC_000068.8	+	166784979	166785126	166783934	166784016	166786296	166786528	21345	108139111498	7,23,12	177912571286	20,11,31	296	149	0.000261484	0.0120107	0.987,0.988,0.984	0.978,0.983,0.954	0.015
21356	Slc43a1	72401	NC_000068.8	+	84690032	84690174	84687627	84687781	84693226	84693930	21356	9,35,8	0,1,0	21,4,9	2,3,1	291	149	0.000718741	0.0253426	1.0,0.947,1.0	0.843,0.406,0.822	0.292
21360	Ccdc136	232664	NC_000072.7	+	29411708	29411867	29411246	29411384	29412362	29412533	21360	137402212	1,4,2	244126228	7,8,8	308	149	0.000133537	0.00725886	0.985,0.98,0.981	0.944,0.884,0.932	0.062
21373	Ccdc136	232664	NC_000072.7	+	29417070	29417577	29415429	29415654	29426623	29427019	21373	271720324	2,16,4	306216278	21,9,17	656	149	1.19463e-06	0.000182042	0.969,0.911,0.948	0.768,0.845,0.788	0.142
21376	Ccdc136	232664	NC_000072.7	+	29419100	29419382	29415429	29415654	29426623	29427019	21376	37,147,55	2,16,4	49,39,51	21,9,17	431	149	1.09392e-05	0.00108894	0.865,0.761,0.826	0.446,0.6,0.509	0.299
21389	Ptma	19231	NC_000067.7	+	86457177	86457274	86456894	86456966	86457452	86457490	21389	9367154379390	99,155,99	12338986110401	278191243	246	149	1.35414e-12	1.1164e-09	0.983,0.984,0.983	0.964,0.969,0.963	0.018
21396	Kif18a	228421	NC_000068.8	+	109126964	109127141	109125283	109125481	109128419	109128494	21396	175714335	1,3,3	407287296	12,5,4	326	149	0.000630711	0.0230577	0.988,0.991,0.981	0.939,0.963,0.971	0.029
21489	Shq1	72171	NC_000072.7	-	100625124	100625252	100548771	100550749	100641387	100641548	21489	2,3,6	0,1,0	1,0,2	0,5,1	277	149	4.95489e-05	0.00352856	1.0,0.617,1.0	1.0,0.0,0.518	0.366
21692	Rapsn	19400	NC_000068.8	+	90874035	90874089	90873484	90873607	90875184	90875384	21692	8,16,7	1,8,2	8,3,10	1,0,0	203	149	3.64049e-05	0.00280366	0.854,0.595,0.72	0.854,1.0,1.0	-0.228
21701	Mtch2	56428	NC_000068.8	+	90683159	90683210	90679941	90680048	90683394	90683457	21701	76,190,91	15,30,19	86,83,79	37,28,34	200	149	4.74596e-05	0.0034138	0.791,0.825,0.781	0.634,0.688,0.634	0.147
21702	Mtch2	56428	NC_000068.8	+	90683183	90683210	90679941	90680048	90683394	90683457	21702	5541570630	15,30,19	789644729	37,28,34	176	149	0.000250779	0.0116522	0.969,0.978,0.966	0.948,0.951,0.948	0.022
21719	Ppig	228005	NC_000068.8	+	69562089	69562157	69553116	69553301	69562540	69562618	21719	207200161	25,24,15	245159339	5,2,6	217	149	4.76708e-12	3.40613e-09	0.85,0.851,0.881	0.971,0.982,0.975	-0.115
21761	Slc18b1	76306	NC_000076.7	+	23686686	23686843	23681790	23681938	23692190	23692327	21761	59,25,16	16,2,0	36,25,35	1,0,1	306	149	8.50844e-05	0.00526668	0.642,0.859,1.0	0.946,1.0,0.945	-0.13
21865	Raly	19383	NC_000068.8	+	154662926	154663009	154632996	154633468	154699188	154699453	21865	10151900995	339433246	152911551296	276234198	232	149	7.85438e-05	0.00492303	0.658,0.738,0.722	0.781,0.76,0.808	-0.077
21906	Kif2c	73804	NC_000070.7	-	117035597	117035781	117035341	117035443	117037768	117037863	21906	6,31,10	148473191	6,7,6	312186299	333	149	0.00114535	0.0353376	0.018,0.028,0.023	0.009,0.017,0.009	0.011
21907	Kif2c	73804	NC_000070.7	-	117035597	117035785	117035341	117035443	117037768	117037863	21907	3,39,16	148473191	10,10,4	312186299	337	149	0.000558695	0.0211712	0.009,0.035,0.036	0.014,0.023,0.006	0.012
21908	Kif2c	73804	NC_000070.7	-	117035597	117035817	117035341	117035443	117037768	117037863	21908	3,31,14	148473191	5,7,4	312186299	369	149	0.000445128	0.0178679	0.008,0.026,0.029	0.006,0.015,0.005	0.012
21931	Blvra	109778	NC_000068.8	+	126916018	126916165	126912576	126912645	126922449	126922578	21931	4,6,3	10,20,10	0,0,3	17,12,11	296	149	0.000934443	0.0303947	0.168,0.131,0.131	0.0,0.0,0.121	0.103
21936	Blvra	109778	NC_000068.8	+	126920849	126920997	126916018	126916165	126922449	126922578	21936	5,7,5	4,4,3	10,6,11	0,0,3	297	149	0.000314943	0.0138338	0.385,0.468,0.455	1.0,1.0,0.648	-0.447
21954	Immt	76614	NC_000072.7	+	71830156	71830252	71829713	71829851	71833895	71834032	21954	209312148	158307175	125,114,96	195183166	245	149	6.05479e-05	0.00408274	0.446,0.382,0.34	0.28,0.275,0.26	0.118
21996	Rsbn1	229675	NC_000069.7	+	103837352	103837470	103835666	103836340	103860952	103861090	21996	0,4,3	35,65,36	6,7,6	38,29,18	267	149	0.000346657	0.0148614	0.0,0.033,0.044	0.081,0.119,0.157	-0.093
22029	Nup35	69482	NC_000068.8	+	80485136	80485206	80483197	80483339	80486292	80486421	22029	78239107	4,16,1	202134165	0,0,0	219	149	4.94037e-07	8.88292e-05	0.93,0.91,0.986	1.0,1.0,1.0	-0.058
22032	Cenps	69928	NC_000070.7	-	149214609	149214676	149212112	149213385	149216095	149216129	22032	138618291	3,18,7	236210188	25,14,9	216	149	3.26429e-05	0.00258832	0.969,0.959,0.966	0.867,0.912,0.935	0.06
22124	Ctbp1	13016	NC_000071.7	-	33406450	33406568	33405066	33406030	33406930	33407058	22124	380537287	3,1,2	356280324	16,3,10	267	149	2.44887e-06	0.000330834	0.986,0.997,0.988	0.925,0.981,0.948	0.039
22153	Ap4e1	108011	NC_000068.8	+	126851590	126853607	126850779	126850820	126853710	126853782	22153	45,71,14	31,53,26	138,87,145	27,16,30	2166	149	5.06262e-14	6.2607e-11	0.091,0.084,0.036	0.26,0.272,0.25	-0.19
22235	Ccna2	12428	NC_000069.7	-	36620689	36620823	36619013	36620431	36621148	36621262	22235	103831861339	10,20,22	200612781515	55,50,40	283	149	2.5758e-11	1.59268e-08	0.982,0.988,0.97	0.951,0.931,0.952	0.035
22267	Tpcn1	252972	NC_000071.7	-	120680254	120680286	120679942	120680032	120680519	120680591	22267	8,6,3	65,38,15	0,0,4	53,32,68	181	149	9.81417e-05	0.00583821	0.092,0.115,0.141	0.0,0.0,0.046	0.101
22312	Mgll	23945	NC_000072.7	+	88800172	88800388	88795555	88795645	88802632	88805342	22312	75168116	9,28,9	151146153	3,0,10	365	149	2.29321e-06	0.000312431	0.773,0.71,0.84	0.954,1.0,0.862	-0.164
22313	Mgll	23945	NC_000072.7	+	88800307	88800388	88795555	88795645	88802632	88805342	22313	10,31,22	9,28,9	20,29,33	3,0,10	230	149	0.000156478	0.00817607	0.419,0.418,0.613	0.812,1.0,0.681	-0.348
22369	Lin54	231506	NC_000071.7	-	100617683	100617782	100607444	100607661	100623547	100623690	22369	15,19,8	42,102,47	4,2,5	91,39,60	248	149	1.79474e-05	0.00160966	0.177,0.101,0.093	0.026,0.03,0.048	0.089
22377	Gsta3	14859	NC_000067.7	+	21330271	21330413	21329071	21329204	21335066	21335799	22377	171,93,88	0,1,1	132100104	7,6,3	291	149	3.66474e-05	0.00281896	1.0,0.979,0.978	0.906,0.895,0.947	0.07
22422	Cdkl3	213084	NC_000077.7	+	51926777	51926847	51924340	51924438	51975200	51975317	22422	1,5,1	1,2,1	1,0,0	0,2,1	219	149	0.000761077	0.0262871	0.405,0.63,0.405	1.0,0.0,0.0	0.147
22495	Zfp326	54367	NC_000071.7	+	106036299	106036705	106034182	106034294	106038983	106039182	22495	482611348	8,5,3	606388565	0,0,2	555	149	0.000843449	0.0283528	0.942,0.97,0.969	1.0,1.0,0.987	-0.035
22497	Zfp326	54367	NC_000071.7	+	106036588	106036705	106034182	106034294	106038983	106039182	22497	149,171,89	8,5,3	162,99,150	0,0,2	266	149	0.000105613	0.00617976	0.913,0.95,0.943	1.0,1.0,0.977	-0.057
22503	Ccdc181	74895	NC_000067.7	+	164107435	164108383	164103125	164103330	164113809	164113964	22503	430652378	0,2,0	541350542	4,5,5	1097	149	0.0002548	0.0117709	1.0,0.978,1.0	0.948,0.905,0.936	0.063
22516	Luzp1	269593	NC_000070.7	+	136266435	136266527	136248651	136248754	136267666	136270829	22516	31,63,37	17,37,14	38,17,22	46,26,26	241	149	9.00469e-05	0.00545941	0.53,0.513,0.62	0.338,0.288,0.343	0.231
22518	Snx16	74718	NC_000069.7	-	10485256	10485376	10482876	10484283	10485799	10485936	22518	79274110	9,41,12	78,53,58	48,18,25	269	149	1.34382e-08	4.23606e-06	0.829,0.787,0.835	0.474,0.62,0.562	0.265
22525	Gfod2	70575	NC_000074.7	-	106453482	106453792	106440677	106444282	106454619	106454963	22525	16,21,10	38,72,30	3,4,7	38,25,49	459	149	0.000734513	0.0256704	0.12,0.086,0.098	0.025,0.049,0.044	0.062
22613	Fam209	76426	NC_000068.8	+	172305096	172305210	172288954	172289033	172308193	172308251	22613	343731299	0,0,2	457311393	7,2,12	263	149	0.000600308	0.0222498	1.0,1.0,0.988	0.974,0.989,0.949	0.025
22618	Pld2	18806	NC_000077.7	+	70434953	70435103	70433768	70433921	70442005	70442089	22618	14,17,11	0,2,0	11,18,13	2,1,7	299	149	0.000449119	0.0180008	1.0,0.809,1.0	0.733,0.9,0.481	0.232
22685	Ndc1	72787	NC_000070.7	+	107237794	107237903	107232274	107232413	107238872	107238924	22685	169417166	2,18,9	328183309	3,0,1	258	149	5.73748e-07	0.000100278	0.98,0.93,0.914	0.984,1.0,0.994	-0.051
22686	Ndc1	72787	NC_000070.7	+	107237797	107237903	107232274	107232413	107238872	107238924	22686	94,228,87	2,18,9	169107190	3,0,1	255	149	1.41223e-07	3.14239e-05	0.965,0.881,0.85	0.971,1.0,0.991	-0.089
22688	Ndc1	72787	NC_000070.7	+	107238872	107238924	107232274	107232413	107241982	107242075	22688	1,9,1	2,0,3	2,0,0	6,4,11	201	149	0.000158996	0.0082923	0.27,1.0,0.198	0.198,0.0,0.0	0.423
22691	Ndc1	72787	NC_000070.7	+	107240781	107240917	107232274	107232413	107241982	107242075	22691	134268129	2,0,3	199122193	6,4,11	285	149	0.000191164	0.00952947	0.972,1.0,0.957	0.945,0.941,0.902	0.047
22695	Ndc1	72787	NC_000070.7	+	107247418	107247658	107246647	107246803	107247745	107247861	22695	497985439	3,10,8	723445622	27,14,17	389	149	1.08552e-05	0.00108226	0.984,0.974,0.955	0.911,0.924,0.933	0.048
22740	Per3	18628	NC_000070.7	-	151126706	151126755	151125728	151125930	151127132	151127248	22740	5,8,4	19,24,9	1,2,2	33,9,18	198	149	0.00160002	0.044813	0.165,0.201,0.251	0.022,0.143,0.077	0.125
22793	Tdrd1	83561	NC_000085.7	+	56826073	56826218	56819661	56819805	56827506	56827612	22793	123231121	0,2,1	204121205	6,5,7	294	149	0.000198557	0.00976423	1.0,0.983,0.984	0.945,0.925,0.937	0.053
22815	Tdrd1	83561	NC_000085.7	+	56854206	56854434	56852703	56852871	56854856	56854903	22815	409743464	1,6,0	841426695	15,12,15	377	149	9.81557e-07	0.000156206	0.994,0.98,1.0	0.957,0.933,0.948	0.045
22857	Slc30a4	22785	NC_000068.8	-	122529783	122529988	122528870	122528976	122531318	122531472	22857	213466238	1,0,3	276202251	13,8,2	354	149	3.2992e-06	0.000419888	0.989,1.0,0.971	0.899,0.914,0.981	0.055
22899	Tmx2	66958	NC_000068.8	-	84506088	84506202	84505748	84505825	84506440	84506501	22899	492899333	9,30,21	460310359	36,22,44	263	149	2.33543e-07	4.73761e-05	0.969,0.944,0.9	0.879,0.889,0.822	0.074
22936	Adgrl1	330814	NC_000074.7	+	84655214	84655620	84649627	84655011	84656092	84656893	22936	108,91,55	45,51,36	85,51,107	27,13,24	555	149	0.000606713	0.0224097	0.392,0.324,0.291	0.458,0.513,0.545	-0.17
22944	Adgrl1	330814	NC_000074.7	+	84655296	84655620	84654926	84655011	84656092	84656893	22944	98,98,58	45,51,36	81,43,109	27,13,24	473	149	0.00153993	0.0436242	0.407,0.377,0.337	0.486,0.51,0.589	-0.155
23024	Gns	75612	NC_000076.7	+	121226528	121226636	121224005	121224107	121227275	121227386	23024	232332124	2,2,0	165109212	8,4,6	257	149	5.7007e-05	0.00390394	0.985,0.99,1.0	0.923,0.94,0.953	0.053
23093	Rapgef1	107746	NC_000068.8	+	29569144	29569281	29509636	29510075	29576116	29576295	23093	68,124,59	1,0,1	112,82,90	5,6,8	286	149	6.72976e-06	0.000731717	0.973,1.0,0.968	0.921,0.877,0.854	0.096
23112	D130020L05Rik	319760	NC_000078.7	+	101052446	101052611	101048709	101050284	101054300	101055186	23112	1,6,4	9,9,7	1,0,0	9,9,4	314	149	7.85468e-05	0.00492303	0.05,0.24,0.213	0.05,0.0,0.0	0.151
23155	Ddx31	227674	NC_000068.8	+	28744782	28744827	28738297	28738362	28746206	28746248	23155	83,165,89	0,3,2	93,59,84	10,1,5	194	149	0.000462145	0.0183449	1.0,0.977,0.972	0.877,0.978,0.928	0.055
23369	Cntrl	26920	NC_000068.8	+	35048237	35049583	35047607	35047800	35050259	35050390	23369	86,127,46	74,138,57	47,26,50	89,54,95	1495	149	0.000105478	0.00617973	0.104,0.084,0.074	0.05,0.046,0.05	0.039
23398	Pnpla7	241274	NC_000068.8	+	24928848	24928912	24919518	24919668	24929614	24929783	23398	56,107,41	2,2,2	67,25,43	9,4,3	213	149	0.00134648	0.0396605	0.951,0.974,0.935	0.839,0.814,0.909	0.099
23400	Pnpla7	241274	NC_000068.8	+	24942319	24942430	24942043	24942196	24942564	24942649	23400	88,187,82	3,0,1	112,63,92	5,3,5	260	149	0.00135358	0.0397459	0.944,1.0,0.979	0.928,0.923,0.913	0.053
23422	Eif2d	16865	NC_000067.7	+	131082904	131082988	131081965	131082156	131083369	131083460	23422	124290138	5,6,1	127,83,101	8,5,9	233	149	0.000982892	0.0315871	0.941,0.969,0.989	0.91,0.914,0.878	0.066
23458	Arl5b	75869	NC_000068.8	+	15064890	15064981	15060065	15060385	15072949	15073010	23458	2,11,8	73,123,77	21,24,17	96,59,61	240	149	2.64781e-07	5.22301e-05	0.017,0.053,0.061	0.12,0.202,0.147	-0.113
23473	Ankrd16	320816	NC_000068.8	+	11789933	11790071	11789007	11789263	11791034	11791113	23473	36,58,19	35,66,38	26,12,13	48,40,67	287	149	0.000302812	0.0134387	0.348,0.313,0.206	0.219,0.135,0.092	0.14
23622	Thop1	50492	NC_000076.7	+	80908986	80909199	80905537	80906112	80911344	80911493	23622	6911755809	1,0,1	1165745934	13,10,16	362	149	4.26865e-07	7.88541e-05	0.996,1.0,0.997	0.974,0.968,0.96	0.03
23623	Thop1	50492	NC_000076.7	+	80908986	80909199	80905537	80906112	80912776	80912884	23623	4071115494	10,6,10	717477594	31,15,17	362	149	2.61655e-05	0.00217953	0.944,0.987,0.953	0.905,0.929,0.935	0.038
23624	Thop1	50492	NC_000076.7	+	80911344	80911493	80905819	80906112	80912776	80912884	23624	259597287	10,6,10	456277343	31,15,17	298	149	7.4498e-05	0.00470134	0.928,0.98,0.935	0.88,0.902,0.91	0.05
23666	Fubp3	320267	NC_000068.8	+	31502114	31502247	31501590	31501751	31502496	31502570	23666	18,46,29	145171130	18,10,16	160125153	282	149	0.000323002	0.0141395	0.062,0.124,0.105	0.056,0.041,0.052	0.047
23670	Fubp3	320267	NC_000068.8	+	31502848	31502920	31502496	31502570	31503042	31503119	23670	220271156	3,2,0	231172219	14,8,5	221	149	7.2763e-06	0.00078374	0.98,0.989,1.0	0.918,0.935,0.967	0.05
23672	Fubp3	320267	NC_000068.8	+	31504722	31504794	31503042	31503119	31505509	31505637	23672	170249122	12,14,15	200157172	33,31,26	221	149	9.19529e-05	0.00553663	0.905,0.923,0.846	0.803,0.773,0.817	0.094
23717	Cand1	71902	NC_000076.7	-	119073536	119073686	119063307	119063451	119075545	119076587	23717	4,10,2	170272147	21,13,14	307172267	299	149	0.0011417	0.0352633	0.012,0.018,0.007	0.033,0.036,0.025	-0.019
23726	Tpd52l2	66314	NC_000068.8	+	181153363	181153408	181149958	181150060	181154831	181154880	23726	52,169,93	158443247	68,64,51	359304305	194	149	5.20938e-07	9.22849e-05	0.202,0.227,0.224	0.127,0.139,0.114	0.091
23727	Tpd52l2	66314	NC_000068.8	+	181153366	181153408	181149958	181150060	181154831	181154880	23727	164516274	158443247	162167149	359304305	191	149	1.90736e-13	2.04425e-10	0.447,0.476,0.464	0.26,0.3,0.276	0.184
24002	Pbx4	80720	NC_000074.7	+	70322678	70322832	70311729	70311803	70323227	70323334	24002	29,40,24	5,6,3	25,16,23	8,11,14	303	149	0.000615049	0.0226137	0.74,0.766,0.797	0.606,0.417,0.447	0.278
24004	Mroh7	381538	NC_000070.7	-	106552187	106552325	106551511	106551626	106556918	106557013	24004	1,0,4	0,2,4	1,2,1	0,0,1	287	149	5.70663e-05	0.00390394	1.0,0.0,0.342	1.0,1.0,0.342	-0.333
24334	Lypd6	320343	NC_000068.8	+	49997566	49997664	49956412	49956596	50055480	50055669	24334	1,2,5	2,16,4	1,0,0	7,10,8	247	149	0.000498695	0.0194512	0.232,0.07,0.43	0.079,0.0,0.0	0.218
24356	Abcc8	20927	NC_000073.7	-	45757507	45757618	45756375	45756484	45757738	45757859	24356	2,6,7	1,5,3	1,1,2	7,5,5	260	149	0.000280462	0.0126387	0.534,0.407,0.572	0.076,0.103,0.186	0.383
24389	Fam177a2	100101807	NC_000078.7	+	55258966	55259064	55252464	55252638	55260624	55261876	24389	1,4,3	4,8,0	4,6,5	0,0,0	247	149	7.34045e-07	0.000123569	0.131,0.232,1.0	1.0,1.0,1.0	-0.546
24396	Stradb	227154	NC_000067.7	+	59031362	59031534	59030171	59030295	59031809	59031914	24396	185325124	29,50,17	241161256	18,17,19	321	149	0.00154719	0.043772	0.748,0.751,0.772	0.861,0.815,0.862	-0.089
24425	Gm52873	115490366	NC_000072.7	+	116233187	116233250	116232009	116232129	116235602	116236217	24425	57,97,47	23,39,13	85,53,74	74,40,74	212	149	3.65435e-06	0.000451049	0.635,0.636,0.718	0.447,0.482,0.413	0.216
24427	Gm52873	115490366	NC_000072.7	+	116233576	116233789	116232009	116232129	116235602	116236217	24427	232311189	23,39,13	218144195	74,40,74	362	149	6.53699e-13	5.75846e-10	0.806,0.766,0.857	0.548,0.597,0.52	0.255
24449	Elavl1	15568	NC_000074.7	-	4362556	4362614	4361598	4361786	4374885	4375104	24449	42,114,36	257255141	131,87,120	238150220	207	149	1.43284e-05	0.00134905	0.105,0.243,0.155	0.284,0.295,0.282	-0.119
24462	Snx10	71982	NC_000072.7	+	51546778	51546888	51538997	51539044	51551672	51552969	24462	1,1,1	0,0,0	2,2,2	1,2,4	259	149	5.62925e-09	2.08043e-06	1.0,1.0,1.0	0.535,0.365,0.223	0.626
24464	Slc35c2	228875	NC_000068.8	-	165119371	165119501	165118441	165119193	165120160	165120336	24464	313672300	7,40,21	347230303	48,39,38	279	149	8.44561e-09	2.88885e-06	0.96,0.9,0.884	0.794,0.759,0.81	0.127
24502	Bicdl1	75665	NC_000071.7	-	115799433	115799577	115793959	115794090	115800758	115800977	24502	84,197,70	27,64,34	84,53,87	75,38,46	293	149	0.00070064	0.024865	0.613,0.61,0.511	0.363,0.415,0.49	0.155
24529	Stk17b	98267	NC_000067.7	-	53815675	53815838	53810768	53810981	53824232	53824374	24529	152609230	2,13,9	292252244	19,30,14	312	149	1.11212e-06	0.000171502	0.973,0.957,0.924	0.88,0.8,0.893	0.094
24584	Id1	15901	NC_000068.8	+	152545914	152546061	152542102	152542188	152546541	152550588	24584	29,35,12	160233120	14,10,7	165103154	296	149	0.00159235	0.0447169	0.084,0.07,0.048	0.041,0.047,0.022	0.031
24585	Id1	15901	NC_000068.8	+	152545914	152546114	152542102	152542188	152546541	152550588	24585	52,80,35	160233120	28,27,22	165103154	349	149	0.000684051	0.0244381	0.122,0.128,0.111	0.068,0.101,0.057	0.045
24586	Id1	15901	NC_000068.8	+	152546541	152546861	152537401	152537504	152578226	152578665	24586	189344171	0,0,0	219163182	12,0,0	469	149	0.000435537	0.0175872	1.0,1.0,1.0	0.853,1.0,1.0	0.049
24639	Snapc4	227644	NC_000068.8	-	26266166	26266245	26265619	26265701	26266611	26266733	24639	62,143,49	5,23,4	99,42,99	2,3,1	228	149	1.12607e-05	0.00111405	0.89,0.802,0.889	0.97,0.901,0.985	-0.092
24640	Snapc4	227644	NC_000068.8	-	26268172	26268291	26266880	26268079	26268505	26268644	24640	10,22,4	63,135,55	1,2,7	79,57,116	268	149	7.13602e-05	0.00456606	0.081,0.083,0.039	0.007,0.019,0.032	0.048
24729	Cep43	75296	NC_000083.7	+	8394350	8394410	8391759	8391840	8401059	8401286	24729	22,69,40	240585320	31,23,23	500368434	209	149	9.78741e-05	0.00582768	0.061,0.078,0.082	0.042,0.043,0.036	0.033
24787	Csde1	229663	NC_000069.7	+	102943890	102944037	102936104	102936528	102946007	102946206	24787	24,64,17	280777423	19,9,18	450484464	296	149	7.34194e-05	0.0046481	0.041,0.04,0.02	0.021,0.009,0.019	0.017
24790	Csde1	229663	NC_000069.7	+	102947248	102947358	102936104	102936528	102950472	102950554	24790	7,9,3	4,2,1	1,2,1	0,0,0	259	149	3.35525e-06	0.000424313	0.502,0.721,0.633	1.0,1.0,1.0	-0.381
24791	Csde1	229663	NC_000069.7	+	102947756	102947849	102947248	102947358	102948460	102948558	24791	319825468	65017681066	708495625	1052976883	242	149	0.00138928	0.0403884	0.232,0.223,0.213	0.293,0.238,0.304	-0.056
24827	Acad10	71985	NC_000071.7	-	121772739	121772885	121770551	121770725	121775306	121775457	24827	19,45,21	0,9,1	16,16,20	0,0,0	295	149	4.4177e-05	0.00324573	1.0,0.716,0.914	1.0,1.0,1.0	-0.123
24867	Cecr2	330409	NC_000072.7	+	120720743	120720827	120715116	120715286	120727812	120727966	24867	211446252	9,15,13	460215363	31,18,41	233	149	0.000215468	0.0103094	0.937,0.95,0.925	0.905,0.884,0.85	0.058
24925	Rims1	116837	NC_000067.7	-	22496120	22496183	22474667	22474739	22497711	22497837	24925	13,7,8	2,1,0	10,8,17	3,2,17	212	149	0.000547895	0.0208602	0.82,0.831,1.0	0.701,0.738,0.413	0.266
24988	Uhmk1	16589	NC_000067.7	-	170034682	170034781	170032683	170032772	170034914	170034991	24988	102224118	2,2,2	121102101	3,1,15	248	149	0.000634712	0.0231382	0.968,0.985,0.973	0.96,0.984,0.802	0.06
25076	LOC115486880	115486880	NC_000074.7	-	95328124	95328212	95315938	95316035	95328309	95329273	25076	96,171,88	0,9,7	150,73,138	3,0,1	237	149	0.000893188	0.029462	1.0,0.923,0.888	0.969,1.0,0.989	-0.049
25123	Dtwd2	68857	NC_000084.7	-	49867046	49868111	49861435	49861526	49888387	49890255	25123	34,64,38	31,75,33	32,24,3	72,44,59	1214	149	9.55106e-08	2.28264e-05	0.119,0.095,0.124	0.052,0.063,0.006	0.072
25164	Cc2d1b	319965	NC_000070.7	+	108485601	108485672	108485226	108485399	108485759	108485905	25164	3,5,3	2,8,5	0,1,0	1,1,3	220	149	0.000197495	0.00975433	0.504,0.297,0.289	0.0,0.404,0.0	0.229
25206	Cnbd2	70873	NC_000068.8	+	156147341	156154719	156146550	156146734	156161929	156161983	25206	307953352632	0,7,7	387926403355	0,0,0	7527	149	0.000119841	0.00669444	1.0,0.938,0.882	1.0,1.0,1.0	-0.06
25207	Cnbd2	70873	NC_000068.8	+	156149213	156154719	156146550	156146734	156161929	156161983	25207	314354432714	0,7,7	392826743324	0,0,0	5655	149	0.000671749	0.0241057	1.0,0.953,0.911	1.0,1.0,1.0	-0.045
25265	Zmym4	67785	NC_000070.7	-	126763975	126764087	126762509	126762758	126771421	126771573	25265	358734368	5,19,4	566306470	4,0,0	261	149	0.000122467	0.00679498	0.976,0.957,0.981	0.988,1.0,1.0	-0.025
25315	Siva1	30954	NC_000078.7	+	112613271	112613466	112611261	112611518	112614258	112614415	25315	154638441934	57194102	217519471506	147118118	344	149	0.00115846	0.0356269	0.922,0.896,0.891	0.865,0.877,0.847	0.04
25356	Ttll4	67534	NC_000067.7	+	74712002	74712169	74700802	74701048	74718056	74719622	25356	157,170,86	4,8,2	116,55,110	8,5,15	316	149	0.000898771	0.029544	0.949,0.909,0.953	0.872,0.838,0.776	0.108
25423	Pan3	72587	NC_000071.7	+	147474013	147474084	147473210	147473350	147476052	147476182	25423	6,9,4	155,170,78	7,6,27	109,69,126	220	149	0.000390948	0.0162214	0.026,0.035,0.034	0.042,0.056,0.127	-0.043
25431	Lsm14a	67070	NC_000073.7	-	34047350	34047407	34043568	34045383	34050710	34050942	25431	401646343	140295180	429272343	305217185	206	149	0.000580396	0.021712	0.674,0.613,0.58	0.504,0.476,0.573	0.105
25460	Ube2m	22192	NC_000073.7	-	12766361	12766492	12766215	12766277	12767755	12767969	25460	283787386	2,2,3	532489474	10,9,12	280	149	6.00728e-05	0.00407064	0.987,0.995,0.986	0.966,0.967,0.955	0.027
25461	Ube2m	22192	NC_000073.7	-	12766568	12766748	12766359	12766492	12767755	12767969	25461	102323851054	38,120,79	131111091162	136102116	329	149	2.66653e-07	5.24386e-05	0.924,0.9,0.858	0.814,0.831,0.819	0.073
25462	Ube2m	22192	NC_000073.7	-	12766718	12766748	12766215	12766277	12767755	12767969	25462	112286107	2,2,3	142123111	10,9,12	179	149	4.7568e-07	8.62492e-05	0.979,0.992,0.967	0.922,0.919,0.885	0.071
25463	Ube2m	22192	NC_000073.7	-	12766718	12766748	12766361	12766492	12767755	12767969	25463	122325129	38,120,79	176150131	136102116	179	149	0.000248269	0.0115439	0.728,0.693,0.576	0.519,0.55,0.485	0.148
25473	Kcnh2	16511	NC_000071.7	-	24526242	24526420	24524582	24525147	24526633	24526820	25473	374,128,83	1,6,1	65,59,122	3,11,4	327	149	0.000133218	0.0072563	0.994,0.907,0.974	0.908,0.71,0.933	0.108
25549	Triap1	69076	NC_000071.7	+	115466405	115466763	115464778	115465558	115468556	115468717	25549	78,85,58	7401454878	52,22,48	1194884996	507	149	9.43926e-06	0.000963493	0.03,0.017,0.019	0.013,0.007,0.014	0.011
25550	Triap1	69076	NC_000071.7	+	115469508	115469598	115468556	115468717	115470175	115470348	25550	53,81,54	9741742939	37,24,58	161210711268	239	149	0.000145797	0.00775488	0.033,0.028,0.035	0.014,0.014,0.028	0.013
25570	4930447C04Rik	75801	NC_000078.7	-	72939334	72939430	72936481	72936620	72939577	72939753	25570	10,21,12	197505179	1,1,6	152122165	245	149	0.00138893	0.0403884	0.03,0.025,0.039	0.004,0.005,0.022	0.021
25667	Cox5b	12859	NC_000067.7	+	36731531	36731631	36731291	36731365	36732277	36732761	25667	199752522302	20,77,54	318425792826	83,67,83	249	149	6.16655e-05	0.00414364	0.984,0.976,0.962	0.958,0.958,0.953	0.018
25756	Prim2	19076	NC_000067.7	-	33504114	33504329	33503133	33503202	33519538	33519621	25756	6,17,20	182493199	25,20,23	228193201	364	149	0.000267765	0.0121345	0.013,0.014,0.04	0.043,0.041,0.045	-0.021
25775	Mettl23	74319	NC_000077.7	+	116736588	116736771	116734511	116734600	116739079	116739184	25775	30,21,12	73285124	40,41,67	103,90,47	332	149	8.22411e-08	2.02193e-05	0.156,0.032,0.042	0.148,0.17,0.39	-0.159
25776	Mettl23	74319	NC_000077.7	+	116736644	116736771	116734511	116734600	116739079	116739184	25776	5,6,4	73285124	11,12,21	103,90,47	276	149	5.85722e-09	2.14202e-06	0.036,0.011,0.017	0.055,0.067,0.194	-0.084
25838	Dus1l	68730	NC_000077.7	-	120685093	120685144	120684659	120684712	120685728	120685837	25838	59,143,57	1,1,0	76,61,74	10,6,1	200	149	7.24902e-06	0.000783455	0.978,0.991,1.0	0.85,0.883,0.982	0.085
25853	Zswim4	212168	NC_000074.7	-	84943873	84944037	84940651	84940733	84946454	84946609	25853	201327122	4,4,6	222113241	37,19,28	313	149	5.76206e-14	6.86176e-11	0.96,0.975,0.906	0.741,0.739,0.804	0.186
25909	Ric8b	237422	NC_000076.7	+	84837645	84837765	84827983	84828128	84850939	84854201	25909	33,70,40	79,159,73	77,49,59	80,60,54	269	149	1.13391e-05	0.00111836	0.188,0.196,0.233	0.348,0.311,0.377	-0.14
25925	Dpf2	19708	NC_000085.7	-	5953758	5953800	5952658	5952796	5954267	5954346	25925	38,66,27	471842420	36,14,33	735476794	191	149	0.000233041	0.0109948	0.059,0.058,0.048	0.037,0.022,0.031	0.025
25946	C2cd6	73463	NC_000067.7	-	59115829	59115881	59114155	59114301	59117041	59117128	25946	9,23,12	0,8,1	13,6,16	1,0,0	201	149	0.000372103	0.01566	1.0,0.681,0.899	0.906,1.0,1.0	-0.109
26037	Fam76a	230789	NC_000070.7	-	132636936	132637065	132631208	132631344	132638002	132638089	26037	6,12,7	93,159,83	23,10,24	100,74,83	278	149	1.52556e-05	0.00142384	0.033,0.039,0.043	0.11,0.068,0.134	-0.066
26050	Gon4l	76022	NC_000069.7	+	88717975	88718144	88715862	88715949	88719320	88719465	26050	15,47,27	0,1,0	25,24,34	3,2,2	318	149	0.000969209	0.0312235	1.0,0.957,1.0	0.796,0.849,0.888	0.141
26051	Gon4l	76022	NC_000069.7	+	88717979	88718144	88715862	88715949	88719320	88719465	26051	16,47,22	0,1,0	26,21,30	3,2,2	314	149	0.000703134	0.024926	1.0,0.957,1.0	0.804,0.833,0.877	0.148
26066	Gon4l	76022	NC_000069.7	+	88783213	88783237	88777109	88777150	88787377	88787481	26066	110205111	60,142,50	159113118	47,29,41	173	149	6.05377e-05	0.00408274	0.612,0.554,0.657	0.744,0.77,0.713	-0.135
26250	Raet1e	379043	NC_000076.7	+	22047902	22048000	22034440	22034617	22049079	22049149	26250	3,5,2	4,5,2	1,3,1	0,1,0	247	149	3.5602e-05	0.00275834	0.311,0.376,0.376	1.0,0.644,1.0	-0.527
26267	Pik3ca	18706	NC_000069.7	+	32497727	32497880	32496874	32496980	32497963	32498098	26267	134,180,59	2,0,1	115,90,129	4,2,7	302	149	0.000847593	0.0284623	0.971,1.0,0.967	0.934,0.957,0.901	0.049
26268	Pik3ca	18706	NC_000069.7	+	32504410	32504514	32504057	32504222	32505904	32506076	26268	124,174,65	7,11,3	121,76,106	1,2,0	253	149	2.86769e-05	0.0023432	0.913,0.903,0.927	0.986,0.957,1.0	-0.067
26399	Ube3a	22215	NC_000073.7	+	58890714	58890781	58871890	58879019	58893097	58893217	26399	34,78,53	17,36,17	86,85,81	10,7,10	216	149	4.50005e-08	1.24733e-05	0.58,0.599,0.683	0.856,0.893,0.848	-0.245
26400	Ube3a	22215	NC_000073.7	+	58890714	58890781	58871890	58879019	58896920	58896965	26400	6,18,12	40,64,35	19,22,19	24,28,26	216	149	3.15544e-05	0.00254081	0.094,0.162,0.191	0.353,0.351,0.335	-0.197
26407	Ube3a	22215	NC_000073.7	+	58911769	58911806	58896920	58896965	58920481	58920619	26407	2,5,4	3,6,0	7,6,3	0,1,1	186	149	0.000871303	0.028971	0.348,0.4,1.0	1.0,0.828,0.706	-0.262
26497	Zbtb17	22642	NC_000070.7	+	141175353	141175537	141174561	141174648	141189079	141189286	26497	5,17,14	70,124,64	42,16,24	46,42,45	333	149	4.53006e-09	1.73399e-06	0.031,0.058,0.089	0.29,0.146,0.193	-0.15
26582	Col6a3	12835	NC_000067.7	-	90749523	90750126	90743672	90744257	90757864	90757980	26582	7,3,0	17,9,2	12,11,12	9,5,8	752	149	0.000209156	0.0101356	0.075,0.062,0.0	0.209,0.304,0.229	-0.202
26583	Col6a3	12835	NC_000067.7	-	90755581	90756199	90749523	90750126	90757864	90757980	26583	6,4,2	1,0,0	4,6,17	2,4,3	767	149	6.46025e-05	0.00428281	0.538,1.0,1.0	0.28,0.226,0.524	0.503
26597	Klhl32	212390	NC_000070.7	-	24649539	24650266	24632642	24632701	24682054	24682235	26597	38,87,39	0,1,0	80,44,58	0,4,3	876	149	0.000627263	0.022997	1.0,0.937,1.0	1.0,0.652,0.767	0.173
26637	Clasp2	76499	NC_000075.7	+	113728523	113728667	113725709	113725853	113730558	113730665	26637	274391193	3,10,2	264170249	20,10,10	293	149	2.29584e-05	0.00196188	0.979,0.952,0.98	0.87,0.896,0.927	0.073
26679	Aar2	68295	NC_000068.8	+	156391771	156391947	156389515	156389803	156392568	156393369	26679	10,32,19	48,122,57	48,18,39	69,41,47	325	149	2.40742e-05	0.00203699	0.087,0.107,0.133	0.242,0.168,0.276	-0.12
26680	Aar2	68295	NC_000068.8	+	156391804	156391947	156389495	156389803	156392568	156393369	26680	11,26,16	48,122,57	30,18,31	69,41,47	292	149	0.000479758	0.0188693	0.105,0.098,0.125	0.182,0.183,0.252	-0.096
26703	Ppa2	74776	NC_000069.7	+	133032408	133032462	133028332	133028377	133045023	133045110	26703	36,60,31	2,5,4	28,15,21	12,3,7	203	149	0.000509894	0.0197899	0.93,0.898,0.85	0.631,0.786,0.688	0.191
26704	Ppa2	74776	NC_000069.7	+	133036153	133036273	133028332	133028377	133045023	133045110	26704	112,168,55	2,5,4	71,55,58	12,3,7	269	149	0.000680019	0.0243346	0.969,0.949,0.884	0.766,0.91,0.821	0.102
26784	Boll	75388	NC_000067.7	-	55309688	55309824	55282724	55288123	55339245	55339344	26784	29,71,33	22,56,33	27,16,21	50,29,34	285	149	0.000448041	0.0179736	0.408,0.399,0.343	0.22,0.224,0.244	0.154
26817	Sec11a	56529	NC_000073.7	-	80577484	80577634	80572848	80572968	80584774	80584884	26817	101225311177	25,71,27	147610291221	96,59,85	299	149	3.96823e-11	2.31078e-08	0.953,0.947,0.956	0.885,0.897,0.877	0.066
26818	Sec11a	56529	NC_000073.7	-	80577484	80577634	80572848	80572968	80597149	80598069	26818	4881241633	1,4,2	711538583	17,6,7	299	149	3.90421e-05	0.00296416	0.996,0.994,0.994	0.954,0.978,0.976	0.025
26820	Sec11a	56529	NC_000073.7	-	80584774	80584884	80572848	80572968	80597149	80598069	26820	394902436	1,4,2	620445512	17,6,7	259	149	9.00062e-05	0.00545941	0.996,0.992,0.992	0.955,0.977,0.977	0.024
26902	Arhgap17	70497	NC_000073.7	-	122893694	122893928	122891258	122891428	122895632	122895789	26902	214320170	8,16,5	273162274	28,18,24	383	149	9.05099e-05	0.00547651	0.912,0.886,0.93	0.791,0.778,0.816	0.114
26967	Nnt	18115	NC_000079.7	-	119508931	119509127	119506447	119506681	119518211	119518399	26967	64,22,21	0,0,0	31,42,35	8,2,0	345	149	3.42622e-05	0.00268037	1.0,1.0,1.0	0.626,0.901,1.0	0.158
26982	Ribc2	67747	NC_000081.7	+	85027408	85027575	85024943	85025913	85028341	85028771	26982	5,46,10	0,6,1	10,14,14	1,0,0	316	149	0.00168439	0.0465476	1.0,0.783,0.825	0.825,1.0,1.0	-0.072
27004	Rbm14	56275	NC_000085.7	-	4837388	4838070	4826746	4835595	4842425	4842848	27004	4991121530	36,121,61	514444562	112,77,100	831	149	3.97002e-06	0.00047853	0.713,0.624,0.609	0.451,0.508,0.502	0.162
27011	Rbm14	56275	NC_000085.7	-	4843843	4844037	4842425	4842848	4861199	4861703	27011	71,202,96	3,5,3	135,84,120	13,7,10	343	149	0.000853423	0.0285537	0.911,0.946,0.933	0.819,0.839,0.839	0.098
27020	Crls1	66586	NC_000068.8	+	132703128	132703214	132691785	132691923	132706009	132706101	27020	4,1,1	3,4,0	3,3,4	2,0,0	235	149	0.0015053	0.0428888	0.458,0.137,1.0	0.487,1.0,1.0	-0.297
27040	Gsto2	68214	NC_000085.7	+	47858647	47858783	47858124	47858199	47860092	47860242	27040	31,63,36	2,0,0	45,51,50	6,3,1	285	149	0.00150508	0.0428888	0.89,1.0,1.0	0.797,0.899,0.963	0.077
27104	Gm7972	666190	NC_000075.7	+	75377558	75377648	75375854	75375965	75383697	75383792	27104	15,33,10	5,4,3	3,6,1	9,3,2	239	149	0.0008934	0.029462	0.652,0.837,0.675	0.172,0.555,0.238	0.4
27110	Gm7972	666190	NC_000075.7	+	75377587	75379553	75375795	75375965	75388729	75388946	27110	533807212	0,0,0	167,98,267	0,0,23	2115	149	0.000211042	0.010181	1.0,1.0,1.0	1.0,1.0,0.45	0.183
27122	Gm7972	666190	NC_000075.7	+	75380603	75380688	75380085	75380261	75383697	75383792	27122	79,198,31	5,8,3	27,12,26	10,1,7	234	149	0.000274511	0.0124228	0.91,0.94,0.868	0.632,0.884,0.703	0.166
27132	Gm7972	666190	NC_000075.7	+	75385260	75385395	75377587	75379553	75388729	75388946	27132	5,14,3	0,0,1	3,2,5	3,1,1	284	149	0.000341142	0.0146739	1.0,1.0,0.611	0.344,0.512,0.724	0.344
27137	Gm7972	666190	NC_000075.7	+	75386953	75387086	75375795	75375965	75388729	75388946	27137	108,186,59	0,0,0	27,26,53	0,0,23	282	149	3.96701e-05	0.00299525	1.0,1.0,1.0	1.0,1.0,0.549	0.15
27140	Gm7972	666190	NC_000075.7	+	75390380	75390479	75388729	75388946	75391931	75393967	27140	172383112	3,0,2	130,66,133	2,12,7	248	149	9.3139e-07	0.000151247	0.972,1.0,0.971	0.975,0.768,0.919	0.094
27141	Gm7972	666190	NC_000075.7	+	75390380	75390483	75388729	75388946	75391931	75393967	27141	80,177,45	3,0,2	67,29,67	2,12,7	252	149	1.75339e-05	0.00158361	0.94,1.0,0.93	0.952,0.588,0.85	0.16
27155	Nf1	18015	NC_000077.7	+	79461056	79461273	79459949	79459996	79469079	79472435	27155	236322136	2,1,2	228136252	7,5,13	366	149	6.72358e-06	0.000731717	0.98,0.992,0.965	0.93,0.917,0.888	0.067
27215	Dram2	67171	NC_000069.7	+	106462479	106462624	106459471	106459596	106469064	106469132	27215	163331169	1,15,5	195202125	25,7,12	294	149	0.000483996	0.0189895	0.988,0.918,0.945	0.798,0.936,0.841	0.092
27217	Dram2	67171	NC_000069.7	+	106462482	106462624	106459471	106459596	106469064	106469132	27217	95,162,87	1,15,5	102,90,68	25,7,12	291	149	0.00113339	0.0350571	0.98,0.847,0.899	0.676,0.868,0.744	0.146
27241	Bora	77744	NC_000080.7	+	99290953	99290999	99287428	99287535	99294174	99294256	27241	98,179,84	1,6,1	117,97,134	12,10,8	195	149	5.69966e-05	0.00390394	0.987,0.958,0.985	0.882,0.881,0.928	0.08
27332	Gm19665	100503384	NC_000072.7	-	99433419	99433541	99412176	99412306	99497557	99497693	27332	0,0,1	9,8,1	6,1,1	6,7,4	271	149	0.00117515	0.0359	0.0,0.0,0.355	0.355,0.073,0.121	-0.065
27397	Osbpl6	99031	NC_000068.8	+	76390529	76390604	76386233	76386326	76395127	76395293	27397	0,1,2	1,3,0	10,1,5	0,0,0	224	149	0.00105476	0.0332554	0.0,0.181,1.0	1.0,1.0,1.0	-0.606
27462	Smc1a	24061	NC_000086.8	+	150842623	150842775	150842353	150842508	150843971	150844041	27462	285616289	1,2,4	278220223	8,7,3	301	149	0.000471384	0.0186009	0.993,0.993,0.973	0.945,0.94,0.974	0.033
27537	Tank	21353	NC_000068.8	+	61481770	61481873	61480081	61480632	61483722	61484515	27537	9,6,7	94,126,39	0,4,0	72,53,83	252	149	0.000365914	0.0154704	0.054,0.027,0.096	0.0,0.043,0.0	0.045
27562	Rbm44	329207	NC_000067.7	+	91077804	91077895	91072694	91072891	91079886	91081382	27562	143388126	21,93,30	180133205	73,50,89	240	149	3.59936e-05	0.00278197	0.809,0.721,0.723	0.605,0.623,0.588	0.146
27565	Rbm44	329207	NC_000067.7	+	91084639	91084662	91083106	91083277	91084785	91084870	27565	35,103,42	3,0,0	65,31,80	0,1,12	172	149	0.00171119	0.0471667	0.91,1.0,1.0	1.0,0.964,0.852	0.031
27625	Plekha8	231999	NC_000072.7	+	54593617	54593742	54590076	54590193	54596178	54596337	27625	80199104	0,6,0	154,90,143	14,6,14	274	149	7.46606e-07	0.000125356	1.0,0.947,1.0	0.857,0.891,0.847	0.117
27664	Lcorl	209707	NC_000071.7	-	45931359	45931406	45854522	45859339	45932733	45932863	27664	0,1,4	1,0,1	0,0,1	1,3,0	196	149	0.0015998	0.044813	0.0,1.0,0.753	0.0,0.0,1.0	0.251
27721	Cab39	12283	NC_000067.7	+	85723077	85723194	85721147	85721542	85746077	85746234	27721	24,71,42	133267123	66,60,57	122,106,92	266	149	5.03464e-07	8.96836e-05	0.092,0.13,0.161	0.233,0.241,0.258	-0.116
27725	Cab39	12283	NC_000067.7	+	85723081	85723194	85721178	85721542	85746077	85746234	27725	21,54,19	133267123	47,40,46	122,106,92	262	149	7.70093e-07	0.000128962	0.082,0.103,0.081	0.18,0.177,0.221	-0.104
27755	Fank1	66930	NC_000073.7	+	133471006	133471081	133469846	133469928	133471750	133471816	27755	2,5,2	0,0,0	4,4,3	2,2,3	224	149	4.75001e-07	8.62492e-05	1.0,1.0,1.0	0.571,0.571,0.399	0.486
27829	Zfp467	68910	NC_000072.7	-	48420345	48420421	48419558	48419672	48422286	48422926	27829	34,64,30	5,19,7	43,41,42	2,2,1	225	149	3.68675e-06	0.000453308	0.818,0.69,0.739	0.934,0.931,0.965	-0.194
27845	Nup62cl	279706	NC_000086.8	-	138961523	138961571	138939798	138939904	138963307	138963456	27845	11,27,8	76230112	28,25,29	137,114,84	197	149	0.000112678	0.00642933	0.099,0.082,0.051	0.134,0.142,0.207	-0.084
27846	Thyn1	77862	NC_000075.7	+	26916852	26916945	26916441	26916510	26917647	26917743	27846	5891756960	17,45,15	970842796	41,48,38	242	149	7.49498e-06	0.000797352	0.955,0.96,0.975	0.936,0.915,0.928	0.037
27849	Thyn1	77862	NC_000075.7	+	26918096	26918247	26917647	26917743	26918453	26918632	27849	145383145	187557333	137,87,115	331320320	300	149	5.89642e-06	0.000660584	0.278,0.255,0.178	0.171,0.119,0.151	0.09
27854	Stxbp5	78808	NC_000076.7	-	9654657	9654711	9653764	9653815	9659931	9659979	27854	5,3,2	11,12,4	6,15,9	5,6,5	203	149	0.000298534	0.0133131	0.25,0.155,0.268	0.468,0.647,0.569	-0.337
27907	Zbed6	667118	NC_000067.7	-	133583082	133583136	133581710	133581770	133588974	133589211	27907	60,90,50	45,61,25	150,62,124	63,23,31	203	149	0.00105163	0.033215	0.495,0.52,0.595	0.636,0.664,0.746	-0.145
27908	Zbed6	667118	NC_000067.7	-	133583082	133583136	133581710	133581770	133588993	133589211	27908	34,49,21	20,27,9	102,51,73	8,4,8	203	149	5.25757e-11	2.96573e-08	0.555,0.571,0.631	0.903,0.903,0.87	-0.306
27910	Zbed6	667118	NC_000067.7	-	133583082	133583136	133581710	133582176	133588974	133589211	27910	10,30,17	2,2,8	23,17,30	0,0,0	203	149	9.16148e-07	0.000149528	0.786,0.917,0.609	1.0,1.0,1.0	-0.229
27920	Rnasek	52898	NC_000077.7	-	70126521	70126626	70126029	70126294	70126849	70127037	27920	164370190	173427268	192150205	384266301	254	149	0.00088051	0.0291716	0.357,0.337,0.294	0.227,0.249,0.285	0.076
28041	Hmgcr	15357	NC_000079.7	-	96788603	96788744	96787517	96787672	96789165	96789336	28041	212493213	3,7,8	377234284	18,13,14	290	149	0.000480306	0.0188793	0.973,0.973,0.932	0.915,0.902,0.912	0.05
28122	Dip2a	64451	NC_000076.7	-	76126841	76126981	76123146	76123283	76128145	76128260	28122	169192107	1,0,0	145127120	9,3,9	289	149	1.26805e-07	2.89092e-05	0.989,1.0,1.0	0.893,0.956,0.873	0.089
28210	Akt1s1	67605	NC_000073.7	+	44501247	44501317	44499795	44499858	44501994	44502383	28210	1,2,1	1,3,2	1,2,0	0,0,1	219	149	0.000605969	0.0223951	0.405,0.312,0.254	1.0,1.0,0.0	-0.343
28263	Btaf1	107182	NC_000085.7	+	36944075	36944252	36943891	36943987	36946455	36946596	28263	192438286	0,2,1	375166336	9,2,5	326	149	0.00175167	0.0479944	1.0,0.99,0.992	0.95,0.974,0.968	0.03
28266	Btaf1	107182	NC_000085.7	+	36960211	36960403	36959046	36959221	36960848	36961052	28266	24,25,8	90,175,90	4,3,13	142,79,115	341	149	0.000100815	0.00596963	0.104,0.059,0.037	0.012,0.016,0.047	0.042
28267	Btaf1	107182	NC_000085.7	+	36960848	36961052	36959046	36959221	36963854	36964281	28267	229432208	1,10,7	300178241	2,1,0	353	149	0.000704843	0.024959	0.99,0.948,0.926	0.984,0.987,1.0	-0.036
28272	Mcmdc2	240697	NC_000067.7	+	10001005	10001172	9994281	9994487	10002226	10002406	28272	3,29,15	0,1,0	8,5,8	4,2,0	316	149	0.000366503	0.0154851	1.0,0.932,1.0	0.485,0.541,1.0	0.302
28295	Uxs1	67883	NC_000067.7	-	43804049	43804169	43799680	43799724	43810840	43810962	28295	730764393	5,30,8	390342362	19,23,17	269	149	7.09334e-05	0.004565	0.988,0.934,0.965	0.919,0.892,0.922	0.051
28331	Egfl7	353156	NC_000068.8	+	26479056	26479181	26475596	26475687	26480668	26480764	28331	7,19,24	1,1,0	35,28,6	6,3,2	274	149	0.000635906	0.0231574	0.792,0.912,1.0	0.76,0.835,0.62	0.163
28335	Egfl7	353156	NC_000068.8	+	26480391	26480507	26479341	26479458	26480668	26480764	28335	108355160	4,24,9	250180140	30,29,19	265	149	7.34375e-05	0.0046481	0.938,0.893,0.909	0.824,0.777,0.806	0.111
28336	Egfl7	353156	NC_000068.8	+	26481675	26481740	26480910	26481075	26482129	26482253	28336	72243139	12,17,0	161112100	19,25,25	214	149	9.95078e-05	0.00589765	0.807,0.909,1.0	0.855,0.757,0.736	0.123
28337	Egfl7	353156	NC_000068.8	+	26481675	26481740	26480910	26481075	26482429	26482694	28337	29,85,47	0,0,0	65,56,38	16,1,4	214	149	8.98188e-08	2.16738e-05	1.0,1.0,1.0	0.739,0.975,0.869	0.139
28339	Egfl7	353156	NC_000068.8	+	26482129	26482292	26480910	26481075	26482429	26482694	28339	65,160,71	0,0,0	111,103,99	16,1,4	312	149	2.26647e-07	4.62691e-05	1.0,1.0,1.0	0.768,0.98,0.922	0.11
28382	Map4k4	26921	NC_000067.7	+	40039690	40039909	40036180	40036342	40042922	40043147	28382	72,70,40	0,0,0	80,41,58	9,0,0	368	149	0.000540588	0.0206187	1.0,1.0,1.0	0.783,1.0,1.0	0.072
28389	Map4k4	26921	NC_000067.7	+	40042916	40043147	40040589	40040751	40043966	40044073	28389	198244149	4,4,1	282135259	11,8,12	380	149	0.000607542	0.0224146	0.951,0.96,0.983	0.91,0.869,0.894	0.074
28392	Map4k4	26921	NC_000067.7	+	40042922	40043147	40040589	40040751	40043966	40044073	28392	169195135	4,4,1	259122241	11,8,12	374	149	0.00140899	0.0407954	0.944,0.951,0.982	0.904,0.859,0.889	0.075
28427	Tbc1d20	67231	NC_000068.8	+	152144071	152144257	152135744	152135960	152146865	152146946	28427	6381234665	0,0,11	980626897	26,7,0	335	149	0.000849055	0.028485	1.0,1.0,0.964	0.944,0.975,1.0	0.015
28429	Tbc1d20	67231	NC_000068.8	+	152146070	152146099	152144071	152144257	152146865	152146946	28429	2,6,0	212446271	16,3,25	355204308	178	149	2.03038e-07	4.23914e-05	0.008,0.011,0.0	0.036,0.012,0.064	-0.031
28456	Plekha6	240753	NC_000067.7	+	133208076	133208145	133202530	133202617	133209520	133209601	28456	5,8,0	4,4,1	4,1,4	0,1,1	218	149	0.00171202	0.0471694	0.461,0.578,0.0	1.0,0.406,0.732	-0.366
28489	Cmtr1	74157	NC_000083.7	+	29850644	29850734	29847933	29847996	29853634	29853742	28489	193395170	8,16,17	284180263	14,2,0	239	149	0.00105214	0.033215	0.938,0.939,0.862	0.927,0.982,1.0	-0.057
28508	Gm39854	105244204	NC_000068.8	+	75342547	75342766	75339292	75339330	75345206	75345371	28508	0,3,1	1,0,0	1,5,1	1,2,1	368	149	0.00153982	0.0436242	0.0,1.0,1.0	0.288,0.503,0.288	0.307
28509	Inpp4a	269180	NC_000067.7	+	37413352	37413370	37411391	37411500	37416658	37416842	28509	1,2,1	16,17,5	8,1,8	9,7,9	167	149	0.000576597	0.0216071	0.053,0.095,0.151	0.442,0.113,0.442	-0.233
28511	Inpp4a	269180	NC_000067.7	+	37422419	37422452	37419002	37419141	37426778	37426951	28511	9,9,2	0,2,0	4,5,10	3,4,0	182	149	0.00154861	0.0437927	1.0,0.787,1.0	0.522,0.506,1.0	0.253
28554	Becn1	56208	NC_000077.7	-	101189834	101189902	101186732	101187142	101192553	101192682	28554	493861392	11,16,13	516322451	18,13,34	217	149	0.000304837	0.0135099	0.969,0.974,0.954	0.952,0.944,0.901	0.033
28557	Abi1	11308	NC_000068.8	-	22843446	22843620	22836587	22836773	22847029	22847130	28557	297662328	22,63,49	318268285	160111110	323	149	0	0	0.862,0.829,0.755	0.478,0.527,0.544	0.299
28558	Abi1	11308	NC_000068.8	-	22843446	22843623	22836587	22836773	22847029	22847130	28558	271632310	22,63,49	296258288	160111110	326	149	0	0	0.849,0.821,0.743	0.458,0.515,0.545	0.298
28562	Abi1	11308	NC_000068.8	-	22853225	22853240	22852412	22852513	22884534	22884702	28562	7,3,3	1,2,0	5,4,2	5,5,6	164	149	0.000552171	0.0209733	0.864,0.577,1.0	0.476,0.421,0.232	0.437
28647	Eml4	78798	NC_000083.7	+	83734651	83734780	83729034	83729164	83735428	83735454	28647	115206105	11,28,16	119,78,115	45,18,51	278	149	3.37981e-06	0.000425327	0.849,0.798,0.779	0.586,0.699,0.547	0.198
28676	Saal1	78935	NC_000073.7	-	46349763	46349817	46349059	46349142	46351204	46351385	28676	0,4,3	61,193,63	9,2,8	81,65,84	203	149	0.000928149	0.0302512	0.0,0.015,0.034	0.075,0.022,0.065	-0.038
28727	Smg7	226517	NC_000067.7	-	152718980	152719130	152717263	152717344	152719786	152720158	28727	104,175,63	160294139	93,50,71	341158243	299	149	2.86159e-07	5.55944e-05	0.245,0.229,0.184	0.12,0.136,0.127	0.092
28777	Adam22	11496	NC_000071.7	-	8136593	8137814	8132199	8132269	8137981	8138068	28777	0,1,1	2,15,1	3,1,6	0,0,1	1370	149	9.38536e-07	0.000152024	0.0,0.007,0.098	1.0,1.0,0.395	-0.763
28779	Adam22	11496	NC_000071.7	-	8137981	8138068	8132145	8132269	8142339	8142406	28779	10,17,1	42,77,35	0,0,1	57,26,60	236	149	3.66608e-08	1.06194e-05	0.131,0.122,0.018	0.0,0.0,0.01	0.087
28782	Adam22	11496	NC_000071.7	-	8140141	8140252	8132145	8132269	8142339	8142406	28782	1,0,2	42,77,35	14,1,14	57,26,60	260	149	1.09148e-07	2.52478e-05	0.013,0.0,0.032	0.123,0.022,0.118	-0.073
28784	Adam22	11496	NC_000071.7	-	8140141	8140252	8137981	8138068	8142339	8142406	28784	1,0,1	9,8,0	7,1,11	0,0,1	260	149	7.02112e-09	2.48356e-06	0.06,0.0,1.0	1.0,1.0,0.863	-0.601
28797	Cad	69719	NC_000071.7	+	31209805	31209877	31209540	31209612	31210106	31210228	28797	284381153	7,10,3	184210217	20,17,5	221	149	0.000184549	0.00928722	0.965,0.963,0.972	0.861,0.893,0.967	0.06
28930	LOC118567636	118567636	NC_000067.7	-	133680826	133681487	133667651	133667849	133728374	133728797	28930	227139112	3,5,3	185,98,190	0,0,0	810	149	3.53774e-05	0.00274424	0.933,0.836,0.873	1.0,1.0,1.0	-0.119
28950	Haus4	219072	NC_000080.7	-	54786137	54786221	54781661	54781807	54786322	54786457	28950	0,1,0	10,21,15	3,2,4	16,12,16	233	149	0.000551906	0.0209733	0.0,0.03,0.0	0.107,0.096,0.138	-0.104
28955	Haus4	219072	NC_000080.7	-	54788098	54788211	54787350	54787493	54789593	54789667	28955	12,24,13	289578334	8,1,12	483343446	262	149	0.000790883	0.026895	0.023,0.023,0.022	0.009,0.002,0.015	0.014
28978	Herc3	73998	NC_000072.7	+	58851851	58851935	58851195	58851385	58853473	58853637	28978	0,4,1	74,231,93	15,5,12	56,42,39	233	149	2.04392e-13	2.11994e-10	0.0,0.011,0.007	0.146,0.071,0.164	-0.121
28982	Fubp1	51886	NC_000069.7	+	151920461	151920524	151919613	151919704	151921228	151921267	28982	98153100	479810464	206137222	578436452	212	149	1.03907e-08	3.4091e-06	0.126,0.117,0.132	0.2,0.181,0.257	-0.088
29055	Pum1	80912	NC_000070.7	+	130445464	130445573	130428352	130428421	130468773	130468867	29055	88,106,49	3,8,5	82,46,56	32,7,21	258	149	1.16856e-06	0.000179004	0.944,0.884,0.85	0.597,0.791,0.606	0.228
29069	Pum1	80912	NC_000070.7	+	130478736	130478880	130476722	130476861	130479886	130480183	29069	228259169	6,2,0	260143267	12,8,11	293	149	6.1945e-05	0.00415374	0.951,0.985,1.0	0.917,0.901,0.925	0.064
29092	AV320801	331531	NC_000086.8	+	134399463	134399519	134395666	134395785	134400016	134400316	29092	27,60,27	19,86,49	20,19,12	59,60,39	205	149	0.000951595	0.0308123	0.508,0.336,0.286	0.198,0.187,0.183	0.187
29094	Tbc1d13	70296	NC_000068.8	+	30025420	30025564	30024808	30024882	30026879	30026913	29094	17,26,17	0,0,1	15,9,15	10,0,2	293	149	5.63725e-05	0.00388125	1.0,1.0,0.896	0.433,1.0,0.792	0.224
29096	Tbc1d13	70296	NC_000068.8	+	30026684	30026725	30024808	30024882	30026879	30026913	29096	15,31,10	0,0,1	16,27,17	10,0,2	190	149	0.000181856	0.00918652	1.0,1.0,0.887	0.556,1.0,0.87	0.154
29113	Tbc1d13	70296	NC_000068.8	+	30036663	30036874	30032273	30032433	30037373	30037537	29113	237497251	0,1,1	346188268	6,1,8	360	149	0.000685675	0.0244825	1.0,0.995,0.99	0.96,0.987,0.933	0.035
29168	Ubxn11	67586	NC_000070.7	+	133840667	133840744	133836870	133836969	133843341	133843468	29168	3,11,1	1,1,0	2,2,1	2,2,1	226	149	0.000134755	0.00729835	0.664,0.879,1.0	0.397,0.397,0.397	0.451
29209	Med25	75613	NC_000073.7	-	44529990	44530062	44529675	44529894	44530346	44530535	29209	243459216	24,39,22	205130195	34,19,51	221	149	8.08565e-05	0.00504811	0.872,0.888,0.869	0.803,0.822,0.721	0.094
29226	Fnbp1l	214459	NC_000069.7	-	122352668	122352815	122351551	122351755	122354481	122354610	29226	322669420	4,5,6	564377376	36,33,53	296	149	0	0	0.976,0.985,0.972	0.887,0.852,0.781	0.138
29285	Thap12	72981	NC_000073.7	+	98357143	98357238	98356203	98356324	98359332	98359440	29285	32,63,22	101262110	95,67,139	96,76,74	244	149	3.10862e-14	4.34572e-11	0.162,0.128,0.109	0.377,0.35,0.534	-0.287
29431	Smox	228608	NC_000068.8	+	131362974	131363091	131362014	131362188	131366662	131367103	29431	5,3,0	5,1,2	2,2,1	0,0,0	266	149	9.95942e-09	3.3107e-06	0.359,0.627,0.0	1.0,1.0,1.0	-0.671
29438	Smox	228608	NC_000068.8	+	131366163	131366253	131362014	131362188	131366662	131367103	29438	9,5,1	5,1,2	1,4,3	0,0,0	239	149	4.25607e-07	7.88541e-05	0.529,0.757,0.238	1.0,1.0,1.0	-0.492
29477	Zfp458	238690	NC_000079.7	-	67377931	67378270	67376418	67376486	67402943	67406208	29477	1,3,0	0,0,1	0,3,1	2,1,0	488	149	0.000210774	0.0101796	1.0,1.0,0.0	0.0,0.478,1.0	0.174
29513	Rabgap1	227800	NC_000068.8	+	37427313	37427388	37422527	37422641	37430428	37430554	29513	189309162	4,14,4	221127172	15,15,11	224	149	0.00115683	0.0356108	0.969,0.936,0.964	0.907,0.849,0.912	0.067
29545	Clk1	12747	NC_000067.7	-	58456171	58456338	58453748	58453843	58456425	58456542	29545	7421429619	32,73,31	1121881405	95,54,85	316	149	0.000116179	0.00657657	0.916,0.902,0.904	0.848,0.885,0.692	0.099
29613	Pcif1	228866	NC_000068.8	+	164728643	164728727	164728414	164728562	164728978	164729078	29613	144218101	0,0,0	154126184	13,0,4	233	149	3.79223e-05	0.00290367	1.0,1.0,1.0	0.883,1.0,0.967	0.05
29641	Rbm12	75710	NC_000068.8	-	155945268	155945317	155921258	155921384	155953705	155953885	29641	60,104,60	108218171	80,52,90	330186256	198	149	0.00157379	0.0443294	0.295,0.264,0.209	0.154,0.174,0.209	0.077
29644	Rbm12	75710	NC_000068.8	-	155945268	155945349	155921258	155921384	155953705	155953885	29644	67,121,71	108218171	122,69,73	330186256	230	149	0.00153096	0.0434657	0.287,0.264,0.212	0.193,0.194,0.156	0.073
29654	Kif21b	16565	NC_000067.7	+	136094899	136094938	136092755	136092869	136096924	136097061	29654	28,55,17	12,9,3	40,22,70	2,1,6	188	149	0.00116181	0.0356618	0.649,0.829,0.818	0.941,0.946,0.902	-0.164
29679	Zc3h3	223642	NC_000081.7	-	75711104	75712413	75709315	75709512	75713698	75713910	29679	408520290	1,1,1	674299505	8,7,4	1458	149	5.32027e-05	0.00373908	0.977,0.982,0.967	0.896,0.814,0.928	0.096
29680	Zc3h3	223642	NC_000081.7	-	75711104	75712443	75709315	75709512	75713698	75713910	29680	360437241	1,1,1	577267421	8,7,4	1488	149	5.48581e-05	0.00381786	0.973,0.978,0.96	0.878,0.793,0.913	0.109
29704	Ppp3cc	19057	NC_000080.7	-	70457465	70457495	70455313	70455726	70461758	70461856	29704	108,170,62	31,59,23	59,37,51	41,33,29	179	149	0.000136379	0.0073512	0.744,0.706,0.692	0.545,0.483,0.594	0.173
29743	Emc8	18117	NC_000074.7	-	121314194	121314289	121312831	121312931	121315463	121315578	29743	10,40,2	134434178	25,26,21	206172161	244	149	0.000998853	0.0320201	0.044,0.053,0.007	0.069,0.085,0.074	-0.041
29748	Emc8	18117	NC_000074.7	-	121385266	121385361	121380652	121384987	121385743	121385813	29748	7151801967	9,37,20	1323987983	64,41,28	244	149	7.29025e-06	0.00078374	0.98,0.967,0.967	0.927,0.936,0.955	0.032
29769	Eif2s3y	26908	NC_000087.8	+	1013378	1013473	1012047	1012169	1014633	1014792	29769	381994559	48,29,9	588575538	12,9,8	244	149	3.00273e-05	0.00244113	0.829,0.954,0.974	0.968,0.975,0.976	-0.054
29818	Papss1	23971	NC_000069.7	+	131273262	131273439	131271352	131271821	131285071	131285186	29818	117,150,60	0,3,0	98,84,71	4,0,7	326	149	0.00140667	0.0407621	1.0,0.958,1.0	0.918,1.0,0.823	0.072
29824	Dars2	226539	NC_000067.7	-	160877507	160877570	160874346	160874499	160878900	160879008	29824	95406173	6,9,9	188142161	18,14,13	212	149	0.00037357	0.0157012	0.918,0.969,0.931	0.88,0.877,0.897	0.055
29832	Pced1b	239647	NC_000081.7	+	97146741	97146958	97145348	97145390	97175214	97175297	29832	2,6,0	3,6,2	6,4,4	2,0,0	366	149	1.78491e-05	0.00160449	0.213,0.289,0.0	0.55,1.0,1.0	-0.683
29849	Ndufs1	227197	NC_000067.7	-	63211312	63211416	63210007	63210073	63215744	63216068	29849	45,63,53	82217129	90,71,99	117,80,92	253	149	6.00007e-08	1.5573e-05	0.244,0.146,0.195	0.312,0.343,0.388	-0.153
29853	Ndufs1	227197	NC_000067.7	-	63214795	63214847	63211312	63211416	63215744	63215923	29853	6,5,6	19,24,12	2,1,6	49,40,32	201	149	0.00111112	0.0345755	0.19,0.134,0.27	0.029,0.018,0.122	0.142
29878	Phf21a	192285	NC_000068.8	+	92045793	92045920	92044393	92044434	92051816	92051960	29878	46,72,46	14,7,0	36,30,37	17,14,18	276	149	0.000150492	0.0079324	0.639,0.847,1.0	0.533,0.536,0.526	0.297
29879	Phf21a	192285	NC_000068.8	+	92045808	92045920	92044393	92044434	92051816	92051960	29879	90,133,71	14,7,0	67,54,85	17,14,18	261	149	4.35354e-05	0.00323652	0.786,0.916,1.0	0.692,0.688,0.729	0.198
29926	Cables2	252966	NC_000068.8	-	179903308	179903474	179902869	179902973	179903909	179904018	29926	277555289	0,10,10	387214364	4,0,0	315	149	0.00135596	0.03977	1.0,0.963,0.932	0.979,1.0,1.0	-0.028
30005	Ubfd1	28018	NC_000073.7	+	121670924	121670990	121668003	121668212	121675330	121675413	30005	108330183	3,16,0	221153156	25,6,11	215	149	0.000538823	0.020588	0.961,0.935,1.0	0.86,0.946,0.908	0.061
30006	Ubfd1	28018	NC_000073.7	+	121671132	121671238	121668003	121668212	121675330	121675413	30006	159466300	3,16,0	345239250	25,6,11	255	149	0.000875746	0.0290887	0.969,0.945,1.0	0.89,0.959,0.93	0.045
30087	Usp37	319651	NC_000067.7	-	74499073	74499139	74495237	74495379	74506073	74506153	30087	50,89,49	10,6,4	59,24,45	12,19,14	215	149	0.000815791	0.0275382	0.776,0.911,0.895	0.773,0.467,0.69	0.217
30088	Usp37	319651	NC_000067.7	-	74500724	74500889	74495237	74495379	74506073	74506153	30088	276466196	10,6,4	353195278	12,19,14	314	149	0.000424296	0.017247	0.929,0.974,0.959	0.933,0.83,0.904	0.065
30095	Usp37	319651	NC_000067.7	-	74535095	74535128	74534788	74535012	74539114	74539259	30095	15,21,8	128248114	6,3,3	134,73,128	182	149	0.00130505	0.0387018	0.088,0.065,0.054	0.035,0.033,0.019	0.04
30144	Sinhcaf	56306	NC_000072.7	-	148832048	148832148	148830006	148830133	148834499	148834646	30144	434626357	1,4,1	469314406	20,13,13	249	149	1.97758e-10	1.00134e-07	0.996,0.989,0.995	0.933,0.935,0.949	0.054
30236	Slc12a7	20499	NC_000079.7	+	73958812	73958827	73958024	73958203	73961657	73961791	30236	36,52,20	129219121	28,17,24	230128188	164	149	0.00112622	0.0349024	0.202,0.177,0.131	0.1,0.108,0.104	0.066
30248	Afdn	17356	NC_000083.7	+	14046204	14046249	14043552	14043720	14049190	14049285	30248	10,38,11	103,162,83	6,3,9	216,88,129	194	149	1.62586e-07	3.50847e-05	0.069,0.153,0.092	0.021,0.026,0.051	0.072
30252	Afdn	17356	NC_000083.7	+	14071041	14071307	14069829	14069924	14072577	14072721	30252	315367274	1,4,0	478240372	7,1,13	415	149	0.000633889	0.0231213	0.991,0.971,1.0	0.961,0.989,0.911	0.034
30257	Afdn	17356	NC_000083.7	+	14111224	14111260	14105583	14105769	14116349	14116484	30257	5,10,3	2,0,0	9,3,1	2,1,3	185	149	0.000756196	0.0262004	0.668,1.0,1.0	0.784,0.707,0.212	0.322
30345	Fam178b	381337	NC_000067.7	-	36640799	36640961	36639947	36640032	36671500	36671585	30345	5,19,9	0,0,1	12,12,7	5,0,3	311	149	7.21136e-05	0.00459597	1.0,1.0,0.812	0.535,1.0,0.528	0.25
30371	Myo1b	17912	NC_000067.7	-	51805980	51806067	51803048	51803123	51808162	51808249	30371	159387224	11,18,19	293217203	43,19,32	236	149	0.000183558	0.00925792	0.901,0.931,0.882	0.811,0.878,0.8	0.075
30378	Iho1	434438	NC_000075.7	-	108289691	108289779	108283809	108283913	108290161	108290210	30378	84,203,60	4,14,1	116,90,129	1,2,1	237	149	0.000186488	0.00936901	0.93,0.901,0.974	0.986,0.966,0.988	-0.045
30421	1700037H04Rik	67326	NC_000068.8	-	130993537	130993676	130990075	130990214	130995513	130995630	30421	309617286	1,11,6	341245340	13,12,12	288	149	0.000428621	0.0173789	0.994,0.967,0.961	0.931,0.914,0.936	0.047
30423	1700037H04Rik	67326	NC_000068.8	-	130993537	130993680	130990075	130990214	130995513	130995630	30423	5581082525	1,11,6	586441614	13,12,12	292	149	0.000387771	0.0161398	0.997,0.98,0.978	0.958,0.949,0.963	0.028
30456	Mff	75734	NC_000067.7	+	82705787	82705959	82704948	82705057	82706936	82707157	30456	89135100	274517229	211167167	238254219	321	149	4.67071e-13	4.4829e-10	0.131,0.108,0.169	0.292,0.234,0.261	-0.126
30460	Mff	75734	NC_000067.7	+	82719538	82719697	82713136	82713228	82724803	82724863	30460	89,229,81	49,82,28	52,48,42	48,38,36	308	149	9.00027e-05	0.00545941	0.468,0.575,0.583	0.344,0.379,0.361	0.181
30461	Mff	75734	NC_000067.7	+	82719538	82719697	82713136	82713228	82728240	82728325	30461	67,200,64	262511273	37,37,41	378305309	308	149	6.8241e-12	4.61927e-09	0.11,0.159,0.102	0.045,0.055,0.06	0.07
30462	Mff	75734	NC_000067.7	+	82719538	82724863	82713139	82713228	82728240	82728325	30462	572912349	262511273	231168398	378305309	5474	149	1.07692e-14	1.64886e-11	0.056,0.046,0.034	0.016,0.015,0.034	0.024
30463	Mff	75734	NC_000067.7	+	82723244	82723277	82713136	82713228	82724803	82724863	30463	6,13,3	49,82,28	3,1,1	48,38,36	182	149	0.00136838	0.0400024	0.091,0.115,0.081	0.049,0.021,0.022	0.065
30466	Mff	75734	NC_000067.7	+	82724803	82724863	82713136	82713228	82728240	82728325	30466	103,166,55	262511273	73,58,52	378305309	209	149	0.000245935	0.0114688	0.219,0.188,0.126	0.121,0.119,0.107	0.062
30480	Eif4a2	13682	NC_000082.7	+	22931100	22931207	22930566	22930646	22931916	22932882	30480	538673357	395600245	481358520	179216193	256	149	1.78648e-05	0.00160449	0.442,0.395,0.459	0.61,0.491,0.611	-0.139
30481	Eif4a2	13682	NC_000082.7	+	22931100	22931211	22930566	22930646	22931916	22932882	30481	7151037516	395600245	686513669	179216193	260	149	1.08263e-05	0.00108105	0.509,0.498,0.547	0.687,0.576,0.665	-0.125
30491	Pdzd4	245469	NC_000086.8	-	72842363	72842454	72841799	72841898	72867887	72868649	30491	4,7,4	0,0,1	4,3,0	1,3,1	240	149	0.000267162	0.0121345	1.0,1.0,0.713	0.713,0.383,0.0	0.539
30492	Pdzd4	245469	NC_000086.8	-	72843439	72843693	72841799	72841898	72867887	72868649	30492	13,13,4	0,0,1	7,10,7	1,3,1	403	149	0.00144799	0.0416619	1.0,1.0,0.597	0.721,0.552,0.721	0.201
30518	9530062K07Rik	78739	NC_000072.7	-	116179130	116179219	116176370	116176870	116184114	116184218	30518	8,18,12	2,0,0	7,4,9	6,1,3	238	149	3.75051e-05	0.00287804	0.715,1.0,1.0	0.422,0.715,0.653	0.308
30546	Tm9sf4	99237	NC_000068.8	+	153044257	153044321	153042562	153042738	153045701	153045821	30546	202319120	9,10,5	157115195	15,19,8	213	149	0.00128924	0.0384001	0.94,0.957,0.944	0.88,0.809,0.945	0.069
30575	Tmem268	230279	NC_000070.7	+	63496277	63496469	63496037	63496148	63498169	63498250	30575	2,9,3	28,59,15	2,0,1	38,34,46	341	149	0.00108609	0.0340028	0.03,0.062,0.08	0.022,0.0,0.009	0.047
30641	Trp53bp1	27223	NC_000068.8	-	121038835	121038985	121038179	121038610	121039561	121039833	30641	365668278	7,13,7	482283536	1,2,4	299	149	0.000213595	0.0102788	0.963,0.962,0.952	0.996,0.986,0.985	-0.03
30653	Trp53bp1	27223	NC_000068.8	-	121081457	121081595	121078644	121078771	121082348	121082515	30653	10,23,8	115,144,57	9,0,8	138,86,109	287	149	0.000905402	0.0296752	0.043,0.077,0.068	0.033,0.0,0.037	0.039
30758	Ypel4	241525	NC_000068.8	+	84565344	84566776	84564354	84564637	84566982	84567309	30758	5,5,3	3,1,0	8,6,12	0,0,0	1581	149	8.75437e-05	0.00537908	0.136,0.32,1.0	1.0,1.0,1.0	-0.515
30767	Ppip5k2	227399	NC_000067.7	-	97645166	97645286	97644266	97644329	97647558	97647631	30767	9,3,7	1,0,0	15,6,17	1,2,10	269	149	5.07051e-05	0.00359894	0.833,1.0,1.0	0.893,0.624,0.485	0.277
30768	Ppip5k2	227399	NC_000067.7	-	97648830	97649004	97647558	97647631	97651394	97651559	30768	17,14,11	97,117,85	39,24,41	60,29,79	323	149	2.64411e-12	2.04858e-09	0.075,0.052,0.056	0.231,0.276,0.193	-0.172
30771	Ppip5k2	227399	NC_000067.7	-	97684568	97684659	97683610	97683696	97686893	97687089	30771	121,191,46	0,1,0	71,68,76	9,1,3	240	149	1.93435e-05	0.00170631	1.0,0.992,1.0	0.83,0.977,0.94	0.082
30812	Nectin3	58998	NC_000082.7	-	46268491	46269331	46258292	46258431	46274986	46275138	30812	66219271039	5,2,5	1122891928	14,10,7	989	149	0.000267182	0.0121345	0.952,0.993,0.969	0.924,0.931,0.952	0.036
30814	Nectin3	58998	NC_000082.7	-	46268760	46269331	46258292	46258431	46274986	46275138	30814	4661387734	5,2,5	754606642	14,10,7	720	149	0.000159189	0.00829565	0.951,0.993,0.968	0.918,0.926,0.95	0.039
30839	Per2	18627	NC_000067.7	-	91367608	91367751	91366055	91366134	91372306	91372508	30839	9,15,7	0,0,1	10,8,4	4,1,2	292	149	6.06906e-05	0.00408667	1.0,1.0,0.781	0.561,0.803,0.505	0.304
30840	Per2	18627	NC_000067.7	-	91368553	91368605	91366055	91366134	91372306	91372508	30840	3,4,1	0,0,1	4,4,2	4,1,2	201	149	0.000154099	0.00809599	1.0,1.0,0.426	0.426,0.748,0.426	0.275
30856	Eef1d	66656	NC_000081.7	-	75769074	75769131	75768668	75768768	75772980	75773101	30856	13,31,11	129258106	16,19,8	57,56,43	206	149	0.000320027	0.0140188	0.068,0.08,0.07	0.169,0.197,0.119	-0.089
30859	Eef1d	66656	NC_000081.7	-	75772539	75772611	75768668	75768768	75772980	75773101	30859	149530651493	129258106	278721302455	57,56,43	221	149	0	0	0.887,0.889,0.905	0.971,0.962,0.975	-0.076
30902	Pfkfb2	18640	NC_000067.7	-	130627717	130627847	130626415	130626480	130628506	130628611	30902	36,64,17	2,3,0	22,5,16	12,0,8	279	149	0.000393636	0.0162786	0.906,0.919,1.0	0.495,1.0,0.516	0.271
30943	Carf	241066	NC_000067.7	+	60167147	60167232	60165078	60165193	60171002	60171192	30943	37,63,21	0,0,0	19,14,34	2,0,6	234	149	0.000177136	0.00901893	1.0,1.0,1.0	0.858,1.0,0.783	0.12
30953	Ttc23	67009	NC_000073.7	+	67310430	67310748	67297033	67297593	67312074	67312274	30953	13,4,3	22,31,8	2,1,1	20,13,16	467	149	0.000775347	0.0265396	0.159,0.04,0.107	0.031,0.024,0.02	0.077
30967	Tle2	21886	NC_000076.7	+	81416728	81416748	81416090	81416501	81417478	81417589	30967	49,40,20	17,6,4	14,16,31	2,1,1	169	149	0.000658995	0.0237541	0.718,0.855,0.815	0.861,0.934,0.965	-0.124
31050	Polr3gl	69870	NC_000069.7	-	96489403	96489571	96488959	96489089	96501399	96501497	31050	78,73,48	8,2,4	32,41,46	0,2,0	317	149	0.0003902	0.0162214	0.821,0.945,0.849	1.0,0.906,1.0	-0.097
31061	Chn1	108699	NC_000068.8	-	73508103	73508181	73462089	73462174	73509958	73510247	31061	7,16,11	7,16,9	6,5,9	31,15,20	227	149	0.000365543	0.0154649	0.396,0.396,0.445	0.113,0.18,0.228	0.239
31063	Chn1	108699	NC_000068.8	-	73508103	73508181	73490023	73490101	73509958	73510247	31063	18,26,21	112294164	15,8,15	254175234	227	149	0.00140111	0.0406489	0.095,0.055,0.078	0.037,0.029,0.04	0.041
31116	Spint1	20732	NC_000068.8	+	119045243	119045521	119042386	119042495	119045934	119046008	31116	118321105	0,6,0	97,99,104	3,7,5	427	149	0.000398209	0.0164254	1.0,0.949,1.0	0.919,0.832,0.879	0.106
31117	Spint1	20732	NC_000068.8	+	119045311	119045521	119042386	119042495	119045934	119046008	31117	122325111	0,6,0	103105103	3,7,5	359	149	0.000555035	0.0210573	1.0,0.957,1.0	0.934,0.862,0.895	0.089
31118	Spint1	20732	NC_000068.8	+	119045314	119045521	119042110	119042495	119045934	119046008	31118	181437164	0,6,0	164155149	3,7,5	356	149	0.000932471	0.0303633	1.0,0.968,1.0	0.958,0.903,0.926	0.06
31130	Dpm2	13481	NC_000068.8	+	32462308	32462411	32460845	32461307	32462970	32463583	31130	209295163	0,3,3	255146229	13,12,10	252	149	1.59955e-07	3.48257e-05	1.0,0.983,0.97	0.921,0.878,0.931	0.074
31172	Gm40983	105245538	NC_000079.7	+	65527873	65528955	65527259	65527402	65529526	65529902	31172	14,32,16	1,2,1	15,12,20	1,0,0	1231	149	0.000568267	0.0213827	0.629,0.659,0.659	0.645,1.0,1.0	-0.233
31182	Alkbh3	69113	NC_000068.8	-	93836031	93836182	93835077	93835125	93837191	93837226	31182	6,22,3	34,59,36	5,2,2	58,31,47	300	149	0.000332432	0.014415	0.081,0.156,0.04	0.041,0.031,0.021	0.061
31186	Klhl21	242785	NC_000070.7	+	152096756	152097162	152093347	152094420	152098763	152098836	31186	5451050627	2,0,4	1243718752	12,10,19	555	149	5.00206e-07	8.93507e-05	0.987,1.0,0.977	0.965,0.951,0.914	0.045
31203	Ddx54	71990	NC_000071.7	+	120758322	120758444	120757828	120757924	120758691	120758823	31203	130165105	1,5,1	156102126	13,7,2	271	149	0.00137734	0.0402179	0.986,0.948,0.983	0.868,0.889,0.972	0.063
31216	Stk25	59041	NC_000067.7	-	93552755	93552870	93552274	93552346	93553182	93553328	31216	6751427571	14,68,22	646501623	50,36,45	264	149	2.42631e-05	0.00204759	0.965,0.922,0.936	0.879,0.887,0.887	0.057
31225	Stk25	59041	NC_000067.7	-	93553502	93553688	93553182	93553328	93553772	93553930	31225	8991888756	6,32,6	868684818	22,19,26	335	149	5.68474e-05	0.00390142	0.985,0.963,0.982	0.946,0.941,0.933	0.037
31227	Stk25	59041	NC_000067.7	-	93555375	93555432	93554746	93554855	93556755	93556986	31227	5151173452	12,42,12	520411509	32,24,26	206	149	0.000878371	0.0291608	0.969,0.953,0.965	0.922,0.925,0.934	0.035
31240	Faf2	76577	NC_000079.7	+	54778847	54778893	54777202	54777317	54786062	54786131	31240	0,0,2	1,6,1	2,2,2	1,1,0	195	149	3.78059e-06	0.000460509	0.0,0.0,0.604	0.604,0.604,1.0	-0.535
31285	Grb14	50915	NC_000068.8	-	64760243	64760392	64753880	64753961	64760529	64760640	31285	138,116,61	0,0,0	101,105,86	4,5,2	298	149	0.000310852	0.0137103	1.0,1.0,1.0	0.927,0.913,0.956	0.068
31309	Ubap1	67123	NC_000070.7	+	41378946	41379870	41371724	41371849	41387174	41387357	31309	9921632917	30,45,27	12918701225	69,55,47	1073	149	0.000276803	0.0125088	0.821,0.834,0.825	0.722,0.687,0.784	0.096
31324	Cep57l1	103268	NC_000076.7	-	41604623	41604710	41594835	41595903	41605326	41605404	31324	8,17,2	1,0,1	9,4,2	4,2,2	236	149	0.000229734	0.0108948	0.835,1.0,0.558	0.587,0.558,0.387	0.287
31369	Usp39	28035	NC_000072.7	-	72313242	72313468	72310092	72310170	72314684	72314837	31369	5261046462	0,5,0	563347439	31,12,23	375	149	0	0	1.0,0.988,1.0	0.878,0.92,0.884	0.102
31415	Cspp1	211660	NC_000067.7	+	10174436	10174589	10166090	10166238	10178593	10178706	31415	128,141,85	3,3,7	94,57,90	10,8,15	302	149	4.38217e-05	0.00324573	0.955,0.959,0.857	0.823,0.779,0.747	0.141
31484	Cdca7	66953	NC_000068.8	+	72309957	72310062	72309249	72309372	72312034	72312292	31484	0,2,2	298790438	25,14,31	807424665	254	149	8.12827e-06	0.000850397	0.0,0.001,0.003	0.018,0.019,0.027	-0.02
31491	Lrsam1	227738	NC_000068.8	-	32818663	32818745	32817996	32818142	32819585	32819717	31491	83,172,72	0,3,0	84,54,79	9,2,0	231	149	0.0014014	0.0406489	1.0,0.974,1.0	0.858,0.946,1.0	0.057
31528	Luc7l2	192196	NC_000072.7	+	38531914	38531998	38522995	38528843	38542589	38542657	31528	5,6,0	5,1,1	6,6,4	1,1,0	233	149	0.0012891	0.0384001	0.39,0.793,0.0	0.793,0.793,1.0	-0.468
31547	Luc7l2	192196	NC_000072.7	+	38536138	38536239	38531914	38531998	38545781	38545852	31547	10,2,1	0,4,2	5,1,5	0,1,0	250	149	0.000855775	0.0285976	1.0,0.23,0.23	1.0,0.373,1.0	-0.304
31617	R3hdm1	226412	NC_000067.7	+	128104560	128104693	128102828	128102969	128106619	128106728	31617	34,56,14	158192100	17,15,13	171,89,192	282	149	3.79293e-05	0.00290367	0.102,0.134,0.069	0.05,0.082,0.035	0.046
31646	Slc16a11	216867	NC_000077.7	+	70105780	70105924	70105191	70105538	70106962	70107240	31646	1,23,4	0,0,0	10,10,8	0,4,2	293	149	0.000490168	0.0191849	1.0,1.0,1.0	1.0,0.56,0.67	0.257
31647	Slc16a11	216867	NC_000077.7	+	70106109	70106877	70105191	70105538	70106962	70107240	31647	35,92,39	0,0,0	60,52,36	0,4,2	917	149	0.00147748	0.0423587	1.0,1.0,1.0	1.0,0.679,0.745	0.192
31693	Zcchc7	319885	NC_000070.7	+	44929580	44929645	44929117	44929235	44931035	44932215	31693	18,8,13	172230115	3,0,3	152,77,152	214	149	5.18698e-06	0.000599917	0.068,0.024,0.073	0.014,0.0,0.014	0.046
31804	Met	17295	NC_000072.7	+	17491225	17492436	17487795	17487844	17513348	17513540	31804	180402255	0,0,0	364219368	0,9,1	1360	149	0.000386265	0.016098	1.0,1.0,1.0	1.0,0.727,0.976	0.099
31826	Pofut2	80294	NC_000076.7	+	77098270	77098415	77096407	77096658	77099098	77099209	31826	328211125	0,0,0	208138157	8,6,0	294	149	0.00017438	0.008921	1.0,1.0,1.0	0.929,0.921,1.0	0.05
31832	Morn1	76866	NC_000070.7	+	155176725	155176816	155173942	155174041	155185722	155185819	31832	3,4,2	3,1,1	7,5,5	1,0,0	240	149	0.000352933	0.0150502	0.383,0.713,0.554	0.813,1.0,1.0	-0.388
32097	Zfp426	235028	NC_000075.7	-	20397625	20397733	20389428	20389550	20403681	20403747	32097	40,56,37	18,47,24	19,26,24	31,29,36	257	149	0.00163166	0.045442	0.563,0.409,0.472	0.262,0.342,0.279	0.187
32209	Zfp874a	238692	NC_000079.7	-	67545381	67545489	67544748	67544875	67547814	67553830	32209	9,3,3	1,3,1	0,0,1	1,4,0	257	149	0.000160031	0.00831928	0.839,0.367,0.635	0.0,0.0,1.0	0.28
32244	Cenpu	71876	NC_000074.7	+	47009116	47009228	47007049	47007098	47012903	47013006	32244	110259128	0,2,1	129100114	3,3,9	261	149	9.36822e-05	0.00561971	1.0,0.987,0.986	0.961,0.95,0.879	0.061
32304	Hdlbp	110611	NC_000067.7	-	93342533	93342688	93341548	93341653	93344222	93344361	32304	9071170577	18,38,24	858507826	51,34,32	304	149	0.000608	0.0224186	0.961,0.938,0.922	0.892,0.88,0.927	0.041
32360	Pick1	18693	NC_000081.7	+	79129489	79129552	79129054	79129108	79130177	79130311	32360	148258118	1,7,1	99,68,120	7,8,8	212	149	2.63873e-05	0.00219233	0.99,0.963,0.988	0.909,0.857,0.913	0.087
32379	Dnah14	240960	NC_000067.7	+	181597474	181597673	181596979	181597401	181601288	181601525	32379	7,18,5	2,3,1	5,2,5	0,0,0	348	149	0.000106223	0.00619854	0.6,0.72,0.682	1.0,1.0,1.0	-0.333
32447	Mtmr14	97287	NC_000072.7	+	113246461	113246520	113245588	113245656	113246692	113246831	32447	128344117	3,17,7	152118134	18,10,15	208	149	0.00116346	0.0356784	0.968,0.935,0.923	0.858,0.894,0.865	0.07
32628	Agbl2	271813	NC_000068.8	+	90641600	90641708	90640984	90641107	90643618	90643696	32628	6,11,6	6,0,0	2,2,2	4,3,3	257	149	0.000626147	0.0229692	0.367,1.0,1.0	0.225,0.279,0.279	0.528
32634	Trmt10a	108943	NC_000069.7	+	137852047	137852154	137849566	137849718	137853135	137853331	32634	28,43,14	0,6,4	13,15,27	12,7,8	256	149	0.00162446	0.0453012	1.0,0.807,0.671	0.387,0.555,0.663	0.291
32685	Ap4b1	67489	NC_000069.7	+	103719400	103719625	103716734	103717373	103720092	103720223	32685	87,203,97	2,6,6	93,59,80	11,8,9	374	149	0.000227619	0.0108024	0.945,0.931,0.866	0.771,0.746,0.78	0.148
32729	Tlk1	228012	NC_000068.8	-	70562157	70562410	70555823	70555921	70568764	70568831	32729	10,19,10	200237173	6,3,3	223187210	402	149	0.000715977	0.0252976	0.018,0.029,0.021	0.01,0.006,0.005	0.016
32737	Tlk1	228012	NC_000068.8	-	70617220	70617339	70600347	70600419	70655536	70656505	32737	238301191	3,4,1	264173248	19,0,8	268	149	0.000343332	0.0147484	0.978,0.977,0.991	0.885,1.0,0.945	0.039
32757	Tex30	75623	NC_000067.7	-	44132423	44132477	44130520	44130751	44139007	44139161	32757	28,96,68	75422131334	101,88,75	12301068953	203	149	2.72976e-06	0.000361193	0.027,0.031,0.036	0.057,0.057,0.055	-0.025
32766	Tex30	75623	NC_000067.7	-	44140958	44141117	44139007	44139095	44141487	44141887	32766	23,48,26	8,45,27	73,60,47	8,23,1	308	149	0.000127962	0.00703308	0.582,0.34,0.318	0.815,0.558,0.958	-0.364
32767	Tex30	75623	NC_000067.7	-	44140958	44141117	44139007	44139161	44141487	44141887	32767	29,60,36	3051031635	98,71,67	404365273	308	149	0	0	0.044,0.027,0.027	0.105,0.086,0.106	-0.066
32769	Tex30	75623	NC_000067.7	-	44141059	44141117	44139007	44139161	44141487	44141887	32769	206583458	3051031635	694675491	404365273	207	149	0	0	0.327,0.289,0.342	0.553,0.571,0.564	-0.243
32771	Tex30	75623	NC_000067.7	-	44141059	44141140	44139007	44139161	44141487	44141887	32771	97239196	3051031635	245269230	404365273	230	149	0	0	0.171,0.131,0.167	0.282,0.323,0.353	-0.163
32777	Nup54	269113	NC_000071.7	-	92579888	92579954	92578897	92578981	92582862	92583117	32777	3,0,0	107208111	15,7,9	142,96,134	215	149	1.40924e-07	3.14239e-05	0.019,0.0,0.0	0.068,0.048,0.044	-0.047
32779	Nup54	269113	NC_000071.7	-	92582080	92582242	92578897	92578981	92582862	92583117	32779	4,5,3	107208111	11,6,13	142,96,134	311	149	0.00110764	0.0345265	0.018,0.011,0.013	0.036,0.029,0.044	-0.022
32796	Mtx3	382793	NC_000079.7	+	92985837	92986886	92985425	92985583	92989291	92994738	32796	60,56,17	14,5,5	25,17,37	17,18,18	1198	149	0.000359941	0.0152697	0.348,0.582,0.297	0.155,0.105,0.204	0.254
32799	Mtx3	382793	NC_000079.7	+	92985932	92986886	92985425	92985583	92989291	92994738	32799	62,53,14	14,5,5	20,16,34	17,18,18	1103	149	0.000255175	0.0117798	0.374,0.589,0.274	0.137,0.107,0.203	0.263
32800	Mtx3	382793	NC_000079.7	+	92986797	92986886	92985425	92985583	92989291	92994738	32800	39,47,15	14,5,5	16,15,23	17,18,18	238	149	3.20815e-05	0.00256277	0.636,0.855,0.653	0.371,0.343,0.444	0.329
32804	Birc2	11797	NC_000075.7	-	7825615	7825664	7820974	7821220	7826931	7827010	32804	320352156	7,16,16	152201197	32,17,17	198	149	9.77305e-05	0.00582452	0.972,0.943,0.88	0.781,0.899,0.897	0.073
32829	Gm46829	108168907	NC_000069.7	-	144143355	144143453	144141222	144141380	144153030	144153169	32829	275641377	0,12,8	504330417	26,6,12	247	149	0.00177593	0.0484733	1.0,0.97,0.966	0.921,0.971,0.954	0.03
32850	Btbd8	100503185	NC_000071.7	+	107609303	107609421	107599854	107600051	107618573	107618663	32850	19,20,11	0,1,0	10,9,6	3,5,1	267	149	2.12368e-06	0.000293059	1.0,0.918,1.0	0.65,0.501,0.77	0.332
32851	Btbd8	100503185	NC_000071.7	+	107644601	107644739	107643736	107643919	107645586	107645716	32851	8,34,10	0,6,3	10,9,2	0,0,1	287	149	0.000749818	0.0260637	1.0,0.746,0.634	1.0,1.0,0.509	-0.043
32865	Metap1d	66559	NC_000068.8	+	71352854	71352974	71345980	71346144	71354145	71354193	32865	82,100,42	7,13,5	56,42,68	2,1,3	269	149	0.00178225	0.0486158	0.866,0.81,0.823	0.939,0.959,0.926	-0.108
32872	Taf1b	21340	NC_000078.7	+	24559082	24559180	24554945	24555033	24559452	24559548	32872	160440179	7,3,1	223165186	5,3,31	247	149	2.58421e-05	0.00215539	0.932,0.989,0.991	0.964,0.971,0.784	0.064
32933	Fbrs	14123	NC_000073.7	+	127080038	127080074	127079107	127079287	127080160	127080190	32933	143169102	3,4,1	121,75,139	7,5,10	185	149	0.000922403	0.0300866	0.975,0.971,0.988	0.933,0.924,0.918	0.053
32981	Rnpepl1	108657	NC_000067.7	+	92844868	92844982	92844432	92844668	92845355	92845468	32981	147,63,37	0,1,2	34,27,33	7,1,1	263	149	0.000696108	0.0247314	1.0,0.973,0.913	0.733,0.939,0.949	0.088
33023	Ncoa1	17977	NC_000078.7	-	4313433	4313608	4309211	4309395	4317606	4318009	33023	124,125,48	0,0,1	97,55,95	3,5,3	324	149	0.000197736	0.0097587	1.0,1.0,0.957	0.937,0.835,0.936	0.083
33030	Mogs	57377	NC_000072.7	+	83092999	83093229	83092486	83092907	83093608	83093805	33030	211608228	3,16,2	322199211	16,11,12	379	149	0.000302034	0.0134287	0.965,0.937,0.978	0.888,0.877,0.874	0.08
33120	Nprl3	17168	NC_000077.7	-	32188988	32189290	32187299	32187406	32189796	32189953	33120	6,8,0	53,66,24	4,7,17	25,18,39	451	149	0.000293348	0.0131274	0.036,0.039,0.0	0.05,0.114,0.126	-0.072
33164	Nbas	71169	NC_000078.7	+	13533710	13534045	13524127	13524238	13563370	13563589	33164	120,212,91	0,2,0	111,69,89	6,0,5	484	149	0.000109947	0.00632403	1.0,0.97,1.0	0.851,1.0,0.846	0.091
33191	Cnot1	234594	NC_000074.7	-	96475471	96475702	96474886	96475027	96478368	96478447	33191	9561136515	4,2,1	11644981004	13,2,19	380	149	5.15175e-05	0.00363787	0.989,0.996,0.995	0.972,0.99,0.954	0.021
33220	Alkbh6	233065	NC_000073.7	+	30011930	30012132	30011661	30011813	30013343	30013728	33220	108,141,78	0,0,5	88,59,87	14,8,8	351	149	4.97133e-08	1.34456e-05	1.0,1.0,0.869	0.727,0.758,0.822	0.187
33221	Alkbh6	233065	NC_000073.7	+	30012015	30012132	30011661	30011813	30013343	30013728	33221	182274147	0,0,5	159138120	14,8,8	266	149	9.82616e-09	3.29105e-06	1.0,1.0,0.943	0.864,0.906,0.894	0.093
33280	Herc2	15204	NC_000073.7	+	55807038	55807306	55806607	55806750	55807395	55807532	33280	232327164	1,0,0	290171245	3,5,6	417	149	0.000353783	0.0150665	0.988,1.0,1.0	0.972,0.924,0.936	0.052
33281	Herc2	15204	NC_000073.7	+	55833689	55833780	55832327	55832471	55834053	55834231	33281	247410210	0,1,3	345228318	10,5,7	240	149	0.000299691	0.0133462	1.0,0.996,0.978	0.955,0.966,0.966	0.029
33293	Ddx27	228889	NC_000068.8	+	166868039	166868190	166866303	166866477	166869588	166869688	33293	295435238	2,21,0	507217373	0,0,0	300	149	5.42783e-06	0.00062329	0.987,0.911,1.0	1.0,1.0,1.0	-0.034
33302	Exosc2	227715	NC_000068.8	+	31562483	31562585	31560726	31560873	31564526	31564572	33302	188533266	0,6,3	399288279	8,8,11	251	149	0.00086305	0.0287685	1.0,0.981,0.981	0.967,0.955,0.938	0.034
33303	Exosc2	227715	NC_000068.8	+	31562483	31562598	31560730	31560873	31564526	31564572	33303	90226110	0,6,3	182112107	8,8,11	264	149	0.000547211	0.0208465	1.0,0.955,0.954	0.928,0.888,0.846	0.082
33446	Ints7	77065	NC_000067.7	+	191334356	191334474	191328998	191329121	191336918	191337053	33446	302515311	3,14,6	500294469	0,3,5	267	149	0.00162485	0.0453012	0.983,0.954,0.967	1.0,0.982,0.981	-0.02
33468	Nfasc	269116	NC_000067.7	-	132527836	132527952	132504023	132504155	132529708	132529931	33468	4,19,3	0,0,1	12,4,5	5,0,1	265	149	0.00174299	0.0477974	1.0,1.0,0.628	0.574,1.0,0.738	0.105
33476	Rpp38	227522	NC_000068.8	-	3331395	3331493	3328304	3330910	3332164	3333535	33476	1,1,5	0,1,0	3,1,1	2,1,3	247	149	2.3753e-05	0.00201778	1.0,0.376,1.0	0.475,0.376,0.167	0.453
33497	Fktn	246179	NC_000070.7	+	53742462	53742766	53737526	53737659	53744618	53744748	33497	9,13,2	20,27,18	1,0,2	23,17,7	453	149	3.99701e-05	0.00301326	0.129,0.137,0.035	0.014,0.0,0.086	0.067
33499	Fktn	246179	NC_000070.7	+	53742495	53742766	53737526	53737659	53744618	53744748	33499	8,14,3	20,27,18	1,0,2	23,17,7	420	149	2.2601e-05	0.00194814	0.124,0.155,0.056	0.015,0.0,0.092	0.076
33541	Fxr1	14359	NC_000069.7	+	34119122	34119203	34118267	34118468	34123065	34125173	33541	24,42,13	246404165	36,19,21	137,100,93	230	149	1.05083e-05	0.00105321	0.059,0.063,0.049	0.145,0.11,0.128	-0.071
33542	Fxr1	14359	NC_000069.7	+	34122309	34122401	34118267	34118468	34123065	34125173	33542	6681788881	246404165	13029541016	137,100,93	241	149	1.35415e-10	7.07965e-08	0.627,0.732,0.768	0.855,0.855,0.871	-0.151
33579	Maco1	66146	NC_000070.7	-	134564077	134564345	134563633	134563760	134565159	134565301	33579	34,93,49	199514294	30,22,35	421278339	417	149	3.82011e-06	0.000464378	0.058,0.061,0.056	0.025,0.027,0.036	0.029
33580	Maco1	66146	NC_000070.7	-	134565159	134565301	134560508	134560632	134580348	134580604	33580	172434215	6,15,3	326214248	3,0,0	291	149	1.30573e-05	0.00125698	0.936,0.937,0.973	0.982,1.0,1.0	-0.045
33590	Zbtb18	30928	NC_000067.7	+	177270789	177270907	177269916	177270161	177272304	177272388	33590	4,6,2	0,2,0	1,1,0	2,0,1	267	149	0.000415109	0.0169486	1.0,0.626,1.0	0.218,1.0,0.0	0.469
33593	Zbtb18	30928	NC_000067.7	+	177270789	177270907	177270166	177270337	177274654	177278330	33593	4,7,1	1,3,1	0,1,1	6,2,2	267	149	1.74247e-05	0.00158042	0.691,0.566,0.358	0.0,0.218,0.218	0.393
33682	Nphp4	260305	NC_000070.7	+	152628755	152628916	152623279	152623467	152636260	152636386	33682	9,16,15	0,1,0	19,6,9	0,1,6	310	149	0.000917079	0.0299511	1.0,0.885,1.0	1.0,0.743,0.419	0.241
33708	Arhgef11	213498	NC_000069.7	+	87641730	87641859	87640454	87640811	87642651	87642878	33708	137226110	63,107,57	132,71,118	122,56,95	278	149	6.45225e-05	0.00428193	0.538,0.531,0.508	0.367,0.405,0.4	0.135
33709	Usp35	244144	NC_000073.7	-	96962705	96962799	96962262	96962369	96963940	96964134	33709	35,75,24	0,0,1	41,19,27	6,2,1	243	149	0.000147986	0.00783636	1.0,1.0,0.936	0.807,0.853,0.943	0.111
33713	Usp35	244144	NC_000073.7	-	96963940	96964385	96962705	96962799	96969173	96969332	33713	30,64,18	0,1,1	39,18,25	2,1,6	594	149	0.000198607	0.00976423	1.0,0.941,0.819	0.83,0.819,0.511	0.2
33715	Usp35	244144	NC_000073.7	-	96970766	96970868	96969173	96969332	96971255	96971385	33715	21,47,23	1,1,0	36,20,39	9,4,4	251	149	4.2475e-06	0.00050302	0.926,0.965,1.0	0.704,0.748,0.853	0.195
33732	Zgrf1	71643	NC_000069.7	+	127381589	127381786	127379667	127379852	127392349	127392464	33732	37,76,36	1,0,0	46,26,27	3,0,5	346	149	0.000377614	0.0158504	0.941,1.0,1.0	0.868,1.0,0.699	0.125
33759	Taf1d	75316	NC_000075.7	+	15218168	15218286	15217498	15217579	15218942	15219117	33759	3,6,7	2,7,6	8,10,13	2,2,1	267	149	0.000515017	0.019915	0.456,0.324,0.394	0.691,0.736,0.879	-0.377
33760	Taf1d	75316	NC_000075.7	+	15218168	15218286	15217498	15217579	15219023	15219117	33760	76258176	69246136	216214154	111,112,66	267	149	5.93766e-06	0.000660676	0.381,0.369,0.419	0.521,0.516,0.566	-0.145
33783	Pdcd2l	68079	NC_000073.7	-	33886215	33886418	33885718	33885867	33888773	33888881	33783	21,60,26	138308172	21,19,24	259211251	352	149	0.000339652	0.0146392	0.061,0.076,0.06	0.033,0.037,0.039	0.029
33873	Mtdh	67154	NC_000081.7	+	34139886	34140043	34136832	34136973	34140837	34143683	33873	428910407	42,128,66	418370374	108,81,74	306	149	6.49553e-05	0.00429293	0.832,0.776,0.75	0.653,0.69,0.711	0.101
33907	Nup214	227720	NC_000068.8	+	31937414	31937586	31932428	31932581	31941020	31941160	33907	253336231	3,4,1	313159276	6,7,12	321	149	0.000459673	0.018258	0.975,0.975,0.991	0.96,0.913,0.914	0.051
33910	Nup214	227720	NC_000068.8	+	31941020	31941160	31937414	31937586	31941785	31941810	33910	250344193	2,0,0	280165266	8,5,3	289	149	0.000614879	0.0226137	0.985,1.0,1.0	0.947,0.944,0.979	0.038
33997	Mcts1	68995	NC_000086.8	+	37690228	37690274	37689346	37689655	37690805	37690958	33997	4,4,4	48,59,27	2,0,0	43,66,41	195	149	0.000972619	0.0312726	0.06,0.049,0.102	0.034,0.0,0.0	0.059
34011	Fam135a	68187	NC_000067.7	-	24082029	24082105	24071743	24071817	24083194	24083350	34011	11,28,9	124234109	28,18,23	140,76,126	225	149	0.00140979	0.0408001	0.055,0.073,0.052	0.117,0.136,0.108	-0.06
34020	Cdk5rap2	214444	NC_000070.7	-	70165184	70165211	70163617	70163734	70168589	70168709	34020	1,33,22	75,94,41	46,11,62	53,29,49	176	149	0.000697773	0.0247769	0.011,0.229,0.312	0.424,0.243,0.517	-0.211
34032	Cdk5rap2	214444	NC_000070.7	-	70295029	70295106	70282243	70282367	70298427	70298538	34032	61,119,70	2,6,3	81,44,87	0,1,0	226	149	0.00133713	0.0394429	0.953,0.929,0.939	1.0,0.967,1.0	-0.049
34037	Arhgap6	11856	NC_000086.8	+	168078037	168081465	168064956	168065054	168083058	168083333	34037	0,0,0	5,3,1	2,2,13	2,4,5	3577	149	0.00108827	0.0340545	0.0,0.0,0.0	0.04,0.02,0.098	-0.053
34052	Clec16a	74374	NC_000082.7	+	10556255	10556379	10549524	10549683	10559477	10562742	34052	5,9,2	13,25,16	1,0,3	23,27,25	273	149	0.000194479	0.00964237	0.173,0.164,0.064	0.023,0.0,0.061	0.106
34082	Rpn2	20014	NC_000068.8	+	157165142	157165190	157163662	157163792	157167630	157168238	34082	38,149,34	5741017396	111,59,99	571377489	197	149	9.05438e-06	0.00092997	0.048,0.1,0.061	0.128,0.106,0.133	-0.053
34092	Selenom	114679	NC_000077.7	+	3466485	3466520	3466260	3466296	3466841	3466920	34092	190693230	8,24,4	225214189	14,17,13	184	149	0.0017002	0.0469643	0.951,0.959,0.979	0.929,0.911,0.922	0.042
34124	Prrc2c	226562	NC_000067.7	-	162501667	162501720	162498566	162501225	162503173	162503410	34124	78,55,33	142171112	62,39,67	315159318	202	149	0.000390428	0.0162214	0.288,0.192,0.179	0.127,0.153,0.135	0.081
34127	Prrc2c	226562	NC_000067.7	-	162503173	162503410	162498670	162501720	162504259	162504386	34127	288352187	79,54,26	640310643	19,21,30	386	149	5.04263e-13	4.76684e-10	0.585,0.716,0.735	0.929,0.851,0.892	-0.212
34128	Prrc2c	226562	NC_000067.7	-	162503173	162503410	162499353	162501225	162504259	162504386	34128	386493278	216,200,96	906441907	171,64,212	386	149	7.90016e-09	2.74609e-06	0.408,0.488,0.528	0.672,0.727,0.623	-0.199
34135	Prrc2c	226562	NC_000067.7	-	162515684	162515786	162511623	162511825	162518709	162518802	34135	486510262	15,3,6	553255584	21,15,27	251	149	0.000215201	0.0103068	0.951,0.99,0.963	0.94,0.91,0.928	0.042
34151	Kif13b	16554	NC_000080.7	+	65037793	65037856	65027013	65027147	65040422	65041179	34151	39,33,13	15,32,16	14,10,13	55,15,54	212	149	5.65427e-05	0.00388774	0.646,0.42,0.363	0.152,0.319,0.145	0.271
34225	Helz2	229003	NC_000068.8	-	180881099	180881204	180879888	180880406	180881277	180881461	34225	4,4,1	2,4,0	8,5,8	0,0,0	254	149	7.29766e-05	0.00464177	0.54,0.37,1.0	1.0,1.0,1.0	-0.363
34268	Epb41l4a	13824	NC_000084.7	-	34054882	34054987	34024473	34024529	34139037	34139475	34268	17,68,25	0,3,0	25,18,21	2,5,2	254	149	0.00158722	0.0446101	1.0,0.93,1.0	0.88,0.679,0.86	0.17
34269	Hspb11	72938	NC_000070.7	+	107112114	107112217	107111099	107111192	107119663	107119776	34269	0,0,0	41,136,65	14,0,0	62,36,54	252	149	0.000422624	0.0172117	0.0,0.0,0.0	0.118,0.0,0.0	-0.039
34300	Ubap2l	74383	NC_000069.7	-	89913590	89913924	89910551	89910619	89915562	89915668	34300	532786387	188,233,92	815510759	121,80,167	483	149	4.41216e-05	0.00324573	0.466,0.51,0.565	0.675,0.663,0.584	-0.127
34342	Cenpc1	12617	NC_000071.7	-	86208383	86208412	86206013	86206105	86209862	86209906	34342	9,13,14	43,87,46	32,19,47	41,21,27	178	149	2.61785e-09	1.07912e-06	0.149,0.111,0.203	0.395,0.431,0.593	-0.319
34343	Cenpc1	12617	NC_000071.7	-	86208383	86208755	86206013	86206105	86209862	86209906	34343	13,12,13	43,87,46	21,14,30	41,21,27	521	149	2.94391e-06	0.000384778	0.08,0.038,0.075	0.128,0.16,0.241	-0.112
34358	Lats2	50523	NC_000080.7	-	57936714	57938015	57934372	57934955	57940378	57940511	34358	120517101044	1,4,0	174510851288	10,0,12	1450	149	0.000236868	0.0111102	0.992,0.978,1.0	0.947,1.0,0.917	0.035
34401	Adgra2	78560	NC_000074.7	+	27600462	27600626	27599968	27600040	27601079	27601293	34401	22,35,11	0,7,1	23,14,10	0,0,1	313	149	0.000172685	0.00885478	1.0,0.704,0.84	1.0,1.0,0.826	-0.094
34411	Gm29985	102631715	NC_000068.8	-	38775207	38775249	38650198	38650441	38816129	38816515	34411	22,41,18	0,1,0	21,24,30	4,2,2	191	149	0.00110103	0.0343702	1.0,0.97,1.0	0.804,0.903,0.921	0.114
34496	Ralgps2	78255	NC_000067.7	-	156648956	156649034	156647382	156647488	156651560	156651615	34496	20,40,23	155171106	61,30,43	159,86,140	227	149	0.000607372	0.0224146	0.078,0.133,0.125	0.201,0.186,0.168	-0.073
34652	Aspa	11484	NC_000077.7	-	73213904	73214057	73212911	73213107	73215080	73215343	34652	3,10,3	3,7,1	1,0,0	1,5,2	302	149	1.02335e-05	0.00103258	0.33,0.413,0.597	0.33,0.0,0.0	0.337
34660	Meiosin	243866	NC_000073.7	-	18840870	18840970	18839645	18839771	18845606	18845697	34660	179,319,67	4,25,4	66,52,106	13,9,12	249	149	0.00054003	0.0206096	0.964,0.884,0.909	0.752,0.776,0.841	0.129
34685	Aloxe3	23801	NC_000077.7	+	69025831	69026001	69025282	69025369	69026697	69026819	34685	1,9,4	0,3,2	4,3,5	0,0,0	319	149	0.00137361	0.0401323	1.0,0.584,0.483	1.0,1.0,1.0	-0.311
34724	Gm14230	100504361	NC_000068.8	-	156675498	156676815	156672625	156675346	156679742	156679833	34724	57,86,47	0,0,0	82,66,85	9,0,7	1466	149	2.60579e-07	5.18787e-05	1.0,1.0,1.0	0.481,1.0,0.552	0.322
34726	Gm14230	100504361	NC_000068.8	-	156675537	156675632	156668683	156675346	156679742	156679833	34726	9,11,5	0,0,0	9,10,13	9,0,7	244	149	5.73853e-07	0.000100278	1.0,1.0,1.0	0.379,1.0,0.531	0.363
34727	Gm14230	100504361	NC_000068.8	-	156675537	156675644	156672625	156675346	156679742	156679833	34727	8,6,4	0,0,0	10,8,7	9,0,7	256	149	4.4234e-07	8.10403e-05	1.0,1.0,1.0	0.393,1.0,0.368	0.413
34728	Gm14230	100504361	NC_000068.8	-	156675537	156676510	156668723	156675346	156679742	156679833	34728	35,64,31	0,0,0	56,46,52	9,0,7	1122	149	2.36781e-07	4.77661e-05	1.0,1.0,1.0	0.452,1.0,0.497	0.35
34729	Gm14230	100504361	NC_000068.8	-	156675974	156676510	156672625	156675346	156679742	156679833	34729	20,28,16	0,0,0	24,16,17	9,0,7	685	149	1.81204e-07	3.87127e-05	1.0,1.0,1.0	0.367,1.0,0.346	0.429
34760	Slc38a10	72055	NC_000077.7	-	119986629	119986697	119986359	119986435	119987406	119987500	34760	46,86,46	0,7,4	58,26,64	13,7,12	217	149	0.000179718	0.0091143	1.0,0.894,0.888	0.754,0.718,0.786	0.175
34763	Slc38a10	72055	NC_000077.7	-	119999292	119999316	119997259	119997433	120000257	120000362	34763	1,6,2	10,16,14	0,0,1	20,10,7	173	149	0.00034034	0.014659	0.079,0.244,0.11	0.0,0.0,0.11	0.108
34764	Slc38a10	72055	NC_000077.7	-	119999292	119999316	119997259	119997436	120000257	120000362	34764	5,24,9	105,205,80	20,17,25	107,68,78	173	149	5.2301e-05	0.00368376	0.039,0.092,0.088	0.139,0.177,0.216	-0.104
34766	Slc38a10	72055	NC_000077.7	-	119999292	119999379	119997259	119997436	120000257	120000362	34766	2,15,13	105,205,80	31,17,17	107,68,78	236	149	4.99038e-07	8.93507e-05	0.012,0.044,0.093	0.155,0.136,0.121	-0.088
34818	Sumo1	22218	NC_000067.7	-	59691930	59692027	59683675	59683753	59694616	59694691	34818	15,43,24	5191355719	5,10,6	641652513	246	149	0.000287778	0.0129141	0.017,0.019,0.02	0.005,0.009,0.007	0.012
34832	Grem2	23893	NC_000067.7	-	174683219	174683319	174661351	174664848	174699999	174700045	34832	6,0,0	10,1,1	1,1,1	0,0,0	249	149	2.46669e-12	1.93443e-09	0.264,0.0,0.0	1.0,1.0,1.0	-0.912
34835	Grem2	23893	NC_000067.7	-	174699999	174700045	174661351	174664848	174749138	174749484	34835	11,1,2	52,16,4	0,1,0	3,4,5	195	149	0.00109191	0.0341488	0.139,0.046,0.276	0.0,0.16,0.0	0.1
34862	Nsl1	381318	NC_000067.7	+	190801452	190801615	190797371	190797450	190802186	190802317	34862	0,7,1	20,64,24	14,8,12	45,34,27	312	149	2.15091e-05	0.0018793	0.0,0.05,0.02	0.129,0.101,0.175	-0.112
34863	Abcb6	74104	NC_000067.7	-	75149434	75149609	75149198	75149311	75150188	75150293	34863	156463208	3,10,6	327175237	4,0,0	324	149	0.00069007	0.0245985	0.96,0.955,0.941	0.974,1.0,1.0	-0.039
34874	Grk2	110355	NC_000085.7	-	4338439	4338535	4337850	4338013	4338619	4338686	34874	248602275	20,26,22	350254305	39,30,34	245	149	0.000692183	0.0246601	0.883,0.934,0.884	0.845,0.837,0.845	0.058
34913	Pkig	18769	NC_000068.8	+	163501069	163501155	163500283	163500579	163563047	163563221	34913	8,11,7	3,1,2	11,1,4	0,0,0	235	149	0.00039199	0.0162396	0.628,0.875,0.689	1.0,1.0,1.0	-0.269
35001	Rnf14	56736	NC_000084.7	+	38430324	38430628	38429653	38429851	38431361	38431448	35001	30,42,12	4,0,0	25,19,33	8,5,4	453	149	0.000948499	0.030743	0.712,1.0,1.0	0.507,0.556,0.731	0.306
35007	Rnf14	56736	NC_000084.7	+	38430552	38430628	38429653	38429851	38431361	38431448	35007	26,47,12	4,0,0	34,21,36	8,5,4	225	149	0.0012562	0.0376779	0.811,1.0,1.0	0.738,0.736,0.856	0.16
35011	Rnf14	56736	NC_000084.7	+	38431361	38431448	38429653	38429851	38432806	38432979	35011	19,25,12	81,123,34	26,20,33	63,45,56	236	149	0.00105587	0.0332554	0.129,0.114,0.182	0.207,0.219,0.271	-0.091
35039	Hdac11	232232	NC_000072.7	+	91149146	91149325	91146376	91146473	91150030	91151674	35039	87,228,86	0,0,0	99,78,91	0,5,4	328	149	0.00184296	0.0498794	1.0,1.0,1.0	1.0,0.876,0.912	0.071
35077	Cmip	74440	NC_000074.7	+	118181638	118181785	118180561	118180609	118182377	118182483	35077	104,113,98	0,0,0	128,50,92	9,0,2	296	149	0.000299425	0.0133436	1.0,1.0,1.0	0.877,1.0,0.959	0.055
35102	Asap1	13196	NC_000081.7	-	64001019	64001153	63999220	63999312	64007654	64007703	35102	128239127	1,9,3	258110179	0,1,0	283	149	0.00100686	0.0322284	0.985,0.933,0.957	1.0,0.983,1.0	-0.036
35128	Oxt	18429	NC_000068.8	+	130350637	130350745	130345913	130346255	130351749	130351776	35128	0,0,2	14,46,15	3,5,7	23,17,19	257	149	1.56339e-05	0.00145458	0.0,0.0,0.072	0.07,0.146,0.176	-0.107
35143	Gpr19	14760	NC_000072.7	-	134863853	134863899	134846054	134847406	134864592	134864748	35143	0,0,0	3,28,2	5,2,0	5,10,7	195	149	0.000951468	0.0308123	0.0,0.0,0.0	0.433,0.133,0.0	-0.189
35217	Hnrnph1	59013	NC_000077.7	+	50275967	50276017	50275470	50275563	50276603	50277355	35217	230730521268	126,142,53	160613441820	164,94,114	199	149	3.03e-05	0.002454	0.932,0.941,0.947	0.88,0.915,0.923	0.034
35242	Syt14	329324	NC_000067.7	-	192662653	192662869	192615421	192615693	192709277	192709325	35242	33,94,37	0,1,0	61,39,54	8,2,1	365	149	4.40455e-05	0.00324573	1.0,0.975,1.0	0.757,0.888,0.957	0.124
35255	Rab5if	67388	NC_000068.8	+	156712776	156714387	156707176	156707280	156714962	156715483	35255	5931218545	5,8,6	634484578	22,6,14	1760	149	0.00016134	0.00838058	0.909,0.928,0.885	0.709,0.872,0.778	0.121
35256	Rab5if	67388	NC_000068.8	+	156714257	156714387	156707176	156707280	156714962	156715483	35256	8521978936	5,8,6	1209951807	22,6,14	279	149	0.000267709	0.0121345	0.989,0.992,0.988	0.967,0.988,0.969	0.015
35261	Stx4a	20909	NC_000073.7	+	127447740	127447839	127447559	127447670	127447922	127450160	35261	166232148	3,3,5	192164184	11,13,7	248	149	0.00102323	0.0325902	0.971,0.979,0.947	0.913,0.883,0.94	0.054
35293	Arfgef3	215821	NC_000076.7	-	18466877	18468090	18463758	18465520	18470655	18470777	35293	61,117,58	0,0,3	76,35,87	5,3,3	1362	149	0.00156526	0.0441665	1.0,1.0,0.679	0.624,0.561,0.76	0.245
35318	Tmem183a	57439	NC_000067.7	-	134280712	134280872	134280092	134280173	134282398	134282579	35318	97,165,71	217651323	106,67,73	501374437	309	149	0.000752192	0.0261114	0.177,0.109,0.096	0.093,0.08,0.075	0.045
35319	Tmem183a	57439	NC_000067.7	-	134280712	134280875	134280092	134280173	134282398	134282579	35319	142,213,97	217651323	151,80,99	501374437	312	149	0.000694472	0.024687	0.238,0.135,0.125	0.126,0.093,0.098	0.06
35496	Endov	338371	NC_000077.7	+	119394855	119395720	119393524	119393653	119395916	119395993	35496	29,55,11	37,75,30	9,9,14	44,34,29	1014	149	0.000766279	0.0264075	0.103,0.097,0.051	0.029,0.037,0.066	0.04
35520	Sp110	109032	NC_000067.7	-	85506777	85506920	85504619	85505066	85507364	85507466	35520	0,3,3	2,0,2	8,2,1	0,0,0	292	149	0.00119304	0.0362741	0.0,1.0,0.434	1.0,1.0,1.0	-0.522
35529	Tm9sf2	68059	NC_000080.7	+	122380818	122380927	122379775	122379855	122382508	122382641	35529	6471135504	1,12,0	588397532	11,11,10	258	149	3.95158e-05	0.00299306	0.997,0.982,1.0	0.969,0.954,0.968	0.029
35579	Nutm1	213765	NC_000068.8	-	112086004	112086713	112082080	112082220	112091713	112092272	35579	12,61,12	45,90,44	7,4,7	81,52,67	858	149	2.50251e-10	1.2379e-07	0.044,0.105,0.045	0.015,0.013,0.018	0.049
35580	Nutm1	213765	NC_000068.8	-	112086004	112086713	112083846	112083975	112091713	112092272	35580	14,72,13	6,29,13	6,6,7	14,9,16	858	149	3.02951e-05	0.002454	0.288,0.301,0.148	0.069,0.104,0.071	0.164
35596	Rasip1	69903	NC_000073.7	+	45277837	45278505	45277189	45277330	45279563	45279919	35596	54,112,79	0,1,0	135,97,51	3,6,0	817	149	0.00022018	0.0105114	1.0,0.953,1.0	0.891,0.747,1.0	0.105
35671	LOC108167659	108167659	NC_000067.7	-	91873621	91873755	91862323	91862408	91883011	91883109	35671	25,47,26	0,9,5	35,24,22	1,1,0	283	149	0.000147814	0.00783619	1.0,0.733,0.732	0.949,0.927,1.0	-0.137
35732	Ube3b	117146	NC_000071.7	+	114542600	114542772	114540582	114540750	114544232	114544351	35732	180242114	0,1,0	223121219	7,1,16	321	149	2.74146e-07	5.35843e-05	1.0,0.991,1.0	0.937,0.983,0.864	0.069
35822	Dnajc13	235567	NC_000075.7	-	104097069	104097177	104095725	104095881	104098602	104098702	35822	103,132,57	2,5,0	124,50,106	10,8,9	257	149	8.7861e-05	0.00539121	0.968,0.939,1.0	0.878,0.784,0.872	0.124
35838	Cep162	382090	NC_000075.7	-	87102503	87102644	87100557	87100670	87103150	87103378	35838	92178104	1,1,2	116,55,118	2,3,9	290	149	0.000879927	0.0291716	0.979,0.989,0.964	0.968,0.904,0.871	0.063
35897	Agfg1	15463	NC_000067.7	+	82864095	82864188	82863831	82863908	82871144	82871303	35897	360799320	22,25,9	439237402	68,34,45	242	149	2.60236e-13	2.61481e-10	0.91,0.952,0.956	0.799,0.811,0.846	0.121
35918	Naa16	66897	NC_000080.7	-	79588128	79588270	79582334	79582548	79588812	79588941	35918	21,28,11	71,92,49	8,8,15	90,67,90	291	149	0.000814242	0.0275007	0.132,0.135,0.103	0.044,0.058,0.079	0.063
36004	Cdk11b	12537	NC_000070.7	+	155672317	155672475	155672141	155672241	155673066	155673149	36004	478543295	10,19,10	380234346	34,20,36	307	149	1.26851e-08	4.03826e-06	0.959,0.933,0.935	0.844,0.85,0.823	0.103
36051	Keap1	50868	NC_000075.7	-	21144683	21145369	21142992	21143198	21148366	21149052	36051	349522257	2,13,3	428291359	4,0,1	835	149	0.0017614	0.0481994	0.969,0.878,0.939	0.95,1.0,0.985	-0.05
36075	Dusp12	80915	NC_000067.7	-	170708141	170708260	170707698	170707795	170712635	170713109	36075	49,109,52	5,6,0	39,46,62	1,0,0	268	149	0.000561939	0.021219	0.845,0.91,1.0	0.956,1.0,1.0	-0.067
36076	Dusp12	80915	NC_000067.7	-	170708483	170708597	170707698	170707795	170712635	170713109	36076	40,99,33	5,6,0	54,46,55	1,0,0	263	149	0.000210513	0.0101784	0.819,0.903,1.0	0.968,1.0,1.0	-0.082
36078	Dusp12	80915	NC_000067.7	-	170708483	170708610	170707698	170707795	170712635	170713109	36078	12,19,9	5,6,0	7,21,8	1,0,0	276	149	4.48942e-05	0.0032695	0.564,0.631,1.0	0.791,1.0,1.0	-0.199
36111	Rab26	328778	NC_000083.7	-	24732166	24732350	24731923	24732058	24732872	24732906	36111	531860409	0,4,1	708452579	10,4,15	333	149	3.10839e-05	0.00251432	1.0,0.99,0.995	0.969,0.981,0.945	0.03
36112	Rab26	328778	NC_000083.7	-	24733098	24733191	24732872	24732906	24733686	24733803	36112	360622323	1,7,3	448302376	21,8,9	242	149	5.91359e-06	0.000660676	0.996,0.982,0.985	0.929,0.959,0.963	0.037
36116	Rab26	328778	NC_000083.7	-	24733686	24733803	24733098	24733191	24737715	24737773	36116	165301156	1,2,0	243161189	5,6,5	266	149	0.00078411	0.0267638	0.989,0.988,1.0	0.965,0.938,0.955	0.04
36117	Rab26	328778	NC_000083.7	-	24733686	24733840	24732872	24732906	24735478	24735570	36117	29,35,16	0,0,0	38,30,32	9,0,0	303	149	0.000498787	0.0194512	1.0,1.0,1.0	0.675,1.0,1.0	0.108
36119	Rab26	328778	NC_000083.7	-	24733686	24733840	24733098	24733191	24737715	24737773	36119	161294151	1,2,0	203144161	5,6,5	303	149	0.000177729	0.00903483	0.988,0.986,1.0	0.952,0.922,0.941	0.053
36120	Rab26	328778	NC_000083.7	-	24735478	24735570	24733686	24733803	24737715	24737773	36120	248432245	11,15,10	243161196	51,25,33	241	149	1.93179e-14	2.88897e-11	0.933,0.947,0.938	0.747,0.799,0.786	0.162
36122	Rab26	328778	NC_000083.7	-	24735478	24735573	24733098	24733191	24737715	24737773	36122	79,86,48	1,2,0	64,42,57	5,6,5	244	149	1.77992e-05	0.00160307	0.98,0.963,1.0	0.887,0.81,0.874	0.124
36123	Rab26	328778	NC_000083.7	-	24735478	24735573	24733686	24733803	24737715	24737773	36123	197332172	11,15,10	171124154	51,25,33	244	149	4.38538e-14	5.87179e-11	0.916,0.931,0.913	0.672,0.752,0.74	0.199
36190	Nbea	26422	NC_000069.7	-	55987279	55987426	55966053	55966251	55992662	55992789	36190	26,40,19	0,0,0	39,14,43	12,2,1	296	149	9.73734e-07	0.000155529	1.0,1.0,1.0	0.621,0.779,0.956	0.215
36195	Atp7b	11979	NC_000074.7	-	22510776	22510940	22508064	22508226	22512312	22512570	36195	14,10,8	0,7,4	17,12,20	0,0,1	313	149	1.73671e-05	0.00157741	1.0,0.405,0.488	1.0,1.0,0.905	-0.337
36199	Kmt2d	381022	NC_000081.7	-	98739290	98739421	98738642	98738775	98739619	98739795	36199	174,129,71	0,0,2	92,68,109	4,8,3	280	149	1.3695e-05	0.00130469	1.0,1.0,0.95	0.924,0.819,0.951	0.085
36209	Pvr	52118	NC_000073.7	-	19644529	19644681	19643105	19643228	19652486	19652834	36209	67,26,17	0,0,0	18,20,10	4,3,0	301	149	0.000156513	0.00817607	1.0,1.0,1.0	0.69,0.767,1.0	0.181
36212	Pvr	52118	NC_000073.7	-	19650798	19651095	19643105	19643228	19652486	19652834	36212	108,67,32	0,0,0	38,26,37	4,3,0	446	149	0.000438831	0.0176925	1.0,1.0,1.0	0.76,0.743,1.0	0.166
36240	Traf3ip1	74019	NC_000067.7	+	91454139	91454239	91453600	91453824	91455339	91457029	36240	0,0,1	30,65,34	6,5,15	43,22,38	249	149	2.68408e-09	1.09938e-06	0.0,0.0,0.017	0.077,0.12,0.191	-0.124
36368	Sbf2	319934	NC_000073.7	-	109940496	109940571	109939096	109939281	109947093	109947189	36368	33,70,44	1,0,0	55,42,63	15,12,16	224	149	1.15907e-13	1.33099e-10	0.956,1.0,1.0	0.709,0.7,0.724	0.274
36370	Sbf2	319934	NC_000073.7	-	109947093	109947189	109939096	109939281	109948061	109948202	36370	11,10,8	66,34,16	44,27,38	33,21,27	245	149	4.50007e-10	2.11228e-07	0.092,0.152,0.233	0.448,0.439,0.461	-0.29
36372	Sbf2	319934	NC_000073.7	-	109947093	109947189	109940496	109940571	109948061	109948202	36372	21,25,20	25,60,26	51,32,54	14,12,31	245	149	3.43521e-07	6.57455e-05	0.338,0.202,0.319	0.689,0.619,0.514	-0.321
36434	Kansl3	226976	NC_000067.7	-	36386297	36386375	36384918	36385110	36387605	36387762	36434	87,89,39	154,184,94	50,28,37	152,99,153	227	149	0.000353512	0.0150649	0.271,0.241,0.214	0.178,0.157,0.137	0.085
36449	Ccs	12460	NC_000085.7	-	4883368	4883546	4875971	4876049	4888858	4888931	36449	25,62,28	0,1,0	21,22,30	3,4,2	327	149	1.4949e-05	0.00139929	1.0,0.966,1.0	0.761,0.715,0.872	0.206
36512	Strn3	94186	NC_000078.7	-	51689886	51689997	51676156	51676290	51694776	51694918	36512	60,120,67	58,84,33	50,41,56	90,59,59	260	149	0.000816712	0.0275548	0.372,0.45,0.538	0.241,0.285,0.352	0.161
36563	Pnisr	66625	NC_000070.7	+	21870351	21870405	21869515	21869615	21871437	21871608	36563	294213124	1,2,1	163,98,204	3,2,11	203	149	0.000719503	0.0253426	0.995,0.987,0.989	0.976,0.973,0.932	0.03
36665	Zcwpw1	381678	NC_000071.7	+	137815154	137815238	137810263	137810362	137817225	137817286	36665	209583198	1,4,2	215178282	8,7,8	233	149	4.34577e-05	0.00323652	0.993,0.989,0.984	0.945,0.942,0.958	0.04
36666	Zcwpw1	381678	NC_000071.7	+	137815719	137815786	137810263	137810362	137817225	137817286	36666	29,103,34	1,4,2	60,36,43	8,7,8	216	149	0.000324894	0.0141741	0.952,0.947,0.921	0.838,0.78,0.788	0.138
36673	Zcwpw1	381678	NC_000071.7	+	137816988	137817099	137816059	137816154	137817225	137817286	36673	15,53,19	3731316461	52,32,52	691433603	260	149	4.6822e-05	0.00337833	0.023,0.023,0.023	0.041,0.041,0.047	-0.02
36683	Trim30d	209387	NC_000073.7	-	104136782	104137258	104133384	104133480	104156877	104157062	36683	12,3,3	3,2,2	8,8,1	0,0,1	625	149	0.000138317	0.00742455	0.488,0.263,0.263	1.0,1.0,0.193	-0.393
36710	Gm38501	102637775	NC_000077.7	-	60129835	60129898	60123723	60123783	60132643	60132719	36710	12,7,1	61,58,20	1,1,1	45,20,26	212	149	0.000234804	0.0110537	0.121,0.078,0.034	0.015,0.034,0.026	0.053
36762	Dnm1l	74006	NC_000082.7	-	16136308	16136341	16134465	16134642	16136627	16136705	36762	61,95,41	23,32,19	66,41,63	51,37,59	182	149	1.36314e-05	0.00130057	0.685,0.708,0.639	0.514,0.476,0.466	0.192
36764	Dnm1l	74006	NC_000082.7	-	16136627	16136705	16134465	16134642	16137315	16137372	36764	57,66,37	86,117,53	102,68,103	96,54,56	227	149	2.56529e-05	0.00214238	0.303,0.27,0.314	0.411,0.453,0.547	-0.175
36765	Dnm1l	74006	NC_000082.7	-	16136627	16136705	16136308	16136341	16137315	16137372	36765	62,75,31	75,138,71	80,51,78	66,49,51	227	149	5.2599e-05	0.00370069	0.352,0.263,0.223	0.443,0.406,0.501	-0.171
36789	Rc3h2	319817	NC_000068.8	-	37288255	37288368	37279596	37279902	37289598	37289717	36789	83232110	0,0,1	107,75,116	6,2,3	262	149	0.000767982	0.0264378	1.0,1.0,0.984	0.91,0.955,0.957	0.054
36871	Cd44	12505	NC_000068.8	-	102668157	102668283	102664578	102664680	102683359	102683581	36871	2,5,1	0,0,0	5,0,5	1,3,2	275	149	4.15548e-06	0.000494899	1.0,1.0,1.0	0.73,0.0,0.575	0.565
36926	Ovgp1	12659	NC_000069.7	+	105888548	105888665	105885589	105885714	105891888	105892504	36926	4,1,0	0,5,7	3,1,4	1,1,0	266	149	0.000513844	0.0198816	1.0,0.101,0.0	0.627,0.359,1.0	-0.295
36935	Babam2	107976	NC_000071.7	+	31797597	31800384	31786959	31787064	31807646	31807828	36935	16,17,10	0,1,0	9,5,8	1,2,0	2936	149	0.00146221	0.0420336	1.0,0.463,1.0	0.314,0.113,1.0	0.345
37016	Tub	22141	NC_000073.7	+	108623696	108623864	108621816	108621960	108624814	108624933	37016	21,52,26	0,14,5	47,26,36	1,0,1	317	149	1.42509e-05	0.00134465	1.0,0.636,0.71	0.957,1.0,0.944	-0.185
37050	Clip1	56430	NC_000071.7	-	123751130	123753398	123749884	123750001	123755398	123755614	37050	4911106628	155206112	165010011591	161,85,161	2417	149	7.63667e-12	5.06272e-09	0.163,0.249,0.257	0.387,0.421,0.379	-0.173
37056	Clip1	56430	NC_000071.7	-	123773236	123773341	123768287	123769232	123778556	123778617	37056	36,56,30	77,76,67	50,29,21	141,79,125	254	149	0.000796791	0.027053	0.215,0.302,0.208	0.172,0.177,0.09	0.095
37151	Dnm2	13430	NC_000075.7	+	21401953	21401965	21401038	21401090	21405799	21405913	37151	135312152	48,35,34	170,97,141	117,79,113	161	149	1.74871e-12	1.42345e-09	0.722,0.892,0.805	0.574,0.532,0.536	0.259
37184	Optc	269120	NC_000067.7	-	133829732	133829891	133826834	133828928	133831387	133831520	37184	7,11,5	1,1,0	2,2,6	1,2,2	308	149	0.000782886	0.0267362	0.772,0.842,1.0	0.492,0.326,0.592	0.401
37223	Podxl2	319655	NC_000072.7	-	88817819	88817882	88816608	88816753	88818750	88819128	37223	16,43,21	0,0,1	27,20,26	0,8,2	212	149	0.000174602	0.008925	1.0,1.0,0.937	1.0,0.637,0.901	0.133
37225	Podxl2	319655	NC_000072.7	-	88820769	88821399	88820488	88820668	88822047	88822109	37225	72,156,60	84283130	32,32,39	114,103,90	779	149	0.000280816	0.0126458	0.141,0.095,0.081	0.051,0.056,0.077	0.044
37226	Podxl2	319655	NC_000072.7	-	88825485	88825501	88822514	88822671	88825716	88825791	37226	1,16,13	87,322,99	14,20,21	93,111,68	165	149	1.62079e-06	0.000234745	0.01,0.043,0.106	0.12,0.14,0.218	-0.106
37229	Gtpbp6	107999	NC_000071.7	-	110254518	110254608	110254131	110254202	110255721	110256204	37229	45,121,67	0,3,0	76,65,75	6,5,2	239	149	0.000757725	0.0262392	1.0,0.962,1.0	0.888,0.89,0.959	0.075
37231	Gtpbp6	107999	NC_000071.7	-	110254518	110254646	110254131	110254202	110255721	110256204	37231	61,138,88	0,3,0	87,77,79	6,5,2	277	149	0.00048545	0.0190279	1.0,0.961,1.0	0.886,0.892,0.955	0.076
37234	Gtpbp6	107999	NC_000071.7	-	110254518	110254649	110254131	110254202	110255721	110256204	37234	59154103	0,3,0	107,91,83	6,5,2	280	149	0.000727001	0.0255162	1.0,0.965,1.0	0.905,0.906,0.957	0.066
37236	Gtpbp6	107999	NC_000071.7	-	110254518	110254806	110254131	110254202	110255721	110256204	37236	94230120	0,3,0	126108108	6,5,2	437	149	0.000258584	0.011903	1.0,0.963,1.0	0.877,0.88,0.948	0.086
37245	Gtpbp6	107999	NC_000071.7	-	110254925	110255063	110254131	110254202	110255721	110256204	37245	71,126,72	0,3,0	67,61,57	6,5,2	287	149	0.000116303	0.00657784	1.0,0.956,1.0	0.853,0.864,0.937	0.101
37269	1810055G02Rik	72056	NC_000085.7	+	3764046	3764625	3758292	3758436	3765637	3765802	37269	170296185	0,3,9	194124159	14,9,7	728	149	0.000375759	0.0157829	1.0,0.953,0.808	0.739,0.738,0.823	0.154
37270	1810055G02Rik	72056	NC_000085.7	+	3764403	3764625	3758284	3758436	3765637	3765802	37270	155181106	0,3,9	120,78,110	14,9,7	371	149	0.000257021	0.0118395	1.0,0.96,0.825	0.775,0.777,0.863	0.123
37271	1810055G02Rik	72056	NC_000085.7	+	3764406	3764625	3758292	3758436	3765637	3765802	37271	133160101	0,3,9	104,71,107	14,9,7	368	149	0.000373296	0.0156999	1.0,0.956,0.82	0.75,0.762,0.861	0.134
37328	Zfand2a	100494	NC_000071.7	-	139459484	139459550	139456970	139459309	139460607	139460759	37328	73,174,57	0,10,1	87,70,60	19,13,1	215	149	0.00019612	0.00970709	1.0,0.923,0.975	0.76,0.789,0.977	0.124
37370	Setd2	235626	NC_000075.7	+	110406189	110406406	110402679	110403342	110419455	110419504	37370	81,103,47	214362156	58,43,41	308175284	366	149	0.000193908	0.00963283	0.134,0.104,0.109	0.071,0.091,0.056	0.043
37390	Atf2	11909	NC_000068.8	-	73653544	73653650	73646666	73649492	73658815	73659022	37390	416911379	22,59,20	578326498	73,30,52	255	149	5.55085e-05	0.00385363	0.917,0.9,0.917	0.822,0.864,0.848	0.067
37391	Atf2	11909	NC_000068.8	-	73655602	73655747	73646666	73649492	73658815	73659022	37391	12,56,17	22,59,20	23,15,7	73,30,52	294	149	5.80681e-05	0.00395565	0.217,0.325,0.301	0.138,0.202,0.064	0.146
37404	Slc46a3	71706	NC_000071.7	-	147831290	147831406	147830642	147830855	147831518	147831670	37404	5,1,2	2,0,0	0,3,6	5,1,2	265	149	0.000946955	0.0307085	0.584,1.0,1.0	0.0,0.628,0.628	0.443
37422	Lnpk	69605	NC_000068.8	-	74358435	74358518	74345179	74352641	74359974	74360145	37422	47,76,47	46,109,61	122,77,104	17,16,26	232	149	0	0	0.396,0.309,0.331	0.822,0.756,0.72	-0.421
37530	Yipf4	67864	NC_000083.7	+	74797475	74797707	74796474	74796789	74799340	74799500	37530	25,38,8	190332192	52,32,46	232171158	381	149	8.91568e-07	0.000146632	0.049,0.043,0.016	0.081,0.068,0.102	-0.048
37547	Gm35266	102638784	NC_000068.8	-	77076520	77076688	77075360	77075430	77110898	77111160	37547	7,5,9	52,52,28	24,5,29	37,22,20	317	149	7.47023e-05	0.00470962	0.06,0.043,0.131	0.234,0.097,0.405	-0.167
37680	Itgae	16407	NC_000077.7	+	73031492	73031588	73029592	73029688	73036366	73036477	37680	12,48,22	2,7,1	22,7,2	0,0,1	245	149	0.00138738	0.0403808	0.785,0.807,0.93	1.0,1.0,0.549	-0.009
37719	Rsrc2	208606	NC_000071.7	-	123873884	123873959	123871618	123871698	123874621	123874744	37719	67,144,83	277746313	131,96,142	128,104,80	224	149	0	0	0.139,0.114,0.15	0.405,0.38,0.541	-0.308
37724	Rsrc2	208606	NC_000071.7	-	123883559	123883652	123883017	123883174	123887351	123887522	37724	59,120,45	100273121	17,12,15	90,71,70	242	149	3.04849e-06	0.000394439	0.266,0.213,0.186	0.104,0.094,0.117	0.117
37739	Ahcyl2	74340	NC_000072.7	+	29799437	29799583	29768485	29768905	29863141	29863250	37739	15,34,15	44,75,27	14,4,11	66,39,46	295	149	0.000884058	0.029259	0.147,0.186,0.219	0.097,0.049,0.108	0.099
37791	Krit1	79264	NC_000071.7	+	3886777	3886894	3882019	3882226	3890873	3894515	37791	247444177	26,56,22	240174210	43,30,62	266	149	0.000994637	0.0319008	0.842,0.816,0.818	0.758,0.765,0.655	0.099
37844	Zfp647	239546	NC_000081.7	-	76805048	76805226	76802168	76802261	76805315	76805594	37844	3,5,5	3,5,1	6,2,1	0,0,0	327	149	1.51587e-09	6.54224e-07	0.313,0.313,0.695	1.0,1.0,1.0	-0.56
37892	Haus6	230376	NC_000070.7	-	86513599	86513793	86512977	86513104	86517495	86517666	37892	238489252	1,5,2	373190278	13,5,7	343	149	0.000262155	0.0120329	0.99,0.977,0.982	0.926,0.943,0.945	0.045
37919	Map4k1	26411	NC_000073.7	+	28701772	28701828	28701344	28701415	28702521	28702704	37919	23,65,24	0,1,2	29,23,30	6,7,3	205	149	1.45197e-05	0.00136307	1.0,0.979,0.897	0.778,0.705,0.879	0.171
37978	Zbtb43	71834	NC_000068.8	-	33354925	33354986	33340298	33345135	33358444	33358592	37978	40,64,35	9,18,4	74,32,58	6,2,2	210	149	0.000279381	0.0126076	0.759,0.716,0.861	0.897,0.919,0.954	-0.145
37979	Zbtb43	71834	NC_000068.8	-	33354925	33355049	33340298	33345135	33358444	33358592	37979	39,59,35	9,18,4	78,26,53	6,2,2	273	149	0.000468932	0.0185228	0.703,0.641,0.827	0.876,0.876,0.935	-0.172
37981	Wdr78	242584	NC_000070.7	-	102899809	102899913	102895261	102896538	102905406	102905563	37981	0,2,2	14,48,15	5,11,2	36,28,28	253	149	0.00144544	0.0416258	0.0,0.024,0.073	0.076,0.188,0.04	-0.069
38036	Postn	50706	NC_000069.7	+	54292628	54292706	54291904	54291994	54296759	54296801	38036	18,23,31	0,2,0	18,42,11	3,5,0	227	149	0.00182927	0.0496508	1.0,0.883,1.0	0.798,0.846,1.0	0.08
38065	Ablim2	231148	NC_000071.7	+	36000511	36000610	35998624	35998745	36006147	36006249	38065	2,12,0	3,5,3	0,0,2	2,6,3	248	149	0.00137826	0.0402179	0.286,0.59,0.0	0.0,0.0,0.286	0.197
38172	Cc2d2b	668310	NC_000085.7	+	40778752	40778891	40776744	40776892	40779629	40779833	38172	3,4,2	1,5,1	1,0,1	0,1,0	288	149	0.00139759	0.040575	0.608,0.293,0.509	1.0,0.0,1.0	-0.197
38197	Rrbp1	81910	NC_000068.8	-	143791591	143791675	143791189	143791288	143792347	143792443	38197	317618346	1,0,3	411345426	11,6,11	233	149	2.47483e-05	0.00208035	0.995,1.0,0.987	0.96,0.974,0.961	0.029
38214	Rrbp1	81910	NC_000068.8	-	143827056	143828089	143816380	143816529	143830067	143832186	38214	41,77,68	153286131	210149214	183124168	1182	149	0	0	0.033,0.033,0.061	0.126,0.132,0.138	-0.09
38225	Ddb2	107986	NC_000068.8	-	91042624	91042670	91041923	91042357	91042794	91042959	38225	250545158	2,3,8	171,97,197	17,6,22	195	149	3.62325e-11	2.17754e-08	0.99,0.993,0.938	0.885,0.925,0.872	0.08
38227	Ddb2	107986	NC_000068.8	-	91047010	91047143	91042869	91042959	91047397	91047575	38227	133,292,92	4,7,4	73,47,85	9,3,13	282	149	4.34866e-05	0.00323652	0.946,0.957,0.924	0.811,0.892,0.776	0.116
38228	Ddb2	107986	NC_000068.8	-	91047010	91047153	91042794	91042959	91047397	91047575	38228	257594182	4,7,4	169103167	9,3,13	292	149	6.0457e-05	0.00408274	0.97,0.977,0.959	0.905,0.946,0.868	0.062
38231	Ddb2	107986	NC_000068.8	-	91047397	91047575	91041923	91042959	91064452	91064644	38231	36,79,25	16,34,29	31,15,32	44,31,43	327	149	0.00101226	0.0323327	0.506,0.514,0.282	0.243,0.181,0.253	0.208
38233	Ddb2	107986	NC_000068.8	-	91047651	91047751	91041923	91042959	91064452	91064644	38233	19,39,10	16,34,29	12,7,8	44,31,43	249	149	0.000129689	0.00709768	0.415,0.407,0.171	0.14,0.119,0.1	0.211
38236	Ddb2	107986	NC_000068.8	-	91049088	91049234	91041923	91042959	91064452	91064644	38236	126,224,74	16,34,29	72,50,76	44,31,43	295	149	1.8093e-05	0.00161372	0.799,0.769,0.563	0.453,0.449,0.472	0.252
38261	Otulinl	223433	NC_000081.7	-	27659975	27660104	27658130	27658400	27664429	27664521	38261	30,33,13	3,4,1	15,17,29	1,0,0	278	149	0.000482259	0.0189445	0.843,0.816,0.874	0.889,1.0,1.0	-0.119
38262	Otulinl	223433	NC_000081.7	-	27662424	27662574	27658130	27658400	27664429	27664521	38262	27,41,13	3,4,1	22,15,17	1,0,0	299	149	0.000523896	0.0201614	0.818,0.836,0.866	0.916,1.0,1.0	-0.132
38318	Mapk8ip1	19099	NC_000068.8	-	92215491	92215608	92215268	92215339	92215757	92215867	38318	147265127	0,0,3	203158168	6,4,6	266	149	0.000589896	0.0219524	1.0,1.0,0.96	0.95,0.957,0.94	0.038
38325	Usp45	77593	NC_000070.7	+	21817500	21817644	21816881	21816938	21824416	21825077	38325	63,93,34	18,28,12	50,27,32	32,13,32	293	149	0.00107524	0.0338114	0.64,0.628,0.59	0.443,0.514,0.337	0.188
38329	Ddx46	212880	NC_000079.7	+	55807360	55808282	55806832	55806911	55808529	55808612	38329	119,258,76	226405254	133,60,157	435323403	1071	149	1.84686e-05	0.00164266	0.068,0.081,0.04	0.041,0.025,0.051	0.024
38403	Samd10	229011	NC_000068.8	-	181239220	181239386	181238539	181238680	181240724	181241227	38403	5,15,9	0,0,0	8,3,15	1,1,4	315	149	0.000119556	0.00669116	1.0,1.0,1.0	0.791,0.587,0.639	0.328
38424	Ppp6r3	52036	NC_000085.7	-	3528277	3528364	3523768	3523866	3534830	3534916	38424	306553221	37,56,25	372216325	22,16,15	236	149	0.000467964	0.0185073	0.839,0.862,0.848	0.914,0.895,0.932	-0.064
38435	Ppp6r3	52036	NC_000085.7	-	3594107	3594255	3576701	3576934	3625640	3626191	38435	462632310	56,82,32	611368477	25,21,26	297	149	4.43732e-08	1.23527e-05	0.805,0.795,0.829	0.925,0.898,0.902	-0.099
38438	Ppp2r2d	52432	NC_000073.7	+	138450187	138450394	138448340	138448433	138470138	138470236	38438	43,125,63	198290160	63,40,23	238151179	356	149	0.00164597	0.0457613	0.083,0.153,0.141	0.1,0.1,0.051	0.042
38492	Itfg2	101142	NC_000072.7	-	128390487	128390636	128390065	128390163	128391107	128391247	38492	133156101	0,12,6	104,96,103	2,0,0	298	149	5.96994e-05	0.00405389	1.0,0.867,0.894	0.963,1.0,1.0	-0.067
38553	Rbm46os	78212	NC_000069.7	+	82824890	82825048	82786003	82786133	82848035	82850945	38553	0,2,1	1,0,0	0,0,1	1,1,0	307	149	0.00116465	0.0356974	0.0,1.0,1.0	0.0,0.0,1.0	0.333
38584	Plk4	20873	NC_000069.7	+	40760921	40761022	40759442	40760355	40763181	40763543	38584	184508302	6,12,3	381243330	24,11,12	250	149	0.00104199	0.0329754	0.948,0.962,0.984	0.904,0.929,0.942	0.04
38585	Plk4	20873	NC_000069.7	+	40760965	40761022	40759442	40760355	40763181	40763543	38585	44,153,82	6,12,3	105,52,82	24,11,12	206	149	0.000520715	0.020063	0.841,0.902,0.952	0.76,0.774,0.832	0.11
38632	Nphp1	53885	NC_000068.8	-	127595892	127595987	127589919	127590032	127598011	127598088	38632	78,92,41	0,2,1	47,46,51	7,0,5	244	149	0.000327575	0.014262	1.0,0.966,0.962	0.804,1.0,0.862	0.087
38635	Nphp1	53885	NC_000068.8	-	127595892	127595992	127589919	127590032	127598011	127598088	38635	191,249,93	0,2,1	114115119	7,0,5	249	149	0.00148483	0.0424938	1.0,0.987,0.982	0.907,1.0,0.934	0.043
38677	Add1	11518	NC_000071.7	+	34774779	34774824	34773906	34774158	34776693	34776795	38677	8,13,11	373374196	2,4,0	278203289	194	149	0.000748046	0.0260162	0.016,0.026,0.041	0.005,0.015,0.0	0.021
38749	Mga	29808	NC_000068.8	+	119771702	119772326	119768972	119769267	119776652	119776943	38749	441873365	21,60,26	638327546	80,41,51	773	149	0.000108872	0.00627974	0.802,0.737,0.73	0.606,0.606,0.674	0.128
38752	Mga	29808	NC_000068.8	+	119782300	119782445	119781566	119781694	119783355	119783407	38752	42,49,23	124189120	18,6,25	230108194	294	149	4.20193e-08	1.17482e-05	0.147,0.116,0.089	0.038,0.027,0.061	0.075
38772	Dstyk	213452	NC_000067.7	+	132379278	132380732	132377049	132377713	132380824	132381057	38772	33,97,31	93,148,66	18,15,27	102,77,124	1603	149	2.22471e-07	4.55612e-05	0.032,0.057,0.042	0.016,0.018,0.02	0.026
38810	Qpctl	67369	NC_000073.7	-	18878808	18878961	18878584	18878684	18880794	18881076	38810	52,90,35	0,1,0	50,27,45	2,4,2	302	149	0.000813053	0.0274891	1.0,0.978,1.0	0.925,0.769,0.917	0.122
38839	Tln1	21894	NC_000070.7	-	43554277	43554407	43553445	43553550	43555046	43555174	38839	28,26,19	2,0,0	27,13,35	2,6,3	279	149	0.00026401	0.012075	0.882,1.0,1.0	0.878,0.536,0.862	0.202
38948	Sipa1l3	74206	NC_000073.7	-	29023594	29023676	29016686	29021712	29025187	29025323	38948	150,178,88	3,0,1	165,81,146	14,5,11	231	149	9.74103e-08	2.31146e-05	0.97,1.0,0.983	0.884,0.913,0.895	0.087
38962	Sipa1l3	74206	NC_000073.7	-	29187684	29187749	29134173	29134250	29203275	29203340	38962	2,0,2	1,1,2	4,2,8	1,1,0	214	149	0.0016818	0.0464962	0.582,0.0,0.41	0.736,0.582,1.0	-0.442
38984	Ppip5k1	327655	NC_000068.8	-	121147135	121147249	121141037	121142963	121152135	121152273	38984	38,46,30	1,6,3	27,21,27	7,7,8	263	149	0.00156301	0.0441224	0.956,0.813,0.85	0.686,0.63,0.657	0.215
38993	Ppip5k1	327655	NC_000068.8	-	121158125	121158251	121152135	121152273	121162038	121162129	38993	44,64,26	1,3,2	40,21,43	8,8,13	275	149	2.2548e-06	0.000308505	0.96,0.92,0.876	0.73,0.587,0.642	0.266
39001	Erc1	111173	NC_000072.7	-	119690640	119690772	119671531	119671692	119699133	119699269	39001	112258130	1,6,4	205,94,158	15,5,13	281	149	0.000167421	0.00861985	0.983,0.958,0.945	0.879,0.909,0.866	0.077
39081	A630026N12Rik	320961	NC_000068.8	-	126481129	126481264	126470831	126472302	126488482	126488665	39081	151261155	2,2,1	165128150	13,4,2	284	149	0.000124713	0.00687805	0.975,0.986,0.988	0.869,0.944,0.975	0.054
39082	A630026N12Rik	320961	NC_000068.8	-	126481148	126481264	126470826	126472302	126488482	126488665	39082	243413234	2,2,1	290218242	13,4,2	265	149	0.000583229	0.02178	0.986,0.991,0.992	0.926,0.968,0.986	0.03
39095	A630026N12Rik	320961	NC_000068.8	-	126504910	126505008	126500389	126500497	126517275	126517953	39095	21,48,24	109196104	50,39,53	118,80,90	247	149	5.98398e-06	0.000664604	0.104,0.129,0.122	0.204,0.227,0.262	-0.113
39160	Pex2	19302	NC_000069.7	-	5630192	5630258	5628679	5628789	5641097	5642309	39160	4,8,4	110,85,42	6,15,5	39,41,47	215	149	0.00165018	0.0458311	0.025,0.061,0.062	0.096,0.202,0.069	-0.073
39173	Zeb1	21417	NC_000084.7	+	5633203	5633357	5591877	5591967	5641381	5641518	39173	5,5,3	0,4,3	2,4,4	0,0,1	303	149	7.04653e-05	0.00455411	1.0,0.381,0.33	1.0,1.0,0.663	-0.317
39182	Zeb1	21417	NC_000084.7	+	5641381	5641518	5591329	5591799	5705042	5705243	39182	2,7,2	1,0,0	2,5,4	5,2,3	286	149	1.02446e-05	0.00103258	0.51,1.0,1.0	0.172,0.566,0.41	0.454
39195	1700086O06Rik	73516	NC_000084.7	-	38373891	38374006	38372625	38372804	38382766	38383618	39195	3,5,3	1,3,1	5,2,2	1,0,0	264	149	0.000334726	0.0144711	0.629,0.485,0.629	0.738,1.0,1.0	-0.332
39236	Fastkd5	380601	NC_000068.8	-	130437011	130437073	130424329	130433934	130439217	130439376	39236	15,39,19	19,66,21	11,3,10	28,28,41	211	149	0.000210856	0.0101796	0.358,0.294,0.39	0.217,0.07,0.147	0.203
39247	Ddrgk1	77006	NC_000068.8	-	130497750	130498663	130497105	130497162	130500219	130500258	39247	51,125,65	223373217	46,6,46	232202218	1062	149	5.74103e-06	0.000647689	0.031,0.045,0.04	0.027,0.004,0.029	0.019
39253	Rnf152	320311	NC_000067.7	-	105282765	105282888	105204641	105212679	105284067	105284435	39253	3,0,0	4,2,1	1,1,1	0,0,0	272	149	8.11129e-12	5.26873e-09	0.291,0.0,0.0	1.0,1.0,1.0	-0.903
39375	Tpm1	22003	NC_000075.7	-	66955067	66955193	66943276	66943410	66955405	66955531	39375	148,56,53	91,13,10	85123142	16,14,13	275	149	0.00164595	0.0457613	0.468,0.7,0.742	0.742,0.826,0.855	-0.171
39376	Tpm1	22003	NC_000075.7	-	66955405	66955531	66955067	66955193	66956300	66956954	39376	99,7,14	178,68,67	9,19,24	107159184	275	149	9.73309e-05	0.00581148	0.232,0.053,0.102	0.044,0.061,0.066	0.072
39388	Pex5l	58869	NC_000069.7	-	33078844	33078949	33069113	33069225	33134613	33134685	39388	2,4,1	0,2,1	0,0,0	1,1,2	254	149	3.88747e-06	0.000470787	1.0,0.54,0.37	0.0,0.0,0.0	0.637
39483	Stag1	20842	NC_000075.7	+	100835538	100835649	100833659	100833834	100836273	100836388	39483	6361539760	27,75,23	895661770	82,75,69	260	149	1.43301e-09	6.22642e-07	0.931,0.922,0.95	0.862,0.835,0.865	0.08
39485	Senp6	215351	NC_000075.7	+	79994711	79994805	79973861	79974854	79997130	79997188	39485	150242110	4,2,2	190111133	10,6,8	243	149	0.000548275	0.0208623	0.958,0.987,0.971	0.921,0.919,0.911	0.055
39517	Tead2	21677	NC_000073.7	+	44873104	44873169	44870066	44870125	44875076	44875219	39517	78191119	0,3,1	173113150	7,1,9	214	149	0.00139617	0.040552	1.0,0.978,0.988	0.945,0.987,0.921	0.038
39533	Sytl1	269589	NC_000070.7	-	132982843	132982943	132980765	132980971	132983044	132983123	39533	14,32,6	0,1,0	21,13,10	6,0,2	249	149	0.000118429	0.00664544	1.0,0.95,1.0	0.677,1.0,0.749	0.175
39596	Mllt10	17354	NC_000068.8	+	18114592	18114702	18106268	18106323	18127055	18127159	39596	122206106	5,5,5	124103116	1,0,2	259	149	0.00172056	0.0473437	0.933,0.96,0.924	0.986,1.0,0.971	-0.047
39627	2500004C02Rik	72326	NC_000068.8	-	153187037	153187098	153182956	153184784	153187796	153188048	39627	2,6,8	5,8,13	1,0,5	23,17,11	210	149	0.000889242	0.0293731	0.221,0.347,0.304	0.03,0.0,0.244	0.199
39634	Trnau1ap	71787	NC_000070.7	-	132052662	132052800	132052518	132052571	132053256	132053356	39634	16,53,34	107338179	10,10,20	249212241	287	149	9.58406e-08	2.28264e-05	0.072,0.075,0.09	0.02,0.024,0.041	0.051
39636	Trnau1ap	71787	NC_000070.7	-	132052662	132052800	132052518	132052571	132056663	132058007	39636	7,41,32	18,80,51	14,11,14	66,73,53	287	149	2.62609e-05	0.00218465	0.168,0.21,0.246	0.099,0.073,0.121	0.11
39883	Ddb1	13194	NC_000085.7	+	10604852	10605022	10604489	10604599	10605125	10605228	39883	177325361302	15,21,8	184413121685	31,13,43	319	149	2.64456e-05	0.00219433	0.982,0.983,0.987	0.965,0.979,0.948	0.02
39972	Fech	14151	NC_000084.7	-	64616404	64616528	64611721	64611841	64621971	64622169	39972	195388175	5,14,2	204121169	12,9,21	273	149	3.63576e-05	0.00280337	0.955,0.938,0.979	0.903,0.88,0.815	0.091
40001	Radx	102871	NC_000086.8	+	138413891	138414056	138412293	138412398	138414982	138415143	40001	86235108	4,6,0	136,76,137	14,7,13	314	149	1.00564e-05	0.0010184	0.911,0.949,1.0	0.822,0.837,0.833	0.123
40003	Radx	102871	NC_000086.8	+	138413894	138414056	138412293	138412398	138414982	138415143	40003	97285124	4,6,0	131,88,145	14,7,13	311	149	1.65348e-06	0.000237872	0.921,0.958,1.0	0.818,0.858,0.842	0.12
40012	Slc1a6	20513	NC_000076.7	+	78629123	78629166	78626998	78627203	78631757	78632101	40012	106,35,11	8,4,0	23,22,21	0,0,0	192	149	0.000159772	0.00831255	0.911,0.872,1.0	1.0,1.0,1.0	-0.072
40013	Slc1a6	20513	NC_000076.7	+	78629123	78629166	78626998	78627203	78635862	78636096	40013	17,3,2	11,1,4	7,2,5	1,0,1	192	149	0.000148185	0.00783636	0.545,0.7,0.28	0.845,1.0,0.795	-0.372
40024	Tuft1	22156	NC_000069.7	-	94546701	94546776	94546231	94546333	94566031	94566179	40024	26,63,23	34,93,46	16,14,8	66,32,77	224	149	1.42608e-05	0.00134465	0.337,0.311,0.25	0.139,0.225,0.065	0.156
40043	Coq2	71883	NC_000071.7	-	100815337	100815924	100811445	100811766	100821854	100822154	40043	123,205,94	5,5,0	133,68,129	0,0,2	736	149	0.00171279	0.0471702	0.833,0.892,1.0	1.0,1.0,0.929	-0.068
40045	Coq2	71883	NC_000071.7	-	100815757	100815924	100811445	100811567	100821854	100822154	40045	76,227,98	43,98,33	163,81,120	27,25,22	316	149	0.00045649	0.0181652	0.455,0.522,0.583	0.74,0.604,0.72	-0.168
40097	Unc13b	22249	NC_000070.7	+	43161442	43161478	43101800	43101874	43165743	43165978	40097	9,13,2	0,0,0	2,3,4	2,4,1	185	149	1.06695e-06	0.000166937	1.0,1.0,1.0	0.446,0.377,0.763	0.471
40102	Unc13b	22249	NC_000070.7	+	43170249	43178334	43165743	43165978	43180327	43180642	40102	341,105,25	97,80,21	30,29,65	66,32,65	8234	149	3.28114e-10	1.56294e-07	0.06,0.023,0.021	0.008,0.016,0.018	0.021
40114	B230208H11Rik	320273	NC_000076.7	-	12798109	12798202	12797352	12797461	12798317	12798871	40114	0,1,0	2,9,2	6,4,4	6,2,5	242	149	9.72936e-07	0.000155529	0.0,0.064,0.0	0.381,0.552,0.33	-0.4
40122	Abhd2	54608	NC_000073.7	+	78940324	78940468	78923001	78923087	78944255	78944355	40122	0,0,0	33,87,36	5,2,7	53,36,53	293	149	0.000498331	0.0194512	0.0,0.0,0.0	0.046,0.027,0.063	-0.045
40151	Prkci	18759	NC_000069.7	+	31079278	31079368	31072698	31072820	31080401	31080452	40151	272339218	7,6,8	431240317	18,18,19	239	149	0.00135594	0.03977	0.96,0.972,0.944	0.937,0.893,0.912	0.045
40188	Macroh2a2	404634	NC_000076.7	-	61576154	61576214	61574418	61575241	61576913	61577088	40188	10,8,5	83,110,63	6,1,1	129,91,80	209	149	0.000827596	0.0278782	0.079,0.049,0.054	0.032,0.008,0.009	0.044
40242	Atp6v1h	108664	NC_000067.7	+	5153774	5153848	5153308	5153501	5154639	5154786	40242	26,83,41	237468244	65,41,54	257204170	223	149	0.00117677	0.0359322	0.068,0.106,0.101	0.145,0.118,0.175	-0.054
40247	Atp6v1h	108664	NC_000067.7	+	5163585	5163675	5159231	5159334	5165837	5165951	40247	5051071490	6,7,2	605476494	17,13,15	239	149	9.83786e-07	0.000156206	0.981,0.99,0.993	0.957,0.958,0.954	0.032
40248	Atp6v1h	108664	NC_000067.7	+	5163585	5163716	5159231	5159334	5165837	5165951	40248	226457245	6,7,2	283202236	17,13,15	280	149	1.39866e-06	0.000206498	0.952,0.972,0.985	0.899,0.892,0.893	0.075
40366	Pphln1	223828	NC_000081.7	+	93357552	93357672	93353331	93353411	93362985	93363126	40366	435846430	8,16,6	583378436	41,17,10	269	149	6.49816e-06	0.00071309	0.968,0.967,0.975	0.887,0.925,0.96	0.046
40393	Ak9	633979	NC_000076.7	+	41283345	41283564	41282823	41283030	41284940	41285154	40393	8,16,9	1,1,0	15,8,15	1,1,6	368	149	0.00110655	0.0345092	0.764,0.866,1.0	0.859,0.764,0.503	0.168
40394	Klhl17	231003	NC_000070.7	-	156307754	156307895	156307397	156307538	156308022	156308171	40394	30,28,15	0,0,0	15,16,29	2,2,2	290	149	0.0017977	0.048922	1.0,1.0,1.0	0.794,0.804,0.882	0.173
40461	Celf1	13046	NC_000068.8	+	90840737	90840923	90839546	90839660	90843043	90843187	40461	5191001513	12,24,7	754549617	57,25,25	335	149	4.27783e-07	7.88541e-05	0.951,0.949,0.97	0.855,0.907,0.917	0.064
40462	Celf1	13046	NC_000068.8	+	90840737	90841908	90839546	90839660	90843043	90843187	40462	334616301	12,24,7	498349526	57,25,25	1320	149	0.00110905	0.0345535	0.759,0.743,0.829	0.497,0.612,0.704	0.173
40495	Tcfl5	277353	NC_000068.8	-	180277046	180277188	180263748	180264507	180280196	180280440	40495	3921218522	14,61,24	674437502	98,74,74	291	149	1.11022e-16	2.09982e-13	0.935,0.911,0.918	0.779,0.751,0.776	0.153
40631	Scai	320271	NC_000068.8	-	39040325	39040426	39022966	39023098	39080000	39080045	40631	25,62,20	38,71,43	56,39,51	46,31,32	250	149	0.0011601	0.0356492	0.282,0.342,0.217	0.42,0.429,0.487	-0.165
40655	Dph7	67228	NC_000068.8	+	24853467	24853555	24848929	24852637	24855568	24855666	40655	16,3,1	3,2,2	5,9,6	0,1,0	237	149	1.53742e-05	0.00143283	0.77,0.485,0.239	1.0,0.85,1.0	-0.452
40715	Ezh2	14056	NC_000072.7	-	47518778	47518904	47517610	47517789	47519299	47519340	40715	150254131	81,180,68	234151240	59,52,65	275	149	6.6195e-08	1.68892e-05	0.501,0.433,0.511	0.682,0.611,0.667	-0.172
40763	Cenpe	229841	NC_000069.7	+	134948237	134948393	134947823	134948114	134949360	134949639	40763	301634285	0,0,2	475267360	19,18,33	305	149	0	0	1.0,1.0,0.986	0.924,0.879,0.842	0.114
40771	Chrnb1	11443	NC_000077.7	-	69677706	69677930	69676532	69676705	69683524	69683734	40771	42,35,8	3,4,0	27,12,30	0,0,1	373	149	0.00123157	0.0370775	0.848,0.778,1.0	1.0,1.0,0.923	-0.099
40785	C2cd3	277939	NC_000073.7	+	100084964	100085303	100081177	100081780	100089379	100089518	40785	104,152,71	0,0,0	106,55,81	1,0,9	488	149	9.29437e-05	0.00558062	1.0,1.0,1.0	0.97,1.0,0.733	0.099
40791	Tnrc6a	233833	NC_000073.7	+	122768758	122771341	122761716	122762100	122772455	122772632	40791	13341478813	50,68,34	14007571094	90,53,81	2732	149	0.000197405	0.00975433	0.593,0.542,0.566	0.459,0.438,0.424	0.127
40792	Tnrc6a	233833	NC_000073.7	+	122768758	122771341	122761716	122762100	122773366	122773542	40792	12551404783	5,7,0	13357201050	38,19,36	2732	149	0	0	0.932,0.916,1.0	0.657,0.674,0.614	0.301
40793	Tnrc6a	233833	NC_000073.7	+	122772455	122772632	122761716	122762100	122773366	122773542	40793	195223123	5,7,0	281159263	38,19,36	326	149	5.31108e-12	3.71233e-09	0.947,0.936,1.0	0.772,0.793,0.77	0.183
40796	Tnrc6a	233833	NC_000073.7	+	122779471	122779618	122778939	122779082	122779762	122779900	40796	66,110,56	144159108	69,37,27	253115240	296	149	9.99251e-10	4.49355e-07	0.187,0.258,0.207	0.121,0.139,0.054	0.113
40815	Tstd2	272027	NC_000070.7	-	46133381	46133655	46131842	46132156	46135386	46135591	40815	5,14,6	23,48,13	0,2,4	19,20,26	423	149	0.00167285	0.0463179	0.071,0.093,0.14	0.0,0.034,0.051	0.073
40825	Clptm1	56457	NC_000073.7	-	19368802	19368938	19367980	19368148	19369232	19369328	40825	7971350613	2,10,5	820611754	18,11,5	285	149	0.0014634	0.0420489	0.995,0.986,0.985	0.96,0.967,0.987	0.017
40863	Elavl2	15569	NC_000070.7	-	91148997	91149223	91134285	91141807	91152228	91152382	40863	220658369	0,0,1	336240261	7,0,7	375	149	0.00118322	0.0360949	1.0,1.0,0.993	0.95,1.0,0.937	0.035
40911	Tbl1xr1	81004	NC_000069.7	+	22143576	22143667	22130755	22131118	22233366	22233469	40911	2,2,3	0,2,0	5,1,2	4,1,2	240	149	0.00144036	0.0415169	1.0,0.383,1.0	0.437,0.383,0.383	0.393
40963	Zfp810	235050	NC_000075.7	-	22191733	22191855	22188032	22190576	22194463	22194556	40963	11,20,14	0,0,0	8,3,9	5,2,1	271	149	2.83839e-07	5.53107e-05	1.0,1.0,1.0	0.468,0.452,0.832	0.416
40964	Zfp810	235050	NC_000075.7	-	22191748	22191855	22187855	22190576	22194463	22194556	40964	23,44,25	0,0,0	18,10,18	5,2,1	256	149	1.35549e-05	0.00129518	1.0,1.0,1.0	0.677,0.744,0.913	0.222
40983	AW047730	99870	NC_000069.7	+	88065340	88065478	88063628	88063832	88066428	88066639	40983	189364168	21,63,31	270179209	79,44,75	287	149	5.65877e-05	0.00388774	0.824,0.75,0.738	0.64,0.679,0.591	0.134
40991	AW047730	99870	NC_000069.7	+	88075344	88075651	88074821	88075041	88075938	88079472	40991	280541323	9,15,10	390235304	36,31,37	456	149	4.64411e-11	2.66646e-08	0.91,0.922,0.913	0.78,0.712,0.729	0.175
41016	Smarca4	20586	NC_000075.7	+	21589248	21589347	21588745	21588973	21589611	21589689	41016	57,50,39	403626343	185,95,186	406257383	248	149	0	0	0.078,0.046,0.064	0.215,0.182,0.226	-0.145
41063	Baiap2	108100	NC_000077.7	+	119891377	119891412	119889459	119889528	119897184	119897608	41063	14,27,27	0,0,0	15,12,11	10,0,0	184	149	0.000719005	0.0253426	1.0,1.0,1.0	0.548,1.0,1.0	0.151
41098	Anks6	75691	NC_000070.7	-	47035715	47035919	47033115	47033269	47038913	47038963	41098	26,73,33	2,1,0	41,28,41	5,3,4	353	149	0.000423452	0.017226	0.846,0.969,1.0	0.776,0.798,0.812	0.143
41122	4932438A13Rik	229227	NC_000069.7	+	37061133	37061345	37058987	37059156	37062542	37062741	41122	292629285	0,0,0	401198367	7,9,5	361	149	2.88388e-06	0.000378471	1.0,1.0,1.0	0.959,0.901,0.968	0.057
41126	4932438A13Rik	229227	NC_000069.7	+	37077118	37077181	37076532	37076623	37080379	37080492	41126	23,53,22	8,32,4	63,19,52	3,6,2	212	149	0.000384951	0.0160707	0.669,0.538,0.794	0.937,0.69,0.948	-0.191
41151	Nras	18176	NC_000069.7	+	102971431	102971473	102970645	102970769	102971549	102978474	41151	352874381	9,24,7	621393502	8,4,3	191	149	0.00117455	0.0358987	0.968,0.966,0.977	0.984,0.987,0.992	-0.017
41283	Srsf11	69207	NC_000069.7	-	157730334	157730398	157728477	157729868	157732361	157732495	41283	19,23,13	49,33,24	38,20,49	24,14,18	213	149	2.03919e-06	0.000284452	0.213,0.328,0.275	0.526,0.5,0.656	-0.289
41285	Srsf11	69207	NC_000069.7	-	157737627	157737703	157737088	157737285	157742152	157742311	41285	3,6,4	171,169,88	12,7,13	93,81,156	225	149	0.000234451	0.0110451	0.011,0.023,0.029	0.079,0.054,0.052	-0.041
41301	Hibch	227095	NC_000067.7	+	52952889	52953009	52944529	52944611	52959421	52960145	41301	46,79,50	0,0,0	45,42,39	2,3,5	269	149	3.47496e-05	0.00271208	1.0,1.0,1.0	0.926,0.886,0.812	0.125
41302	Hibch	227095	NC_000067.7	+	52955795	52955829	52944529	52944611	52959421	52960145	41302	14,26,13	0,0,0	10,10,19	2,3,5	183	149	2.30759e-06	0.000313725	1.0,1.0,1.0	0.803,0.731,0.756	0.237
41320	Arfrp1	76688	NC_000068.8	-	181006397	181006491	181005806	181005889	181007011	181007197	41320	8,6,2	1,2,4	3,3,2	1,0,0	243	149	8.02459e-05	0.00501974	0.831,0.648,0.235	0.648,1.0,1.0	-0.311
41349	Hivep3	16656	NC_000070.7	+	119671874	119671987	119590934	119591059	119729233	119729469	41349	4,28,4	1,0,1	11,8,11	6,1,5	262	149	0.000133264	0.0072563	0.695,1.0,0.695	0.51,0.82,0.556	0.168
41353	Hivep3	16656	NC_000070.7	+	119951160	119956647	119922063	119922260	119960908	119961051	41353	208351191	1,0,0	300178332	4,3,0	5636	149	8.48122e-05	0.00525934	0.846,1.0,1.0	0.665,0.611,1.0	0.19
41364	Gm30273	102632116	NC_000074.7	-	125400395	125400532	125400186	125400266	125401100	125401180	41364	123,229,72	0,0,0	132,80,114	12,0,4	286	149	2.67434e-06	0.000356797	1.0,1.0,1.0	0.851,1.0,0.937	0.071
41383	Stk38l	232533	NC_000072.7	+	146673595	146673719	146673079	146673197	146674815	146674911	41383	357938417	5,11,8	637383431	25,7,18	273	149	0.000371987	0.01566	0.975,0.979,0.966	0.933,0.968,0.929	0.03
41411	Ggps1	14593	NC_000079.7	-	14233508	14233796	14232380	14232473	14237790	14238319	41411	35,73,27	92288143	15,22,11	156,126,85	437	149	0.000267156	0.0121345	0.115,0.08,0.06	0.032,0.056,0.042	0.042
41431	Dcst1	77772	NC_000069.7	-	89248169	89248244	89247707	89247779	89248814	89248884	41431	61,199,63	3,12,5	104,56,93	21,17,16	224	149	4.31936e-06	0.00051059	0.931,0.917,0.893	0.767,0.687,0.795	0.164
41538	Slc35a3	229782	NC_000069.7	-	116427370	116427534	116424812	116426129	116428551	116428649	41538	416914527	22,19,12	654450491	49,26,48	313	149	4.67306e-08	1.27875e-05	0.9,0.958,0.954	0.864,0.892,0.83	0.075
41557	Mpzl1	68481	NC_000067.7	-	165429318	165429424	165419749	165421246	165432178	165432311	41557	231244144	94188105	375254262	78,59,62	255	149	7.63335e-09	2.66777e-06	0.589,0.431,0.445	0.737,0.716,0.712	-0.233
41582	Mlf1	17349	NC_000069.7	+	67287299	67290757	67281430	67281595	67291883	67292031	41582	227128134	181714312	60,73,100	284272260	3607	149	0.000267482	0.0121345	0.049,0.007,0.017	0.009,0.011,0.016	0.012
41657	Pdgfc	54635	NC_000069.7	+	81038324	81038383	80943722	80944861	81048711	81048907	41657	1,0,0	31,5,7	5,1,3	5,4,11	208	149	1.74534e-05	0.00158079	0.023,0.0,0.0	0.417,0.152,0.163	-0.236
41690	Stxbp1	20910	NC_000068.8	-	32686027	32686182	32668958	32679649	32688116	32688202	41690	162352169	0,0,3	277137238	9,5,2	304	149	0.000687581	0.0245233	1.0,1.0,0.965	0.938,0.931,0.983	0.038
41728	Atf4	11911	NC_000081.7	+	80118634	80118759	80118291	80118382	80120005	80120354	41728	3,0,2	21,37,26	11,8,4	43,24,37	274	149	0.000719628	0.0253426	0.072,0.0,0.04	0.122,0.153,0.056	-0.073
41831	Fut8	53618	NC_000078.7	+	77370618	77370711	77324134	77324229	77378669	77379103	41831	130211107	26,26,9	107,80,123	33,19,31	242	149	0.00136854	0.0400024	0.755,0.833,0.88	0.666,0.722,0.71	0.123
41923	Hspa14	50497	NC_000068.8	-	3509329	3510057	3505565	3508786	3512051	3512134	41923	82,107,73	2,8,0	103,63,85	0,0,0	877	149	1.75252e-05	0.00158361	0.874,0.694,1.0	1.0,1.0,1.0	-0.144
41924	Hspa14	50497	NC_000068.8	-	3509329	3510132	3505565	3508786	3512051	3512134	41924	86,121,72	2,8,0	110,64,90	0,0,0	952	149	1.60933e-05	0.00148797	0.871,0.703,1.0	1.0,1.0,1.0	-0.142
41925	Hspa14	50497	NC_000068.8	-	3512051	3512134	3503773	3503822	3512210	3512291	41925	5731463772	18,15,13	943688838	6,4,8	232	149	0.00160254	0.0448643	0.953,0.984,0.974	0.99,0.991,0.985	-0.018
41981	Inpp5k	19062	NC_000077.7	+	75483014	75483045	75478887	75479178	75489005	75489154	41981	412745408	4,10,5	580500506	24,12,17	180	149	7.11307e-05	0.004565	0.988,0.984,0.985	0.952,0.972,0.961	0.024
41993	Eva1c	70967	NC_000082.7	+	90666453	90666577	90627746	90628320	90672926	90673079	41993	1,2,1	0,1,0	1,0,0	1,1,1	273	149	4.18178e-06	0.000496151	1.0,0.522,1.0	0.353,0.0,0.0	0.723
42018	Lin28b	380669	NC_000076.7	-	45346146	45346400	45345132	45345314	45352443	45352492	42018	26,63,23	30,73,39	19,9,9	66,44,66	403	149	3.05711e-09	1.23642e-06	0.243,0.242,0.179	0.096,0.07,0.048	0.15
42019	Lin28b	380669	NC_000076.7	-	45346146	45346436	45345132	45345314	45352443	45352492	42019	21,62,21	30,73,39	23,11,12	66,44,66	439	149	2.70973e-06	0.000359282	0.192,0.224,0.155	0.106,0.078,0.058	0.11
42023	Casc1	320662	NC_000072.7	-	145121128	145123226	145120983	145121050	145124685	145124900	42023	26,77,29	0,0,0	22,13,18	1,2,3	2247	149	5.53441e-08	1.45859e-05	1.0,1.0,1.0	0.593,0.301,0.285	0.607
42106	Kif27	75050	NC_000079.7	-	58485356	58485500	58478732	58478939	58502378	58502761	42106	43,86,66	0,3,0	61,26,57	4,3,7	293	149	5.45547e-05	0.00380086	1.0,0.936,1.0	0.886,0.815,0.805	0.143
42111	Kif27	75050	NC_000079.7	-	58506376	58506482	58502378	58502761	58506716	58506897	42111	3,10,6	9,26,10	12,5,13	8,5,7	255	149	0.00154105	0.0436367	0.163,0.183,0.26	0.467,0.369,0.52	-0.25
42112	Kif27	75050	NC_000079.7	-	58506376	58506527	58502378	58502761	58506716	58506897	42112	4,10,4	9,26,10	15,4,14	8,5,7	300	149	0.000838387	0.0282121	0.181,0.16,0.166	0.482,0.284,0.498	-0.252
42120	Psme4	103554	NC_000077.7	+	30777008	30777069	30773058	30773154	30780349	30780405	42120	15,34,13	75,179,91	7,7,8	197106155	210	149	1.49234e-07	3.29781e-05	0.124,0.119,0.092	0.025,0.045,0.035	0.077
42204	Melk	17279	NC_000070.7	+	44337991	44338051	44325640	44325739	44340625	44340745	42204	7,24,6	0,0,1	10,8,4	4,2,2	209	149	2.29729e-05	0.00196188	1.0,1.0,0.811	0.641,0.74,0.588	0.281
42280	Atp8b2	54667	NC_000069.7	-	89848981	89849112	89846791	89848738	89850636	89850775	42280	364260119	14,26,5	182133194	33,24,18	280	149	7.53714e-05	0.00474714	0.933,0.842,0.927	0.746,0.747,0.852	0.119
42311	Ahsa1	217737	NC_000078.7	+	87319896	87319998	87319345	87319474	87320220	87320272	42311	6091397621	3,2,0	1027698823	12,13,16	251	149	1.3933e-05	0.0013215	0.992,0.998,1.0	0.981,0.97,0.968	0.024
42321	Ttf2	74044	NC_000069.7	-	100857510	100857653	100857150	100857242	100858317	100858499	42321	72,101,47	0,10,0	81,45,77	0,0,0	292	149	0.000672534	0.024107	1.0,0.837,1.0	1.0,1.0,1.0	-0.054
42410	Pcna	18538	NC_000068.8	-	132085938	132086061	132081411	132082546	132087875	132087994	42410	256339153	18,13,0	236167240	5,4,0	272	149	0.00120763	0.0365106	0.886,0.935,1.0	0.963,0.958,1.0	-0.033
42463	Nup98	269966	NC_000073.7	-	101818569	101818710	101812895	101813029	101825519	101825612	42463	144264123	21,32,23	189,93,161	77,37,39	290	149	6.26282e-06	0.000691988	0.779,0.809,0.733	0.558,0.564,0.68	0.173
42465	Ralgds	19730	NC_000068.8	+	28430722	28430833	28403036	28403572	28432301	28432495	42465	139267184	0,4,0	214169241	19,12,17	260	149	1.69413e-11	1.0577e-08	1.0,0.975,1.0	0.866,0.89,0.89	0.11
42466	Ralgds	19730	NC_000068.8	+	28430722	28430833	28423020	28423745	28432301	28432495	42466	88194109	1,0,0	142,88,126	9,0,8	260	149	8.77245e-06	0.000906948	0.981,1.0,1.0	0.9,1.0,0.9	0.06
42539	Trpc1	22063	NC_000075.7	-	95618872	95618974	95614059	95614262	95625249	95625404	42539	30,45,25	15,35,13	82,29,59	4,3,2	251	149	2.9754e-14	4.25191e-11	0.543,0.433,0.533	0.924,0.852,0.946	-0.404
42577	Phf14	75725	NC_000072.7	+	11933251	11934018	11926725	11926836	11941428	11941573	42577	568789425	22,47,16	547371478	12,8,9	916	149	0.000172214	0.00883829	0.808,0.732,0.812	0.881,0.883,0.896	-0.103
42582	Phf14	75725	NC_000072.7	+	12039209	12044489	12006983	12007105	12047825	12047943	42582	315,273,96	99,193,88	87,49,122	109,95,111	5429	149	4.29947e-09	1.65558e-06	0.08,0.037,0.029	0.021,0.014,0.029	0.027
42583	Phf14	75725	NC_000072.7	+	12039209	12045763	12006983	12007105	12047825	12047943	42583	384397161	99,193,88	121,76,166	109,95,111	6703	149	1.28866e-09	5.71508e-07	0.079,0.044,0.039	0.024,0.017,0.032	0.03
42588	Phf14	75725	NC_000072.7	+	12044463	12045763	12006983	12007105	12047825	12047943	42588	57,109,59	99,193,88	30,27,39	109,95,111	1449	149	3.14063e-05	0.0025372	0.056,0.055,0.064	0.028,0.028,0.035	0.028
42590	Phf14	75725	NC_000072.7	+	12045583	12045763	12006983	12007105	12047825	12047943	42590	14,34,15	99,193,88	12,3,6	109,95,111	329	149	0.000239368	0.0112089	0.06,0.074,0.072	0.047,0.014,0.024	0.04
42619	Mpp6	56524	NC_000072.7	+	50120698	50120764	50087205	50087444	50122753	50122872	42619	159432263	1,7,1	285265249	10,5,14	215	149	0.000193995	0.00963283	0.991,0.977,0.995	0.952,0.973,0.925	0.038
42627	Mpp6	56524	NC_000072.7	+	50171505	50171708	50160689	50160851	50175133	50176520	42627	300861490	2,5,3	586458507	8,9,13	352	149	0.000357561	0.0151871	0.984,0.986,0.986	0.969,0.956,0.943	0.029
42628	Mpp6	56524	NC_000072.7	+	50173493	50173622	50160689	50160851	50175133	50176520	42628	194426264	2,5,3	328233262	8,9,13	278	149	0.000326505	0.0142251	0.981,0.979,0.979	0.956,0.933,0.915	0.045
42643	Ivns1abp	117198	NC_000067.7	+	151230917	151231062	151230384	151230510	151231879	151231987	42643	270339144	423632407	187122142	584444545	294	149	7.7892e-07	0.000130102	0.244,0.214,0.152	0.14,0.122,0.117	0.077
42659	Thoc7	66231	NC_000080.7	+	8512131	8512283	8508348	8508578	8515106	8515224	42659	17,30,12	45,58,47	13,10,7	64,64,54	301	149	0.000646884	0.0234385	0.158,0.204,0.112	0.091,0.072,0.06	0.084
42701	Zfp981	100041433	NC_000070.7	+	146533486	146533555	146508105	146508138	146547961	146548019	42701	10,5,4	4,5,9	7,4,4	1,1,0	218	149	3.33092e-05	0.00263143	0.631,0.406,0.233	0.827,0.732,1.0	-0.43
42718	Usp34	17847	NC_000077.7	+	23332553	23332667	23331224	23331379	23334400	23334500	42718	383823431	8,20,7	594344547	28,22,24	263	149	5.63454e-05	0.00388125	0.964,0.959,0.972	0.923,0.899,0.928	0.048
42771	Pla2g6	53357	NC_000081.7	-	79190483	79190666	79189902	79190011	79191512	79191609	42771	135,140,57	3,2,1	78,59,57	15,6,0	332	149	0.000230911	0.0109345	0.953,0.969,0.962	0.7,0.815,1.0	0.123
42809	Odf2l	52184	NC_000069.7	+	144832783	144832912	144831853	144831986	144833591	144833651	42809	109,196,73	7,6,3	88,66,119	3,0,0	278	149	0.001056	0.0332554	0.893,0.946,0.929	0.94,1.0,1.0	-0.057
42954	Prrg3	208748	NC_000086.8	+	71007221	71007383	71006498	71006653	71009420	71009458	42954	0,1,0	7,2,2	2,2,3	4,5,4	311	149	0.00134392	0.0396251	0.0,0.193,0.0	0.193,0.161,0.264	-0.142
42986	Trmt13	229780	NC_000069.7	-	116382120	116382173	116379403	116379476	116383139	116383246	42986	18,34,13	0,2,0	19,20,29	2,5,4	202	149	0.00021888	0.0104571	1.0,0.926,1.0	0.875,0.747,0.842	0.154
42987	Trmt13	229780	NC_000069.7	-	116382120	116382288	116379403	116379476	116383139	116383246	42987	26,56,35	0,2,0	58,41,42	2,5,4	317	149	0.000450756	0.0180263	1.0,0.929,1.0	0.932,0.794,0.832	0.124
43019	Depdc1a	76131	NC_000069.7	+	159231597	159231739	159229413	159229586	159232167	159232344	43019	6,25,10	21,94,59	6,2,3	59,61,35	291	149	0.000122812	0.00680821	0.128,0.12,0.08	0.049,0.017,0.042	0.073
43081	Zfand1	66361	NC_000069.7	-	10413569	10413612	10412224	10412264	10416228	10416412	43081	21,29,22	0,0,0	26,14,13	4,3,0	192	149	0.00122079	0.0368046	1.0,1.0,1.0	0.835,0.784,1.0	0.127
43107	Kif23	71819	NC_000075.7	-	61828300	61828528	61827156	61827239	61831186	61831498	43107	6601307603	17,21,11	782514615	22,19,47	377	149	1.22153e-05	0.0011894	0.939,0.961,0.956	0.934,0.914,0.838	0.057
43159	Pde7a	18583	NC_000069.7	-	19295309	19295373	19290607	19290703	19310941	19311025	43159	56,166,75	4,9,4	128,72,77	24,24,18	213	149	9.34715e-08	2.24283e-05	0.907,0.928,0.929	0.789,0.677,0.75	0.183
43165	Pde7a	18583	NC_000069.7	-	19297213	19297365	19290607	19290703	19310941	19311025	43165	86232110	4,9,4	148113144	24,24,18	301	149	6.54199e-08	1.68276e-05	0.914,0.927,0.932	0.753,0.7,0.798	0.174
43224	Nsun6	74455	NC_000068.8	-	15053732	15054028	15051958	15052114	15059475	15059683	43224	86,121,62	3,9,3	80,58,52	3,0,0	445	149	0.0010362	0.0328731	0.906,0.818,0.874	0.899,1.0,1.0	-0.1
43247	Mecom	14013	NC_000069.7	-	30010454	30010638	30005444	30006999	30011461	30011698	43247	4,8,3	0,1,1	9,11,1	6,6,1	333	149	0.000267652	0.0121345	1.0,0.782,0.573	0.402,0.451,0.309	0.398
43280	Kctd20	66989	NC_000083.7	+	29176852	29177031	29171409	29171543	29180387	29180661	43280	97,208,81	109222101	97,60,78	161131134	328	149	0.000396545	0.0163778	0.288,0.299,0.267	0.215,0.172,0.209	0.086
43312	Cyb5rl	230582	NC_000070.7	+	106927312	106927744	106925808	106926020	106928066	106928215	43312	45,105,44	37,73,46	37,24,25	50,32,54	581	149	0.000412704	0.0168825	0.238,0.269,0.197	0.16,0.161,0.106	0.092
43420	Sclt1	67161	NC_000069.7	-	41619631	41619914	41618386	41618461	41621545	41621617	43420	9,60,26	30,100,48	19,5,3	58,56,37	432	149	6.19627e-06	0.000685813	0.094,0.171,0.157	0.102,0.03,0.027	0.088
43524	F630111L10Rik	320463	NC_000069.7	-	59023608	59023712	59022043	59023482	59037914	59038183	43524	2,2,1	0,0,1	1,1,0	0,1,2	253	149	0.000390992	0.0162214	1.0,1.0,0.371	1.0,0.371,0.0	0.333
43584	Gm1673	381633	NC_000071.7	+	34141100	34141240	34140776	34140983	34141395	34141484	43584	253901374	3,31,23	357288243	23,28,16	289	149	0.000628107	0.0230017	0.978,0.937,0.893	0.889,0.841,0.887	0.064
43758	Trim33	94093	NC_000069.7	+	103260882	103260933	103259318	103259471	103261012	103266086	43758	222403195	56,89,38	265201244	92,74,95	200	149	0.000232702	0.0109948	0.747,0.771,0.793	0.682,0.669,0.657	0.101
43761	Pms2	18861	NC_000071.7	+	143848738	143848878	143846378	143846897	143850219	143850306	43761	90,176,64	0,2,1	108,75,96	9,3,1	289	149	0.000559957	0.0211815	1.0,0.978,0.971	0.861,0.928,0.98	0.06
43762	Pms2	18861	NC_000071.7	+	143848743	143848878	143846799	143846897	143850219	143850306	43762	78,143,51	0,2,1	91,66,75	9,3,1	284	149	0.000451933	0.0180397	1.0,0.974,0.964	0.841,0.92,0.975	0.067
43763	Pms2	18861	NC_000071.7	+	143850436	143850539	143850219	143850306	143851437	143851621	43763	120277131	0,4,4	148106130	14,0,8	252	149	0.000602235	0.0222827	1.0,0.976,0.951	0.862,1.0,0.906	0.053
43780	Pms2	18861	NC_000071.7	+	143881285	143881459	143878777	143878846	143883758	143883844	43780	6,8,4	0,4,2	2,4,7	1,0,0	323	149	0.00101375	0.0323523	1.0,0.48,0.48	0.48,1.0,1.0	-0.173
43813	Ppp2r3d	19054	NC_000075.7	+	124196340	124196747	124195977	124196069	124197152	124197350	43813	78,93,39	17,26,9	36,35,39	18,19,23	556	149	0.000653006	0.0236044	0.551,0.489,0.537	0.349,0.331,0.312	0.195
43857	Il10ra	16154	NC_000075.7	-	45178397	45178518	45177752	45177940	45180303	45180447	43857	49,8,4	4,3,0	2,3,11	0,0,0	270	149	0.00112736	0.0349211	0.871,0.595,1.0	1.0,1.0,1.0	-0.178
43860	Dap3	65111	NC_000069.7	-	88833578	88833668	88832600	88832718	88834317	88834377	43860	6061423672	34,88,21	860657740	5,18,16	239	149	3.99877e-09	1.56796e-06	0.917,0.91,0.952	0.991,0.958,0.966	-0.045
43906	Tmbim6	110213	NC_000081.7	+	99291575	99291611	99290827	99290921	99299460	99299544	43906	5,13,8	474394195	20,17,21	301271286	185	149	2.55369e-05	0.00213782	0.008,0.026,0.032	0.051,0.048,0.056	-0.03
43938	Opa1	74143	NC_000082.7	+	29414367	29416514	29408498	29408566	29421029	29421083	43938	73,142,78	65,44,32	203111300	41,33,22	2296	149	0.000135686	0.00732155	0.068,0.173,0.137	0.243,0.179,0.469	-0.171
43942	Poglut2	72050	NC_000067.7	-	44149894	44150104	44149153	44149243	44151804	44152042	43942	270326148	0,2,0	161170137	3,3,8	359	149	6.73531e-05	0.00440164	1.0,0.985,1.0	0.957,0.959,0.877	0.064
43961	Lef1	16842	NC_000069.7	+	130984671	130984755	130982983	130983074	130986777	130986900	43961	7,2,2	11,14,11	2,0,0	13,10,8	233	149	0.000632596	0.0231004	0.289,0.084,0.104	0.09,0.0,0.0	0.129
44009	Psmd4	19185	NC_000069.7	-	94949122	94949318	94943915	94944056	94949818	94949942	44009	6,21,21	5671170570	42,25,38	844640691	345	149	2.65383e-05	0.00219919	0.005,0.008,0.016	0.021,0.017,0.023	-0.011
44053	Cnot11	52846	NC_000067.7	+	39577351	39577504	39576496	39576661	39578953	39579156	44053	294697288	0,2,0	544380443	23,7,12	302	149	7.80384e-10	3.53404e-07	1.0,0.994,1.0	0.921,0.964,0.948	0.054
44073	Rprd2	75137	NC_000069.7	-	95655353	95655452	95653846	95654009	95657650	95657729	44073	6,8,4	0,5,2	1,1,8	0,1,0	248	149	0.00131724	0.0390106	1.0,0.49,0.546	1.0,0.375,1.0	-0.113
44140	Ubac2	68889	NC_000080.7	+	122211020	122211144	122145622	122145732	122231636	122231882	44140	262501212	0,1,6	288200247	9,2,10	273	149	0.000339002	0.0146285	1.0,0.996,0.951	0.946,0.982,0.931	0.029
44141	Ubac2	68889	NC_000080.7	+	122220679	122220727	122145622	122145732	122231636	122231882	44141	103,152,73	0,1,6	106,80,89	9,2,10	197	149	0.000942574	0.0306127	1.0,0.991,0.902	0.899,0.968,0.871	0.052
44193	Rpa1	68275	NC_000077.7	-	75230514	75230601	75219498	75219587	75231115	75231224	44193	19,17,17	204418233	69,33,43	390206283	236	149	6.23623e-08	1.61055e-05	0.056,0.025,0.044	0.1,0.092,0.088	-0.052
44194	Rpa1	68275	NC_000077.7	-	75230538	75230601	75219498	75219587	75231115	75231224	44194	6,10,11	204418233	30,14,20	390206283	212	149	0.000348149	0.0149154	0.02,0.017,0.032	0.051,0.046,0.047	-0.025
44197	Sycp1	20957	NC_000069.7	-	102748177	102748357	102727854	102727998	102752347	102752404	44197	69322551631	17,56,40	137610471016	9,2,7	329	149	6.26232e-12	4.33016e-09	0.949,0.948,0.949	0.986,0.996,0.985	-0.04
44221	Sycp1	20957	NC_000069.7	-	102839958	102840123	102838943	102839011	102841520	102841577	44221	264875520	133441301	264194182	284277205	314	149	2.15383e-14	3.14783e-11	0.485,0.485,0.45	0.306,0.249,0.296	0.19
44326	Atxn7l2	72522	NC_000069.7	-	108107440	108107478	108102901	108107031	108108075	108109454	44326	3,17,3	5,1,1	11,4,3	0,0,0	187	149	0.000172003	0.00883451	0.323,0.931,0.705	1.0,1.0,1.0	-0.347
44342	Atxn7l2	72522	NC_000069.7	-	108116259	108116411	108115755	108115821	108117660	108117843	44342	13,47,28	17,74,24	19,6,14	58,31,26	301	149	0.00119486	0.0362949	0.275,0.239,0.366	0.14,0.087,0.21	0.148
44469	Acap2	78618	NC_000082.7	-	30941438	30941459	30938213	30938265	30946138	30946251	44469	3,2,2	45,39,25	13,6,4	35,33,30	170	149	0.000989059	0.0317534	0.055,0.043,0.066	0.246,0.137,0.105	-0.108
44479	Ctnnd1	12388	NC_000068.8	-	84454613	84454902	84452354	84452426	84480749	84481232	44479	593354196	39,27,17	279180205	38,22,35	438	149	0.000178083	0.0090385	0.838,0.817,0.797	0.714,0.736,0.666	0.112
44517	Rwdd3	66568	NC_000069.7	-	120964760	120964831	120952416	120952904	120965240	120965427	44517	0,2,0	17,42,32	0,10,4	12,14,22	220	149	2.18734e-05	0.00190337	0.0,0.031,0.0	0.0,0.326,0.11	-0.135
44576	Usp53	99526	NC_000069.7	-	122751233	122751380	122750347	122750497	122752680	122752786	44576	121,75,36	1,1,2	45,40,56	4,5,3	296	149	0.000932535	0.0303633	0.984,0.974,0.901	0.85,0.801,0.904	0.101
44586	Usp53	99526	NC_000069.7	-	122776333	122776496	122763500	122763607	122777930	122778184	44586	4,11,2	2,0,4	6,2,9	0,0,0	312	149	9.58735e-05	0.00572978	0.489,1.0,0.193	1.0,1.0,1.0	-0.439
44650	Dnajc11	230935	NC_000070.7	+	152052955	152053084	152041559	152041661	152057936	152058126	44650	210346173	5,27,7	252181271	0,0,10	278	149	2.18075e-05	0.00190021	0.957,0.873,0.93	1.0,1.0,0.936	-0.059
44655	Dnajc11	230935	NC_000070.7	+	152055313	152055387	152041559	152041661	152057936	152058126	44655	79,140,60	5,27,7	109,72,88	0,0,10	223	149	0.000142291	0.0075935	0.913,0.776,0.851	1.0,1.0,0.855	-0.105
44796	Dis3l2	208718	NC_000067.7	+	86719137	86719179	86688009	86688111	86740233	86740311	44796	5,4,0	1,3,2	0,0,0	1,3,8	191	149	1.15935e-05	0.00113648	0.796,0.51,0.0	0.0,0.0,0.0	0.435
44829	Tmcc1	330401	NC_000072.7	-	116069990	116070113	116019831	116020766	116084272	116084477	44829	3,1,0	7,17,18	5,3,4	9,7,7	272	149	0.00101938	0.0324997	0.19,0.031,0.0	0.233,0.19,0.238	-0.147
44862	Tatdn2	381801	NC_000072.7	+	113686782	113686880	113686420	113686604	113687001	113687175	44862	76,185,92	163451240	105,53,69	394312337	247	149	2.37644e-07	4.77661e-05	0.22,0.198,0.188	0.138,0.093,0.11	0.088
44943	Miga1	215708	NC_000069.7	-	152027986	152028113	152026246	152026380	152039117	152039254	44943	93,99,25	0,2,0	37,52,52	7,4,2	276	149	1.41325e-05	0.00133648	1.0,0.964,1.0	0.74,0.875,0.933	0.139
44945	Slc29a3	71279	NC_000076.7	-	60559542	60559769	60547850	60552269	60566348	60566431	44945	8,10,12	0,1,0	9,11,4	4,1,3	376	149	1.10533e-05	0.0010986	1.0,0.798,1.0	0.471,0.813,0.346	0.389
44946	Slc29a3	71279	NC_000076.7	-	60559542	60559769	60547850	60552269	60586164	60586463	44946	5,4,3	2,1,1	5,8,2	1,0,0	376	149	0.000328687	0.0143008	0.498,0.613,0.543	0.665,1.0,1.0	-0.337
44990	Nrf1	18181	NC_000072.7	+	30090267	30090303	30089910	30090145	30095338	30095453	44990	8,10,15	99235101	41,32,25	120,97,103	185	149	1.21671e-10	6.41326e-08	0.061,0.033,0.107	0.216,0.21,0.164	-0.13
45049	Glipr2	384009	NC_000070.7	+	43968111	43968220	43957701	43957773	43970499	43970577	45049	13,12,21	1,0,0	21,14,16	4,4,1	258	149	6.31695e-05	0.0042249	0.882,1.0,1.0	0.752,0.669,0.902	0.186
45050	Glipr2	384009	NC_000070.7	+	43968571	43968675	43957701	43957773	43970499	43970577	45050	32,38,34	1,0,0	36,41,26	4,4,1	253	149	0.000384474	0.0160707	0.95,1.0,1.0	0.841,0.858,0.939	0.104
45074	Calu	12321	NC_000072.7	+	29361558	29361752	29361292	29361486	29366038	29366205	45074	382800475	467788428	601516414	421369347	343	149	0.00119209	0.0362741	0.262,0.306,0.325	0.383,0.378,0.341	-0.07
45101	Med16	216154	NC_000076.7	-	79743324	79743487	79742872	79742980	79744651	79744772	45101	154265141	3,9,4	241145189	27,13,16	312	149	3.7535e-06	0.000459758	0.961,0.934,0.944	0.81,0.842,0.849	0.113
45105	Med16	216154	NC_000076.7	-	79743324	79743490	79742872	79742980	79744651	79744772	45105	192371204	3,9,4	318215277	27,13,16	315	149	5.29773e-06	0.000609438	0.968,0.951,0.96	0.848,0.887,0.891	0.084
45117	Sema6d	214968	NC_000068.8	+	124504123	124504291	124502624	124502681	124505940	124509709	45117	21,30,17	2,4,1	33,13,28	13,11,9	317	149	0.000254135	0.0117571	0.832,0.779,0.889	0.544,0.357,0.594	0.335
45138	Ift46	76568	NC_000075.7	+	44685811	44686464	44684984	44685081	44689858	44689935	45138	66,139,59	147392116	92,80,124	134115160	802	149	4.48661e-05	0.0032695	0.077,0.062,0.086	0.113,0.114,0.126	-0.043
45152	Chchd7	66433	NC_000070.7	+	3939777	3940883	3939378	3939526	3941245	3941311	45152	139,261,89	208458233	206138185	250252183	1255	149	0.00177346	0.0484429	0.074,0.063,0.043	0.089,0.061,0.107	-0.026
45223	Myef2	17876	NC_000068.8	-	124939482	124939554	124937831	124938040	124939896	124939995	45223	7071346691	122164108	667443573	151111109	221	149	0.000343852	0.0147608	0.796,0.847,0.812	0.749,0.729,0.78	0.066
45237	Myef2	17876	NC_000068.8	-	124952399	124952591	124950875	124950939	124955768	124955862	45237	562937463	13,15,3	663406517	2,0,0	341	149	1.47971e-05	0.00138708	0.95,0.965,0.985	0.993,1.0,1.0	-0.031
45239	Myef2	17876	NC_000068.8	-	124957357	124957410	124955962	124955970	124958584	124958793	45239	428965438	31,8,5	631369528	7,7,2	202	149	0.00159241	0.0447169	0.911,0.989,0.985	0.985,0.975,0.995	-0.023
45249	Fsbp	100503583	NC_000070.7	+	11612617	11612818	11612371	11612438	11615442	11615808	45249	115457180	13,21,10	263140231	38,17,29	350	149	0.000339174	0.0146285	0.79,0.903,0.885	0.747,0.778,0.772	0.094
45322	Sptan1	20740	NC_000068.8	+	29891111	29891171	29889925	29890074	29892242	29892441	45322	277437167	535649285	205118138	621375651	209	149	2.37343e-12	1.88427e-09	0.27,0.324,0.295	0.191,0.183,0.131	0.128
45408	Cln3	12752	NC_000073.7	-	126178572	126178645	126178344	126178488	126179315	126179401	45408	206319132	3,2,1	185124184	10,7,3	222	149	0.000182843	0.0092291	0.979,0.991,0.989	0.925,0.922,0.976	0.045
45411	Cln3	12752	NC_000073.7	-	126179315	126179401	126178344	126178488	126179964	126180036	45411	1,1,1	4,0,1	9,5,1	2,0,0	235	149	0.000528616	0.0203065	0.137,1.0,0.388	0.74,1.0,1.0	-0.405
45431	Rps6kb1	72508	NC_000077.7	-	86407569	86407813	86404808	86407017	86408175	86408218	45431	1,23,9	1,0,1	11,6,13	3,4,3	393	149	0.00141602	0.0409437	0.275,1.0,0.773	0.582,0.363,0.622	0.16
45432	Rps6kb1	72508	NC_000077.7	-	86407569	86408075	86406916	86407017	86408175	86408218	45432	4,36,11	1,0,1	23,7,15	3,4,3	655	149	0.000384957	0.0160707	0.476,1.0,0.714	0.636,0.285,0.532	0.246
45476	Kdm4c	76804	NC_000070.7	+	74199133	74199248	74189430	74189606	74216677	74216871	45476	71,80,50	2,5,3	53,22,49	5,9,13	264	149	0.000170804	0.00877997	0.952,0.9,0.904	0.857,0.58,0.68	0.213
45491	Topbp1	235559	NC_000075.7	+	103213010	103213157	103211254	103211378	103213262	103213365	45491	392995422	69,96,50	553330456	109,58,112	296	149	0.000163703	0.0084487	0.741,0.839,0.809	0.719,0.741,0.672	0.086
45526	Tdrd7	100121	NC_000070.7	+	45990049	45990230	45989077	45989219	45992196	45992270	45526	142366164	3,0,0	249181185	15,8,5	330	149	6.60654e-08	1.68892e-05	0.955,1.0,1.0	0.882,0.911,0.944	0.073
45539	Dek	110052	NC_000079.7	-	47246593	47246689	47241952	47242091	47251630	47251819	45539	12,14,9	416695442	22,20,30	453442344	245	149	1.06256e-05	0.00106266	0.017,0.012,0.012	0.029,0.027,0.05	-0.022
45556	Rps6kc1	320119	NC_000067.7	-	190515760	190515843	190505075	190505900	190530848	190530938	45556	22,32,16	3,5,1	14,13,6	1,0,0	232	149	0.000576919	0.0216071	0.825,0.804,0.911	0.9,1.0,1.0	-0.12
45565	Rps6kc1	320119	NC_000067.7	-	190637224	190637315	190631647	190631768	190643752	190645207	45565	6,10,6	0,0,1	5,7,13	3,0,3	240	149	0.00155382	0.0439017	1.0,1.0,0.788	0.509,1.0,0.729	0.183
45598	Rnf185	193670	NC_000077.7	-	3378883	3378902	3376565	3376678	3382399	3382620	45598	106,121,58	18,43,25	99,86,79	9,13,6	168	149	4.31102e-05	0.0032198	0.839,0.714,0.673	0.907,0.854,0.921	-0.152
45636	Epha2	13836	NC_000070.7	+	141051542	141051698	141050723	141050917	141055723	141056695	45636	358,177,94	0,0,0	167108103	7,5,0	305	149	0.000239496	0.0112089	1.0,1.0,1.0	0.921,0.913,1.0	0.055
45741	Actn1	109711	NC_000078.7	-	80216956	80217022	80215631	80215790	80217459	80217540	45741	17,2,4	39,38,19	1,1,3	51,32,36	215	149	6.8122e-05	0.00443835	0.232,0.035,0.127	0.013,0.021,0.055	0.102
45750	Dennd5a	19347	NC_000073.7	-	109498250	109498369	109497714	109497896	109498930	109499076	45750	548632299	6,23,12	341291302	38,17,21	268	149	2.64216e-07	5.22301e-05	0.981,0.939,0.933	0.833,0.905,0.889	0.075
45767	Dmpk	13400	NC_000073.7	+	18811979	18812162	18810001	18810626	18815843	18815918	45767	152198103	19,57,0	115107102	0,0,0	332	149	5.44064e-10	2.51702e-07	0.782,0.609,1.0	1.0,1.0,1.0	-0.203
45770	Dmpk	13400	NC_000073.7	+	18813966	18815226	18810124	18810626	18815843	18815918	45770	11912215873	19,57,0	1181896939	0,0,0	1409	149	1.99507e-13	2.1032e-10	0.869,0.804,1.0	1.0,1.0,1.0	-0.109
45852	Slain2	75991	NC_000071.7	+	73131873	73132189	73115491	73115629	73133339	73136184	45852	512764356	5,10,3	512328390	24,14,10	465	149	1.97163e-06	0.000276829	0.97,0.961,0.974	0.872,0.882,0.926	0.075
45908	Meis2	17536	NC_000068.8	-	115697290	115697385	115691744	115694994	115697749	115697839	45908	3,4,1	5,3,1	6,1,4	0,2,0	244	149	0.00102859	0.0327093	0.268,0.449,0.379	1.0,0.234,1.0	-0.379
45953	Wdr17	244484	NC_000074.7	-	55156868	55156974	55149303	55149432	55177322	55177403	45953	2,5,0	2,2,1	3,1,4	1,0,0	255	149	9.17137e-05	0.0055274	0.369,0.594,0.0	0.637,1.0,1.0	-0.558
46009	Coa7	69893	NC_000070.7	+	108186384	108186415	108185334	108185487	108189407	108189548	46009	0,3,4	95246153	9,4,9	119,117,94	180	149	7.03741e-05	0.00455279	0.0,0.01,0.021	0.059,0.028,0.073	-0.043
46118	Txndc11	106200	NC_000082.7	-	10922429	10922523	10909449	10909650	10934658	10934788	46118	50,92,43	1,4,1	55,27,51	12,1,5	243	149	0.00132888	0.0392895	0.968,0.934,0.963	0.738,0.943,0.862	0.107
46167	Srp19	66384	NC_000084.7	+	34467345	34467417	34464802	34464878	34467509	34467621	46167	346784431	19,48,31	482326374	55,48,42	221	149	1.98884e-05	0.00174719	0.925,0.917,0.904	0.855,0.821,0.857	0.071
46173	Hectd3	76608	NC_000070.7	+	116854544	116854627	116854314	116854428	116855573	116855739	46173	106,190,68	2,0,0	72,52,91	5,4,2	232	149	0.000410015	0.0167832	0.971,1.0,1.0	0.902,0.893,0.967	0.07
46238	Swi5	72931	NC_000068.8	-	32171697	32171822	32170720	32170815	32177608	32177657	46238	229247853192	26,63,44	282727622510	63,53,61	274	149	0.000202296	0.00990017	0.98,0.976,0.975	0.961,0.966,0.957	0.016
46287	Itch	16396	NC_000068.8	+	154999693	154999895	154980115	154980192	155005312	155005403	46287	64,134,42	91,130,45	67,34,54	148,64,112	351	149	7.13544e-05	0.00456606	0.23,0.304,0.284	0.161,0.184,0.17	0.101
46333	Lime1	72699	NC_000068.8	+	181021362	181021482	181020543	181020699	181021566	181021972	46333	167358102	0,0,0	155133157	9,4,5	269	149	1.3145e-06	0.000195671	1.0,1.0,1.0	0.905,0.948,0.946	0.067
46337	Lime1	72699	NC_000068.8	+	181023986	181024107	181022167	181023187	181024279	181024337	46337	40,76,42	1,15,2	40,41,43	0,3,0	270	149	0.000511789	0.019826	0.957,0.737,0.921	1.0,0.883,1.0	-0.089
46339	Lime1	72699	NC_000068.8	+	181024591	181024953	181022167	181024496	181025050	181026787	46339	212446177	0,5,0	226184208	6,3,7	511	149	0.000560379	0.021185	1.0,0.963,1.0	0.917,0.947,0.897	0.067
46351	Sec14l2	67815	NC_000077.7	-	4053387	4053557	4047038	4048435	4053673	4053813	46351	51,122,43	8,4,3	56,34,45	0,0,2	319	149	0.000205043	0.00998145	0.749,0.934,0.87	1.0,1.0,0.913	-0.12
46375	Dus2	66369	NC_000074.7	+	106758329	106758373	106756983	106757075	106760354	106760415	46375	32,74,29	5,11,1	44,21,52	0,0,2	193	149	2.11132e-05	0.00184722	0.832,0.839,0.957	1.0,1.0,0.953	-0.108
46376	Dus2	66369	NC_000074.7	+	106758329	106758431	106756983	106757075	106760354	106760415	46376	5,18,4	5,11,1	16,1,10	0,0,2	251	149	1.68521e-05	0.00154152	0.372,0.493,0.704	1.0,1.0,0.748	-0.393
46429	Cep85	70012	NC_000070.7	-	133861379	133861487	133859542	133859768	133864881	133864932	46429	6621237606	6,20,15	10966171079	47,33,27	257	149	7.01035e-06	0.000758935	0.985,0.973,0.959	0.931,0.916,0.959	0.037
46446	Cep85	70012	NC_000070.7	-	133891938	133892068	133882987	133883682	133894599	133894752	46446	21,96,34	238467242	27,19,22	412245441	279	149	8.99903e-08	2.16738e-05	0.045,0.099,0.07	0.034,0.04,0.026	0.038
46510	Srrm1	51796	NC_000070.7	-	135056314	135056356	135054402	135054531	135056683	135056804	46510	55,73,36	6,8,2	93,57,84	1,2,2	191	149	0.0004839	0.0189895	0.877,0.877,0.934	0.986,0.957,0.97	-0.075
46513	Srrm1	51796	NC_000070.7	-	135069680	135069794	135068157	135068346	135071174	135071290	46513	236419197	12,18,0	353186365	75,19,74	263	149	4.80727e-14	6.18272e-11	0.918,0.93,1.0	0.727,0.847,0.736	0.179
46514	Srrm1	51796	NC_000070.7	-	135069680	135069884	135068157	135068346	135071174	135071290	46514	7661258588	12,18,0	11246481062	75,19,74	353	149	0	0	0.964,0.967,1.0	0.863,0.935,0.858	0.092
46567	Alg13	67574	NC_000086.8	+	143138579	143138648	143136568	143136624	143139791	143139957	46567	131342167	12,38,18	221116198	43,34,34	218	149	0.000263601	0.0120649	0.882,0.86,0.864	0.778,0.7,0.799	0.11
46582	Btbd1	83962	NC_000073.7	-	81450132	81450239	81446743	81446831	81450705	81450898	46582	52,173,69	435885430	53,47,44	593558520	256	149	2.06845e-06	0.000287287	0.065,0.102,0.085	0.049,0.047,0.047	0.036
46585	Hdgfl3	29877	NC_000073.7	-	81543546	81543693	81531003	81535831	81549421	81549577	46585	70717121120	14,28,42	1239956848	93,62,62	296	149	2.49578e-13	2.54752e-10	0.962,0.969,0.931	0.87,0.886,0.873	0.078
46603	Saxo2	330577	NC_000073.7	-	82294857	82295668	82292854	82293057	82297599	82297777	46603	11,21,20	0,3,2	13,8,17	0,0,0	960	149	0.00116778	0.0357256	1.0,0.521,0.608	1.0,1.0,1.0	-0.29
46637	Zfand6	65098	NC_000073.7	-	84302089	84302250	84283446	84283617	84338953	84339224	46637	73,148,67	422574371	60,48,63	496387423	310	149	0.000526643	0.0202429	0.077,0.11,0.08	0.055,0.056,0.067	0.03
46644	Csnk1a1	93687	NC_000084.7	+	61704944	61705028	61702534	61702633	61708480	61708620	46644	114,117,81	653827520	74,71,69	873630923	233	149	5.02971e-06	0.000584883	0.1,0.083,0.091	0.051,0.067,0.046	0.037
46686	Tex101	56746	NC_000073.7	-	24369138	24369324	24367933	24368065	24369757	24369898	46686	135152011435	2,15,3	165810551252	15,11,20	335	149	4.81324e-06	0.000563789	0.997,0.994,0.995	0.98,0.977,0.965	0.021
46700	Zfp184	193452	NC_000079.7	+	22134372	22134499	22133829	22133956	22142593	22144961	46700	26,62,22	5,4,1	43,27,30	0,0,1	276	149	0.000106618	0.00620778	0.737,0.893,0.922	1.0,1.0,0.942	-0.13
46701	Zfp184	193452	NC_000079.7	+	22134403	22134499	22133829	22133956	22142593	22144961	46701	36,108,34	5,4,1	63,31,39	0,0,1	245	149	0.00112201	0.0348223	0.814,0.943,0.954	1.0,1.0,0.96	-0.083
46754	Tm7sf3	67623	NC_000072.7	-	146525061	146525212	146523372	146523493	146527593	146527748	46754	260313161	4,3,1	189151233	6,6,16	300	149	1.7068e-05	0.00155244	0.97,0.981,0.988	0.94,0.926,0.879	0.065
46805	Emsy	233545	NC_000073.7	-	98248954	98249000	98246239	98246387	98249878	98250034	46805	5,18,2	3,2,1	9,6,7	0,0,0	195	149	0.000761563	0.0262871	0.56,0.873,0.604	1.0,1.0,1.0	-0.321
46821	Emsy	233545	NC_000073.7	-	98295655	98295730	98290699	98290875	98297011	98297111	46821	53,86,42	3,10,4	75,35,67	1,1,1	224	149	7.44163e-05	0.0047008	0.922,0.851,0.875	0.98,0.959,0.978	-0.09
46824	Pcyt2	68671	NC_000077.7	-	120503671	120503909	120502826	120503427	120504204	120504246	46824	41,90,30	40,75,28	31,29,32	75,35,59	387	149	0.000325592	0.0141949	0.283,0.316,0.292	0.137,0.242,0.173	0.113
46876	Tdrd3	219249	NC_000080.7	+	87753656	87760962	87749080	87749206	87776832	87776957	46876	283,159,41	24,35,20	47,50,86	28,26,18	7455	149	0.000704616	0.024959	0.191,0.083,0.039	0.032,0.037,0.087	0.052
46895	Capn7	12339	NC_000080.7	+	31092658	31092751	31091677	31091808	31092834	31094233	46895	259504256	0,0,3	284193289	22,8,16	242	149	1.36557e-13	1.51405e-10	1.0,1.0,0.981	0.888,0.937,0.917	0.08
46899	Pfas	237823	NC_000077.7	-	68898283	68898378	68894521	68894698	68899228	68899545	46899	11,15,0	25,25,18	2,1,1	19,6,21	244	149	0.00119268	0.0362741	0.212,0.268,0.0	0.06,0.092,0.028	0.1
46931	Eepd1	67484	NC_000075.7	+	25398397	25399254	25393576	25394615	25400937	25410466	46931	5,13,8	1,1,0	0,5,6	2,0,3	1006	149	0.00077548	0.0265396	0.425,0.658,1.0	0.0,1.0,0.229	0.285
46989	Trim68	101700	NC_000073.7	-	102328880	102328903	102328242	102328343	102329343	102329604	46989	84,124,57	19,23,14	113,83,122	9,7,8	172	149	4.40699e-05	0.00324573	0.793,0.824,0.779	0.916,0.911,0.93	-0.12
47011	Zfp2	22678	NC_000077.7	-	50792222	50796513	50788091	50792118	50796912	50796984	47011	48,13,7	4,0,2	3,5,34	0,1,0	4440	149	0.00129641	0.0385601	0.287,1.0,0.105	1.0,0.144,1.0	-0.251
47097	Csnk1d	104318	NC_000077.7	-	120871491	120871838	120864646	120864795	120874058	120874169	47097	25,65,34	338600313	88,47,47	462298382	496	149	0.00133427	0.0393947	0.022,0.032,0.032	0.054,0.045,0.036	-0.016
47115	Arfip2	76932	NC_000073.7	-	105286858	105287247	105286327	105286485	105287415	105287534	47115	207354150	4,8,6	163128184	13,10,9	538	149	0.00101115	0.0323175	0.935,0.925,0.874	0.776,0.78,0.85	0.109
47116	Arfip2	76932	NC_000073.7	-	105287025	105287247	105286327	105286485	105287415	105287534	47116	292572213	4,8,6	244197292	13,10,9	371	149	0.00123751	0.0372214	0.967,0.966,0.934	0.883,0.888,0.929	0.056
47254	1700012D14Rik	75479	NC_000073.7	-	110675486	110675600	110674793	110674919	110675902	110676063	47254	334850212715	70,73,43	366125393092	98,82,107	263	149	1.16912e-06	0.000179004	0.964,0.975,0.973	0.955,0.946,0.942	0.023
47279	Zfp874b	408067	NC_000079.7	-	67629837	67629964	67629288	67629381	67632259	67634360	47279	9,19,6	0,1,0	14,8,14	3,6,0	276	149	0.000118304	0.00664544	1.0,0.911,1.0	0.716,0.419,1.0	0.259
47280	Zfp874b	408067	NC_000079.7	-	67629837	67629976	67629288	67629381	67632259	67634360	47280	9,16,5	0,1,0	13,5,9	3,6,0	288	149	0.000116593	0.00658844	1.0,0.892,1.0	0.692,0.301,1.0	0.3
47284	Btbd10	68815	NC_000073.7	-	112950987	112951145	112934528	112934725	112964111	112964176	47284	223592291	50,112,60	349206289	123,74,124	307	149	1.02047e-06	0.000160839	0.684,0.72,0.702	0.579,0.575,0.531	0.14
47285	Btbd10	68815	NC_000073.7	-	112950987	112951145	112934528	112934725	112968078	112968165	47285	151400212	44,88,44	231157195	103,65,93	307	149	3.10355e-06	0.0004001	0.625,0.688,0.7	0.521,0.54,0.504	0.149
47318	Sycp2	320558	NC_000068.8	-	177989568	177989627	177989365	177989447	177990014	177990114	47318	311895379	14,30,10	301208296	16,11,30	208	149	0.000846078	0.0284263	0.941,0.955,0.964	0.931,0.931,0.876	0.041
47326	Sycp2	320558	NC_000068.8	-	177993374	177993465	177992623	177992779	177994244	177994430	47326	3851213455	1,4,7	371286412	17,10,24	240	149	5.1148e-13	4.76684e-10	0.996,0.995,0.976	0.931,0.947,0.914	0.058
47387	Brsk2	75770	NC_000073.7	+	141554578	141554626	141552656	141552751	141555799	141557981	47387	11,17,6	4,5,2	4,11,2	0,1,1	197	149	0.00144981	0.0416955	0.675,0.72,0.694	1.0,0.893,0.602	-0.135
47426	Usp31	76179	NC_000073.7	-	121258110	121258336	121252324	121252483	121260568	121260688	47426	149255135	4,6,10	157106145	0,1,1	375	149	1.80817e-05	0.00161372	0.937,0.944,0.843	1.0,0.977,0.983	-0.079
47428	Usp31	76179	NC_000073.7	-	121260568	121260688	121258110	121258336	121266026	121266156	47428	105,188,99	3,10,7	138,64,101	15,10,14	269	149	0.000897635	0.029526	0.951,0.912,0.887	0.836,0.78,0.8	0.111
47442	Gga2	74105	NC_000073.7	-	121589646	121589757	121585944	121589024	121590716	121590886	47442	373820409	2,9,1	614462621	17,8,13	260	149	0.00020277	0.00990863	0.991,0.981,0.996	0.954,0.971,0.965	0.026
47458	Palb2	233826	NC_000073.7	-	121728145	121728239	121726271	121727666	121728896	121728956	47458	66,144,54	3,15,7	77,41,59	16,17,20	243	149	3.26019e-05	0.00258827	0.931,0.855,0.825	0.747,0.597,0.644	0.208
47605	Aldoa	11674	NC_000073.7	-	126388195	126388306	126387555	126387606	126391232	126391395	47605	159433214	0,4,4	280211285	16,5,5	260	149	0.000487534	0.0190934	1.0,0.984,0.968	0.909,0.96,0.97	0.038
47610	Aldoa	11674	NC_000073.7	-	126397145	126397298	126396815	126396948	126398216	126399089	47610	104145104	979621252	247120199	507411550	302	149	9.01166e-06	0.000927206	0.05,0.103,0.169	0.194,0.126,0.151	-0.05
47620	Maz	17188	NC_000073.7	-	126622648	126622878	126621301	126622340	126623615	126623787	47620	391650293	454770366	340246285	607481533	379	149	7.6727e-06	0.000811514	0.253,0.249,0.239	0.18,0.167,0.174	0.073
47621	Maz	17188	NC_000073.7	-	126622653	126622878	126621301	126622340	126623615	126623787	47621	358591265	454770366	303237260	607481533	374	149	1.56528e-05	0.00145458	0.239,0.234,0.224	0.166,0.164,0.163	0.068
47631	Yipf2	74766	NC_000075.7	-	21502722	21502810	21501651	21501768	21503195	21503276	47631	118,275,96	0,7,0	113,92,132	7,5,5	237	149	0.00176582	0.0482997	1.0,0.961,1.0	0.91,0.92,0.943	0.063
47672	Pik3cb	74769	NC_000075.7	-	98983708	98983904	98983227	98983453	98987583	98987770	47672	2,3,2	44,78,53	9,4,15	63,33,54	345	149	2.5565e-05	0.00213782	0.019,0.016,0.016	0.058,0.05,0.107	-0.055
47744	Sdhaf2	66072	NC_000085.7	-	10459066	10459184	10458647	10458801	10459596	10459732	47744	6,8,4	0,1,0	17,6,7	3,0,7	267	149	0.000196237	0.00970709	1.0,0.817,1.0	0.76,1.0,0.358	0.233
47746	Sdhaf2	66072	NC_000085.7	-	10460191	10460281	10459596	10459732	10461061	10461169	47746	3,2,2	0,1,0	8,6,5	2,1,5	239	149	0.00019202	0.00955732	1.0,0.555,1.0	0.714,0.789,0.384	0.223
47747	Sdhaf2	66072	NC_000085.7	-	10477738	10480493	10463719	10463826	10494343	10494453	47747	8591654711	2,1,1	949612953	4,3,10	2904	149	7.08323e-05	0.004565	0.957,0.988,0.973	0.924,0.913,0.83	0.084
47801	Mki67	17345	NC_000073.7	-	135309089	135310049	135307338	135307514	135310494	135310540	47801	6331738748	19,42,19	996649825	50,38,59	1109	149	1.87163e-07	3.95911e-05	0.817,0.848,0.841	0.728,0.696,0.653	0.143
47808	Ccng2	12452	NC_000071.7	+	93419059	93419138	93418652	93418903	93419221	93419320	47808	93,148,48	1,3,0	87,78,62	12,5,0	228	149	0.000163154	0.00842858	0.984,0.97,1.0	0.826,0.911,1.0	0.072
47836	Aamdc	66273	NC_000073.7	-	97214357	97214507	97199346	97199948	97228572	97228723	47836	66186100	1,2,0	64,67,88	1,4,5	299	149	0.00159414	0.044746	0.97,0.979,1.0	0.97,0.893,0.898	0.063
47917	LOC118567463	118567463	NC_000073.7	-	140902374	140902521	140901838	140901978	140903994	140904092	47917	88,264,97	1,15,10	136,93,143	18,15,22	296	149	0.00036033	0.0152745	0.978,0.899,0.83	0.792,0.757,0.766	0.131
47918	LOC118567463	118567463	NC_000073.7	-	140902802	140902932	140901838	140901978	140903994	140904092	47918	131278125	1,15,10	172124190	18,15,22	279	149	0.000733912	0.0256634	0.986,0.908,0.87	0.836,0.815,0.822	0.097
48007	Wdr35	74682	NC_000078.7	+	9045639	9045672	9039904	9040090	9046068	9046129	48007	10,26,12	38,67,25	5,7,5	52,33,52	182	149	0.000225475	0.0107165	0.177,0.241,0.282	0.073,0.148,0.073	0.135
48016	Nap1l4	17955	NC_000073.7	-	143072586	143072622	143067315	143068374	143074120	143074177	48016	197519301	4681304528	661496493	559506484	185	149	0	0	0.253,0.243,0.315	0.488,0.441,0.451	-0.19
48020	Nap1l4	17955	NC_000073.7	-	143078430	143078453	143075137	143075167	143080902	143081048	48020	58203101	2,13,5	138,110,92	1,1,0	172	149	2.66347e-05	0.00220232	0.962,0.931,0.946	0.992,0.99,1.0	-0.048
48029	Nap1l4	17955	NC_000073.7	-	143095001	143095065	143093924	143093983	143095484	143095515	48029	8,23,12	384861390	43,26,28	604406435	213	149	1.62764e-06	0.000235206	0.014,0.018,0.021	0.047,0.043,0.043	-0.027
48035	Tmed8	382620	NC_000078.7	-	87223407	87223537	87221314	87221441	87228162	87228244	48035	27,47,25	3,4,0	29,20,23	14,4,5	279	149	0.00055783	0.0211508	0.828,0.863,1.0	0.525,0.728,0.711	0.242
48050	Nadsyn1	78914	NC_000073.7	-	143359651	143359820	143357701	143357886	143361123	143361172	48050	21,52,34	0,0,0	33,12,31	4,0,4	318	149	6.4805e-05	0.0042874	1.0,1.0,1.0	0.794,1.0,0.784	0.141
48052	Nadsyn1	78914	NC_000073.7	-	143360616	143360719	143357701	143357886	143361123	143361172	48052	23,51,16	0,0,0	17,20,34	4,0,4	252	149	0.000155678	0.00815075	1.0,1.0,1.0	0.715,1.0,0.834	0.15
48094	1700001L05Rik	69291	NC_000081.7	-	83246788	83246848	83237845	83243151	83248020	83248129	48094	12,19,7	37,78,31	20,11,37	25,17,33	209	149	3.70139e-06	0.00045424	0.188,0.148,0.139	0.363,0.316,0.444	-0.216
48122	Ret	19713	NC_000072.7	-	118142870	118142941	118141683	118141821	118144856	118144979	48122	58,148,78	0,1,3	136,51,70	5,7,4	220	149	0.000467589	0.0185064	1.0,0.99,0.946	0.949,0.831,0.922	0.078
48219	Epcam	17075	NC_000083.7	+	87943885	87944032	87943379	87943632	87947323	87947431	48219	58,98,71	0,0,0	115,45,127	6,0,10	296	149	5.4555e-06	0.00062535	1.0,1.0,1.0	0.906,1.0,0.865	0.076
48221	Epcam	17075	NC_000083.7	+	87943885	87944322	87943392	87943632	87947323	87947431	48221	296746437	0,0,0	373317378	6,0,10	586	149	2.68231e-05	0.00221423	1.0,1.0,1.0	0.941,1.0,0.906	0.051
48222	Epcam	17075	NC_000083.7	+	87943889	87944032	87943392	87943632	87947323	87947431	48222	44,74,53	0,0,0	89,44,98	6,0,10	292	149	3.82811e-06	0.000464473	1.0,1.0,1.0	0.883,1.0,0.833	0.095
48225	Epcam	17075	NC_000083.7	+	87943931	87944032	87943392	87943632	87947323	87947431	48225	29,65,39	0,0,0	66,35,79	6,0,10	250	149	3.10468e-06	0.0004001	1.0,1.0,1.0	0.868,1.0,0.825	0.102
48320	Arhgef7	54126	NC_000074.7	+	11867659	11867884	11865160	11865300	11869637	11869731	48320	132194109	3,10,13	197126142	27,20,30	374	149	9.20771e-05	0.00553893	0.946,0.885,0.77	0.744,0.715,0.653	0.163
48321	Arhgef7	54126	NC_000074.7	+	11874504	11874681	11871959	11872049	11881492	11881592	48321	9,18,15	123183131	10,5,4	207147163	326	149	0.00046875	0.0185228	0.032,0.043,0.05	0.022,0.015,0.011	0.026
48327	Scube2	56788	NC_000073.7	-	109424525	109424681	109423971	109424178	109428241	109428346	48327	41,125,38	0,2,2	44,26,56	7,1,5	305	149	0.000502434	0.0195411	1.0,0.968,0.903	0.754,0.927,0.845	0.115
48341	Cul4a	99375	NC_000074.7	+	13192961	13193134	13192492	13192598	13194276	13194429	48341	7461131625	4,5,0	964536814	22,6,12	322	149	3.19156e-06	0.000409654	0.989,0.991,1.0	0.953,0.976,0.969	0.027
48415	Itga6	16403	NC_000068.8	+	71683877	71684007	71679724	71679850	71686197	71688771	48415	205,54,28	119,84,42	37,19,33	125,51,72	279	149	0.000120295	0.00670301	0.479,0.256,0.263	0.137,0.166,0.197	0.166
48503	Zfand5	22682	NC_000085.7	+	21255018	21255122	21248505	21254453	21256988	21257114	48503	15411797868	16,11,14	1332859944	41,11,14	253	149	0.000476656	0.0187702	0.983,0.99,0.973	0.95,0.979,0.975	0.014
48518	Nptn	20320	NC_000075.7	+	58550811	58550967	58547951	58548085	58557779	58557801	48518	456622263	0,21,19	319238257	24,19,29	305	149	1.60521e-06	0.000233012	1.0,0.935,0.871	0.867,0.86,0.812	0.089
48519	Nptn	20320	NC_000075.7	+	58550811	58551085	58547951	58548085	58557779	58557801	48519	9281402610	0,21,19	787523596	24,19,29	423	149	1.22812e-06	0.000184522	1.0,0.959,0.919	0.92,0.907,0.879	0.057
48554	Pdia4	12304	NC_000072.7	-	47776119	47776276	47775298	47775532	47777871	47778023	48554	12192105947	4,17,8	12897351248	22,15,13	306	149	0.00068112	0.0243553	0.993,0.984,0.983	0.966,0.96,0.979	0.018
48659	Hsf1	15499	NC_000081.7	+	76381818	76381894	76380652	76380789	76381967	76382029	48659	109,159,75	0,3,4	100,48,108	8,8,3	225	149	0.00118651	0.036144	1.0,0.972,0.925	0.892,0.799,0.96	0.082
48663	Hsf1	15499	NC_000081.7	+	76382353	76382490	76381967	76382115	76382621	76382891	48663	105,204,95	13,21,21	117,92,126	31,20,44	286	149	0.00163248	0.045445	0.808,0.835,0.702	0.663,0.706,0.599	0.126
48670	Hsf1	15499	NC_000081.7	+	76383331	76383415	76382621	76382891	76383999	76384253	48670	8,10,4	2,1,5	3,9,9	1,0,0	233	149	8.99212e-05	0.00545941	0.719,0.865,0.338	0.657,1.0,1.0	-0.245
48842	Lpar2	53978	NC_000074.7	+	70262423	70262508	70260911	70261470	70263279	70263367	48842	11,27,13	0,0,0	24,17,20	3,2,3	234	149	0.000115226	0.00653989	1.0,1.0,1.0	0.836,0.844,0.809	0.17
48869	Galnt12	230145	NC_000070.7	+	47096107	47096745	47091910	47092328	47104099	47104269	48869	11,30,19	87240100	37,36,30	137106109	787	149	0.000155775	0.00815075	0.023,0.023,0.035	0.049,0.06,0.05	-0.026
48884	Rptor	74370	NC_000077.7	+	119702770	119702846	119690147	119690292	119707903	119708005	48884	49,56,31	1,6,2	55,24,49	1,0,0	225	149	0.0013877	0.0403808	0.97,0.861,0.911	0.973,1.0,1.0	-0.077
48908	Tmem161a	234371	NC_000074.7	+	70612035	70612104	70605410	70605494	70616878	70616954	48908	3,13,0	43,93,36	0,1,1	73,38,71	218	149	0.000187601	0.00940287	0.046,0.087,0.0	0.0,0.018,0.01	0.035
48934	Sugp2	234373	NC_000074.7	+	70711592	70711728	70709779	70710264	70712332	70712469	48934	32,69,33	4,4,3	43,31,50	2,0,0	285	149	0.000455622	0.0181532	0.807,0.9,0.852	0.918,1.0,1.0	-0.12
48987	Ell	13716	NC_000074.7	+	71037806	71037885	71034204	71034470	71038203	71038678	48987	31,52,26	1,1,1	45,39,32	9,6,0	228	149	0.000742384	0.0258612	0.953,0.971,0.944	0.766,0.809,1.0	0.098
48989	Ell	13716	NC_000074.7	+	71043169	71043230	71038203	71038678	71043343	71043515	48989	117252109	6,5,0	159110195	11,4,15	210	149	0.00127108	0.0380708	0.933,0.973,1.0	0.911,0.951,0.902	0.047
49036	Tmpo	21917	NC_000076.7	-	90995199	90999223	90994609	90994707	90999904	91000063	49036	274257123341	350585287	580436655032	380269273	4173	149	1.95183e-07	4.08842e-05	0.219,0.259,0.294	0.353,0.327,0.397	-0.102
49126	Adamts6	108154	NC_000079.7	+	104534369	104534515	104526585	104526693	104536450	104536514	49126	5,6,12	1,1,3	10,5,7	0,1,0	295	149	0.000662804	0.0238626	0.716,0.752,0.669	1.0,0.716,1.0	-0.193
49134	Zfp961	234413	NC_000074.7	+	72719637	72719764	72704909	72705004	72719943	72720004	49134	26,82,40	14,35,14	34,35,30	6,5,6	276	149	0.00162572	0.0453012	0.501,0.558,0.607	0.754,0.791,0.73	-0.203
49135	Zfp961	234413	NC_000074.7	+	72719637	72719764	72704909	72705004	72721742	72725084	49135	10,40,18	0,0,0	11,16,16	5,1,4	276	149	3.773e-07	7.09433e-05	1.0,1.0,1.0	0.543,0.896,0.683	0.293
49136	Zfp961	234413	NC_000074.7	+	72719943	72720004	72704885	72705004	72721742	72725084	49136	39,112,40	0,0,0	27,33,24	5,1,4	210	149	8.87297e-06	0.000914399	1.0,1.0,1.0	0.793,0.959,0.81	0.146
49137	Zfp961	234413	NC_000074.7	+	72719943	72720004	72719637	72719764	72721742	72725084	49137	41,129,50	0,10,2	44,48,32	0,1,0	210	149	0.00097123	0.0312583	1.0,0.902,0.947	1.0,0.971,1.0	-0.041
49151	Ap1m1	11767	NC_000074.7	+	73005586	73005713	73004524	73004672	73007052	73007124	49151	170357161	5,9,2	200123180	10,2,20	276	149	0.00176943	0.0483713	0.948,0.955,0.978	0.915,0.971,0.829	0.055
49153	Ap1m1	11767	NC_000074.7	+	73006678	73006821	73004524	73004672	73007052	73007124	49153	233440169	5,9,2	230116212	10,2,20	292	149	0.000500976	0.019509	0.96,0.961,0.977	0.921,0.967,0.844	0.055
49223	Pex13	72129	NC_000077.7	-	23516118	23516195	23514948	23515136	23526730	23526822	49223	0,1,0	6,18,15	2,4,3	14,6,12	226	149	0.00013885	0.00744075	0.0,0.035,0.0	0.086,0.305,0.142	-0.166
49230	Pex13	72129	NC_000077.7	-	23572435	23572525	23570228	23570467	23574935	23575122	49230	35,83,32	0,0,0	36,21,32	1,3,5	239	149	5.10874e-05	0.00361809	1.0,1.0,1.0	0.957,0.814,0.8	0.143
49289	Zfp644	52397	NC_000071.7	-	106782696	106783302	106767405	106767508	106783475	106784189	49289	7591531677	62,129,59	774532587	92,67,105	755	149	0.000221318	0.0105579	0.707,0.701,0.694	0.624,0.61,0.525	0.114
49297	Zfp644	52397	NC_000071.7	-	106814650	106814711	106767405	106767508	106838595	106838739	49297	6,21,11	0,1,0	7,3,16	3,3,0	210	149	0.00119584	0.0363061	1.0,0.937,1.0	0.623,0.415,1.0	0.3
49396	Rfx1	19724	NC_000074.7	+	84821578	84821871	84821355	84821505	84822024	84822178	49396	53,81,51	0,0,0	72,40,73	6,0,2	442	149	0.000784678	0.026769	1.0,1.0,1.0	0.802,1.0,0.925	0.091
49410	Farsa	66590	NC_000074.7	+	85581859	85583810	85574698	85574924	85587534	85587672	49410	315543269	1,6,0	393309328	15,3,10	2100	149	0.000198649	0.00976423	0.957,0.865,1.0	0.65,0.88,0.699	0.198
49510	Cnep1r1	382030	NC_000074.7	+	88857363	88859013	88856974	88857029	88860415	88861825	49510	100,175,76	181370164	98,83,196	172147160	1799	149	0.000573989	0.0215601	0.044,0.038,0.037	0.045,0.045,0.092	-0.021
49511	Cnep1r1	382030	NC_000074.7	+	88858860	88859013	88856974	88857029	88860415	88861825	49511	4,15,7	181370164	25,22,37	172147160	302	149	2.79898e-12	2.14275e-09	0.011,0.02,0.021	0.067,0.069,0.102	-0.062
49549	Esyt2	52635	NC_000078.7	+	116282899	116282981	116282423	116282558	116284746	116284823	49549	9,8,6	117,201,70	23,13,15	123,66,95	231	149	2.31813e-05	0.00197705	0.047,0.025,0.052	0.108,0.113,0.092	-0.063
49556	Esyt2	52635	NC_000078.7	+	116317446	116317509	116311838	116311934	116320731	116320806	49556	18,43,11	136258157	16,10,4	161128213	212	149	0.000668105	0.0240018	0.085,0.105,0.047	0.065,0.052,0.013	0.036
49653	Polr2c	20021	NC_000074.7	+	95588338	95588467	95587071	95587124	95588809	95588861	49653	5211439687	5,19,19	929718743	46,24,30	278	149	1.21596e-06	0.000183553	0.982,0.976,0.951	0.915,0.941,0.93	0.041
49829	Gclc	14629	NC_000075.7	+	77686803	77686917	77683407	77683590	77688365	77688424	49829	349735346	1,7,0	772358570	16,4,18	263	149	2.77725e-05	0.00227508	0.995,0.983,1.0	0.965,0.981,0.947	0.028
49859	Prnd	26434	NC_000068.8	+	131759947	131761488	131754114	131754212	131778339	131780356	49859	8,14,4	90,136,61	35,20,4	74,54,41	1690	149	1.08381e-06	0.000168515	0.008,0.009,0.006	0.04,0.032,0.009	-0.019
49878	Zfp821	75871	NC_000074.7	+	110448292	110448490	110447826	110447975	110449518	110449685	49878	74,129,65	8,0,3	98,64,81	0,0,0	347	149	0.000103283	0.00608776	0.799,1.0,0.903	1.0,1.0,1.0	-0.099
49901	Tle7	102638837	NC_000074.7	+	110836409	110836622	110836017	110836076	110836712	110836954	49901	58,172,47	0,0,1	53,45,55	3,4,2	362	149	0.00013125	0.00716874	1.0,1.0,0.951	0.879,0.822,0.919	0.11
49914	Mtss2	244654	NC_000074.7	+	111423347	111423570	111409123	111409256	111436949	111437124	49914	1,10,9	74,109,53	1,1,2	91,66,70	372	149	0.00173512	0.0476809	0.005,0.035,0.064	0.004,0.006,0.011	0.028
49982	Cenpn	72155	NC_000074.7	+	117663900	117664013	117662932	117662990	117667182	117667309	49982	130384176	0,1,0	243183223	10,6,9	262	149	2.55649e-07	5.12142e-05	1.0,0.995,1.0	0.933,0.945,0.934	0.061
50001	Brd4	57261	NC_000083.7	-	32461219	32461433	32448390	32448709	32485345	32485494	50001	8,6,6	0,0,0	13,3,14	3,5,2	363	149	3.13985e-08	9.21969e-06	1.0,1.0,1.0	0.64,0.198,0.742	0.473
50006	Brd4	57261	NC_000083.7	-	32472014	32472174	32448390	32448709	32485345	32485494	50006	52,122,56	0,0,0	66,38,68	3,5,2	309	149	6.63375e-05	0.00434444	1.0,1.0,1.0	0.914,0.786,0.943	0.119
50009	Brd4	57261	NC_000083.7	-	32472014	32472174	32448390	32448709	32503036	32503192	50009	57,130,59	6,16,8	71,40,80	21,15,21	309	149	0.000297364	0.0132702	0.821,0.797,0.781	0.62,0.563,0.648	0.189
50010	Brd4	57261	NC_000083.7	-	32472014	32472174	32448390	32448709	32503491	32505565	50010	105195100	102,141,70	105,58,111	142,88,144	309	149	6.32033e-05	0.0042249	0.332,0.4,0.408	0.263,0.241,0.271	0.122
50016	Brd4	57261	NC_000083.7	-	32485345	32485494	32448390	32448709	32503036	32503192	50016	0,0,0	6,16,8	5,5,2	21,15,21	298	149	0.000135715	0.00732155	0.0,0.0,0.0	0.106,0.143,0.045	-0.098
50041	Sp4	20688	NC_000078.7	-	118225461	118225690	118218144	118218344	118264433	118264538	50041	80230113	0,0,0	160,87,144	7,4,0	378	149	0.000478438	0.0188289	1.0,1.0,1.0	0.9,0.896,1.0	0.068
50042	Sp4	20688	NC_000078.7	-	118262372	118263927	118218144	118218344	118264433	118264538	50042	5311435652	0,0,0	911602713	7,4,0	1704	149	0.00123862	0.0372374	1.0,1.0,1.0	0.919,0.929,1.0	0.051
50063	Sfswap	231769	NC_000071.7	+	129632008	129636685	129631506	129631772	129637743	129637869	50063	546953413	154148103	463241576	177114205	4826	149	1.61726e-07	3.50168e-05	0.099,0.166,0.11	0.075,0.061,0.08	0.053
50102	Cdh15	12555	NC_000074.7	+	123592066	123592203	123591728	123591968	123592336	123592501	50102	39,146,91	0,3,0	104,89,76	4,0,9	286	149	0.00103755	0.0328999	1.0,0.962,1.0	0.931,1.0,0.815	0.072
50107	Spg7	234847	NC_000074.7	+	123806707	123806870	123806152	123806278	123807375	123807549	50107	270321166	4,9,9	240154174	14,9,16	312	149	0.0016259	0.0453012	0.97,0.945,0.898	0.891,0.891,0.839	0.064
50128	Rpl13	270106	NC_000074.7	+	123829391	123829501	123829088	123829184	123829921	123830095	50128	114260149	0,4,2	199189179	25,0,7	259	149	3.89746e-05	0.00296416	1.0,0.974,0.977	0.821,1.0,0.936	0.065
50142	Cdk10	234854	NC_000074.7	+	123954161	123954264	123953684	123953756	123954398	123954480	50142	214393149	1,0,3	221132272	8,2,7	252	149	0.000694083	0.0246868	0.992,1.0,0.967	0.942,0.975,0.958	0.028
50143	Cdk10	234854	NC_000074.7	+	123954398	123954480	123953684	123953756	123955067	123955135	50143	58,103,45	1,0,0	69,45,94	6,7,0	231	149	7.30729e-05	0.00464331	0.974,1.0,1.0	0.881,0.806,1.0	0.096
50167	Tcf25	66855	NC_000074.7	+	124124721	124124880	124122289	124122449	124126003	124126083	50167	18,26,7	0,0,0	26,11,16	7,0,1	308	149	6.99523e-05	0.00453463	1.0,1.0,1.0	0.642,1.0,0.886	0.157
50175	Tcf25	66855	NC_000074.7	+	124127814	124127928	124127363	124127436	124129885	124130913	50175	182458187	180265112	341236255	128106116	263	149	0.000851242	0.0285104	0.364,0.495,0.486	0.601,0.558,0.555	-0.123
50176	Tcf25	66855	NC_000074.7	+	124127814	124127928	124127363	124127436	124129888	124130913	50176	182450183	129243128	340240243	145,64,94	263	149	3.96845e-05	0.00299525	0.444,0.512,0.448	0.571,0.68,0.594	-0.147
50232	Sap25	751865	NC_000071.7	+	137631833	137631978	137627371	137627688	137632110	137632237	50232	161,269,96	0,8,0	156,93,189	18,2,12	294	149	8.32959e-06	0.00086814	1.0,0.945,1.0	0.815,0.959,0.889	0.094
50273	Map3k21	234878	NC_000074.7	+	126666587	126666685	126665439	126665590	126668291	126669050	50273	187,28,21	36,5,5	13,27,28	0,0,0	247	149	2.74428e-09	1.11692e-06	0.758,0.772,0.717	1.0,1.0,1.0	-0.251
50276	Pitrm1	69617	NC_000079.7	+	6607797	6607924	6606577	6606738	6608191	6608280	50276	231229120	1,6,0	130,94,89	5,4,6	276	149	0.00136066	0.0398446	0.992,0.954,1.0	0.933,0.927,0.889	0.066
50326	Stk32c	57740	NC_000073.7	-	138699156	138699282	138698932	138699064	138700585	138700702	50326	76,77,25	0,0,0	31,35,43	2,2,4	275	149	0.000311584	0.0137238	1.0,1.0,1.0	0.894,0.905,0.853	0.116
50345	Cars2	71941	NC_000074.7	-	11580294	11580424	11576001	11576069	11587271	11587355	50345	40,67,44	0,2,0	47,37,30	5,0,6	279	149	0.000155427	0.00814582	1.0,0.947,1.0	0.834,1.0,0.728	0.128
50346	Cars2	71941	NC_000074.7	-	11580294	11580427	11576001	11576069	11587271	11587355	50346	9,26,17	0,2,0	12,8,11	5,0,6	282	149	0.000134031	0.00727343	1.0,0.873,1.0	0.559,1.0,0.492	0.274
50385	Dcun1d2	102323	NC_000074.7	-	13311384	13311467	13305962	13307976	13321589	13321720	50385	19,35,16	13,25,8	10,5,7	11,11,21	232	149	0.0012988	0.038605	0.484,0.473,0.562	0.369,0.226,0.176	0.249
50386	Dcun1d2	102323	NC_000074.7	-	13311384	13311467	13308946	13309043	13321589	13321720	50386	43,86,28	15,27,12	26,15,17	23,14,28	232	149	9.72338e-06	0.000987791	0.648,0.672,0.6	0.421,0.408,0.281	0.27
50397	Coprs	66423	NC_000074.7	-	13935665	13935881	13934787	13935201	13937759	13937826	50397	68023461341	18,76,38	13881392973	78,54,59	365	149	0.000154602	0.00811579	0.939,0.926,0.935	0.879,0.913,0.871	0.046
50421	Nt5c2	76952	NC_000085.7	-	46897928	46897987	46893413	46893531	46912700	46912774	50421	15,16,9	210435195	21,16,22	168102124	208	149	5.92426e-07	0.000102686	0.049,0.026,0.032	0.082,0.101,0.113	-0.063
50422	Nt5c2	76952	NC_000085.7	-	46897928	46897987	46893413	46893531	46939284	46939404	50422	5,6,2	2,4,6	5,5,10	1,2,0	208	149	0.00101263	0.0323327	0.642,0.518,0.193	0.782,0.642,1.0	-0.357
50481	Ebf3	13593	NC_000073.7	-	136826871	136826998	136807913	136808002	136837635	136837717	50481	24,50,25	3,5,3	18,16,32	0,0,0	276	149	1.20277e-05	0.00117546	0.812,0.844,0.818	1.0,1.0,1.0	-0.175
50482	Ebf3	13593	NC_000073.7	-	136832919	136833037	136807913	136808002	136837635	136837717	50482	30,60,13	3,5,3	28,14,25	0,0,0	267	149	1.20997e-05	0.0011807	0.848,0.87,0.707	1.0,1.0,1.0	-0.192
50562	D2hgdh	98314	NC_000067.7	+	93775824	93775990	93766542	93766685	93778288	93781579	50562	70,36,27	1,1,2	29,17,34	8,1,4	315	149	0.000750989	0.0260903	0.971,0.945,0.865	0.632,0.889,0.801	0.153
50598	Paip2	67869	NC_000084.7	+	35743923	35744087	35731669	35731812	35746375	35746555	50598	212150562939	10,21,24	337826832593	37,22,36	313	149	0.000180384	0.00913366	0.99,0.991,0.983	0.978,0.983,0.972	0.01
50633	Ubxn7	224111	NC_000082.7	+	32198578	32198650	32194714	32194842	32200079	32200473	50633	24,20,4	151308185	7,2,6	269187250	221	149	5.51518e-06	0.000629946	0.097,0.042,0.014	0.017,0.007,0.016	0.038
50643	Kif3a	16568	NC_000077.7	+	53481543	53481552	53477661	53477757	53484200	53484357	50643	92,150,90	28,57,11	127,93,116	19,11,10	158	149	0.000761312	0.0262871	0.756,0.713,0.885	0.863,0.889,0.916	-0.105
50682	Dop1a	320615	NC_000075.7	+	86392667	86392804	86389556	86389790	86394610	86395232	50682	5,7,3	13,22,14	2,0,0	11,11,12	286	149	0.000207097	0.0100558	0.167,0.142,0.1	0.087,0.0,0.0	0.107
50739	Fbrsl1	381668	NC_000071.7	-	110519411	110519489	110519151	110519235	110522255	110522385	50739	511326105	12,14,4	221116226	21,12,10	227	149	0.000668525	0.0240034	0.965,0.939,0.945	0.874,0.864,0.937	0.058
50766	Fbrsl1	381668	NC_000071.7	-	110563895	110563931	110543910	110543940	110565708	110565813	50766	226,129,62	13,2,0	92,60,90	12,7,6	185	149	0.00149637	0.0427099	0.933,0.981,1.0	0.861,0.873,0.924	0.085
50828	Cep19	66994	NC_000082.7	+	31921752	31921862	31918669	31918929	31922701	31922865	50828	27,59,26	0,0,0	27,27,32	3,0,5	259	149	0.000280006	0.012627	1.0,1.0,1.0	0.838,1.0,0.786	0.125
50873	Tcp1	21454	NC_000083.7	+	13136684	13136770	13135185	13135516	13136929	13137058	50873	187844952136	110,178,66	308713602440	269145299	235	149	0	0	0.915,0.941,0.954	0.879,0.856,0.838	0.079
50879	Zfp868	234362	NC_000074.7	-	70066044	70066105	70063304	70065106	70066398	70066525	50879	55,148,97	2,4,5	74,69,57	8,10,5	210	149	0.00137933	0.0402264	0.951,0.963,0.932	0.868,0.83,0.89	0.086
50926	Ssbp4	76900	NC_000074.7	-	71052337	71052407	71052174	71052245	71053045	71053135	50926	119,117,80	0,3,0	77,74,49	6,9,9	219	149	8.0774e-09	2.79261e-06	1.0,0.964,1.0	0.897,0.848,0.787	0.144
50985	Fcho1	74015	NC_000074.7	-	72162982	72163138	72162637	72162770	72163641	72163750	50985	76,173,92	1,4,2	94,62,78	12,3,14	305	149	2.61718e-06	0.000352093	0.974,0.955,0.957	0.793,0.91,0.731	0.151
51005	Eps15l1	13859	NC_000074.7	-	73112156	73112289	73099809	73100015	73121747	73121830	51005	59,69,31	23,27,8	33,19,27	21,14,30	282	149	0.00146439	0.0420586	0.575,0.575,0.672	0.454,0.418,0.322	0.209
51041	Med26	70625	NC_000074.7	-	73241964	73242090	73238504	73238750	73245685	73245756	51041	37,51,28	0,0,0	44,25,29	4,5,8	275	149	9.98782e-09	3.3107e-06	1.0,1.0,1.0	0.856,0.73,0.663	0.25
51042	Med26	70625	NC_000074.7	-	73243295	73243433	73238504	73238750	73245685	73245756	51042	36,28,17	0,0,0	27,26,24	4,5,8	287	149	5.86254e-09	2.14202e-06	1.0,1.0,1.0	0.778,0.73,0.609	0.294
51067	LOC118567594	118567594	NC_000074.7	-	78159368	78159440	78152958	78153060	78177321	78177383	51067	90,160,94	2,2,0	138,78,118	5,10,4	221	149	0.000120497	0.00670301	0.968,0.982,1.0	0.949,0.84,0.952	0.07
51113	Smad1	17125	NC_000074.7	-	80079958	80080075	80076219	80076441	80082840	80083098	51113	67,126,64	1,0,1	87,67,118	8,3,3	266	149	0.000204782	0.00997628	0.974,1.0,0.973	0.859,0.926,0.957	0.068
51172	Il15	16168	NC_000074.7	-	83128928	83129033	83106122	83106244	83129597	83129882	51172	3,0,0	2,3,1	2,4,2	2,0,0	254	149	1.84671e-05	0.00164266	0.468,0.0,0.0	0.37,1.0,1.0	-0.634
51200	Mapkap1	227743	NC_000068.8	+	34487434	34487572	34471203	34471344	34509856	34509954	51200	389786342	3,14,7	510361455	25,13,13	287	149	0.000314076	0.0138052	0.985,0.967,0.962	0.914,0.935,0.948	0.039
51208	Tecr	106529	NC_000074.7	-	84299656	84299772	84299469	84299575	84299848	84299952	51208	13351623743	15,28,10	1043731860	29,27,29	265	149	1.89258e-05	0.00167406	0.98,0.97,0.977	0.953,0.938,0.943	0.031
51209	Tecr	106529	NC_000074.7	-	84300039	84300084	84299848	84299952	84300499	84300551	51209	11781426561	79,134,61	833557722	125,85,105	194	149	8.2748e-06	0.00086383	0.92,0.891,0.876	0.837,0.834,0.841	0.058
51236	Nfix	18032	NC_000074.7	-	85442769	85442917	85440394	85440486	85448271	85448447	51236	10,4,6	53,43,30	12,10,23	25,34,51	297	149	0.00102631	0.0326722	0.086,0.045,0.091	0.194,0.129,0.185	-0.095
51281	Get3	56495	NC_000074.7	-	85746150	85746301	85745150	85745348	85750806	85750954	51281	22,61,35	1,5,4	18,15,38	14,10,5	300	149	0.000562779	0.0212383	0.916,0.858,0.813	0.39,0.427,0.791	0.326
51282	Get3	56495	NC_000074.7	-	85746150	85746301	85745439	85745547	85750806	85750954	51282	5271399656	24,45,23	854667676	64,38,37	300	149	0.000458452	0.018232	0.916,0.939,0.934	0.869,0.897,0.901	0.041
51283	Get3	56495	NC_000074.7	-	85746388	85746537	85746150	85746301	85750806	85750954	51283	101728191245	9,20,22	173613821454	0,0,14	298	149	0.000954958	0.0308901	0.983,0.986,0.966	1.0,1.0,0.981	-0.015
51284	Get3	56495	NC_000074.7	-	85746388	85746602	85746150	85746301	85750806	85750954	51284	5541513656	9,20,22	889763759	0,0,14	363	149	1.2937e-05	0.00124914	0.962,0.969,0.924	1.0,1.0,0.957	-0.034
51285	Get3	56495	NC_000074.7	-	85746388	85746679	85746150	85746301	85750806	85750954	51285	5641543675	9,20,22	903764776	0,0,14	440	149	1.39001e-05	0.00132032	0.955,0.963,0.912	1.0,1.0,0.949	-0.04
51379	Aktip	14339	NC_000074.7	-	91858550	91858631	91857668	91857780	91860527	91860679	51379	7,31,8	43,122,38	27,21,32	66,38,52	230	149	0.000202777	0.00990863	0.095,0.141,0.12	0.209,0.264,0.285	-0.134
51389	Ccnc	51813	NC_000070.7	+	21747482	21747576	21746655	21746774	21748136	21750547	51389	40,83,54	40,66,28	73,85,68	15,25,18	243	149	1.7168e-06	0.00024643	0.38,0.435,0.542	0.749,0.676,0.698	-0.255
51396	Bbs2	67378	NC_000074.7	-	94805227	94805326	94803579	94803711	94806110	94806240	51396	7,28,13	49,79,37	6,2,8	50,32,62	248	149	0.00105293	0.0332235	0.079,0.176,0.174	0.067,0.036,0.072	0.085
51410	Ago1	236511	NC_000070.7	-	126286263	126286353	126270699	126270834	126301534	126301655	51410	6,14,7	1,1,1	10,4,8	4,7,7	239	149	8.40612e-05	0.00522648	0.789,0.897,0.814	0.609,0.263,0.416	0.404
51413	Ago1	236511	NC_000070.7	-	126297997	126298206	126270699	126270834	126301534	126301655	51413	60,107,72	1,1,1	96,47,68	4,7,7	358	149	1.14323e-05	0.00112239	0.961,0.978,0.968	0.909,0.736,0.802	0.153
51477	Nae1	234664	NC_000074.7	-	105254009	105254081	105253714	105253794	105254818	105254849	51477	3641021634	28,76,53	712579509	143,66,116	221	149	1.22258e-08	3.93098e-06	0.898,0.901,0.89	0.77,0.855,0.747	0.106
51505	Usp12	22217	NC_000071.7	-	146675909	146675988	146671613	146674590	146677103	146677301	51505	207408174	7,14,0	313221242	1,3,2	228	149	0.00171057	0.0471667	0.951,0.95,1.0	0.995,0.98,0.988	-0.021
51514	Fhod1	234686	NC_000074.7	-	106062868	106062892	106061318	106061434	106063013	106063193	51514	11,9,5	14,35,5	0,0,1	22,14,35	173	149	1.0806e-09	4.82564e-07	0.404,0.181,0.463	0.0,0.0,0.024	0.341
51546	Cdc42ep3	260409	NC_000083.7	-	79653068	79653187	79641399	79643145	79662245	79662520	51546	0,3,0	12,25,18	8,4,4	33,32,13	268	149	0.00103043	0.0327386	0.0,0.063,0.0	0.119,0.065,0.146	-0.089
51642	Hnrnpll	72692	NC_000083.7	-	80352368	80352451	80351922	80351994	80356036	80356109	51642	18,45,30	300539257	21,11,14	391284364	232	149	0.000746738	0.0259847	0.037,0.051,0.07	0.033,0.024,0.024	0.026
51792	Slc7a5	20539	NC_000074.7	-	122610329	122610507	122607513	122609834	122611721	122611871	51792	16961519946	11,22,17	14709421272	49,27,19	327	149	6.56814e-05	0.00432314	0.986,0.969,0.962	0.932,0.941,0.968	0.025
51795	Slc7a5	20539	NC_000074.7	-	122623166	122623304	122615060	122615166	122633804	122634509	51795	1203985716	3,5,5	967643918	29,8,8	287	149	4.52466e-06	0.000531924	0.995,0.99,0.987	0.945,0.977,0.983	0.022
51797	Best1	24115	NC_000085.7	-	9969420	9969575	9969000	9969078	9970129	9970363	51797	11,26,12	0,0,0	17,15,11	4,0,3	304	149	0.000105229	0.00617414	1.0,1.0,1.0	0.676,1.0,0.642	0.227
51804	Galns	50917	NC_000074.7	-	123307789	123307907	123303491	123305936	123322504	123322608	51804	14,18,7	1,0,0	10,8,11	3,2,2	267	149	8.87329e-05	0.00541886	0.887,1.0,1.0	0.65,0.691,0.754	0.264
51835	Dbndd1	72185	NC_000074.7	-	124235821	124235962	124232421	124233577	124236580	124236733	51835	21,24,10	0,2,0	11,6,3	1,4,1	290	149	0.000134225	0.00727783	1.0,0.86,1.0	0.85,0.435,0.607	0.323
51844	Cep95	320162	NC_000077.7	+	106705429	106705562	106704586	106704688	106706293	106706463	51844	94,208,66	1,0,1	97,61,87	4,3,3	282	149	0.00124796	0.0374518	0.98,1.0,0.972	0.928,0.915,0.939	0.057
51846	Cep95	320162	NC_000077.7	+	106706559	106706634	106706293	106706463	106707478	106707631	51846	140311145	5,7,3	189101133	10,21,7	224	149	5.87517e-05	0.00399375	0.949,0.967,0.97	0.926,0.762,0.927	0.09
51914	Rps6kb2	58988	NC_000085.7	-	4208608	4208716	4208064	4208127	4208827	4208918	51914	62,71,25	0,1,0	35,14,50	6,0,4	257	149	4.45733e-05	0.0032609	1.0,0.976,1.0	0.772,1.0,0.879	0.108
51940	Rbm34	52202	NC_000074.7	-	127688661	127688721	127686291	127686335	127692131	127692372	51940	53,157,75	85,214,78	131105110	83,56,84	209	149	3.28406e-06	0.000419018	0.308,0.343,0.407	0.529,0.572,0.483	-0.175
51951	Nktr	18087	NC_000075.7	+	121567453	121567481	121559062	121560631	121570187	121570217	51951	22,27,12	68,125,58	8,10,7	100,62,110	177	149	9.05286e-05	0.00547651	0.214,0.154,0.148	0.063,0.12,0.051	0.094
51957	Nktr	18087	NC_000075.7	+	121581472	121581529	121580732	121580828	121582056	121582158	51957	177361153	6,1,0	212135224	13,7,6	206	149	3.49763e-05	0.00271969	0.955,0.996,1.0	0.922,0.933,0.964	0.044
52043	Grik4	110637	NC_000075.7	-	42461702	42461812	42458862	42459036	42477594	42477708	52043	5,12,11	1,2,3	12,3,11	0,0,0	259	149	0.000190132	0.00948535	0.742,0.775,0.678	1.0,1.0,1.0	-0.268
52161	Mre11a	17535	NC_000075.7	+	14736436	14736653	14730711	14730774	14737830	14737911	52161	299665304	11,33,23	331199320	30,16,39	366	149	0.000802188	0.0271932	0.917,0.891,0.843	0.818,0.835,0.77	0.076
52206	Atxn2	20239	NC_000071.7	+	121951447	121951616	121949447	121949675	121952400	121954372	52206	164,187,65	67,52,18	123,79,147	25,8,24	318	149	0.000727064	0.0255162	0.534,0.628,0.629	0.697,0.822,0.742	-0.157
52221	Nlrc3	268857	NC_000082.7	-	3766767	3766851	3766123	3766207	3767233	3767317	52221	3,1,0	0,2,2	4,1,4	0,0,1	233	149	0.000424978	0.0172638	1.0,0.242,0.0	1.0,1.0,0.719	-0.492
52241	Ppan	235036	NC_000075.7	+	20801934	20802011	20801066	20801237	20802200	20802308	52241	432899476	4,6,7	708531667	19,12,20	226	149	7.17277e-05	0.00458046	0.986,0.99,0.978	0.961,0.967,0.956	0.023
52296	Ilf3	16201	NC_000075.7	+	21311747	21314686	21311255	21311309	21315355	21315487	52296	221537801974	5,14,8	293618852813	23,17,26	3088	149	3.17569e-05	0.00254626	0.955,0.929,0.923	0.86,0.843,0.839	0.088
52297	Ilf3	16201	NC_000075.7	+	21311747	21314797	21311255	21311309	21315355	21315487	52297	272547852460	5,14,8	351422473254	23,17,26	3199	149	1.03784e-05	0.00104444	0.962,0.941,0.935	0.877,0.86,0.854	0.082
52298	Ilf3	16201	NC_000075.7	+	21314431	21314686	21311255	21311309	21315355	21315487	52298	471881489	5,14,8	587357502	23,17,26	404	149	6.58246e-07	0.000112279	0.972,0.959,0.958	0.904,0.886,0.877	0.074
52299	Ilf3	16201	NC_000075.7	+	21314431	21314797	21311255	21311309	21315355	21315478	52299	9811886975	5,14,8	1165719943	23,17,26	515	149	1.34801e-07	3.05229e-05	0.983,0.975,0.972	0.936,0.924,0.913	0.052
52302	Yrdc	230734	NC_000070.7	+	124737939	124744959	124736320	124736384	124747666	124747809	52302	176734571643	0,0,0	225117111639	6,4,0	7169	149	0.000409393	0.0167832	1.0,1.0,1.0	0.886,0.899,1.0	0.072
52304	Yrdc	230734	NC_000070.7	+	124745485	124745600	124737939	124744959	124747666	124747809	52304	162386206	3,36,23	263174189	61,36,22	264	149	6.94526e-05	0.00451133	0.968,0.858,0.835	0.709,0.732,0.829	0.13
52305	Yrdc	230734	NC_000070.7	+	124745692	124745812	124737939	124744959	124747666	124747809	52305	191409228	3,36,23	307247228	61,36,22	269	149	0.000462785	0.0183493	0.972,0.863,0.846	0.736,0.792,0.852	0.1
52316	Timm29	69773	NC_000075.7	+	21499146	21499215	21498803	21498881	21499344	21500763	52316	92,134,76	12,6,5	85,60,84	25,6,21	218	149	0.000318291	0.0139618	0.84,0.939,0.912	0.699,0.872,0.732	0.129
52357	Prkcsh	19089	NC_000075.7	+	21922462	21922549	21921819	21921898	21922733	21922871	52357	492741302	8,7,8	398303373	19,11,13	236	149	0.000214029	0.0102788	0.975,0.985,0.96	0.93,0.946,0.948	0.032
52370	9530077C05Rik	68283	NC_000075.7	+	22322740	22323045	22303039	22303109	22335408	22335721	52370	76,130,62	0,2,1	65,52,66	5,9,1	454	149	4.56863e-05	0.00331592	1.0,0.955,0.953	0.81,0.655,0.956	0.162
52410	Nfrkb	235134	NC_000075.7	+	31308089	31308433	31307618	31307793	31309015	31309089	52410	57,106,40	1,0,0	54,27,72	9,2,4	493	149	2.27484e-07	4.62929e-05	0.945,1.0,1.0	0.645,0.803,0.845	0.217
52411	Nfrkb	235134	NC_000075.7	+	31308295	31308433	31307618	31307793	31309015	31309089	52411	61,103,33	1,0,0	71,32,71	9,2,4	287	149	1.94865e-06	0.000275071	0.969,1.0,1.0	0.804,0.893,0.902	0.123
52412	Nfrkb	235134	NC_000075.7	+	31308331	31308433	31307618	31307793	31309015	31309089	52412	85,110,37	1,0,0	84,40,97	9,2,4	251	149	8.1329e-06	0.000850397	0.981,1.0,1.0	0.847,0.922,0.935	0.092
52413	Nfrkb	235134	NC_000075.7	+	31309015	31309089	31308089	31308433	31309855	31309940	52413	94,144,42	3,2,1	91,57,105	4,2,13	223	149	0.00178266	0.0486158	0.954,0.98,0.966	0.938,0.95,0.844	0.056
52489	Neb	17996	NC_000068.8	-	52040548	52040641	52039601	52039709	52040978	52041071	52489	32,5,1	9,4,3	4,1,7	0,0,1	242	149	1.30234e-05	0.0012556	0.686,0.435,0.17	1.0,1.0,0.812	-0.507
52590	Gjc1	14615	NC_000077.7	-	102695106	102695338	102693666	102693742	102696473	102699065	52590	82210118	4,7,0	168105183	0,0,0	381	149	0.000588385	0.0219089	0.889,0.921,1.0	1.0,1.0,1.0	-0.063
52609	Tsc2	22084	NC_000083.7	-	24848842	24848953	24847915	24848060	24849886	24849973	52609	220282165	3,0,0	241119210	9,1,11	260	149	1.25548e-05	0.00121956	0.977,1.0,1.0	0.939,0.986,0.916	0.045
52641	Nasp	50927	NC_000070.7	-	116467599	116468574	116462880	116462960	116469168	116469278	52641	5849164859212	240720381	129711037711700	268304198	1124	149	4.08296e-12	3.01791e-09	0.764,0.752,0.762	0.865,0.819,0.887	-0.098
52733	Pcsk7	18554	NC_000075.7	+	45831089	45831192	45830543	45830651	45837215	45837365	52733	34,50,25	1,7,0	35,16,29	0,0,0	252	149	0.00120315	0.0364344	0.953,0.809,1.0	1.0,1.0,1.0	-0.079
52748	Rnf141	67150	NC_000073.7	-	110436369	110436477	110432943	110433052	110443545	110443659	52748	42,160,63	2,0,0	90,50,66	4,2,5	257	149	0.000519193	0.0200348	0.924,1.0,1.0	0.929,0.935,0.884	0.059
52856	Psma4	26441	NC_000075.7	+	54858627	54858712	54858064	54858187	54859365	54859392	52856	18,60,32	70619701249	69,49,53	12491324933	234	149	0.000139054	0.00744547	0.016,0.019,0.016	0.034,0.023,0.035	-0.014
52876	Clcn3	12725	NC_000074.7	-	61428765	61428941	61394290	61394448	61435809	61436353	52876	52,109,45	28,38,15	91,77,96	9,7,7	325	149	3.26631e-09	1.31277e-06	0.46,0.568,0.579	0.823,0.835,0.863	-0.305
52877	Isl2	104360	NC_000075.7	+	55449680	55449943	55449383	55449573	55451359	55451643	52877	5,20,11	0,0,0	8,4,11	8,1,0	412	149	4.43337e-05	0.00324707	1.0,1.0,1.0	0.266,0.591,1.0	0.381
52903	Scyl2	213326	NC_000076.7	-	89482620	89482721	89481538	89481605	89485826	89485945	52903	104,152,97	0,2,0	119,68,93	2,2,7	250	149	0.0014463	0.0416319	1.0,0.978,1.0	0.973,0.953,0.888	0.055
52956	Adpgk	72141	NC_000075.7	+	59220322	59220519	59217510	59217631	59221035	59221134	52956	214311166	29,46,22	170113112	47,25,52	346	149	0.000147702	0.00783619	0.761,0.744,0.765	0.609,0.661,0.481	0.173
53003	Pkm	18746	NC_000075.7	+	59566281	59566436	59565745	59565832	59570322	59570439	53003	2,3,1	1,1,2	4,1,2	0,0,0	304	149	0.0015209	0.0432567	0.495,0.595,0.197	1.0,1.0,1.0	-0.571
53018	Pkm	18746	NC_000075.7	+	59582311	59582478	59579203	59579356	59585326	59585508	53018	259810371	10,11,14	660406389	45,25,27	316	149	1.201e-06	0.00018215	0.924,0.972,0.926	0.874,0.884,0.872	0.064
53019	Pkm	18746	NC_000075.7	+	59582850	59583017	59579203	59579356	59585326	59585508	53019	20982011978	10,11,14	162511511024	45,25,27	316	149	1.09766e-10	5.83357e-08	0.99,0.989,0.971	0.945,0.956,0.947	0.034
53042	Ndufs4	17993	NC_000079.7	-	114444352	114444426	114424330	114425402	114453392	114453565	53042	6291628918	7,8,3	806924599	14,14,16	223	149	3.0023e-05	0.00244113	0.984,0.993,0.995	0.975,0.978,0.962	0.019
53051	Cln6	76524	NC_000075.7	+	62747766	62747873	62746078	62746236	62751851	62751966	53051	3,3,1	18,21,13	8,5,11	15,8,13	256	149	0.000104198	0.00612484	0.088,0.077,0.043	0.237,0.267,0.33	-0.209
53060	Tipin	66131	NC_000075.7	+	64196991	64197064	64195385	64195525	64197655	64197731	53060	83223671014	17,48,25	13199241151	44,45,36	222	149	0.000789912	0.0268891	0.97,0.971,0.965	0.953,0.932,0.955	0.022
53131	Csnk1g1	214897	NC_000075.7	+	65924043	65927194	65920028	65920136	65939520	65939627	53131	77,131,51	5,6,4	89,43,92	21,9,9	3300	149	0.00157327	0.0443294	0.41,0.496,0.365	0.161,0.177,0.316	0.206
53133	Csnk1g1	214897	NC_000075.7	+	65927083	65927194	65920028	65920136	65939520	65939627	53133	60,108,39	5,6,4	82,41,62	21,9,9	260	149	0.000509935	0.0197899	0.873,0.912,0.848	0.691,0.723,0.798	0.14
53157	Herc1	235439	NC_000075.7	+	66386226	66386373	66383609	66383715	66386712	66386814	53157	402825358	0,2,0	522356508	11,3,11	296	149	3.88204e-05	0.0029578	1.0,0.995,1.0	0.96,0.984,0.959	0.031
53161	Herc1	235439	NC_000075.7	+	66408457	66408710	66405961	66406038	66409211	66409364	53161	7771668701	0,10,0	9705811019	42,12,18	402	149	5.32907e-15	8.56728e-12	1.0,0.984,1.0	0.895,0.947,0.955	0.062
53168	Ap5s1	69596	NC_000068.8	+	131053182	131053393	131052279	131052601	131054366	131054656	53168	35,49,24	21,20,9	20,16,18	25,14,21	360	149	0.00104096	0.0329591	0.408,0.503,0.525	0.249,0.321,0.262	0.201
53190	Gtf2a2	235459	NC_000075.7	+	69904702	69904770	69904362	69904539	69905529	69905615	53190	8,3,2	3,6,1	0,0,1	2,3,0	217	149	0.000752408	0.0261114	0.647,0.256,0.579	0.0,0.0,1.0	0.161
53239	Ccpg1	72278	NC_000075.7	+	72905385	72905561	72904683	72904752	72906305	72906426	53239	6,9,4	172295152	27,18,25	172119126	325	149	7.77256e-12	5.10023e-09	0.016,0.014,0.012	0.067,0.065,0.083	-0.058
53266	Actb	11461	NC_000071.7	-	142874423	142874630	142864412	142864631	142880864	142882696	53266	89,194,87	0,1,3	119,75,115	6,4,9	356	149	3.36947e-05	0.00264887	1.0,0.988,0.924	0.892,0.887,0.842	0.097
53323	Cnot10	78893	NC_000075.7	-	114426862	114426898	114426546	114426674	114427772	114427903	53323	279710289	44,154,65	418283337	149101130	185	149	1.52644e-06	0.00022208	0.836,0.788,0.782	0.693,0.693,0.676	0.115
53333	Cnot10	78893	NC_000075.7	-	114460889	114461051	114458074	114458225	114461744	114461839	53333	5461547594	5,21,4	974631810	13,17,34	311	149	9.7682e-05	0.00582452	0.981,0.972,0.986	0.973,0.947,0.919	0.033
53366	Nbr1	17966	NC_000077.7	+	101463287	101463398	101462727	101462803	101463633	101463798	53366	247559204	107,179,91	366183303	200126167	260	149	0.000613276	0.0225873	0.57,0.642,0.562	0.512,0.454,0.51	0.099
53367	Nbr1	17966	NC_000077.7	+	101463928	101464003	101463615	101463798	101465824	101465941	53367	377744294	5,10,2	553337464	17,12,12	224	149	0.00071096	0.0251341	0.98,0.98,0.99	0.956,0.949,0.963	0.027
53432	Plod2	26432	NC_000075.7	+	92484037	92484100	92482793	92482935	92485000	92485114	53432	83,65,48	238353218	86,76,87	254160193	212	149	0.000145955	0.00775685	0.197,0.115,0.134	0.192,0.25,0.241	-0.079
53448	Tfdp2	211586	NC_000075.7	+	96105146	96105251	96084183	96084241	96114734	96114801	53448	112196128	20,23,9	121,97,71	29,24,19	254	149	0.000916785	0.0299511	0.767,0.833,0.893	0.71,0.703,0.687	0.131
53458	Tfdp2	211586	NC_000075.7	+	96129102	96129141	96114734	96114801	96155891	96155995	53458	12,34,22	55,111,54	16,8,6	75,69,66	188	149	0.00134901	0.0396605	0.147,0.195,0.244	0.145,0.084,0.067	0.097
53460	Tfdp2	211586	NC_000075.7	+	96129102	96129141	96114734	96114801	96169653	96169775	53460	2,10,2	5,0,0	6,1,0	10,3,5	188	149	0.000960296	0.0310004	0.241,1.0,1.0	0.322,0.209,0.0	0.57
53465	Tfdp2	211586	NC_000075.7	+	96155891	96155995	96114734	96114801	96169653	96169775	53465	120292125	5,0,0	176137140	10,3,5	253	149	0.000432621	0.0174969	0.934,1.0,1.0	0.912,0.964,0.943	0.038
53469	Tfdp2	211586	NC_000075.7	+	96155918	96155995	96114734	96114801	96169653	96169775	53469	59,141,54	5,0,0	68,57,51	10,3,5	226	149	0.000129136	0.00707835	0.886,1.0,1.0	0.818,0.926,0.871	0.09
53533	Rev3l	19714	NC_000076.7	+	39693137	39693375	39689966	39690086	39696443	39696586	53533	122,186,60	1,0,0	157,77,122	8,0,3	387	149	0.000599056	0.0222323	0.979,1.0,1.0	0.883,1.0,0.94	0.052
53536	Rev3l	19714	NC_000076.7	+	39727272	39727399	39723970	39724079	39727862	39728069	53536	57,96,30	97,157,59	46,17,30	148,66,125	276	149	7.378e-06	0.00079007	0.241,0.248,0.215	0.144,0.122,0.115	0.108
53538	Cep70	68121	NC_000075.7	+	99125214	99125543	99119357	99119520	99128319	99128419	53538	32,51,40	1,7,0	24,28,27	1,0,0	478	149	0.00045627	0.0181652	0.909,0.694,1.0	0.882,1.0,1.0	-0.093
53550	Ryk	20187	NC_000075.7	+	102738608	102738728	102712024	102712438	102739072	102739194	53550	0,4,6	166281134	8,5,13	212122148	269	149	0.0017374	0.0476848	0.0,0.008,0.024	0.02,0.022,0.046	-0.019
53614	Psph	100678	NC_000071.7	-	129853893	129854005	129848539	129848696	129856085	129856312	53614	2,7,8	143373153	33,14,28	308179202	261	149	6.22389e-09	2.26121e-06	0.008,0.011,0.029	0.058,0.043,0.073	-0.042
53709	Ip6k2	76500	NC_000075.7	+	108673853	108673982	108673262	108673595	108674405	108675692	53709	35,60,39	32,58,26	88,54,68	27,19,17	278	149	4.1244e-07	7.71e-05	0.37,0.357,0.446	0.636,0.604,0.682	-0.25
53714	Ect2	13605	NC_000069.7	-	27200985	27201168	27200104	27200194	27203141	27203221	53714	233602258	13,18,7	379254329	52,25,61	332	149	3.07687e-12	2.32778e-09	0.889,0.938,0.943	0.766,0.82,0.708	0.159
53715	Ect2	13605	NC_000069.7	-	27202943	27203036	27200104	27200194	27203141	27203221	53715	8,12,14	13,18,7	9,7,10	52,25,61	242	149	6.08815e-05	0.00409524	0.275,0.291,0.552	0.096,0.147,0.092	0.261
53750	Als2cl	235633	NC_000075.7	+	110711781	110711891	110709278	110709525	110713082	110713214	53750	18,18,6	5,2,0	17,14,20	0,0,1	259	149	0.000565856	0.0213169	0.674,0.838,1.0	1.0,1.0,0.92	-0.136
53758	LOC115487194	115487194	NC_000075.7	+	110996267	110996312	110990370	110990457	110999323	110999392	53758	0,3,0	1,9,1	2,6,1	2,1,1	194	149	0.000585386	0.0218225	0.0,0.204,0.0	0.434,0.822,0.434	-0.495
53781	LOC115487194	115487194	NC_000075.7	+	111036864	111036957	111034822	111034915	111042880	111042982	53781	2,5,0	2,8,1	0,0,1	3,3,3	242	149	0.0012794	0.0382309	0.381,0.278,0.0	0.0,0.0,0.17	0.163
53810	Hus1b	210554	NC_000079.7	-	30979051	30979228	30972938	30973605	31001980	31002040	53810	9,5,4	1,8,2	2,4,5	0,0,0	326	149	2.15861e-08	6.57455e-06	0.804,0.222,0.478	1.0,1.0,1.0	-0.499
53864	Dlec1	320256	NC_000075.7	+	118967841	118967960	118967105	118967257	118968443	118968514	53864	1,0,2	0,2,5	1,2,0	0,0,1	268	149	0.00116057	0.0356492	1.0,0.0,0.182	1.0,1.0,0.0	-0.273
53901	Slmap	83997	NC_000080.7	-	26180564	26180615	26174692	26174755	26181196	26181365	53901	20,26,17	3,4,2	23,14,19	9,6,12	200	149	0.00135688	0.03977	0.832,0.829,0.864	0.656,0.635,0.541	0.231
53989	Wnk1	232341	NC_000072.7	-	119921661	119921745	119920766	119920827	119923197	119923281	53989	643627359	27,21,12	613342727	40,20,51	233	149	0.00108373	0.0339622	0.938,0.95,0.95	0.907,0.916,0.901	0.038
54001	Wnk1	232341	NC_000072.7	-	119939357	119940593	119937604	119937685	119945436	119945624	54001	127,84,32	252253137	34,19,70	298159257	1385	149	1.5134e-07	3.32152e-05	0.051,0.034,0.025	0.012,0.013,0.028	0.019
54002	Wnk1	232341	NC_000072.7	-	119942625	119942883	119939357	119940593	119945436	119945624	54002	6,2,0	9,5,2	0,0,1	2,1,7	407	149	0.00152038	0.0432567	0.196,0.128,0.0	0.0,0.0,0.05	0.091
54067	Mia2	338320	NC_000078.7	+	59193121	59193148	59191484	59191556	59193632	59193743	54067	47,19,8	190333204	17,10,11	345183295	176	149	0.00122371	0.0368754	0.173,0.046,0.032	0.04,0.044,0.031	0.045
54167	Cep57	74360	NC_000075.7	-	13723928	13724006	13721922	13722158	13724705	13724816	54167	102264147	15,43,14	223166185	13,9,17	227	149	0.000896369	0.0295234	0.817,0.801,0.873	0.918,0.924,0.877	-0.076
54181	Smc4	70099	NC_000069.7	+	68922279	68922421	68916816	68916993	68923425	68923590	54181	7,13,10	257574292	30,10,12	309252303	291	149	0.000883847	0.029259	0.014,0.011,0.017	0.047,0.02,0.02	-0.015
54185	Smc4	70099	NC_000069.7	+	68937575	68937765	68936733	68936860	68938740	68938885	54185	87120621049	9,18,9	1171751966	25,7,22	339	149	0.00171735	0.0472756	0.977,0.981,0.981	0.954,0.979,0.951	0.018
54193	Piwil4	330890	NC_000075.7	-	14616201	14616355	14614885	14615014	14617504	14617575	54193	32,132,53	0,0,2	63,34,45	5,5,2	303	149	2.74299e-05	0.00225275	1.0,1.0,0.929	0.861,0.77,0.917	0.127
54260	Uap1l1	227620	NC_000068.8	-	25253255	25253396	25252661	25252860	25253817	25254011	54260	221369220	0,0,0	305207339	11,5,0	290	149	0.0012814	0.0382552	1.0,1.0,1.0	0.934,0.955,1.0	0.037
54261	Uap1l1	227620	NC_000068.8	-	25253323	25253396	25252661	25252860	25253817	25254011	54261	54,88,48	0,0,0	71,66,72	11,5,0	222	149	4.12948e-06	0.000494507	1.0,1.0,1.0	0.812,0.899,1.0	0.096
54277	Zfp266	77519	NC_000075.7	-	20432315	20432415	20419314	20419481	20432650	20433182	54277	78,153,92	8,13,5	81,84,81	0,2,0	249	149	4.25727e-07	7.88541e-05	0.854,0.876,0.917	1.0,0.962,1.0	-0.105
54347	Ppfia1	233977	NC_000073.7	-	144034821	144035167	144030493	144031726	144035447	144035516	54347	93,153,79	1,0,0	137,95,127	1,4,7	495	149	8.8259e-05	0.00540555	0.966,1.0,1.0	0.976,0.877,0.845	0.089
54353	Ppfia1	233977	NC_000073.7	-	144042427	144042454	144038769	144038945	144045188	144045389	54353	51,86,43	231370215	53,24,40	390221340	176	149	0.000106384	0.00620227	0.157,0.164,0.145	0.103,0.084,0.091	0.063
54434	Dpy19l2	320752	NC_000075.7	-	24542494	24542575	24539445	24539547	24555007	24555067	54434	1,2,5	0,0,0	2,4,7	1,2,3	230	149	1.75699e-05	0.00158464	1.0,1.0,1.0	0.564,0.564,0.602	0.423
54484	Zfp410	52708	NC_000078.7	+	84376575	84376726	84374052	84374244	84384389	84384515	54484	132280149	15,24,12	191113179	32,33,29	300	149	0.000284588	0.0127888	0.814,0.853,0.86	0.748,0.63,0.754	0.132
54490	Zfp410	52708	NC_000078.7	+	84385824	84386027	84385415	84385556	84386875	84387003	54490	29,111,36	187357138	37,26,22	281145258	352	149	1.85832e-05	0.00164949	0.062,0.116,0.099	0.053,0.071,0.035	0.039
54510	Cdc7	12545	NC_000071.7	+	107123851	107123877	107122774	107123526	107124495	107124578	54510	8,9,5	97325113	17,18,17	143,94,135	175	149	2.78339e-06	0.000367533	0.066,0.023,0.036	0.092,0.14,0.097	-0.068
54634	Ppp2r5c	26931	NC_000078.7	+	110517495	110517555	110512204	110512335	110519218	110519327	54634	389646269	5,7,2	424237299	33,12,23	209	149	5.22249e-13	4.79768e-10	0.982,0.985,0.99	0.902,0.934,0.903	0.073
54717	Phldb1	102693	NC_000075.7	-	44612242	44612383	44610852	44610993	44615099	44615189	54717	24,34,16	55,101,54	11,11,3	65,53,50	290	149	0.000351967	0.0150289	0.183,0.147,0.132	0.08,0.096,0.03	0.085
54723	Phldb1	102693	NC_000075.7	-	44619690	44619819	44619181	44619337	44622219	44622357	54723	28,101,34	13,82,40	24,14,28	49,43,39	278	149	0.000761211	0.0262871	0.536,0.398,0.313	0.208,0.149,0.278	0.204
54787	Cep164	214552	NC_000075.7	-	45717283	45718942	45713940	45714075	45721001	45721206	54787	55,55,18	2,5,0	42,37,46	0,1,0	1808	149	3.15765e-05	0.00254081	0.694,0.475,1.0	1.0,0.753,1.0	-0.195
54805	Pafah1b2	18475	NC_000075.7	-	45892340	45892522	45889939	45890027	45895479	45896002	54805	4,13,4	4,8,3	0,2,3	6,6,6	331	149	0.00077244	0.0264779	0.31,0.422,0.375	0.0,0.13,0.184	0.264
54826	Rbm7	67010	NC_000075.7	-	48402147	48402238	48399996	48401288	48404706	48404794	54826	3671153576	9,47,28	637532408	45,37,28	240	149	0.000966607	0.0311728	0.962,0.938,0.927	0.898,0.899,0.9	0.043
54849	Pts	19286	NC_000075.7	-	50436452	50436584	50436022	50436079	50439856	50440017	54849	1,2,1	4,3,0	4,2,1	2,0,0	281	149	0.000529969	0.0203342	0.117,0.261,1.0	0.515,1.0,1.0	-0.379
54851	Pts	19286	NC_000075.7	-	50436561	50436584	50436022	50436079	50438169	50438249	54851	62,118,77	6,11,2	83,82,86	0,0,5	172	149	0.000901262	0.0295848	0.9,0.903,0.971	1.0,1.0,0.937	-0.054
54897	Atm	11920	NC_000075.7	-	53362848	53362989	53361817	53361934	53364652	53364735	54897	323828328	0,0,2	443269424	11,7,21	290	149	5.99631e-11	3.29572e-08	1.0,1.0,0.988	0.954,0.952,0.912	0.057
54927	Papola	18789	NC_000078.7	+	105799358	105799421	105795315	105795536	105800968	105801043	54927	502677326	59,36,27	535366483	26,7,16	212	149	3.61446e-06	0.000447845	0.857,0.93,0.895	0.935,0.974,0.955	-0.061
54945	Mok	26448	NC_000078.7	-	110777038	110777212	110776342	110776457	110778212	110778314	54945	30,76,28	14,30,10	15,14,21	22,14,14	323	149	0.00131762	0.0390106	0.497,0.539,0.564	0.239,0.316,0.409	0.212
54952	Mok	26448	NC_000078.7	-	110794474	110794609	110781564	110781643	110800559	110800674	54952	1,9,1	4,8,3	1,0,1	4,2,2	284	149	0.00170791	0.0471368	0.116,0.371,0.149	0.116,0.0,0.208	0.104
54964	Dmxl2	235380	NC_000075.7	-	54352666	54352788	54335317	54335407	54353655	54354349	54964	56,118,55	2,3,0	82,65,124	13,3,5	271	149	0.00129025	0.0384124	0.939,0.956,1.0	0.776,0.923,0.932	0.088
54985	Atp13a3	224088	NC_000082.7	-	30140623	30140713	30131240	30134719	30141689	30141770	54985	146417203	74251101	211156195	171133146	239	149	0.00142592	0.0411373	0.552,0.509,0.556	0.435,0.422,0.454	0.102
55023	Scaper	244891	NC_000075.7	-	55510049	55510205	55493502	55493737	55517125	55517358	55023	245495243	2,2,0	372229330	7,5,21	305	149	6.84827e-08	1.71356e-05	0.984,0.992,1.0	0.963,0.957,0.885	0.057
55024	Scaper	244891	NC_000075.7	-	55714889	55715042	55714296	55714404	55716385	55716467	55024	260507309	3,2,4	323249382	18,16,25	302	149	8.28715e-12	5.32913e-09	0.977,0.992,0.974	0.899,0.885,0.883	0.092
55039	Lingo1	235402	NC_000075.7	-	56560883	56561116	56525742	56528599	56581706	56581793	55039	14,18,15	0,4,2	32,13,25	0,0,1	382	149	0.00121813	0.0367415	1.0,0.637,0.745	1.0,1.0,0.907	-0.175
55109	Ppcdc	66812	NC_000075.7	-	57327445	57327574	57306043	57306128	57342185	57342368	55109	1,0,2	0,11,1	1,1,3	0,0,0	278	149	1.17315e-06	0.000179194	1.0,0.0,0.517	1.0,1.0,1.0	-0.494
55124	Mpi	110119	NC_000075.7	-	57453676	57453850	57452477	57452686	57455810	57455993	55124	208238105	15,24,15	129,98,111	37,24,42	323	149	5.37426e-08	1.43999e-05	0.865,0.821,0.764	0.617,0.653,0.549	0.21
55125	Mpi	110119	NC_000075.7	-	57453676	57453878	57452477	57452686	57455810	57455993	55125	136,112,54	15,24,15	83,59,75	37,24,42	351	149	8.99922e-05	0.00545941	0.794,0.665,0.604	0.488,0.511,0.431	0.211
55187	Gm20199	100504377	NC_000075.7	-	59375079	59375147	59344053	59344198	59393261	59395469	55187	8,14,2	7,12,3	2,1,2	14,4,17	217	149	1.12214e-05	0.00111358	0.44,0.445,0.314	0.089,0.147,0.075	0.296
55204	Rubcn	100502698	NC_000082.7	-	32658607	32658723	32656779	32656990	32663367	32663554	55204	124218106	0,2,0	131114153	12,4,0	265	149	7.18259e-05	0.00458218	1.0,0.984,1.0	0.86,0.941,1.0	0.061
55244	Ddx17	67040	NC_000081.7	-	79417175	79417411	79415872	79416115	79420157	79420217	55244	67,56,14	582680326	40,24,57	292208233	385	149	3.27944e-05	0.00259394	0.043,0.031,0.016	0.05,0.043,0.086	-0.03
55347	Ccpg1os	546143	NC_000075.7	-	72889841	72889908	72886998	72887478	72891080	72891103	55347	2,5,2	4,13,7	10,7,7	5,3,3	216	149	0.000148304	0.00783636	0.256,0.21,0.165	0.58,0.617,0.617	-0.394
55348	Ccpg1os	546143	NC_000075.7	-	72889841	72889908	72886998	72887478	72892422	72892658	55348	10,13,8	55,156,83	33,23,29	97,96,84	216	149	2.37968e-06	0.000322164	0.111,0.054,0.062	0.19,0.142,0.192	-0.099
55424	Pdhb	68263	NC_000080.7	+	14299326	14299612	14298597	14298633	14299953	14300064	55424	149540262251	5,23,12	251822181862	37,23,22	435	149	1.1686e-05	0.00114381	0.99,0.984,0.985	0.959,0.971,0.967	0.021
55530	Tbc1d2b	67016	NC_000075.7	-	90096595	90096742	90091720	90091906	90097530	90097648	55530	4,4,4	55,52,32	14,8,9	48,26,40	296	149	0.000587256	0.0218795	0.035,0.037,0.059	0.128,0.134,0.102	-0.078
55542	Hsd17b3	15487	NC_000079.7	-	64224161	64224237	64221650	64221758	64234984	64235031	55542	286,111,36	0,12,2	50,45,44	10,9,6	225	149	4.87613e-06	0.000569082	1.0,0.86,0.923	0.768,0.768,0.829	0.139
55549	U2surp	67958	NC_000075.7	-	95370798	95370842	95367613	95367718	95371752	95371964	55549	244458196	2,8,4	279147179	12,6,20	193	149	2.87315e-06	0.000377834	0.989,0.978,0.974	0.947,0.95,0.874	0.057
55588	Slc25a36	192287	NC_000075.7	-	96971543	96971929	96967109	96967176	96975129	96975230	55588	54,63,26	101219105	67,31,116	127,67,74	535	149	0.000247682	0.0115249	0.13,0.074,0.065	0.128,0.114,0.304	-0.092
55589	Slc25a36	192287	NC_000075.7	-	96971543	96972227	96967109	96967176	96975129	96975230	55589	91,112,50	101219105	108,50,198	127,67,74	833	149	0.00108507	0.0339875	0.139,0.084,0.078	0.132,0.118,0.324	-0.091
55590	Slc25a36	192287	NC_000075.7	-	96971543	96974658	96967109	96967176	96975129	96975230	55590	391307229	101219105	382217821	127,67,74	3264	149	0.00039253	0.0162433	0.15,0.06,0.091	0.121,0.129,0.336	-0.095
55665	Cdv3	321022	NC_000075.7	-	103232813	103233228	103230300	103232512	103233478	103233638	55665	786924435	156285118	508338400	259163194	564	149	1.17913e-07	2.6984e-05	0.571,0.461,0.493	0.341,0.354,0.353	0.159
55807	Dag1	13138	NC_000075.7	-	108130207	108130356	108095211	108095609	108140679	108140978	55807	94,70,37	2,10,2	61,36,64	0,2,1	298	149	0.00124432	0.0373739	0.959,0.778,0.902	1.0,0.9,0.97	-0.077
55831	Zmym3	56364	NC_000086.8	-	100450810	100451065	100449510	100449625	100452082	100452197	55831	1053774402	26,22,13	702330595	13,2,4	404	149	0.000417682	0.0170428	0.937,0.928,0.919	0.952,0.984,0.982	-0.045
55836	Zmym3	56364	NC_000086.8	-	100459772	100460067	100459366	100459544	100460514	100460581	55836	10111185534	42,41,28	740439610	56,39,46	444	149	2.07153e-05	0.00181487	0.89,0.907,0.865	0.816,0.791,0.817	0.079
55842	Zmym3	56364	NC_000086.8	-	100461878	100462558	100460892	100460936	100463303	100463700	55842	12261471665	2,8,4	997610786	13,16,15	829	149	1.37591e-07	3.09368e-05	0.991,0.971,0.968	0.932,0.873,0.904	0.074
55849	Zmym3	56364	NC_000086.8	-	100462400	100462558	100460892	100460936	100463303	100463700	55849	143251112	2,8,4	186113151	13,16,15	307	149	1.13657e-05	0.00111853	0.972,0.938,0.931	0.874,0.774,0.83	0.121
55899	Klhl18	270201	NC_000075.7	-	110279787	110279928	110275741	110275940	110284424	110284555	55899	37,66,46	0,0,0	43,31,46	3,0,5	290	149	0.00070105	0.0248658	1.0,1.0,1.0	0.88,1.0,0.825	0.098
55919	Mlh1	17350	NC_000075.7	-	111059968	111060133	111014260	111015350	111062390	111062454	55919	39,122,41	0,0,1	59,37,68	13,2,7	314	149	1.05162e-08	3.42585e-06	1.0,1.0,0.951	0.683,0.898,0.822	0.183
55926	Mlh1	17350	NC_000075.7	-	111085950	111086081	111085160	111085203	111086467	111086559	55926	8,23,3	34,69,39	6,2,0	58,32,71	280	149	1.13283e-05	0.00111836	0.111,0.151,0.039	0.052,0.032,0.0	0.072
56001	Klc4	74764	NC_000083.7	-	46879903	46879955	46878850	46879002	46882528	46882609	56001	0,4,4	165491204	32,19,30	148,88,111	201	149	0	0	0.0,0.006,0.014	0.138,0.138,0.167	-0.141
56091	Hsf2	15500	NC_000076.7	+	57385156	57385210	57382292	57382398	57387539	57387624	56091	100288143	87239106	270213212	99,66,84	203	149	1.56647e-10	8.12368e-08	0.458,0.469,0.498	0.667,0.703,0.649	-0.198
56140	Senp2	75826	NC_000082.7	+	21860071	21860151	21859189	21859393	21861719	21861804	56140	321574250	2,4,12	276178257	16,6,13	229	149	0.000103474	0.00609342	0.991,0.989,0.931	0.918,0.951,0.928	0.038
56176	Mcrs1	51812	NC_000081.7	-	99147248	99147387	99146582	99146741	99149742	99149842	56176	195402166	0,2,8	258209207	20,7,11	288	149	4.35164e-06	0.000513462	1.0,0.99,0.915	0.87,0.939,0.907	0.063
56178	Mcrs1	51812	NC_000081.7	-	99147756	99147895	99146582	99146741	99149742	99149842	56178	21,77,35	0,2,8	55,25,37	20,7,11	288	149	0.000214655	0.0102935	1.0,0.952,0.694	0.587,0.649,0.635	0.258
56181	Mcrs1	51812	NC_000081.7	-	99148343	99148463	99146582	99146741	99149742	99149842	56181	117188121	0,2,8	134118122	20,7,11	269	149	7.86753e-06	0.000828035	1.0,0.981,0.893	0.788,0.903,0.86	0.108
56278	Reps1	19707	NC_000076.7	+	17979901	17980023	17971929	17972084	17990146	17990234	56278	243378193	0,0,0	344170281	5,7,5	271	149	0.000465372	0.0184388	1.0,1.0,1.0	0.974,0.93,0.969	0.042
56279	Reps1	19707	NC_000076.7	+	17983415	17983496	17979901	17980023	17990146	17990234	56279	253450225	68,102,40	425235385	54,36,42	230	149	7.08065e-05	0.004565	0.707,0.741,0.785	0.836,0.809,0.856	-0.089
56280	Reps1	19707	NC_000076.7	+	17983418	17983496	17979901	17980023	17990146	17990234	56280	110215111	68,102,40	215112193	54,36,42	227	149	0.00025683	0.0118392	0.515,0.58,0.646	0.723,0.671,0.751	-0.135
56293	Map7	17761	NC_000076.7	+	20132929	20133043	20126115	20126226	20137604	20137729	56293	170,104,46	1,8,2	63,38,64	11,3,7	263	149	0.000663885	0.0238769	0.99,0.88,0.929	0.764,0.878,0.838	0.106
56294	Map7	17761	NC_000076.7	+	20132929	20133043	20126115	20126226	20142481	20142597	56294	84,59,19	0,0,0	23,19,31	2,4,5	263	149	2.10919e-07	4.34722e-05	1.0,1.0,1.0	0.867,0.729,0.778	0.209
56295	Map7	17761	NC_000076.7	+	20137580	20137729	20126115	20126226	20142481	20142597	56295	96,41,35	0,0,0	39,21,47	2,4,5	298	149	1.5135e-06	0.000220696	1.0,1.0,1.0	0.907,0.724,0.825	0.181
56297	Map7	17761	NC_000076.7	+	20137604	20137729	20126115	20126226	20142481	20142597	56297	95,49,36	0,0,0	50,24,54	2,4,5	274	149	5.61835e-06	0.000639458	1.0,1.0,1.0	0.931,0.765,0.855	0.15
56301	Mtfr2	71804	NC_000076.7	+	20202909	20203137	20201675	20201845	20203847	20203953	56301	61,177,99	5661071531	227127161	578403497	377	149	8.42548e-13	7.32174e-10	0.041,0.061,0.069	0.134,0.111,0.113	-0.062
56303	Mtfr2	71804	NC_000076.7	+	20210244	20210391	20209137	20209318	20215454	20215667	56303	9491856851	267641325	721533641	526351388	296	149	8.8729e-13	7.60774e-10	0.641,0.593,0.569	0.408,0.433,0.454	0.169
56311	LOC118567375	118567375	NC_000072.7	-	32778112	32778219	32768807	32769861	32780824	32780960	56311	8,28,18	351576263	22,43,26	342316263	256	149	4.82539e-05	0.00345547	0.013,0.028,0.038	0.036,0.073,0.054	-0.028
56365	Epb41l2	13822	NC_000076.7	+	25371342	25371489	25364848	25364991	25375673	25375841	56365	7,5,4	1,4,1	5,8,5	0,0,0	296	149	3.63542e-05	0.00280337	0.779,0.386,0.668	1.0,1.0,1.0	-0.389
56378	Epb41l2	13822	NC_000076.7	+	25380034	25380157	25377721	25378285	25382072	25382171	56378	10001042573	16,26,13	793519770	51,43,83	272	149	0	0	0.972,0.956,0.96	0.895,0.869,0.836	0.096
56408	Mrpl53	68499	NC_000072.7	+	83080382	83080513	83080100	83080250	83080592	83080706	56408	11,35,13	5,10,6	13,5,7	14,8,11	280	149	0.0003091	0.0136424	0.539,0.651,0.536	0.331,0.25,0.253	0.297
56409	Mrpl53	68499	NC_000072.7	+	83080446	83080513	83080100	83080250	83080592	83080706	56409	3,15,5	5,10,6	5,0,2	14,8,11	216	149	0.000648252	0.0234721	0.293,0.509,0.365	0.198,0.0,0.111	0.286
56423	Bptf	207165	NC_000077.7	-	106977537	106977720	106973338	106973526	106985827	106986016	56423	9,10,4	10,7,4	65,30,66	1,9,6	332	149	1.78525e-06	0.000255685	0.288,0.391,0.31	0.967,0.599,0.832	-0.47
56424	Bptf	207165	NC_000077.7	-	106977537	106977720	106973338	106973526	106986541	106986751	56424	12,11,5	61,77,29	73,31,68	38,22,36	332	149	0	0	0.081,0.06,0.072	0.463,0.387,0.459	-0.365
56425	Bptf	207165	NC_000077.7	-	106977537	106977723	106973338	106973526	106985827	106986016	56425	11,12,4	10,7,4	69,30,65	1,9,6	335	149	8.45688e-06	0.00087856	0.329,0.433,0.308	0.968,0.597,0.828	-0.441
56426	Bptf	207165	NC_000077.7	-	106977537	106977723	106973338	106973526	106986541	106986751	56426	19,14,7	61,77,29	113,38,102	38,22,36	335	149	0	0	0.122,0.075,0.097	0.569,0.434,0.558	-0.422
56429	Bptf	207165	NC_000077.7	-	106985827	106986016	106977537	106977723	106986541	106986751	56429	28,15,6	10,4,3	13,8,17	48,9,39	338	149	1.40199e-07	3.14134e-05	0.552,0.623,0.469	0.107,0.282,0.161	0.365
56431	Hdac2	15182	NC_000076.7	+	36862302	36862420	36861122	36861235	36864075	36864150	56431	112527841623	12,17,7	178515131535	24,20,22	267	149	0.000668045	0.0240018	0.981,0.989,0.992	0.976,0.977,0.975	0.011
56560	Ranbp2	19386	NC_000076.7	+	58301265	58301403	58300886	58301048	58301484	58301631	56560	267558294	2,3,1	484269341	11,3,13	287	149	4.90843e-05	0.00350324	0.986,0.99,0.993	0.958,0.979,0.932	0.033
56589	Psap	19156	NC_000076.7	+	60133316	60133325	60131725	60131782	60134876	60135008	56589	312462199	16601128438	446238396	729495696	158	149	0.000206596	0.0100418	0.151,0.279,0.3	0.366,0.312,0.349	-0.099
56590	Psap	19156	NC_000076.7	+	60133319	60133325	60131725	60131782	60134876	60135008	56590	87,135,69	16601128438	106,84,136	729495696	155	149	3.4668e-06	0.000433577	0.048,0.103,0.132	0.123,0.14,0.158	-0.046
56617	Dna2	327762	NC_000076.7	+	62805554	62805840	62803431	62803521	62807622	62807769	56617	67,122,53	0,0,0	98,43,83	0,4,4	435	149	0.00142773	0.0411711	1.0,1.0,1.0	1.0,0.786,0.877	0.112
56618	Dna2	327762	NC_000076.7	+	62805558	62805737	62803431	62803521	62807622	62807769	56618	42,115,45	0,0,0	70,34,46	0,4,4	328	149	0.000829423	0.0279251	1.0,1.0,1.0	1.0,0.794,0.839	0.122
56620	Nnat	18111	NC_000068.8	+	157402367	157402455	157401935	157402180	157403461	157404445	56620	6,1,3	13,9,9	0,0,2	11,13,11	237	149	0.000519819	0.0200405	0.225,0.065,0.173	0.0,0.0,0.103	0.12
56645	Tnk2	51789	NC_000082.7	+	32482556	32482737	32462691	32463926	32488204	32488357	56645	311325154	4,3,3	244167201	12,6,15	330	149	8.0415e-06	0.000843584	0.972,0.98,0.959	0.902,0.926,0.858	0.075
56652	Tnk2	51789	NC_000082.7	+	32487038	32487260	32462916	32463926	32488204	32488357	56652	328356188	4,3,3	245161221	12,6,15	371	149	2.80239e-06	0.000369284	0.971,0.979,0.962	0.891,0.915,0.855	0.084
56653	Tnk2	51789	NC_000082.7	+	32487038	32487260	32484703	32484774	32488204	32488357	56653	553549284	6,10,2	400258353	21,11,4	371	149	0.000450059	0.0180171	0.974,0.957,0.983	0.884,0.904,0.973	0.051
56663	Tnk2	51789	NC_000082.7	+	32499717	32499813	32498276	32499625	32499969	32500097	56663	307257155	91,125,59	186120156	113,82,141	245	149	2.77058e-05	0.00227251	0.672,0.556,0.615	0.5,0.471,0.402	0.157
56664	Tnk2	51789	NC_000082.7	+	32499723	32499813	32498276	32499625	32499969	32500097	56664	153,120,75	91,125,59	88,54,73	113,82,141	239	149	5.08615e-05	0.00360607	0.512,0.374,0.442	0.327,0.291,0.244	0.155
56666	Rslcan18	432770	NC_000079.7	-	67222149	67222245	67217461	67219592	67222896	67222980	56666	8,45,24	2,8,6	14,8,11	16,5,5	245	149	0.00120211	0.0364292	0.709,0.774,0.709	0.347,0.493,0.572	0.26
56735	Ttc27	74196	NC_000083.7	+	75077237	75077351	75058056	75058123	75084638	75084734	56735	303852413	0,3,0	559435429	12,11,12	263	149	1.60302e-07	3.48257e-05	1.0,0.994,1.0	0.963,0.957,0.953	0.04
56806	Kiss1r	114229	NC_000076.7	+	79756848	79757081	79756528	79756664	79757385	79757856	56806	7,10,2	0,0,1	1,0,2	1,1,2	382	149	5.51507e-07	9.68995e-05	1.0,1.0,0.438	0.281,0.0,0.281	0.625
56811	Grin3b	170483	NC_000076.7	+	79800759	79800893	79796835	79796946	79801813	79801957	56811	286664350	0,0,16	471341424	0,35,40	283	149	8.85522e-08	2.15698e-05	1.0,1.0,0.92	1.0,0.837,0.848	0.078
56816	Grin3b	170483	NC_000076.7	+	79801043	79801185	79796835	79796946	79801813	79801957	56816	205506259	0,0,16	365311324	0,35,40	291	149	5.54239e-06	0.000631931	1.0,1.0,0.892	1.0,0.82,0.806	0.089
56840	Stk11	20869	NC_000076.7	+	79962066	79962203	79951601	79952741	79962878	79962936	56840	1,4,2	1,0,0	2,0,1	3,1,0	286	149	0.000439606	0.0177126	0.343,1.0,1.0	0.258,0.0,1.0	0.362
56855	Mrps27	218506	NC_000079.7	+	99541495	99541611	99540011	99540090	99546316	99546419	56855	154329180	0,4,0	237195212	9,5,4	265	149	0.000583768	0.0217874	1.0,0.979,1.0	0.937,0.956,0.968	0.039
56886	Eif3h	68135	NC_000081.7	-	51659783	51659933	51653388	51653509	51661008	51661108	56886	209644972520	15,69,42	331127332734	26,16,17	299	149	4.46339e-05	0.00326162	0.986,0.97,0.968	0.984,0.988,0.988	-0.012
56922	Dot1l	208266	NC_000076.7	+	80627976	80628607	80626444	80627395	80629340	80631927	56922	203394233	75,59,39	372254436	33,24,42	780	149	0.000331646	0.0143906	0.341,0.561,0.533	0.683,0.669,0.665	-0.194
56948	Kpnb1	16211	NC_000077.7	-	97077355	97077613	97075752	97075935	97078214	97078273	56948	4,12,5	282476257	28,15,21	344267277	407	149	2.69621e-06	0.00035897	0.005,0.009,0.007	0.029,0.02,0.027	-0.018
57025	Ankrd24	70615	NC_000076.7	+	81470698	81470829	81468157	81469589	81470903	81470992	57025	9,12,4	0,1,0	11,3,8	3,1,2	280	149	0.000174736	0.008925	1.0,0.865,1.0	0.661,0.615,0.68	0.303
57048	AU041133	216177	NC_000076.7	+	81979420	81979453	81974086	81974213	81986050	81986111	57048	7,8,4	4,51,16	2,0,1	12,18,13	182	149	0.000581073	0.0217227	0.589,0.114,0.17	0.12,0.0,0.059	0.231
57068	Gm36235	102640080	NC_000078.7	-	16064648	16064749	16057137	16057243	16065306	16065527	57068	1,5,0	0,2,4	2,7,2	0,1,1	250	149	0.00147462	0.0423145	1.0,0.598,0.0	1.0,0.807,0.544	-0.251
57134	Nup37	69736	NC_000076.7	+	88012934	88013028	88010744	88010795	88013995	88014257	57134	157619390	4,52,19	399331329	13,11,5	243	149	0.00021389	0.0102788	0.96,0.88,0.926	0.95,0.949,0.976	-0.036
57145	Sycp3	20962	NC_000076.7	+	88302300	88302418	88299697	88299732	88303144	88303244	57145	122733732258	3,17,18	225617721872	37,13,29	267	149	2.72195e-05	0.0022412	0.996,0.991,0.986	0.971,0.987,0.973	0.014
57175	D430041D05Rik	241589	NC_000068.8	-	104086312	104088853	104085300	104085915	104240273	104242595	57175	34,63,8	6,7,3	71,30,48	2,1,1	2690	149	0.000334852	0.0144711	0.239,0.333,0.129	0.663,0.624,0.727	-0.438
57176	D430041D05Rik	241589	NC_000068.8	-	104086342	104088853	104085300	104085915	104240273	104242595	57176	37,67,9	6,7,3	74,32,50	2,1,1	2660	149	0.000384681	0.0160707	0.257,0.349,0.144	0.675,0.642,0.737	-0.435
57177	D430041D05Rik	241589	NC_000068.8	-	104088508	104088853	104085300	104085915	104240273	104242595	57177	4,5,0	6,7,3	9,3,7	2,1,1	494	149	0.00037945	0.0159067	0.167,0.177,0.0	0.576,0.475,0.679	-0.462
57211	Dusp6	67603	NC_000076.7	+	99100405	99100843	99099092	99099953	99101853	99103351	57211	1626436285	23,5,5	439347482	14,16,12	587	149	0.000644353	0.0233843	0.947,0.957,0.935	0.888,0.846,0.911	0.065
57218	Rabl3	67657	NC_000082.7	+	37380356	37380471	37377182	37377312	37383977	37384128	57218	89228113	0,0,0	140,79,135	8,0,10	264	149	8.58084e-07	0.000142216	1.0,1.0,1.0	0.908,1.0,0.884	0.069
57270	Osbpl8	237542	NC_000076.7	+	111083897	111084509	111069469	111069551	111091548	111091619	57270	13,11,5	48,109,41	2,2,4	91,53,57	761	149	0.00104464	0.0330268	0.05,0.019,0.023	0.004,0.007,0.014	0.022
57297	Kars	85305	NC_000074.7	-	112734838	112735018	112732263	112732420	112737841	112737986	57297	188337172	314650367	194158157	593372516	329	149	0.000114253	0.00650769	0.213,0.19,0.175	0.129,0.161,0.121	0.056
57335	Map2k5	23938	NC_000075.7	-	63104592	63104654	63101483	63101529	63124274	63124307	57335	117,122,64	0,5,1	95,61,78	8,4,6	211	149	0.000840364	0.0282638	1.0,0.945,0.978	0.893,0.915,0.902	0.071
57379	Arid3b	56380	NC_000075.7	-	57665909	57666006	57665566	57665633	57668106	57668323	57379	288565252	7,7,5	346242306	21,13,12	246	149	4.40732e-05	0.00324573	0.961,0.98,0.968	0.909,0.919,0.939	0.047
57459	Sarnp	66118	NC_000076.7	+	128660647	128660700	128657632	128657840	128669180	128669280	57459	41,69,39	3831003621	85,64,77	648612487	202	149	7.29132e-05	0.00464177	0.073,0.048,0.044	0.088,0.072,0.104	-0.033
57472	Snrpg	68011	NC_000072.7	+	86343591	86343732	86342616	86342801	86345712	86348521	57472	4991598801	5,5,0	1128834886	9,13,17	290	149	0.000123633	0.00683606	0.981,0.994,1.0	0.985,0.971,0.964	0.018
57497	Wdr25	212198	NC_000078.7	+	108862817	108862985	108860242	108861815	108863370	108863468	57497	3,9,3	0,0,0	10,7,6	3,1,2	317	149	6.22192e-05	0.00416778	1.0,1.0,1.0	0.61,0.767,0.585	0.346
57498	Wdr25	212198	NC_000078.7	+	108862817	108862985	108860242	108861815	108863834	108864651	57498	3,7,3	1,3,1	6,6,4	0,0,0	317	149	2.21828e-05	0.00192249	0.585,0.523,0.585	1.0,1.0,1.0	-0.436
57499	Wdr25	212198	NC_000078.7	+	108863370	108863468	108860262	108861815	108863834	108864651	57499	2,1,1	1,3,1	9,1,10	0,0,0	247	149	5.80608e-06	0.000652642	0.547,0.167,0.376	1.0,1.0,1.0	-0.637
57501	Wdr25	212198	NC_000078.7	+	108946616	108946764	108863834	108864651	108990888	108991059	57501	23,28,16	0,0,2	22,11,16	5,6,5	297	149	1.0849e-06	0.000168515	1.0,1.0,0.801	0.688,0.479,0.616	0.339
57585	Phactr2	215789	NC_000076.7	-	13137509	13137668	13129085	13129623	13142716	13142797	57585	91,33,20	14,5,3	23,27,48	1,3,0	308	149	0.000850194	0.0284901	0.759,0.761,0.763	0.918,0.813,1.0	-0.149
57612	Fam90a1b	631145	NC_000086.8	-	93408060	93408196	93405254	93405351	93409264	93409349	57612	6,27,7	68,190,78	4,0,1	106,47,84	285	149	2.05677e-06	0.000286283	0.044,0.069,0.045	0.019,0.0,0.006	0.044
57645	Rad9b	231724	NC_000071.7	-	122471358	122471478	122469531	122469760	122472324	122472389	57645	128346145	3,4,0	257130183	14,2,10	269	149	0.000101995	0.00603391	0.959,0.98,1.0	0.91,0.973,0.91	0.049
57650	Rad9b	231724	NC_000071.7	-	122489623	122489773	122489321	122489436	122490606	122490677	57650	113246111	4,17,8	148119158	36,24,30	299	149	1.865e-08	5.7383e-06	0.934,0.878,0.874	0.672,0.712,0.724	0.193
57659	Bzw1	66882	NC_000067.7	+	58443390	58443513	58442773	58442912	58444193	58446644	57659	255774963960	40,78,59	416633053071	230167218	272	149	0	0	0.972,0.981,0.974	0.908,0.916,0.885	0.073
57660	Shf	435684	NC_000068.8	-	122184509	122184678	122184245	122184441	122187563	122187770	57660	109,82,40	0,7,1	57,28,68	5,10,10	318	149	0.000150008	0.00791386	1.0,0.846,0.949	0.842,0.567,0.761	0.208
57754	Ddx43	100048658	NC_000075.7	+	78318873	78319030	78313632	78313714	78320247	78320358	57754	83,225,98	0,2,0	72,64,82	6,1,9	306	149	6.46394e-07	0.000110551	1.0,0.982,1.0	0.854,0.969,0.816	0.114
57756	Ddx43	100048658	NC_000075.7	+	78319474	78319593	78313632	78313714	78320247	78320358	57756	51,142,59	0,2,0	64,42,35	6,1,9	268	149	1.08083e-06	0.000168515	1.0,0.975,1.0	0.856,0.959,0.684	0.159
57761	Ddx43	100048658	NC_000075.7	+	78323944	78324032	78321505	78321606	78325318	78325446	57761	101282141	8,16,12	120,76,100	30,8,17	237	149	0.000151087	0.00795304	0.888,0.917,0.881	0.715,0.857,0.787	0.109
57766	Ddx43	100048658	NC_000075.7	+	78326493	78326632	78325318	78325446	78327870	78327958	57766	41,131,54	0,0,2	67,38,37	4,1,4	288	149	0.000863421	0.0287685	1.0,1.0,0.933	0.897,0.952,0.827	0.086
57778	Caap1	67770	NC_000070.7	-	94437355	94437431	94409298	94409372	94439501	94439702	57778	28,72,46	3,9,1	61,40,27	2,0,0	225	149	0.000201731	0.00988006	0.861,0.841,0.968	0.953,1.0,1.0	-0.094
57779	Caap1	67770	NC_000070.7	-	94438658	94438743	94409298	94409372	94439501	94439702	57779	31,45,39	3,9,1	39,35,36	2,0,0	234	149	0.000128762	0.00706635	0.868,0.761,0.961	0.925,1.0,1.0	-0.112
57785	Scly	50880	NC_000067.7	+	91181481	91181549	91178287	91178575	91181981	91182115	57785	9,8,5	0,1,1	3,3,4	5,2,2	217	149	1.85967e-05	0.00164949	1.0,0.846,0.774	0.292,0.507,0.579	0.414
57787	Scly	50880	NC_000067.7	+	91181936	91182115	91178025	91178159	91189988	91190018	57787	244431258	4,5,6	302218278	17,17,2	328	149	0.000727991	0.0255162	0.965,0.975,0.951	0.89,0.853,0.984	0.055
57789	Scly	50880	NC_000067.7	+	91181981	91182115	91178025	91178159	91189988	91190018	57789	304566292	4,5,6	383257310	17,17,2	283	149	0.000311811	0.0137244	0.976,0.983,0.962	0.922,0.888,0.988	0.041
57791	Scly	50880	NC_000067.7	+	91181984	91182115	91178025	91178159	91189988	91190018	57791	245403232	4,5,6	289188239	17,17,2	280	149	0.000409701	0.0167832	0.97,0.977,0.954	0.9,0.855,0.985	0.054
57810	Mtif2	76784	NC_000077.7	+	29476692	29476843	29476396	29476565	29479928	29480154	57810	37,59,30	0,1,0	46,40,42	4,7,7	300	149	1.43984e-07	3.19276e-05	1.0,0.967,1.0	0.851,0.739,0.749	0.209
57844	Hint3	66847	NC_000076.7	-	30487643	30487713	30486312	30486439	30490708	30490826	57844	172424178	2,3,2	138115132	7,0,8	219	149	0.000999818	0.032035	0.983,0.99,0.984	0.931,1.0,0.918	0.036
57898	E130307A14Rik	327744	NC_000076.7	-	39529707	39530684	39521551	39521804	39607733	39608003	57898	87,63,31	0,1,0	52,38,51	5,0,4	1126	149	3.38191e-05	0.00265216	1.0,0.893,1.0	0.579,1.0,0.628	0.229
57901	E130307A14Rik	327744	NC_000076.7	-	39530517	39530684	39521551	39521804	39607733	39608003	57901	8,8,3	0,1,0	5,2,6	5,0,4	316	149	2.71476e-05	0.00223815	1.0,0.79,1.0	0.32,1.0,0.414	0.352
57906	E130307A14Rik	327744	NC_000076.7	-	39557468	39557545	39521551	39521804	39607733	39608003	57906	27,27,9	0,1,0	24,11,13	5,0,4	226	149	5.74048e-05	0.00392293	1.0,0.947,1.0	0.76,1.0,0.682	0.168
58019	Gcfc2	330361	NC_000072.7	+	81921315	81921501	81920409	81920522	81923443	81923594	58019	29,94,45	0,2,0	73,46,44	0,7,2	335	149	0.00168026	0.0464735	1.0,0.954,1.0	1.0,0.745,0.907	0.101
58020	Gcfc2	330361	NC_000072.7	+	81921387	81921501	81920409	81920522	81923443	81923594	58020	24,74,35	0,2,0	61,30,32	0,7,2	263	149	0.00148272	0.0424524	1.0,0.954,1.0	1.0,0.708,0.901	0.115
58087	Ddx50	94213	NC_000076.7	-	62463299	62463461	62461941	62462061	62469755	62469905	58087	6611600676	22,19,19	972727845	14,5,4	311	149	0.000342438	0.0147198	0.935,0.976,0.945	0.971,0.986,0.99	-0.03
58100	Ddx50	94213	NC_000076.7	-	62483312	62483422	62482155	62482980	62486803	62487407	58100	176333154	173408176	179134155	275216275	259	149	0.0010279	0.0327066	0.369,0.32,0.335	0.272,0.263,0.245	0.081
58101	Ddx50	94213	NC_000076.7	-	62483763	62483938	62483312	62483422	62485856	62487407	58101	14,45,17	0,0,3	22,12,21	8,0,5	324	149	0.0015693	0.044261	1.0,1.0,0.723	0.558,1.0,0.659	0.169
58118	Hnrnph3	432467	NC_000076.7	-	62855993	62856079	62855171	62855306	62859416	62859764	58118	5,10,2	40,54,21	12,6,16	25,16,25	235	149	0.000138143	0.00742138	0.073,0.105,0.057	0.233,0.192,0.289	-0.16
58119	Hnrnph3	432467	NC_000076.7	-	62855993	62856079	62855171	62855306	62859498	62859764	58119	9,9,2	276405240	13,11,17	264218242	235	149	0.000429906	0.017409	0.02,0.014,0.005	0.03,0.031,0.043	-0.022
58127	Mmp11	17385	NC_000076.7	-	75763180	75763324	75762962	75763096	75764113	75764343	58127	343,130,75	14,9,5	84,62,156	1,0,4	293	149	0.000935786	0.030423	0.926,0.88,0.884	0.977,1.0,0.952	-0.08
58166	Nrbf2	641340	NC_000076.7	-	67107000	67107225	67105884	67105925	67111348	67111433	58166	8,24,18	73199115	7,6,6	144,94,117	374	149	0.000852792	0.0285474	0.042,0.046,0.059	0.019,0.025,0.02	0.028
58251	Cabin1	104248	NC_000076.7	-	75564859	75564969	75562691	75562853	75568233	75568349	58251	15,56,24	90,137,83	24,11,10	136,72,126	259	149	0.000180824	0.00914874	0.087,0.19,0.143	0.092,0.081,0.044	0.068
58320	Pcbp3	59093	NC_000076.7	-	76792054	76792320	76728390	76728490	76797581	76797951	58320	5,6,0	35,66,51	5,8,12	42,27,38	415	149	0.00106655	0.0335598	0.049,0.032,0.0	0.041,0.096,0.102	-0.053
58362	Mier2	70427	NC_000076.7	-	79377347	79377768	79376078	79377033	79378238	79378315	58362	392644331	14,16,16	413287377	32,18,25	570	149	0.000421107	0.0171608	0.88,0.913,0.844	0.771,0.806,0.798	0.087
58404	Tcf3	21423	NC_000076.7	-	80246231	80246455	80245374	80246108	80249038	80249171	58404	438901467	40,147,75	512371410	117,95,100	373	149	8.3519e-05	0.00520424	0.814,0.71,0.713	0.636,0.609,0.621	0.124
58407	Tcf3	21423	NC_000076.7	-	80246231	80246458	80245349	80246108	80249038	80249171	58407	6631373661	40,147,75	750562616	117,95,100	376	149	3.16406e-05	0.00254081	0.868,0.787,0.777	0.718,0.701,0.709	0.101
58408	Tcf3	21423	NC_000076.7	-	80248660	80248896	80245374	80246108	80249038	80249171	58408	4961060515	40,147,75	549439434	117,95,100	385	149	1.90127e-05	0.00167944	0.828,0.736,0.727	0.645,0.641,0.627	0.126
58410	Tcf3	21423	NC_000076.7	-	80248667	80248896	80245374	80246108	80249038	80249171	58410	303703341	40,147,75	389269302	117,95,100	378	149	0.000112659	0.00642933	0.749,0.653,0.642	0.567,0.527,0.543	0.136
58476	Mknk2	17347	NC_000076.7	-	80507761	80507849	80507569	80507671	80511657	80511774	58476	3721171537	9,24,21	683467497	50,25,25	237	149	8.60578e-06	0.000891149	0.963,0.968,0.941	0.896,0.922,0.926	0.043
58477	Mknk2	17347	NC_000076.7	-	80507761	80507908	80507569	80507671	80511657	80511774	58477	256768372	9,24,21	514350343	50,25,25	296	149	6.87446e-05	0.00447438	0.935,0.942,0.899	0.838,0.876,0.874	0.063
58481	Ap3d1	11776	NC_000076.7	-	80547945	80548041	80546522	80546666	80548429	80548501	58481	320529219	5,6,4	369245378	12,11,13	245	149	0.0011119	0.0345755	0.975,0.982,0.971	0.949,0.931,0.946	0.034
58493	Ap3d1	11776	NC_000076.7	-	80568684	80568780	80566707	80566788	80577729	80578137	58493	227257111	6,20,9	131,98,173	39,28,32	245	149	2.85227e-11	1.74684e-08	0.958,0.887,0.882	0.671,0.68,0.767	0.203
58565	Appl2	216190	NC_000076.7	-	83465541	83468504	83464637	83464697	83471948	83472017	58565	9,4,3	1,4,0	5,7,7	0,0,1	3112	149	0.000459442	0.018258	0.301,0.046,1.0	1.0,1.0,0.251	-0.301
58591	Prdm4	72843	NC_000076.7	-	85748701	85748835	85746086	85746272	85752387	85752593	58591	143355159	6,27,16	255138210	43,23,25	283	149	0.000387558	0.0161398	0.926,0.874,0.84	0.757,0.76,0.816	0.102
58592	Prdm4	72843	NC_000076.7	-	85751689	85751835	85748701	85748835	85752387	85752593	58592	5,14,2	75,188,69	27,12,16	126,65,97	295	149	1.88267e-05	0.00166759	0.033,0.036,0.014	0.098,0.085,0.077	-0.059
58748	Dgki	320127	NC_000072.7	-	36971793	36971856	36952081	36952182	36976976	36977176	58748	13,31,20	2,8,7	15,3,8	14,5,11	212	149	0.00010729	0.006237	0.82,0.731,0.668	0.43,0.297,0.338	0.385
58823	Spopl	76857	NC_000068.8	-	23431530	23431627	23427472	23427650	23433208	23433336	58823	39,52,19	44,83,37	22,14,13	66,36,44	246	149	0.00183795	0.0497856	0.349,0.275,0.237	0.168,0.191,0.152	0.117
58834	Lcor	212391	NC_000085.7	+	41534313	41534446	41516999	41517079	41570216	41571607	58834	81173101	0,1,4	168,82,138	7,7,5	282	149	0.00129175	0.0384392	1.0,0.989,0.93	0.927,0.861,0.936	0.065
58839	Cdca4	71963	NC_000078.7	-	112791579	112791780	112783848	112785732	112792468	112794638	58839	9,22,14	28,78,29	36,27,32	45,22,36	350	149	1.27922e-05	0.00124075	0.12,0.107,0.17	0.254,0.343,0.275	-0.158
58840	Cdca4	71963	NC_000078.7	-	112791579	112791780	112783848	112785732	112792925	112794638	58840	9,21,14	113284141	39,27,32	177141120	350	149	5.7943e-07	0.000100978	0.033,0.031,0.041	0.086,0.075,0.102	-0.053
58841	Cdca4	71963	NC_000078.7	-	112791579	112791784	112783848	112785732	112792468	112794638	58841	10,22,14	28,78,29	37,30,33	45,22,36	354	149	8.792e-06	0.000907509	0.131,0.106,0.169	0.257,0.365,0.278	-0.165
58842	Cdca4	71963	NC_000078.7	-	112791579	112791784	112783848	112785732	112792925	112794638	58842	10,22,15	113284141	36,27,32	177141120	354	149	5.67457e-06	0.000643578	0.036,0.032,0.043	0.079,0.075,0.101	-0.048
58846	Tbc1d15	66687	NC_000076.7	-	115056592	115056643	115056115	115056313	115057487	115057590	58846	6,6,1	233469217	8,11,16	346242253	200	149	0.000435674	0.0175872	0.019,0.009,0.003	0.017,0.033,0.045	-0.021
58953	Rxylt1	216395	NC_000076.7	-	121926364	121926679	121924783	121924954	121930494	121930597	58953	503889539	12,28,17	508513460	37,22,43	464	149	9.11147e-06	0.000932997	0.931,0.911,0.911	0.815,0.882,0.775	0.094
59010	Coq8a	67426	NC_000067.7	-	180007064	180007157	180006447	180006849	180009626	180009812	59010	6,22,19	109,207,82	7,7,4	137,93,127	242	149	0.0015592	0.0440342	0.033,0.061,0.125	0.03,0.044,0.019	0.042
59037	Cdk2	12566	NC_000076.7	-	128535844	128535988	128535340	128535544	128537211	128537313	59037	170246105	259467196	120,76,129	365201345	293	149	8.73979e-05	0.00537819	0.25,0.211,0.214	0.143,0.161,0.16	0.07
59161	Eif4enif1	74203	NC_000077.7	+	3183987	3184059	3179868	3180101	3184461	3184645	59161	197379178	104,199,84	354212324	83,46,56	221	149	4.28513e-12	3.13136e-09	0.561,0.562,0.588	0.742,0.757,0.796	-0.195
59167	Eif4enif1	74203	NC_000077.7	+	3189400	3189485	3179868	3180101	3190894	3191027	59167	115210108	3,5,5	155,91,144	17,9,11	234	149	0.000145483	0.00774456	0.961,0.964,0.932	0.853,0.866,0.893	0.082
59190	Rnf215	71673	NC_000077.7	+	4087173	4087368	4086711	4086797	4089738	4089858	59190	40,50,18	5,11,3	16,9,34	20,8,13	344	149	0.00013347	0.00725886	0.776,0.663,0.722	0.257,0.328,0.531	0.348
59191	Rnf215	71673	NC_000077.7	+	4087211	4087368	4086711	4086797	4089738	4089858	59191	54,79,30	5,11,3	38,17,52	20,8,13	306	149	0.00017598	0.0089743	0.84,0.778,0.83	0.481,0.509,0.661	0.266
59275	Zmiz2	52915	NC_000077.7	+	6352406	6352474	6351097	6351255	6352803	6352872	59275	121,153,83	2,2,0	141,76,140	14,5,6	217	149	3.68313e-06	0.000453308	0.976,0.981,1.0	0.874,0.913,0.941	0.076
59277	Gpr137	107173	NC_000085.7	-	6916896	6917122	6916628	6916778	6917719	6917769	59277	115,211,66	2,26,6	98,70,76	22,16,14	375	149	0.000437266	0.0176404	0.958,0.763,0.814	0.639,0.635,0.683	0.193
59337	Wdpcp	216560	NC_000077.7	+	21586415	21586542	21522210	21522370	21598069	21598123	59337	1,4,1	2,6,1	5,0,1	0,1,0	276	149	0.000534165	0.0204464	0.213,0.265,0.351	1.0,0.0,1.0	-0.39
59341	Wdpcp	216560	NC_000077.7	+	21598069	21598123	21522210	21522370	21602225	21602310	59341	4,11,2	6,40,11	0,2,0	18,9,13	203	149	8.75796e-05	0.00537908	0.329,0.168,0.118	0.0,0.14,0.0	0.158
59345	Wdpcp	216560	NC_000077.7	+	21641769	21641903	21639567	21639682	21645113	21645305	59345	21,82,17	2,3,0	29,22,19	10,2,4	283	149	0.000427503	0.0173445	0.847,0.935,1.0	0.604,0.853,0.714	0.204
59352	Trpc4ap	56407	NC_000068.8	-	155483508	155483610	155482393	155482477	155485311	155485370	59352	355644287	41,50,19	357253316	53,33,48	251	149	0.00102202	0.0325678	0.837,0.884,0.9	0.8,0.82,0.796	0.068
59399	Dynll2	68097	NC_000077.7	-	87877153	87877490	87874697	87874836	87878068	87878359	59399	33,34,15	86815881009	80,44,89	13398361292	486	149	4.94524e-07	8.88292e-05	0.012,0.007,0.005	0.018,0.016,0.021	-0.01
59418	Rad54l2	81000	NC_000075.7	-	106559066	106559362	106550715	106550937	106562127	106562194	59418	421731346	11,25,19	372351380	30,25,22	445	149	0.00114017	0.0352328	0.928,0.907,0.859	0.806,0.825,0.853	0.07
59465	Serinc3	26943	NC_000068.8	-	163485061	163485218	163481085	163481247	163486917	163487193	59465	16,44,14	14341692851	54,56,42	118110011133	306	149	7.95459e-08	1.96742e-05	0.005,0.013,0.008	0.022,0.027,0.018	-0.014
59520	Cops3	26572	NC_000077.7	-	59730693	59730798	59727716	59727846	59738687	59738826	59520	21,17,12	3,3,1	12,6,8	0,0,1	254	149	0.00114605	0.0353376	0.804,0.769,0.876	1.0,1.0,0.824	-0.125
59540	Zfp62	22720	NC_000077.7	+	49105049	49105145	49104416	49104469	49105352	49105481	59540	4,9,3	0,1,0	7,2,2	3,1,3	245	149	2.33032e-06	0.000316146	1.0,0.846,1.0	0.587,0.549,0.288	0.474
59610	Clk4	12750	NC_000077.7	+	51161363	51161422	51153940	51154096	51162626	51162849	59610	20,46,12	7,8,2	14,9,10	12,14,4	208	149	0.00138491	0.0403526	0.672,0.805,0.811	0.455,0.315,0.642	0.292
59611	Clk4	12750	NC_000077.7	+	51161363	51161422	51157997	51158158	51162626	51162849	59611	51,123,38	82,222,88	42,32,35	169118103	208	149	4.25615e-05	0.00318251	0.308,0.284,0.236	0.151,0.163,0.196	0.106
59616	Usp3	235441	NC_000075.7	-	66427378	66427446	66421500	66425860	66427890	66428009	59616	100,187,85	4,1,0	130104141	13,10,17	217	149	5.24458e-09	1.9608e-06	0.945,0.992,1.0	0.873,0.877,0.851	0.112
59617	Usp3	235441	NC_000075.7	-	66427554	66427668	66421500	66425860	66427890	66428009	59617	157350163	4,1,0	208173176	13,10,17	263	149	1.94367e-10	9.99915e-08	0.957,0.995,1.0	0.901,0.907,0.854	0.097
59707	Etv6	14011	NC_000072.7	+	134043269	134043428	134012662	134013101	134114247	134114380	59707	94146100	41,63,38	110,49,66	88,69,72	308	149	1.08345e-07	2.51524e-05	0.526,0.529,0.56	0.377,0.256,0.307	0.225
59782	Rai1	19377	NC_000077.7	+	60088116	60088177	60075921	60084858	60088614	60088664	59782	35,17,11	75,97,66	8,7,4	116,56,70	210	149	2.29685e-05	0.00196188	0.249,0.111,0.106	0.047,0.081,0.039	0.1
59802	Map2k3	26397	NC_000077.7	+	60836336	60836388	60835490	60835607	60837936	60838014	59802	22,43,21	0,8,1	20,24,28	10,12,5	201	149	0.00134676	0.0396605	1.0,0.799,0.94	0.597,0.597,0.806	0.246
59819	Mmgt2	216829	NC_000077.7	+	62540272	62540374	62539489	62539642	62550989	62551195	59819	1,0,1	0,1,2	3,1,5	1,1,0	251	149	0.00042351	0.017226	1.0,0.0,0.229	0.64,0.372,1.0	-0.261
59825	Tvp23b	67510	NC_000077.7	+	62777014	62777146	62775901	62775991	62782767	62782896	59825	183327154	6,21,13	171131157	2,2,5	281	149	0.000275438	0.0124559	0.942,0.892,0.863	0.978,0.972,0.943	-0.065
59838	Ntan1	18203	NC_000082.7	+	13644746	13644849	13636691	13637300	13644923	13644989	59838	187613351	29,73,32	330269195	59,61,53	252	149	2.72668e-05	0.00224223	0.792,0.832,0.866	0.768,0.723,0.685	0.105
59894	Asgr1	11889	NC_000077.7	+	69947683	69947770	69947239	69947311	69947857	69948009	59894	2,3,3	0,0,0	1,2,3	2,4,0	236	149	5.55518e-05	0.00385363	1.0,1.0,1.0	0.24,0.24,1.0	0.507
59982	Sbf1	77980	NC_000081.7	-	89180154	89180232	89179597	89179779	89183685	89183823	59982	194284111	29,116,41	145109146	98,55,79	227	149	0.00112801	0.0349243	0.815,0.616,0.64	0.493,0.565,0.548	0.155
60020	Ube2g1	67128	NC_000077.7	+	72536362	72536478	72497294	72498461	72553896	72553999	60020	7,49,12	188324158	5,4,9	253160181	265	149	2.66745e-06	0.000356618	0.021,0.078,0.041	0.011,0.014,0.027	0.029
60095	Fam118a	73225	NC_000081.7	+	84922972	84923165	84921289	84921445	84928980	84929036	60095	39,117,45	38,103,47	76,77,97	46,34,33	342	149	0.000144897	0.00772615	0.309,0.331,0.294	0.419,0.497,0.562	-0.181
60195	Unc119	22248	NC_000077.7	+	78219557	78219697	78219247	78219334	78219800	78219912	60195	284438183	9,19,17	197140226	38,13,14	289	149	0.00132719	0.0392576	0.942,0.922,0.847	0.728,0.847,0.893	0.081
60199	Unc119	22248	NC_000077.7	+	78224492	78224584	78223775	78223865	78226252	78226460	60199	341596228	1,1,8	256206300	10,4,8	241	149	0.000933553	0.0303811	0.995,0.997,0.946	0.941,0.97,0.959	0.023
60200	Unc119	22248	NC_000077.7	+	78235193	78235638	78234320	78234612	78238043	78238157	60200	12,19,24	329374175	44,17,49	266261247	594	149	1.64964e-05	0.00151713	0.009,0.013,0.033	0.04,0.016,0.047	-0.016
60232	Atad5	237877	NC_000077.7	+	80024854	80025013	80023290	80024132	80025118	80026623	60232	262666247	1,13,0	347190282	19,11,24	308	149	2.97012e-10	1.43607e-07	0.992,0.961,1.0	0.898,0.893,0.85	0.104
60242	Fancc	14088	NC_000079.7	-	63508009	63508074	63495233	63495398	63545896	63545991	60242	16,34,9	4,3,1	18,11,9	1,0,0	214	149	0.00064095	0.0232996	0.736,0.888,0.862	0.926,1.0,1.0	-0.147
60315	Trim37	68729	NC_000077.7	+	87028415	87028456	87020541	87020643	87031310	87031427	60315	257532317	26,24,11	402246323	35,31,36	190	149	0.000442059	0.017778	0.886,0.946,0.958	0.9,0.862,0.876	0.051
60383	Septin4	18952	NC_000077.7	+	87474143	87474440	87471886	87472051	87474746	87474840	60383	9,23,10	0,0,0	13,11,2	4,4,1	446	149	8.67343e-09	2.95108e-06	1.0,1.0,1.0	0.521,0.479,0.401	0.533
60397	Abhd17a	216169	NC_000076.7	-	80421441	80421636	80419976	80420156	80422348	80422864	60397	637982497	12,44,28	515506493	62,51,54	344	149	5.33282e-11	2.98202e-08	0.958,0.906,0.885	0.783,0.811,0.798	0.119
60495	St7	64213	NC_000072.7	+	17850355	17850424	17848002	17848078	17852256	17852411	60495	2,2,0	16,27,11	6,4,3	17,10,10	218	149	0.00124808	0.0374518	0.079,0.048,0.0	0.194,0.215,0.17	-0.151
60520	Mrpl45	67036	NC_000077.7	+	97217433	97217757	97216534	97216583	97218911	97219085	60520	221622270	0,0,3	416289323	11,15,5	473	149	1.57251e-08	4.93277e-06	1.0,1.0,0.966	0.923,0.859,0.953	0.077
60522	Mrpl45	67036	NC_000077.7	+	97217607	97217757	97216534	97216583	97218911	97219085	60522	350851395	0,0,3	618466485	11,15,5	299	149	3.46889e-06	0.000433577	1.0,1.0,0.985	0.966,0.939,0.98	0.033
60584	Atp6v0a1	11975	NC_000077.7	+	100939243	100939351	100935341	100935449	100945851	100945969	60584	141,128,72	4,2,5	97,61,93	8,8,8	257	149	0.00183358	0.0497092	0.953,0.974,0.893	0.875,0.816,0.871	0.086
[truncated: 378 more rows]

## Sheet: AS33
Table S2. Alternative splicing events identified from hnRNPC cKO and WT c-KIT+ cells were determined by RNA-seq.
ID	GeneID	geneSymbol	chr	strand	longExonStart_0base	longExonEnd	shortES	shortEE	flankingES	flankingEE	ID	IJC_SAMPLE_1	SJC_SAMPLE_1	IJC_SAMPLE_2	SJC_SAMPLE_2	IncFormLen	SkipFormLen	PValue	FDR	IncLevel1	IncLevel2	IncLevelDifference
44	Tspyl2	52808	NC_000086.8	-	151123298	151123389	151123298	151123376	151124535	151125480	44	67,27,0	288,159,61	0,3,10	86,50,124	162	149	9.40794e-05	0.00430637	0.176,0.135,0.0	0.0,0.052,0.069	0.063
74	Gm5126	331480	NC_000086.8	-	101946826	101947452	101946826	101947369	101948355	101948485	74	115,28,8	4,3,2	3,6,15	0,0,0	232	149	0.00118177	0.0282906	0.949,0.857,0.72	1.0,1.0,1.0	-0.158
[truncated: 555 more rows]

## Sheet: A5SS
Table S2. Alternative splicing events identified from hnRNPC cKO and WT c-KIT+ cells were determined by RNA-seq.
[truncated: 445 more rows]

## Sheet: RI
Table S2. Alternative splicing events identified from hnRNPC cKO and WT c-KIT+ cells were determined by RNA-seq.
[truncated: 389 more rows]

[truncated: 1 more sheets: MXE]
