# Supplementary material for: hnRNPC Functions with HuR to Regulate Alternative Splicing in an m6A‐Dependent Manner and is Essential for Meiosis
Source: Adv Sci (Weinh). 2025 Feb 8;12(13):2412196. doi: 10.1002/advs.202412196 (PMC11967818; doi:10.1002/advs.202412196)
Supplement: Supplementary file 4 — Supplemental Table S3 [file ADVS-12-2412196-s006.xls]

## Sheet: Table S3
Table S3. Total identified hnRNPC-binding peaks by analysis of RIP-seq data
GeneName	Chr	Start	End	PeakID	Length	Strand	FoldEnrichment	Pvalue	FDR	Score	Region	GeneID	Transcript	BioType
Lypla1	1	4845778	4845899	peak_1	122	+	5.83	0.0316228	0.16293	5.83	utr3	ENSMUSG00000025903	ENSMUST00000027036	protein_coding
Hjurp	1	88267964	88277514	peak_984	9551	-	1.87	6.31e-18	3.16e-16	1.87	cds	ENSMUSG00000044783	ENSMUST00000054674	protein_coding
Hjurp	1	88265273	88266616	peak_983	1344	-	3.85	6.31e-34	5.01e-32	3.85	cds	ENSMUSG00000044783	ENSMUST00000054674	protein_coding
Hjurp	1	88264647	88265185	peak_982	539	-	10.1	2e-19	1e-17	10.1	cds	ENSMUSG00000044783	ENSMUST00000054674	protein_coding
Hjurp	1	88263633	88264559	peak_981	927	-	9.49	0.000218776	0.00251189	9.49	utr3	ENSMUSG00000044783	ENSMUST00000054674	protein_coding
Hjurp	1	88262917	88263276	peak_980	360	-	9.99	0.00134896	0.0123027	9.99	utr3	ENSMUSG00000044783	ENSMUST00000054674	protein_coding
Hjurp	1	88262559	88262650	peak_979	92	-	6.16	0.0263027	0.140281	6.16	utr3	ENSMUSG00000044783	ENSMUST00000054674	protein_coding
Usp40	1	87985948	87986128	peak_978	181	-	6.08	0.00131826	0.0123027	6.08	cds	ENSMUSG00000005501	ENSMUST00000040783	protein_coding
Usp40	1	87962463	87967540	peak_977	5078	-	3.23	0.00354813	0.0288403	3.23	cds	ENSMUSG00000005501	ENSMUST00000187758	protein_coding
4933400F21Rik	1	89679264	89680077	peak_985	814	-	27.1	3.02e-10	7.76e-09	27.1	npExon	ENSMUSG00000102009	ENSMUST00000187295	antisense
Usp40	1	87950201	87952405	peak_976	2205	-	4.33	0.00316228	0.025704	4.33	cds	ENSMUSG00000005501	ENSMUST00000040783	protein_coding
Kcnj13	1	87389109	87389287	peak_974	179	-	8.99	0.00295121	0.0245471	8.99	cds	ENSMUSG00000079436	ENSMUST00000113212	protein_coding
Kcnj13	1	87386539	87386894	peak_973	356	-	23.8	1.48e-08	3.24e-07	23.8	cds	ENSMUSG00000079436	ENSMUST00000113212	protein_coding
Ncl	1	86358743	86358954	peak_972	212	-	2.91	2.51e-08	5.37e-07	2.91	utr5	ENSMUSG00000026234	ENSMUST00000185785	protein_coding
Ncl	1	86357417	86358654	peak_971	1238	-	1.17	0.000123027	0.00147911	1.17	cds	ENSMUSG00000026234	ENSMUST00000027438	protein_coding
Ncl	1	86356384	86357328	peak_970	945	-	1.67	0	0	1.67	cds	ENSMUSG00000026234	ENSMUST00000027438	protein_coding
Ncl	1	86350624	86350890	peak_969	267	-	1.2	0.00074131	0.0074131	1.2	cds	ENSMUSG00000026234	ENSMUST00000027438	protein_coding
Ncl	1	86350054	86350445	peak_968	392	-	3.33	5.25e-05	0.000676083	3.33	utr3	ENSMUSG00000026234	ENSMUST00000027438	protein_coding
Ncl	1	86349035	86349456	peak_967	422	-	16.7	5.89e-06	9.12e-05	16.7	utr3	ENSMUSG00000026234	ENSMUST00000027438	protein_coding
Usp40	1	87945419	87945658	peak_975	240	-	8.66	0.00380189	0.0301995	8.66	utr3	ENSMUSG00000005501	ENSMUST00000040783	protein_coding
Ilkap	1	91381876	91381967	peak_986	92	-	1.22	0.042658	0.201837	1.22	cds	ENSMUSG00000026309	ENSMUST00000187231	protein_coding
Ilkap	1	91388370	91391161	peak_987	2792	-	1.99	1.78e-07	3.39e-06	1.99	cds	ENSMUSG00000026309	ENSMUST00000186986	nonsense_mediated_decay
Per2	1	91417686	91420429	peak_988	2744	-	12.3	0.000138038	0.00165959	12.3	cds	ENSMUSG00000055866	ENSMUST00000069620	protein_coding
Hdlbp	1	93407585	93407735	peak_1007	151	-	6	0.0295121	0.153815	6	utr3	ENSMUSG00000034088	ENSMUST00000170883	protein_coding
Hdlbp	1	93406926	93407197	peak_1006	272	-	2.94	0.00040738	0.00436516	2.94	utr3	ENSMUSG00000034088	ENSMUST00000170883	protein_coding
Pask	1	93331563	93334677	peak_1005	3115	-	3.86	0.000489779	0.00512861	3.86	cds	ENSMUSG00000026274	ENSMUST00000027493	protein_coding
Pask	1	93327316	93327437	peak_1004	122	-	3.5	0.0147911	0.0912011	3.5	cds	ENSMUSG00000026274	ENSMUST00000027493	protein_coding
Pask	1	93321927	93322108	peak_1003	182	-	1.63	0.0162181	0.0977237	1.63	cds	ENSMUSG00000026274	ENSMUST00000027493	protein_coding
Pask	1	93321567	93321868	peak_1002	302	-	2.52	0.000288403	0.00316228	2.52	cds	ENSMUSG00000026274	ENSMUST00000027493	protein_coding
Pask	1	93320788	93320909	peak_1001	122	-	6.5	0.0204174	0.115878	6.5	cds	ENSMUSG00000026274	ENSMUST00000027493	protein_coding
Pask	1	93317060	93320054	peak_1000	2995	-	1.69	0.00524807	0.0389045	1.69	cds	ENSMUSG00000026274	ENSMUST00000027493	protein_coding
Mterf4	1	93301155	93301276	peak_999	122	-	5.5	0.042658	0.201837	5.5	utr3	ENSMUSG00000026273	ENSMUST00000112944	protein_coding
Myeov2	1	92640407	92640524	peak_998	118	-	8.99	0.00295121	0.0245471	8.99	cds	ENSMUSG00000073616	ENSMUST00000112999	protein_coding
Hdac4	1	92002182	92148266	peak_997	146085	-	12	6.31e-11	1.58e-09	12	cds	ENSMUSG00000026313	ENSMUST00000008995	protein_coding
Hdac4	1	91982183	91984428	peak_996	2246	-	2.7	0.0169824	0.101391	2.7	cds	ENSMUSG00000026313	ENSMUST00000008995	protein_coding
Hdac4	1	91959457	91982094	peak_995	22638	-	6.83	3.89e-07	7.24e-06	6.83	cds	ENSMUSG00000026313	ENSMUST00000008995	protein_coding
Hdac4	1	91932694	91932844	peak_994	151	-	7.49	0.00954993	0.0645654	7.49	utr3	ENSMUSG00000026313	ENSMUST00000097644	protein_coding
Hdac4	1	91930990	91931141	peak_993	152	-	4.83	0.00794328	0.0562341	4.83	utr3	ENSMUSG00000026313	ENSMUST00000097644	protein_coding
Hdac4	1	91929226	91929377	peak_992	152	-	5.66	0.0380189	0.184927	5.66	utr3	ENSMUSG00000026313	ENSMUST00000097644	protein_coding
Per2	1	91445575	91459204	peak_991	13630	-	4.46	7.76e-08	1.55e-06	4.46	cds	ENSMUSG00000055866	ENSMUST00000069620	protein_coding
Per2	1	91433425	91434646	peak_990	1222	-	7.49	0.00954993	0.0645654	7.49	cds	ENSMUSG00000055866	ENSMUST00000069620	protein_coding
Per2	1	91424409	91427901	peak_989	3493	-	10.7	0.000794328	0.00776247	10.7	cds	ENSMUSG00000055866	ENSMUST00000069620	protein_coding
Ncl	1	86347686	86347867	peak_966	182	-	6.16	0.0263027	0.140281	6.16	utr3	ENSMUSG00000026234	ENSMUST00000027438	protein_coding
Ncl	1	86346757	86346877	peak_965	121	-	6	0.0295121	0.153815	6	utr3	ENSMUSG00000026234	ENSMUST00000027438	protein_coding
Ncl	1	86344838	86344899	peak_964	62	-	3.66	0.0389045	0.189671	3.66	utr3	ENSMUSG00000026234	ENSMUST00000027438	protein_coding
Htr2b	1	86102438	86102617	peak_963	180	-	7.33	0.0107152	0.0707946	7.33	cds	ENSMUSG00000026228	ENSMUST00000027431	protein_coding
Zfp142	1	74579699	74585426	peak_939	5728	-	11.2	0.000524807	0.00549541	11.2	cds	ENSMUSG00000026135	ENSMUST00000027315	protein_coding
Zfp142	1	74576484	74579460	peak_938	2977	-	2.52	3.98e-12	1.32e-10	2.52	cds	ENSMUSG00000026135	ENSMUST00000027315	protein_coding
Zfp142	1	74576155	74576426	peak_937	272	-	2.3	0.00398107	0.0316228	2.3	cds	ENSMUSG00000026135	ENSMUST00000027315	protein_coding
Zfp142	1	74571488	74572238	peak_936	751	-	3.19	6.31e-15	2.51e-13	3.19	cds	ENSMUSG00000026135	ENSMUST00000027315	protein_coding
Zfp142	1	74569779	74569960	peak_935	182	-	2.17	0.00301995	0.0251189	2.17	cds	ENSMUSG00000026135	ENSMUST00000027315	protein_coding
Zfp142	1	74565606	74565846	peak_934	241	-	11.7	0.000354813	0.00380189	11.7	utr3	ENSMUSG00000026135	ENSMUST00000113737	protein_coding
Gm37733	1	74502492	74502673	peak_933	182	-	6.66	0.0177828	0.105439	6.66	npExon	ENSMUSG00000103227	ENSMUST00000195478	TEC
Gm37733	1	74501087	74501417	peak_932	331	-	9.16	0.0025704	0.0218776	9.16	npExon	ENSMUSG00000103227	ENSMUST00000195478	TEC
Gm37733	1	74500728	74501028	peak_931	301	-	8.99	0.000380189	0.00416869	8.99	npExon	ENSMUSG00000103227	ENSMUST00000195478	TEC
Usp37	1	74468283	74471333	peak_930	3051	-	4.91	0.00707946	0.0512861	4.91	cds	ENSMUSG00000033364	ENSMUST00000044260	protein_coding
Usp37	1	74444492	74466952	peak_929	22461	-	3.12	1e-36	1e-34	3.12	cds	ENSMUSG00000033364	ENSMUST00000044260	protein_coding
Usp37	1	74439978	74440039	peak_928	62	-	1.72	0.0199526	0.115345	1.72	cds	ENSMUSG00000033364	ENSMUST00000044260	protein_coding
Usp37	1	74438028	74438629	peak_927	602	-	13.8	6.17e-05	0.000776247	13.8	utr3	ENSMUSG00000033364	ENSMUST00000189257	protein_coding
Usp37	1	74437639	74437760	peak_926	122	-	5.33	0.047863	0.220293	5.33	utr3	ENSMUSG00000033364	ENSMUST00000044260	protein_coding
Tmbim1	1	74300024	74300205	peak_925	182	-	6.66	0.0177828	0.105439	6.66	utr5	ENSMUSG00000006301	ENSMUST00000113796	protein_coding
Tns1	1	73952575	73952636	peak_924	62	-	6.16	0.0263027	0.140281	6.16	cds	ENSMUSG00000055322	ENSMUST00000187584	protein_coding
Tns1	1	73914308	73914549	peak_923	242	-	4.33	0.00147911	0.0134896	4.33	cds	ENSMUSG00000055322	ENSMUST00000187691	protein_coding
Igfbp5	1	72862024	72862294	peak_922	271	-	6.66	5.89e-05	0.000758578	6.66	utr3	ENSMUSG00000026185	ENSMUST00000027377	protein_coding
Pecr	1	72261985	72267095	peak_921	5111	-	6.83	0.0158489	0.0954993	6.83	cds	ENSMUSG00000026189	ENSMUST00000027381	protein_coding
Rnf25	1	74601248	74601397	peak_940	150	-	6.66	0.0177828	0.105439	6.66	cds	ENSMUSG00000026171	ENSMUST00000027357	protein_coding
Hdlbp	1	93412482	93416591	peak_1008	4110	-	2.06	6.31e-09	1.45e-07	2.06	cds	ENSMUSG00000034088	ENSMUST00000186164	protein_coding
Ccdc108	1	74903175	74903476	peak_941	302	-	13.3	9.12e-05	0.00114815	13.3	cds	ENSMUSG00000047021	ENSMUST00000094844	protein_coding
Dnpep	1	75309030	75309180	peak_943	151	-	6	0.0295121	0.153815	6	utr3	ENSMUSG00000026209	ENSMUST00000185419	protein_coding
Trip12	1	84793874	84839281	peak_962	45408	-	2.35	3.16e-13	1e-11	2.35	cds	ENSMUSG00000026219	ENSMUST00000185909	nonsense_mediated_decay
Trip12	1	84777441	84793696	peak_961	16256	-	2.25	1.26e-12	5.01e-11	2.25	cds	ENSMUSG00000026219	ENSMUST00000027421	protein_coding
Trip12	1	84766045	84776372	peak_960	10328	-	2.02	0.00194984	0.0169824	2.02	cds	ENSMUSG00000026219	ENSMUST00000027421	protein_coding
Trip12	1	84757887	84760905	peak_959	3019	-	2.15	3.98e-12	1.15e-10	2.15	cds	ENSMUSG00000026219	ENSMUST00000027421	protein_coding
Trip12	1	84751588	84754434	peak_958	2847	-	2.56	6.31e-15	2.51e-13	2.56	cds	ENSMUSG00000026219	ENSMUST00000027421	protein_coding
Trip12	1	84747323	84749272	peak_957	1950	-	1.65	0.00158489	0.0144544	1.65	cds	ENSMUSG00000026219	ENSMUST00000027421	protein_coding
Trip12	1	84742310	84745182	peak_956	2873	-	2.31	1e-39	1e-37	2.31	cds	ENSMUSG00000026219	ENSMUST00000027421	protein_coding
Trip12	1	84732021	84737056	peak_955	5036	-	1.57	0.0199526	0.115878	1.57	cds	ENSMUSG00000026219	ENSMUST00000027421	protein_coding
Trip12	1	84728139	84731638	peak_954	3500	-	2.12	5.01e-11	1.41e-09	2.12	cds	ENSMUSG00000026219	ENSMUST00000027421	protein_coding
Trip12	1	84724813	84725484	peak_953	672	-	1.93	0.00645654	0.0467735	1.93	cds	ENSMUSG00000026219	ENSMUST00000027421	protein_coding
Irs1	1	82234299	82234570	peak_952	272	-	11.8	0.000204174	0.00234423	11.8	utr3	ENSMUSG00000055980	ENSMUST00000069799	protein_coding
Gm37262	1	80326504	80326654	peak_951	151	-	7.66	0.00831764	0.057544	7.66	npExon	ENSMUSG00000103525	ENSMUST00000192816	TEC
Gm37902	1	80275645	80275970	peak_950	326	-	38	1.58e-26	1e-24	38	npExon	ENSMUSG00000103076	ENSMUST00000192839	TEC
Gm37902	1	80274848	80274997	peak_949	150	-	5.33	0.047863	0.220293	5.33	npExon	ENSMUSG00000103076	ENSMUST00000192839	TEC
Wdfy1	1	79761579	79761789	peak_948	211	-	10.2	0.0011749	0.0109648	10.2	cds	ENSMUSG00000073643	ENSMUST00000048820	protein_coding
Wdfy1	1	79706253	79717236	peak_947	10984	-	8.83	2.04e-05	0.000288403	8.83	cds	ENSMUSG00000073643	ENSMUST00000113513	protein_coding
4833412K13Rik	1	78465536	78465655	peak_946	120	-	5.66	0.0380189	0.184927	5.66	npExon	ENSMUSG00000104018	ENSMUST00000195509	TEC
Obsl1	1	75497129	75498104	peak_945	976	-	2.1	0.00239883	0.0204174	2.1	cds	ENSMUSG00000026211	ENSMUST00000155084	protein_coding
Obsl1	1	75486744	75487659	peak_944	916	-	5.33	0.00398107	0.030903	5.33	cds	ENSMUSG00000026211	ENSMUST00000113567	protein_coding
Atg9a	1	75184472	75184563	peak_942	92	-	5.5	0.042658	0.201837	5.5	cds	ENSMUSG00000033124	ENSMUST00000040689	protein_coding
Hdlbp	1	93417301	93417559	peak_1009	259	-	1.49	0.00851138	0.0588844	1.49	cds	ENSMUSG00000034088	ENSMUST00000186164	protein_coding
Hdlbp	1	93421152	93423775	peak_1010	2624	-	1.78	5.25e-10	1.35e-08	1.78	cds	ENSMUSG00000034088	ENSMUST00000186164	protein_coding
Hdlbp	1	93423864	93429463	peak_1011	5600	-	2.5	1.58e-17	7.94e-16	2.5	cds	ENSMUSG00000034088	ENSMUST00000186164	protein_coding
Rassf5	1	131177997	131178238	peak_1076	242	-	7.99	0.00645654	0.0467735	7.99	utr3	ENSMUSG00000026430	ENSMUST00000027688	protein_coding
Gm37163	1	130727546	130727784	peak_1075	239	-	6.83	0.0158489	0.0954993	6.83	npExon	ENSMUSG00000104515	ENSMUST00000195439	TEC
Pfkfb2	1	130715775	130718938	peak_1074	3164	-	3.91	0.0251189	0.137721	3.91	utr5	ENSMUSG00000026409	ENSMUST00000185233	nonsense_mediated_decay
Pfkfb2	1	130700806	130702404	peak_1073	1599	-	6.16	0.000489779	0.00512861	6.16	cds	ENSMUSG00000026409	ENSMUST00000050406	protein_coding
Cd55	1	130439473	130439534	peak_1072	62	-	3.11	0.030903	0.159956	3.11	utr3	ENSMUSG00000026399	ENSMUST00000027650	protein_coding
Mcm6	1	128332518	128332878	peak_1071	361	-	6.08	1.23e-07	2.4e-06	6.08	utr3	ENSMUSG00000026355	ENSMUST00000190495	protein_coding
Mcm6	1	128332158	128332369	peak_1070	212	-	13	4.47e-07	8.13e-06	13	utr3	ENSMUSG00000026355	ENSMUST00000190495	protein_coding
Gm38248	1	127980342	127980523	peak_1069	182	-	6.33	0.0229087	0.12735	6.33	npExon	ENSMUSG00000104164	ENSMUST00000193744	TEC
Zranb3	1	127967967	127976178	peak_1068	8212	-	3.04	0.0025704	0.0218776	3.04	cds	ENSMUSG00000036086	ENSMUST00000086614	protein_coding
Zranb3	1	127959770	127959831	peak_1067	62	-	6.66	0.0177828	0.105439	6.66	cds	ENSMUSG00000036086	ENSMUST00000086614	protein_coding
Nckap5	1	126110228	126492650	peak_1066	382423	-	3.78	2.51e-19	1.26e-17	3.78	cds	ENSMUSG00000049690	ENSMUST00000057846	protein_coding
Nckap5	1	126027299	126027600	peak_1065	302	-	7.49	0.00954993	0.0645654	7.49	cds	ENSMUSG00000049690	ENSMUST00000161954	protein_coding
Nckap5	1	126026161	126026252	peak_1064	92	-	7.83	0.0074131	0.0524807	7.83	cds	ENSMUSG00000049690	ENSMUST00000161954	protein_coding
Nckap5	1	126025083	126025144	peak_1063	62	-	2.89	0.0457088	0.214783	2.89	cds	ENSMUSG00000049690	ENSMUST00000161954	protein_coding
Nckap5	1	126014587	126024755	peak_1062	10169	-	4.46	1.41e-08	3.09e-07	4.46	cds	ENSMUSG00000049690	ENSMUST00000161954	protein_coding
Nckap5	1	125940167	125977006	peak_1061	36840	-	5	0.0263027	0.141906	5	cds	ENSMUSG00000049690	ENSMUST00000161954	protein_coding
Insig2	1	121305009	121305278	peak_1060	270	-	3.66	0.0316228	0.16293	3.66	utr3	ENSMUSG00000003721	ENSMUST00000003818	protein_coding
Dbi	1	120120809	120120897	peak_1059	89	-	5.83	0.0331131	0.169044	5.83	cds	ENSMUSG00000026385	ENSMUST00000151708	protein_coding
Gm37745	1	119795964	119796115	peak_1058	152	-	6.33	0.0229087	0.12735	6.33	npExon	ENSMUSG00000103146	ENSMUST00000193304	TEC
Rassf5	1	131180591	131181197	peak_1077	607	-	6	0.0295121	0.153815	6	cds	ENSMUSG00000026430	ENSMUST00000112442	protein_coding
Ptpn4	1	119837402	119837613	peak_1057	212	-	8.99	0.00104713	0.01	8.99	utr5	ENSMUSG00000026384	ENSMUST00000064091	protein_coding
Srgap2	1	131285970	131286241	peak_1078	272	-	10.2	2.09e-08	4.47e-07	10.2	utr3	ENSMUSG00000026425	ENSMUST00000097588	protein_coding
Srgap2	1	131292673	131295286	peak_1080	2614	-	2.83	0.00281838	0.0239883	2.83	cds	ENSMUSG00000026425	ENSMUST00000187042	protein_coding
Mdm4	1	132989473	132989924	peak_1099	452	-	14.2	9.77e-09	2.19e-07	14.2	utr3	ENSMUSG00000054387	ENSMUST00000188090	protein_coding
Mdm4	1	132988633	132988904	peak_1098	272	-	13.2	0.000104713	0.00128825	13.2	utr3	ENSMUSG00000054387	ENSMUST00000188090	protein_coding
Mdm4	1	132988063	132988394	peak_1097	332	-	13.5	7.94e-05	0.001	13.5	utr3	ENSMUSG00000054387	ENSMUST00000188090	protein_coding
Mdm4	1	132987464	132987645	peak_1096	182	-	3.75	0.0165959	0.1	3.75	utr3	ENSMUSG00000054387	ENSMUST00000188090	protein_coding
Mdm4	1	132986354	132987255	peak_1095	902	-	12	2e-11	5.89e-10	12	utr3	ENSMUSG00000054387	ENSMUST00000188090	protein_coding
Nfasc	1	132637024	132707144	peak_1094	70121	-	10.7	0.000794328	0.00776247	10.7	cds	ENSMUSG00000026442	ENSMUST00000094569	protein_coding
Nfasc	1	132608441	132610813	peak_1093	2373	-	11.2	0.000524807	0.00549541	11.2	cds	ENSMUSG00000026442	ENSMUST00000188307	protein_coding
Nfasc	1	132602099	132605116	peak_1092	3018	-	8.49	0.00436516	0.0338844	8.49	cds	ENSMUSG00000026442	ENSMUST00000094569	protein_coding
Nfasc	1	132588108	132588289	peak_1091	182	-	7.33	0.0107152	0.0707946	7.33	cds	ENSMUSG00000026442	ENSMUST00000094569	protein_coding
Nfasc	1	132570559	132576304	peak_1090	5746	-	3.91	0.0204174	0.116413	3.91	cds	ENSMUSG00000026442	ENSMUST00000186389	protein_coding
Mfsd4a	1	132028394	132036870	peak_1089	8477	-	10.2	0.0011749	0.0109648	10.2	cds	ENSMUSG00000059149	ENSMUST00000112370	protein_coding
Mfsd4a	1	132026957	132027227	peak_1088	271	-	8.33	0.00501187	0.0380189	8.33	utr3	ENSMUSG00000059149	ENSMUST00000146267	nonsense_mediated_decay
Mfsd4a	1	132022925	132023046	peak_1087	122	-	7.16	0.0123027	0.0776247	7.16	utr3	ENSMUSG00000059149	ENSMUST00000126927	protein_coding
Gm37954	1	131376578	131377614	peak_1086	1037	-	11	1.48e-07	2.88e-06	11	npExon	ENSMUSG00000104060	ENSMUST00000195400	TEC
Srgap2	1	131525467	131527287	peak_1085	1821	-	1.62	0.0165959	0.0977237	1.62	utr5	ENSMUSG00000026425	ENSMUST00000186543	protein_coding
Srgap2	1	131514222	131525228	peak_1084	11007	-	7.08	1.1e-05	0.000158489	7.08	cds	ENSMUSG00000026425	ENSMUST00000186543	protein_coding
Srgap2	1	131355599	131504299	peak_1083	148701	-	3.12	1.58e-17	7.94e-16	3.12	cds	ENSMUSG00000026425	ENSMUST00000185596	protein_coding
Srgap2	1	131336459	131345818	peak_1082	9360	-	5.55	1.29e-07	2.51e-06	5.55	cds	ENSMUSG00000026425	ENSMUST00000188770	protein_coding
Srgap2	1	131300420	131310572	peak_1081	10153	-	2.17	0.00676083	0.047863	2.17	cds	ENSMUSG00000026425	ENSMUST00000188770	protein_coding
Srgap2	1	131287619	131287860	peak_1079	242	-	14	5.37e-05	0.000691831	14	utr3	ENSMUSG00000026425	ENSMUST00000097588	protein_coding
Fn1	1	71645558	71650568	peak_920	5011	-	1.46	0.000562341	0.0057544	1.46	cds	ENSMUSG00000026193	ENSMUST00000186129	protein_coding
Ptpn4	1	119773096	119802351	peak_1056	29256	-	2.3	0.00331131	0.0269153	2.3	cds	ENSMUSG00000026384	ENSMUST00000064091	protein_coding
Ptpn4	1	119657856	119658037	peak_1054	182	-	10.3	0.00102329	0.00977237	10.3	utr3	ENSMUSG00000026384	ENSMUST00000064091	protein_coding
Pign	1	105591757	105599102	peak_1030	7346	-	10.2	0.0011749	0.0109648	10.2	cds	ENSMUSG00000056536	ENSMUST00000070699	protein_coding
Pign	1	105585009	105589049	peak_1029	4041	-	6.33	0.0229087	0.12735	6.33	cds	ENSMUSG00000056536	ENSMUST00000070699	protein_coding
Pign	1	105553336	105553577	peak_1028	242	-	9.99	0.00134896	0.0123027	9.99	utr3	ENSMUSG00000056536	ENSMUST00000187537	protein_coding
Pign	1	105521686	105521987	peak_1027	302	-	8.83	0.00213796	0.0186209	8.83	utr3	ENSMUSG00000056536	ENSMUST00000186485	protein_coding
Pign	1	105519889	105520099	peak_1026	211	-	7.83	0.0074131	0.0524807	7.83	utr3	ENSMUSG00000056536	ENSMUST00000186485	protein_coding
Pign	1	105519529	105519770	peak_1025	242	-	8.99	0.00295121	0.0245471	8.99	utr3	ENSMUSG00000056536	ENSMUST00000186485	protein_coding
Pam	1	97821857	97822955	peak_1024	1099	-	1.66	0.0165959	0.100231	1.66	cds	ENSMUSG00000026335	ENSMUST00000058762	protein_coding
Ppip5k2	1	97741098	97761749	peak_1023	20652	-	9.33	6.92e-07	1.23e-05	9.33	cds	ENSMUSG00000040648	ENSMUST00000171129	protein_coding
Ppip5k2	1	97728962	97740496	peak_1022	11535	-	9.16	8.13e-06	0.000123027	9.16	cds	ENSMUSG00000040648	ENSMUST00000171129	protein_coding
Ppip5k2	1	97723714	97727458	peak_1021	3745	-	8.99	0.000562341	0.0057544	8.99	cds	ENSMUSG00000040648	ENSMUST00000171129	protein_coding
Ppip5k2	1	97711716	97717465	peak_1020	5750	-	11	1.26e-11	4.07e-10	11	cds	ENSMUSG00000040648	ENSMUST00000191556	protein_coding
Ppip5k2	1	97707604	97711597	peak_1019	3994	-	7.52	2e-58	3.98e-56	7.52	cds	ENSMUSG00000040648	ENSMUST00000171129	protein_coding
Ppip5k2	1	97706676	97706946	peak_1018	271	-	11.3	0.000467735	0.00489779	11.3	utr3	ENSMUSG00000040648	ENSMUST00000042509	protein_coding
Ppip5k2	1	97706197	97706527	peak_1017	331	-	7.16	2.29e-05	0.000323594	7.16	utr3	ENSMUSG00000040648	ENSMUST00000042509	protein_coding
Dtymk	1	93798769	93800191	peak_1016	1423	-	8.83	0.00338844	0.0275423	8.83	utr3	ENSMUSG00000026281	ENSMUST00000112890	protein_coding
Stk25	1	93629137	93635350	peak_1015	6214	-	1.68	0.000954993	0.00933254	1.68	cds	ENSMUSG00000026277	ENSMUST00000027498	protein_coding
Stk25	1	93625562	93625797	peak_1014	236	-	1.37	0.0363078	0.181552	1.37	cds	ENSMUSG00000026277	ENSMUST00000027498	protein_coding
Stk25	1	93620588	93620738	peak_1013	151	-	5.5	0.042658	0.201837	5.5	utr3	ENSMUSG00000026277	ENSMUST00000027498	protein_coding
Hdlbp	1	93430253	93437249	peak_1012	6997	-	2.05	2e-14	6.31e-13	2.05	cds	ENSMUSG00000034088	ENSMUST00000186164	protein_coding
Pign	1	105638246	105640696	peak_1031	2451	-	5.33	0.047863	0.220293	5.33	cds	ENSMUSG00000056536	ENSMUST00000070699	protein_coding
Ptpn4	1	119675567	119680120	peak_1055	4554	-	2.63	3.72e-05	0.000501187	2.63	cds	ENSMUSG00000026384	ENSMUST00000064091	protein_coding
Pign	1	105644509	105653200	peak_1032	8692	-	12	0.000269153	0.00301995	12	cds	ENSMUSG00000056536	ENSMUST00000070699	protein_coding
Kdsr	1	106724806	106724927	peak_1034	122	-	2.89	0.0457088	0.214783	2.89	cds	ENSMUSG00000009905	ENSMUST00000010049	protein_coding
Ptpn4	1	119656239	119656450	peak_1053	212	-	8.66	0.00380189	0.0301995	8.66	utr3	ENSMUSG00000026384	ENSMUST00000064091	protein_coding
Epb41l5	1	119642484	119642635	peak_1052	152	-	4.58	0.0114815	0.074131	4.58	cds	ENSMUSG00000026383	ENSMUST00000187194	protein_coding
Epb41l5	1	119608034	119617366	peak_1051	9333	-	1.98	0.000776247	0.00776247	1.98	cds	ENSMUSG00000026383	ENSMUST00000052404	protein_coding
Epb41l5	1	119593766	119593917	peak_1050	152	-	6.5	0.0204174	0.115878	6.5	utr3	ENSMUSG00000026383	ENSMUST00000191046	protein_coding
Epb41l5	1	119592566	119592717	peak_1049	152	-	6.16	0.0263027	0.140281	6.16	utr3	ENSMUSG00000026383	ENSMUST00000191046	protein_coding
Epb41l5	1	119592266	119592507	peak_1048	242	-	9.83	0.00154882	0.0138038	9.83	utr3	ENSMUSG00000026383	ENSMUST00000191046	protein_coding
Epb41l5	1	119548006	119548216	peak_1047	211	-	8.16	0.00562341	0.0416869	8.16	utr3	ENSMUSG00000026383	ENSMUST00000052404	protein_coding
Epb41l5	1	119547016	119547227	peak_1046	212	-	2.12	0.00030903	0.00338844	2.12	utr3	ENSMUSG00000026383	ENSMUST00000052404	protein_coding
Gli2	1	118848500	118853331	peak_1045	4832	-	9.49	0.00199526	0.017378	9.49	cds	ENSMUSG00000048402	ENSMUST00000162607	protein_coding
Gli2	1	118844483	118845945	peak_1044	1463	-	3.83	0.0316228	0.162555	3.83	cds	ENSMUSG00000048402	ENSMUST00000062483	protein_coding
Dsel	1	111864617	111864738	peak_1043	122	-	4.33	0.0162181	0.0977237	4.33	utr5	ENSMUSG00000038702	ENSMUST00000035462	protein_coding
Dsel	1	111863443	111864408	peak_1042	966	-	4.5	2.51e-06	4.07e-05	4.5	utr5	ENSMUSG00000038702	ENSMUST00000035462	protein_coding
Dsel	1	111861224	111861555	peak_1041	332	-	8.16	0.00562341	0.0416869	8.16	cds	ENSMUSG00000038702	ENSMUST00000035462	protein_coding
Dsel	1	111859875	111860086	peak_1040	212	-	4.83	0.00794328	0.0562341	4.83	cds	ENSMUSG00000038702	ENSMUST00000035462	protein_coding
Vps4b	1	106782741	106791768	peak_1039	9028	-	2.56	1.1e-06	1.91e-05	2.56	cds	ENSMUSG00000009907	ENSMUST00000112736	protein_coding
Vps4b	1	106774023	106774114	peak_1038	92	-	2.24	0.0263027	0.140281	2.24	cds	ENSMUSG00000009907	ENSMUST00000112736	protein_coding
Vps4b	1	106772116	106772296	peak_1037	181	-	2.72	0.0295121	0.153815	2.72	utr3	ENSMUSG00000009907	ENSMUST00000094646	protein_coding
Vps4b	1	106766584	106766794	peak_1036	211	-	7.99	0.00645654	0.0467735	7.99	utr3	ENSMUSG00000009907	ENSMUST00000112736	protein_coding
Kdsr	1	106743782	106759667	peak_1035	15886	-	2.6	7.59e-06	0.000114815	2.6	cds	ENSMUSG00000009905	ENSMUST00000010049	protein_coding
Pign	1	105656735	105657700	peak_1033	966	-	3.22	0.0251189	0.137721	3.22	cds	ENSMUSG00000056536	ENSMUST00000070699	protein_coding
Fn1	1	71626162	71628489	peak_919	2328	-	3.2	1.62e-09	3.89e-08	3.2	cds	ENSMUSG00000026193	ENSMUST00000186129	protein_coding
Fn1	1	71599667	71602319	peak_918	2653	-	2.14	2.57e-05	0.000354813	2.14	cds	ENSMUSG00000026193	ENSMUST00000190780	protein_coding
Fn1	1	71586178	71597394	peak_917	11217	-	3.91	2.51e-11	7.59e-10	3.91	cds	ENSMUSG00000026193	ENSMUST00000186129	protein_coding
Txndc9	1	37986686	37987466	peak_801	781	-	26.5	1.55e-09	3.8e-08	26.5	utr3	ENSMUSG00000058407	ENSMUST00000162031	protein_coding
Txndc9	1	37986147	37986537	peak_800	391	-	9.33	2.82e-05	0.000380189	9.33	utr3	ENSMUSG00000058407	ENSMUST00000162031	protein_coding
Tsga10	1	37849361	37865026	peak_799	15666	-	5.66	0.000660693	0.00676083	5.66	utr5	ENSMUSG00000060771	ENSMUST00000114902	protein_coding
Tsga10	1	37835457	37842502	peak_798	7046	-	3.06	9.77e-05	0.00120226	3.06	cds	ENSMUSG00000060771	ENSMUST00000151735	nonsense_mediated_decay
Tsga10	1	37833395	37833576	peak_797	182	-	8.83	0.00338844	0.0275423	8.83	utr3	ENSMUSG00000060771	ENSMUST00000123082	protein_coding
Tsga10	1	37783926	37806959	peak_796	23034	-	10.7	0.000794328	0.00776247	10.7	cds	ENSMUSG00000060771	ENSMUST00000088072	protein_coding
2010300C02Rik	1	37625032	37625123	peak_795	92	-	6.66	0.0162181	0.0977237	6.66	cds	ENSMUSG00000026090	ENSMUST00000160023	protein_coding
Gm43213	1	37488275	37488605	peak_794	331	-	14.5	3.55e-05	0.00047863	14.5	npExon	ENSMUSG00000087233	ENSMUST00000151866	processed_pseudogene
Gm43213	1	37488005	37488126	peak_793	122	-	6.33	0.0229087	0.12735	6.33	npExon	ENSMUSG00000087233	ENSMUST00000151866	processed_pseudogene
Mgat4a	1	37464480	37466573	peak_792	2094	-	6	0.0295121	0.153815	6	cds	ENSMUSG00000026110	ENSMUST00000148047	protein_coding
Mgat4a	1	37450402	37452406	peak_791	2005	-	6.83	0.0158489	0.0954993	6.83	cds	ENSMUSG00000026110	ENSMUST00000042161	protein_coding
Gm38115	1	36914602	36914782	peak_790	181	-	6.33	0.0229087	0.12735	6.33	npExon	ENSMUSG00000102930	ENSMUST00000194317	sense_intronic
Tmem131	1	36881341	36939309	peak_789	57969	-	2.63	0.00109648	0.0104713	2.63	cds	ENSMUSG00000026116	ENSMUST00000027290	protein_coding
Tmem131	1	36825234	36825325	peak_788	92	-	3.29	0.00812831	0.0562341	3.29	cds	ENSMUSG00000026116	ENSMUST00000027290	protein_coding
Tmem131	1	36819131	36824725	peak_787	5595	-	2.05	0.0229087	0.12735	2.05	cds	ENSMUSG00000026116	ENSMUST00000186486	nonsense_mediated_decay
Tmem131	1	36815964	36816137	peak_786	174	-	4.5	0.0128825	0.0812831	4.5	cds	ENSMUSG00000026116	ENSMUST00000190442	protein_coding
Tmem131	1	36812247	36812591	peak_785	345	-	2.27	0.0457088	0.213304	2.27	cds	ENSMUSG00000026116	ENSMUST00000027290	protein_coding
Tmem131	1	36801905	36808847	peak_784	6943	-	3.22	2.51e-18	1.26e-16	3.22	cds	ENSMUSG00000026116	ENSMUST00000027290	protein_coding
Tmem131	1	36793118	36793179	peak_783	62	-	1.83	0.0389045	0.188799	1.83	cds	ENSMUSG00000026116	ENSMUST00000027290	protein_coding
Txndc9	1	37988813	37989084	peak_802	272	-	9.33	0.00229087	0.0194984	9.33	utr3	ENSMUSG00000058407	ENSMUST00000193832	protein_coding
Sema4c	1	36554293	36556001	peak_782	1709	-	5.33	0.0323594	0.164437	5.33	cds	ENSMUSG00000026121	ENSMUST00000191642	protein_coding
Rev1	1	38053710	38053982	peak_803	273	-	2.35	0.00316228	0.025704	2.35	cds	ENSMUSG00000026082	ENSMUST00000027251	protein_coding
Rev1	1	38055480	38056369	peak_805	890	-	2.91	0.000977237	0.00954993	2.91	cds	ENSMUSG00000026082	ENSMUST00000027251	protein_coding
Gls	1	52185706	52185886	peak_824	181	-	5.66	0.0114815	0.074131	5.66	utr3	ENSMUSG00000026103	ENSMUST00000155587	protein_coding
Gls	1	52184358	52184658	peak_823	301	-	32.5	5.01e-21	2.51e-19	32.5	utr3	ENSMUSG00000026103	ENSMUST00000114510	protein_coding
Gls	1	52164975	52165125	peak_822	151	-	6	0.0295121	0.153815	6	utr3	ENSMUSG00000026103	ENSMUST00000114513	protein_coding
Gls	1	52164615	52164826	peak_821	212	-	3.96	0.00147911	0.0134896	3.96	utr3	ENSMUSG00000026103	ENSMUST00000114513	protein_coding
Myo1b	1	51774324	51776332	peak_820	2009	-	1.74	0.00131826	0.0123027	1.74	cds	ENSMUSG00000018417	ENSMUST00000114541	protein_coding
Nabp1	1	51471216	51477888	peak_819	6673	-	7.33	2.51e-23	1.58e-21	7.33	cds	ENSMUSG00000026107	ENSMUST00000185534	protein_coding
Nabp1	1	51470232	51470382	peak_818	151	-	5.5	0.0354813	0.175388	5.5	utr3	ENSMUSG00000026107	ENSMUST00000186684	protein_coding
Slc39a10	1	46835843	46835904	peak_817	62	-	2.62	0.0389045	0.187932	2.62	cds	ENSMUSG00000025986	ENSMUST00000185520	protein_coding
Slc39a10	1	46835364	46835635	peak_816	272	-	2.13	1.02e-06	1.74e-05	2.13	cds	ENSMUSG00000025986	ENSMUST00000027131	protein_coding
Slc39a10	1	46832761	46835185	peak_815	2425	-	2.58	0.042658	0.201837	2.58	cds	ENSMUSG00000025986	ENSMUST00000027131	protein_coding
Slc39a10	1	46819220	46826179	peak_814	6960	-	4.2	3.47e-08	7.24e-07	4.2	cds	ENSMUSG00000025986	ENSMUST00000027131	protein_coding
Tex30	1	44102144	44102411	peak_813	268	-	9.16	6.46e-05	0.000831764	9.16	utr5	ENSMUSG00000026049	ENSMUST00000147571	protein_coding
Gm29155	1	43743666	43743838	peak_812	173	-	6.83	0.0158489	0.0954993	6.83	npExon	ENSMUSG00000100764	ENSMUST00000185910	antisense
Rnf149	1	39551888	39552304	peak_811	417	-	3.28	6.31e-84	2e-81	3.28	utr3	ENSMUSG00000048234	ENSMUST00000062525	protein_coding
Tbc1d8	1	39394243	39402714	peak_810	8472	-	6.33	0.0229087	0.12735	6.33	cds	ENSMUSG00000003134	ENSMUST00000193823	protein_coding
Aff3	1	38210500	38210561	peak_809	62	-	5.83	0.0331131	0.169044	5.83	cds	ENSMUSG00000037138	ENSMUST00000039827	protein_coding
Rev1	1	38107672	38129472	peak_808	21801	-	1.77	3.47e-05	0.000467735	1.77	cds	ENSMUSG00000026082	ENSMUST00000195383	protein_coding
Rev1	1	38088354	38098858	peak_807	10505	-	2.21	6.46e-06	0.0001	2.21	cds	ENSMUSG00000026082	ENSMUST00000027251	protein_coding
Rev1	1	38063172	38067516	peak_806	4345	-	3.1	0.00537032	0.0398107	3.1	cds	ENSMUSG00000026082	ENSMUST00000027251	protein_coding
Rev1	1	38054277	38054846	peak_804	570	-	2.07	0.0131826	0.0831764	2.07	cds	ENSMUSG00000026082	ENSMUST00000027251	protein_coding
Gls	1	52186305	52186456	peak_825	152	-	7.16	0.0123027	0.0776247	7.16	utr3	ENSMUSG00000026103	ENSMUST00000155587	protein_coding
Ankrd23	1	36532116	36539299	peak_781	7184	-	23.8	3.16e-16	1.26e-14	23.8	cds	ENSMUSG00000067653	ENSMUST00000054665	protein_coding
Lman2l	1	36445061	36445271	peak_779	211	-	6.11	4.27e-05	0.000562341	6.11	cds	ENSMUSG00000001143	ENSMUST00000115011	protein_coding
Zfp451	1	33800170	33800321	peak_755	152	-	7.16	0.0123027	0.0776247	7.16	utr3	ENSMUSG00000042197	ENSMUST00000044455	protein_coding
Zfp451	1	33799211	33799512	peak_754	302	-	4.33	0.00870964	0.0588844	4.33	utr3	ENSMUSG00000042197	ENSMUST00000044455	protein_coding
Zfp451	1	33798161	33798252	peak_753	92	-	5.66	0.0380189	0.184927	5.66	utr3	ENSMUSG00000042197	ENSMUST00000044455	protein_coding
Zfp451	1	33793241	33793812	peak_752	572	-	8.16	9.77e-05	0.00120226	8.16	utr3	ENSMUSG00000042197	ENSMUST00000044455	protein_coding
Zfp451	1	33783186	33792253	peak_751	9068	-	2.6	1.1e-06	1.91e-05	2.6	cds	ENSMUSG00000042197	ENSMUST00000019861	protein_coding
Zfp451	1	33777688	33777779	peak_750	92	-	1.88	0.0416869	0.199526	1.88	cds	ENSMUSG00000042197	ENSMUST00000115167	protein_coding
Zfp451	1	33776968	33777629	peak_749	662	-	3.16	2e-13	7.94e-12	3.16	cds	ENSMUSG00000042197	ENSMUST00000019861	protein_coding
Zfp451	1	33776368	33776879	peak_748	512	-	2.53	2e-13	6.31e-12	2.53	cds	ENSMUSG00000042197	ENSMUST00000019861	protein_coding
Zfp451	1	33772923	33772984	peak_747	62	-	3	0.0380189	0.184927	3	cds	ENSMUSG00000042197	ENSMUST00000019861	protein_coding
Gm37618	1	33615906	33616056	peak_746	151	-	6.16	0.0263027	0.140281	6.16	npExon	ENSMUSG00000102714	ENSMUST00000192891	TEC
Phf3	1	30837182	30837243	peak_745	62	-	2.07	0.0245471	0.13366	2.07	cds	ENSMUSG00000048874	ENSMUST00000088310	protein_coding
Phf3	1	30831188	30831399	peak_744	212	-	2.66	0.01	0.0676083	2.66	cds	ENSMUSG00000048874	ENSMUST00000088310	protein_coding
Phf3	1	30830708	30831129	peak_743	422	-	5.41	0.00346737	0.0281838	5.41	cds	ENSMUSG00000048874	ENSMUST00000088310	protein_coding
Phf3	1	30830558	30830649	peak_742	92	-	3.66	0.0109648	0.0707946	3.66	cds	ENSMUSG00000048874	ENSMUST00000088310	protein_coding
Phf3	1	30830078	30830139	peak_741	62	-	3.16	0.0281838	0.148594	3.16	cds	ENSMUSG00000048874	ENSMUST00000088310	protein_coding
Phf3	1	30824365	30829989	peak_740	5625	-	2.54	0.00912011	0.0630957	2.54	cds	ENSMUSG00000048874	ENSMUST00000088310	protein_coding
Phf3	1	30820718	30824216	peak_739	3499	-	5.66	0.00245471	0.020893	5.66	cds	ENSMUSG00000048874	ENSMUST00000088310	protein_coding
Phf3	1	30813084	30820184	peak_738	7101	-	2.65	1.02e-09	2.51e-08	2.65	cds	ENSMUSG00000048874	ENSMUST00000088310	protein_coding
Phf3	1	30805726	30805997	peak_737	272	-	12.5	0.00018197	0.0020893	12.5	cds	ENSMUSG00000048874	ENSMUST00000088310	protein_coding
Zfp451	1	33802000	33802781	peak_756	782	-	8.26	1e-15	3.98e-14	8.26	cds	ENSMUSG00000042197	ENSMUST00000044455	protein_coding
Ankrd23	1	36531971	36536521	peak_780	4551	-	24.1	3.98e-16	1.58e-14	24.1	cds	ENSMUSG00000067653	ENSMUST00000054665	protein_coding
Gm26788	1	34166151	34166449	peak_757	299	-	8.66	6.31e-12	2.14e-10	8.66	npExon	ENSMUSG00000096992	ENSMUST00000181692	antisense
Gm26788	1	34166922	34178271	peak_759	11350	-	33.8	6.31e-15	2.51e-13	33.8	npExon	ENSMUSG00000096992	ENSMUST00000181692	antisense
Lman2l	1	36424854	36428178	peak_778	3325	-	5.83	0.0331131	0.169044	5.83	cds	ENSMUSG00000001143	ENSMUST00000115011	protein_coding
Lman2l	1	36422525	36423063	peak_777	539	-	17.7	2.51e-06	4.07e-05	17.7	utr3	ENSMUSG00000001143	ENSMUST00000125304	protein_coding
Kansl3	1	36354716	36369121	peak_776	14406	-	5.83	1.45e-08	3.16e-07	5.83	cds	ENSMUSG00000010453	ENSMUST00000188961	nonsense_mediated_decay
Kansl3	1	36347291	36354193	peak_775	6903	-	5.5	1.26e-16	5.01e-15	5.5	cds	ENSMUSG00000010453	ENSMUST00000010597	protein_coding
Kansl3	1	36345985	36347233	peak_774	1249	-	1.95	0.030903	0.161065	1.95	cds	ENSMUSG00000010453	ENSMUST00000185912	protein_coding
Kansl3	1	36344151	36345406	peak_773	1256	-	2.66	0.0223872	0.126183	2.66	cds	ENSMUSG00000010453	ENSMUST00000185912	protein_coding
Kansl3	1	36335819	36337553	peak_772	1735	-	5.16	7.94e-30	6.31e-28	5.16	utr3	ENSMUSG00000010453	ENSMUST00000185912	protein_coding
Uggt1	1	36207955	36216257	peak_771	8303	-	2.06	1.7e-06	2.82e-05	2.06	cds	ENSMUSG00000037470	ENSMUST00000174266	nonsense_mediated_decay
Uggt1	1	36142688	36142778	peak_770	91	-	7.49	0.00954993	0.0645654	7.49	utr3	ENSMUSG00000037470	ENSMUST00000046875	protein_coding
Uggt1	1	36141133	36141343	peak_769	211	-	7.66	0.00831764	0.057544	7.66	utr3	ENSMUSG00000037470	ENSMUST00000046875	protein_coding
Fam168b	1	34836750	34836811	peak_768	62	-	5.33	0.047863	0.220293	5.33	cds	ENSMUSG00000037503	ENSMUST00000170092	protein_coding
Fam168b	1	34816783	34816994	peak_767	212	-	1.78	0.00891251	0.060256	1.78	utr3	ENSMUSG00000037503	ENSMUST00000047534	protein_coding
Fam168b	1	34815974	34816245	peak_766	272	-	2.73	0.00281838	0.0234423	2.73	utr3	ENSMUSG00000037503	ENSMUST00000047534	protein_coding
Fam168b	1	34815465	34815736	peak_765	272	-	6.75	5.5e-07	1e-05	6.75	utr3	ENSMUSG00000037503	ENSMUST00000047534	protein_coding
Fam168b	1	34814956	34815166	peak_764	211	-	8.66	0.00380189	0.0301995	8.66	utr3	ENSMUSG00000037503	ENSMUST00000047534	protein_coding
Fam168b	1	34814297	34814507	peak_763	211	-	4.11	0.00457088	0.0346737	4.11	utr3	ENSMUSG00000037503	ENSMUST00000047534	protein_coding
Fam168b	1	34813607	34813968	peak_762	362	-	12.8	0.000138038	0.00165959	12.8	utr3	ENSMUSG00000037503	ENSMUST00000047534	protein_coding
Gm38336	1	34810048	34810229	peak_761	182	-	7.16	0.0123027	0.0776247	7.16	npExon	ENSMUSG00000104002	ENSMUST00000193040	antisense
A930005N03Rik	1	34270801	34271128	peak_760	328	-	4.75	2e-19	1e-17	4.75	npExon	ENSMUSG00000103001	ENSMUST00000194920	TEC
Gm26788	1	34166626	34166834	peak_758	209	-	10.3	0.00102329	0.00977237	10.3	npExon	ENSMUSG00000096992	ENSMUST00000181692	antisense
Mdm4	1	132990432	132990613	peak_1100	182	-	7.83	0.0074131	0.0524807	7.83	utr3	ENSMUSG00000054387	ENSMUST00000191212	nonsense_mediated_decay
Gls	1	52187173	52187264	peak_826	92	-	5.5	0.042658	0.201837	5.5	utr3	ENSMUSG00000026103	ENSMUST00000155587	protein_coding
Gls	1	52214489	52215647	peak_828	1159	-	2.33	0.00812831	0.0562341	2.33	cds	ENSMUSG00000026103	ENSMUST00000114510	protein_coding
Ino80d	1	63054631	63054812	peak_893	182	-	6.83	0.0158489	0.0954993	6.83	utr3	ENSMUSG00000040865	ENSMUST00000165066	protein_coding
Ino80d	1	63053553	63053703	peak_892	151	-	7.49	0.00501187	0.0380189	7.49	utr3	ENSMUSG00000040865	ENSMUST00000165066	protein_coding
Ino80d	1	63052983	63053194	peak_891	212	-	9.49	0.00199526	0.017378	9.49	utr3	ENSMUSG00000040865	ENSMUST00000165066	protein_coding
Ino80d	1	63051066	63051936	peak_890	871	-	13	6.31e-52	1e-49	13	utr3	ENSMUSG00000040865	ENSMUST00000165066	protein_coding
Ino80d	1	63050377	63050797	peak_889	421	-	7.33	0.0107152	0.0707946	7.33	utr3	ENSMUSG00000040865	ENSMUST00000165066	protein_coding
Ino80d	1	63048339	63048820	peak_888	482	-	11	0.00060256	0.00616595	11	utr3	ENSMUSG00000040865	ENSMUST00000165066	protein_coding
Ino80d	1	63048130	63048280	peak_887	151	-	6.16	0.0263027	0.140281	6.16	utr3	ENSMUSG00000040865	ENSMUST00000165066	protein_coding
Raph1	1	60525751	60525812	peak_886	62	-	3.75	0.0354813	0.175388	3.75	cds	ENSMUSG00000026014	ENSMUST00000142258	protein_coding
Raph1	1	60502898	60510433	peak_885	7536	-	2.62	0.0295121	0.153815	2.62	cds	ENSMUSG00000026014	ENSMUST00000027168	protein_coding
Raph1	1	60498460	60499526	peak_884	1067	-	1.93	0.020893	0.11885	1.93	cds	ENSMUSG00000026014	ENSMUST00000027168	protein_coding
Raph1	1	60490270	60490715	peak_883	446	-	5.83	0.0331131	0.169044	5.83	cds	ENSMUSG00000026014	ENSMUST00000140485	protein_coding
Raph1	1	60489160	60489371	peak_882	212	-	7.49	0.00707946	0.0512861	7.49	cds	ENSMUSG00000026014	ENSMUST00000140485	protein_coding
Raph1	1	60487690	60487871	peak_881	182	-	4.75	0.00912011	0.0616595	4.75	utr3	ENSMUSG00000026014	ENSMUST00000140485	protein_coding
Raph1	1	60484421	60484662	peak_880	242	-	10.3	0.00102329	0.00977237	10.3	utr3	ENSMUSG00000026014	ENSMUST00000140485	protein_coding
Wdr12	1	60098225	60098465	peak_879	241	-	10.8	0.000691831	0.00691831	10.8	utr5	ENSMUSG00000026019	ENSMUST00000117438	protein_coding
Wdr12	1	60075717	60076107	peak_878	391	-	21.5	1.05e-07	2.09e-06	21.5	utr3	ENSMUSG00000026019	ENSMUST00000027173	protein_coding
Wdr12	1	60070743	60071163	peak_877	421	-	12	0.000123027	0.00147911	12	utr3	ENSMUSG00000026019	ENSMUST00000027173	protein_coding
D430013B06Rik	1	59647476	59647833	peak_876	358	-	20.5	1.26e-14	5.01e-13	20.5	npExon	ENSMUSG00000103821	ENSMUST00000192922	TEC
D430013B06Rik	1	59646258	59646408	peak_875	151	-	7.33	0.0107152	0.0707946	7.33	npExon	ENSMUSG00000103821	ENSMUST00000192922	TEC
Ino80d	1	63055081	63055171	peak_894	91	-	6.5	0.0204174	0.115878	6.5	utr3	ENSMUSG00000040865	ENSMUST00000165066	protein_coding
Als2	1	59185229	59185408	peak_874	180	-	1.71	0.0331131	0.169044	1.71	cds	ENSMUSG00000026024	ENSMUST00000163058	protein_coding
Ino80d	1	63055440	63055651	peak_895	212	-	7.33	0.0107152	0.0707946	7.33	utr3	ENSMUSG00000040865	ENSMUST00000165066	protein_coding
Ino80d	1	63056848	63057478	peak_897	631	-	12.3	7.94e-12	2.63e-10	12.3	utr3	ENSMUSG00000040865	ENSMUST00000165066	protein_coding
Fn1	1	71585849	71586119	peak_916	271	-	7.16	0.00245471	0.020893	7.16	utr3	ENSMUSG00000026193	ENSMUST00000055226	protein_coding
Bard1	1	71074751	71088218	peak_915	13468	-	2.78	1.26e-09	3.09e-08	2.78	cds	ENSMUSG00000026196	ENSMUST00000027393	protein_coding
Bard1	1	71030850	71047716	peak_914	16867	-	2.91	0.00011749	0.00141254	2.91	cds	ENSMUSG00000026196	ENSMUST00000027393	protein_coding
Bard1	1	71029054	71029384	peak_913	331	-	6	0.0295121	0.153815	6	utr3	ENSMUSG00000026196	ENSMUST00000027393	protein_coding
Ikzf2	1	69687094	69687245	peak_912	152	-	8.16	0.00562341	0.0416869	8.16	utr5	ENSMUSG00000025997	ENSMUST00000187184	protein_coding
Gm37285	1	66800137	66800348	peak_911	212	-	6	0.0295121	0.153815	6	npExon	ENSMUSG00000103756	ENSMUST00000194465	TEC
6820402A03Rik	1	66796029	66796209	peak_910	181	-	6.16	0.0263027	0.140281	6.16	npExon	ENSMUSG00000103706	ENSMUST00000194648	TEC
6820402A03Rik	1	66795462	66795672	peak_909	211	-	8.83	0.00338844	0.0275423	8.83	npExon	ENSMUSG00000103706	ENSMUST00000194648	TEC
Gm37570	1	66768103	66768462	peak_908	360	-	8.49	0.00436516	0.0338844	8.49	npExon	ENSMUSG00000102559	ENSMUST00000195411	TEC
Gm37570	1	66766431	66767985	peak_907	1555	-	21.8	7.94e-08	1.58e-06	21.8	npExon	ENSMUSG00000102559	ENSMUST00000195411	TEC
Kansl1l	1	66738124	66772911	peak_906	34788	-	7.49	0.00954993	0.0645654	7.49	cds	ENSMUSG00000026004	ENSMUST00000113987	protein_coding
Kansl1l	1	66720802	66721811	peak_905	1010	-	7.99	0.00645654	0.0467735	7.99	cds	ENSMUSG00000026004	ENSMUST00000129190	protein_coding
Kansl1l	1	66720384	66720564	peak_904	181	-	6.16	0.0263027	0.140281	6.16	utr3	ENSMUSG00000026004	ENSMUST00000068168	protein_coding
Plekhm3	1	64922458	64937852	peak_903	15395	-	2.53	0.0223872	0.126474	2.53	cds	ENSMUSG00000051344	ENSMUST00000097713	protein_coding
Klf7	1	64035334	64041975	peak_902	6642	-	6.26	1.26e-13	3.98e-12	6.26	cds	ENSMUSG00000025959	ENSMUST00000114086	protein_coding
Ndufs1	1	63176444	63176564	peak_901	121	-	3.83	0.0316228	0.162555	3.83	utr5	ENSMUSG00000025968	ENSMUST00000185732	protein_coding
Ino80d	1	63058586	63105741	peak_900	47156	-	13.3	3.16e-55	5.01e-53	13.3	cds	ENSMUSG00000040865	ENSMUST00000165066	protein_coding
Ino80d	1	63058256	63058377	peak_899	122	-	6.5	0.0204174	0.115878	6.5	cds	ENSMUSG00000040865	ENSMUST00000165066	protein_coding
Ino80d	1	63057627	63057808	peak_898	182	-	6.99	0.0138038	0.0870964	6.99	utr3	ENSMUSG00000040865	ENSMUST00000165066	protein_coding
Ino80d	1	63056249	63056520	peak_896	272	-	5.66	0.00346737	0.0281838	5.66	utr3	ENSMUSG00000040865	ENSMUST00000165066	protein_coding
Gls	1	52187653	52189459	peak_827	1807	-	4	0.00017378	0.00199526	4	cds	ENSMUSG00000026103	ENSMUST00000114510	protein_coding
Als2	1	59178556	59180128	peak_873	1573	-	3.52	3.98e-17	1.58e-15	3.52	cds	ENSMUSG00000026024	ENSMUST00000163058	protein_coding
Als2	1	59167542	59167603	peak_871	62	-	6.16	0.0263027	0.140281	6.16	cds	ENSMUSG00000026024	ENSMUST00000163058	protein_coding
Kctd18	1	57955787	57956116	peak_847	330	-	12	7.41e-05	0.000954993	12	utr3	ENSMUSG00000054770	ENSMUST00000161608	nonsense_mediated_decay
Satb2	1	56796850	56797061	peak_846	212	-	7.83	0.0074131	0.0524807	7.83	cds	ENSMUSG00000038331	ENSMUST00000114415	protein_coding
Rftn2	1	55206378	55211152	peak_845	4775	-	2.23	0.0060256	0.0446684	2.23	cds	ENSMUSG00000025978	ENSMUST00000027121	protein_coding
Sf3b1	1	55019362	55027481	peak_844	8120	-	2.98	6.76e-05	0.000870964	2.98	cds	ENSMUSG00000025982	ENSMUST00000191303	nonsense_mediated_decay
Sf3b1	1	55005807	55019274	peak_843	13468	-	2.12	2e-13	6.31e-12	2.12	cds	ENSMUSG00000025982	ENSMUST00000027127	protein_coding
Sf3b1	1	55001046	55003318	peak_842	2273	-	2.56	9.12e-08	1.82e-06	2.56	cds	ENSMUSG00000025982	ENSMUST00000027127	protein_coding
Sf3b1	1	54994358	55000275	peak_841	5918	-	2.53	1e-14	3.98e-13	2.53	cds	ENSMUSG00000025982	ENSMUST00000027127	protein_coding
Sf3b1	1	54987442	54990485	peak_840	3044	-	3.14	0.00025704	0.00288403	3.14	cds	ENSMUSG00000025982	ENSMUST00000027127	protein_coding
A130048G24Rik	1	54914053	54914174	peak_839	122	-	5.5	0.042658	0.201837	5.5	npExon	ENSMUSG00000102642	ENSMUST00000193052	TEC
Gm36955	1	54518609	54519203	peak_838	595	-	14.2	5.5e-08	1.12e-06	14.2	npExon	ENSMUSG00000104136	ENSMUST00000194316	TEC
Pgap1	1	54477160	54477431	peak_837	272	-	10.3	0.00102329	0.00977237	10.3	utr3	ENSMUSG00000073678	ENSMUST00000097739	protein_coding
Gtf3c3	1	54434119	54438941	peak_836	4823	-	1.99	0.00030903	0.00338844	1.99	cds	ENSMUSG00000041303	ENSMUST00000041638	protein_coding
Hecw2	1	53831540	53832746	peak_835	1207	-	4.89	0.000912011	0.00891251	4.89	cds	ENSMUSG00000042807	ENSMUST00000087659	protein_coding
Pms1	1	53206916	53207097	peak_834	182	-	1.97	0.0042658	0.0338844	1.97	cds	ENSMUSG00000026098	ENSMUST00000027267	protein_coding
Pms1	1	53196968	53206707	peak_833	9740	-	2.81	2.51e-06	4.17e-05	2.81	cds	ENSMUSG00000026098	ENSMUST00000027267	protein_coding
Inpp1	1	52788870	52789110	peak_832	241	-	14.7	3.09e-05	0.000416869	14.7	utr3	ENSMUSG00000026102	ENSMUST00000027271	protein_coding
Gm37242	1	52654105	52654433	peak_831	329	-	9.49	0.00199526	0.017378	9.49	npExon	ENSMUSG00000103630	ENSMUST00000191873	TEC
Gls	1	52232602	52232813	peak_830	212	-	6.66	0.00562341	0.0416869	6.66	cds	ENSMUSG00000026103	ENSMUST00000114510	protein_coding
Gls	1	52232127	52232218	peak_829	92	-	6.5	0.0204174	0.115878	6.5	utr5	ENSMUSG00000026103	ENSMUST00000114512	protein_coding
Kctd18	1	57956175	57956475	peak_848	301	-	3.21	0.000389045	0.00416869	3.21	cds	ENSMUSG00000054770	ENSMUST00000114410	protein_coding
Als2	1	59173156	59173277	peak_872	122	-	7.33	0.0107152	0.0707946	7.33	cds	ENSMUSG00000026024	ENSMUST00000163058	protein_coding
Kctd18	1	57961929	57963241	peak_849	1313	-	1.83	0.0245471	0.134586	1.83	cds	ENSMUSG00000054770	ENSMUST00000114410	protein_coding
Gm37607	1	58385388	58386104	peak_851	717	-	9.83	0.00154882	0.0138038	9.83	npExon	ENSMUSG00000103839	ENSMUST00000194925	TEC
Als2cr11	1	59058665	59066181	peak_870	7517	-	5.5	0.0109648	0.0707946	5.5	cds	ENSMUSG00000072295	ENSMUST00000097080	protein_coding
Als2cr11	1	59051185	59051275	peak_869	91	-	3.29	0.00812831	0.0562341	3.29	cds	ENSMUSG00000072295	ENSMUST00000097080	protein_coding
Als2cr11	1	59051038	59051127	peak_868	90	-	3	0.0162181	0.0977237	3	cds	ENSMUSG00000072295	ENSMUST00000097080	protein_coding
Trak2	1	58946429	58973400	peak_867	26972	-	6.8	5.5e-10	1.38e-08	6.8	utr5	ENSMUSG00000026028	ENSMUST00000173590	protein_coding
Trak2	1	58915784	58935765	peak_866	19982	-	4.61	7.94e-13	2.51e-11	4.61	cds	ENSMUSG00000026028	ENSMUST00000027186	protein_coding
Trak2	1	58912241	58915725	peak_865	3485	-	4.08	0.0223872	0.126474	4.08	cds	ENSMUSG00000026028	ENSMUST00000027186	protein_coding
Trak2	1	58908628	58911774	peak_864	3147	-	7.83	1.26e-05	0.00018197	7.83	cds	ENSMUSG00000026028	ENSMUST00000027186	protein_coding
Trak2	1	58904005	58904066	peak_863	62	-	5.5	0.042658	0.201837	5.5	cds	ENSMUSG00000026028	ENSMUST00000027186	protein_coding
Trak2	1	58903109	58903947	peak_862	839	-	8.49	2e-38	2e-36	8.49	cds	ENSMUSG00000026028	ENSMUST00000027186	protein_coding
Trak2	1	58902630	58902870	peak_861	241	-	7.99	0.00645654	0.0467735	7.99	utr3	ENSMUSG00000026028	ENSMUST00000027186	protein_coding
Trak2	1	58901943	58902123	peak_860	181	-	6.33	0.0229087	0.12735	6.33	utr3	ENSMUSG00000026028	ENSMUST00000027186	protein_coding
Fam126b	1	58557996	58586263	peak_859	28268	-	8.16	2.82e-06	4.57e-05	8.16	cds	ENSMUSG00000038174	ENSMUST00000097724	protein_coding
Fam126b	1	58530191	58534596	peak_858	4406	-	7.99	0.00645654	0.0467735	7.99	cds	ENSMUSG00000038174	ENSMUST00000097724	protein_coding
Fam126b	1	58529354	58529504	peak_857	151	-	5.66	0.0380189	0.184927	5.66	utr3	ENSMUSG00000038174	ENSMUST00000038372	protein_coding
Fam126b	1	58528786	58528906	peak_856	121	-	6.66	0.0177828	0.105439	6.66	utr3	ENSMUSG00000038174	ENSMUST00000187717	nonsense_mediated_decay
Fam126b	1	58527380	58527830	peak_855	451	-	7.83	0.0074131	0.0524807	7.83	utr3	ENSMUSG00000038174	ENSMUST00000097724	protein_coding
Fam126b	1	58526633	58526843	peak_854	211	-	6.66	0.0177828	0.105439	6.66	utr3	ENSMUSG00000038174	ENSMUST00000161600	protein_coding
Orc2	1	58464116	58464177	peak_853	62	-	4.58	0.0114815	0.074131	4.58	utr3	ENSMUSG00000026037	ENSMUST00000027198	protein_coding
Clk1	1	58412664	58424066	peak_852	11403	-	6.93	1e-88	3.16e-86	6.93	cds	ENSMUSG00000026034	ENSMUST00000148330	nonsense_mediated_decay
Gm37607	1	58384882	58385061	peak_850	180	-	8.66	0.00380189	0.0301995	8.66	npExon	ENSMUSG00000103839	ENSMUST00000194925	TEC
Mdm4	1	132990882	132991243	peak_1101	362	-	12.5	0.00018197	0.0020893	12.5	utr3	ENSMUSG00000054387	ENSMUST00000191212	nonsense_mediated_decay
Mdm4	1	132991512	133025263	peak_1102	33752	-	12.1	3.16e-41	3.98e-39	12.1	cds	ENSMUSG00000054387	ENSMUST00000067429	protein_coding
Sox13	1	133382870	133383140	peak_1103	271	-	12.2	0.000234423	0.00269153	12.2	utr3	ENSMUSG00000070643	ENSMUST00000144386	protein_coding
Vangl2	1	172003770	172004160	peak_1353	391	-	5.58	1.02e-05	0.000151356	5.58	utr3	ENSMUSG00000026556	ENSMUST00000111263	protein_coding
Vangl2	1	172002544	172002724	peak_1352	181	-	3.29	0.00263027	0.0223872	3.29	utr3	ENSMUSG00000026556	ENSMUST00000111263	protein_coding
Nos1ap	1	170338141	170349492	peak_1351	11352	-	5.33	0.00398107	0.030903	5.33	cds	ENSMUSG00000038473	ENSMUST00000161966	protein_coding
Uhmk1	1	170212442	170214561	peak_1350	2120	-	6.83	0.0158489	0.0954993	6.83	cds	ENSMUSG00000026667	ENSMUST00000150821	protein_coding
Uhmk1	1	170198769	170199159	peak_1349	391	-	10.8	0.000691831	0.00691831	10.8	utr3	ENSMUSG00000026667	ENSMUST00000150821	protein_coding
Uhmk1	1	170198650	170198710	peak_1348	61	-	2.66	0.0354813	0.175388	2.66	utr3	ENSMUSG00000026667	ENSMUST00000150821	protein_coding
Uhmk1	1	170197604	170198023	peak_1347	420	-	10.5	0.000912011	0.00870964	10.5	utr3	ENSMUSG00000026667	ENSMUST00000150821	protein_coding
Uhmk1	1	170196468	170196678	peak_1346	211	-	8.16	0.00562341	0.0416869	8.16	utr3	ENSMUSG00000026667	ENSMUST00000150821	protein_coding
Uhmk1	1	170195571	170195751	peak_1345	181	-	6	0.0295121	0.153815	6	utr3	ENSMUSG00000026667	ENSMUST00000150821	protein_coding
Uhmk1	1	170194674	170194885	peak_1344	212	-	8.49	0.00436516	0.0338844	8.49	utr3	ENSMUSG00000026667	ENSMUST00000150821	protein_coding
Uap1	1	170166916	170174837	peak_1343	7922	-	3.39	0.0186209	0.107895	3.39	utr5	ENSMUSG00000026670	ENSMUST00000111350	protein_coding
Ddr2	1	169974735	169975096	peak_1342	362	-	10.3	0.00102329	0.00977237	10.3	utr3	ENSMUSG00000026674	ENSMUST00000170800	protein_coding
Hsd17b7	1	169955990	169959469	peak_1341	3480	-	6.16	0.0263027	0.140281	6.16	cds	ENSMUSG00000026675	ENSMUST00000027989	protein_coding
Hsd17b7	1	169952280	169952341	peak_1340	62	-	5.33	0.047863	0.220293	5.33	utr3	ENSMUSG00000026675	ENSMUST00000027989	protein_coding
Hsd17b7	1	169951056	169951177	peak_1339	122	-	6.5	0.0204174	0.115878	6.5	utr3	ENSMUSG00000026675	ENSMUST00000027989	protein_coding
Nuf2	1	169498824	169504548	peak_1338	5725	-	1.55	0.000177828	0.0020893	1.55	cds	ENSMUSG00000026683	ENSMUST00000028000	protein_coding
Gm38381	1	168350089	168350150	peak_1337	62	-	5.5	0.042658	0.201837	5.5	npExon	ENSMUSG00000102594	ENSMUST00000193594	TEC
Pbx1	1	168203496	168209399	peak_1336	5904	-	1.82	0.0363078	0.180717	1.82	cds	ENSMUSG00000052534	ENSMUST00000064438	protein_coding
Uck2	1	167224979	167225460	peak_1335	482	-	14.8	2.69e-05	0.000371535	14.8	utr3	ENSMUSG00000026558	ENSMUST00000053686	protein_coding
Atp1a2	1	172274071	172274251	peak_1354	181	-	2.33	0.0120226	0.0776247	2.33	utr3	ENSMUSG00000007097	ENSMUST00000085913	protein_coding
Uck2	1	167224560	167224711	peak_1334	152	-	5.83	0.0331131	0.169044	5.83	utr3	ENSMUSG00000026558	ENSMUST00000053686	protein_coding
Chml	1	175683224	175683285	peak_1355	62	-	3	0.0380189	0.184927	3	utr3	ENSMUSG00000078185	ENSMUST00000104984	protein_coding
Chml	1	175688402	175688642	peak_1357	241	-	9.49	0.00199526	0.017378	9.49	cds	ENSMUSG00000078185	ENSMUST00000209720	protein_coding
Hnrnpu	1	178326139	178326620	peak_1376	482	-	10.7	0.000794328	0.00776247	10.7	utr3	ENSMUSG00000039630	ENSMUST00000037748	protein_coding
Hnrnpu	1	178325390	178325691	peak_1375	302	-	8.99	0.00295121	0.0245471	8.99	utr3	ENSMUSG00000039630	ENSMUST00000037748	protein_coding
Hnrnpu	1	178324612	178324792	peak_1374	181	-	8.16	0.00562341	0.0416869	8.16	utr3	ENSMUSG00000039630	ENSMUST00000037748	protein_coding
Adss	1	177776865	177784911	peak_1373	8047	-	1.35	0.00288403	0.0239883	1.35	cds	ENSMUSG00000015961	ENSMUST00000016105	protein_coding
Gm37706	1	177169999	177170119	peak_1372	121	-	5.66	0.0380189	0.184927	5.66	npExon	ENSMUSG00000103646	ENSMUST00000195379	TEC
Gm37706	1	177168127	177168395	peak_1371	269	-	14.3	4.07e-05	0.000537032	14.3	npExon	ENSMUSG00000103646	ENSMUST00000195379	TEC
Gm37106	1	177045859	177046096	peak_1370	238	-	8.66	0.00380189	0.0301995	8.66	npExon	ENSMUSG00000102133	ENSMUST00000193760	TEC
Gm37106	1	177045241	177045507	peak_1369	267	-	7.24	0.000234423	0.00263027	7.24	npExon	ENSMUSG00000102133	ENSMUST00000193760	TEC
Gm37960	1	177036106	177036314	peak_1368	209	-	9.49	0.00199526	0.017378	9.49	npExon	ENSMUSG00000104391	ENSMUST00000192402	TEC
Akt3	1	177050067	177109708	peak_1367	59642	-	3	2e-12	6.31e-11	3	cds	ENSMUSG00000019699	ENSMUST00000111160	protein_coding
Akt3	1	177025400	177043803	peak_1366	18404	-	2.78	0.0186209	0.108643	2.78	cds	ENSMUSG00000019699	ENSMUST00000111159	protein_coding
Akt3	1	177024021	177024382	peak_1365	362	-	12.7	9.12e-07	1.58e-05	12.7	utr3	ENSMUSG00000019699	ENSMUST00000111159	protein_coding
Akt3	1	177023271	177023602	peak_1364	332	-	2.91	0.000977237	0.00954993	2.91	utr3	ENSMUSG00000019699	ENSMUST00000111159	protein_coding
Cep170	1	176780296	176813917	peak_1363	33622	-	2.28	7.59e-06	0.000114815	2.28	cds	ENSMUSG00000057335	ENSMUST00000192961	protein_coding
Cep170	1	176779577	176779697	peak_1362	121	-	5.5	0.042658	0.201837	5.5	utr3	ENSMUSG00000057335	ENSMUST00000192961	protein_coding
Cep170	1	176755441	176778528	peak_1361	23088	-	3.85	3.16e-46	3.98e-44	3.85	cds	ENSMUSG00000057335	ENSMUST00000057037	protein_coding
Cep170	1	176750136	176755262	peak_1360	5127	-	6	0.0295121	0.153815	6	cds	ENSMUSG00000057335	ENSMUST00000192664	protein_coding
Cep170	1	176739160	176742531	peak_1359	3372	-	2.37	0.000316228	0.00346737	2.37	cds	ENSMUSG00000057335	ENSMUST00000057037	protein_coding
Chml	1	175692220	175692281	peak_1358	62	-	2.96	0.0177828	0.105439	2.96	cds	ENSMUSG00000078185	ENSMUST00000211489	protein_coding
Chml	1	175687654	175688283	peak_1356	630	-	3.44	5.01e-18	2.51e-16	3.44	cds	ENSMUSG00000078185	ENSMUST00000104984	protein_coding
Hnrnpu	1	178326918	178327608	peak_1377	691	-	22	7.94e-15	3.16e-13	22	utr3	ENSMUSG00000039630	ENSMUST00000037748	protein_coding
Pogk	1	166409742	166409803	peak_1333	62	-	6.99	0.0138038	0.0870964	6.99	cds	ENSMUSG00000040596	ENSMUST00000135673	protein_coding
Pogk	1	166398895	166399285	peak_1331	391	-	5.33	0.0109648	0.0707946	5.33	cds	ENSMUSG00000040596	ENSMUST00000131487	protein_coding
Dcaf6	1	165388891	165399836	peak_1307	10946	-	2.4	1e-17	5.01e-16	2.4	cds	ENSMUSG00000026571	ENSMUST00000027856	protein_coding
Dcaf6	1	165351093	165374111	peak_1306	23019	-	2.35	4.27e-10	1.1e-08	2.35	cds	ENSMUSG00000026571	ENSMUST00000194869	protein_coding
Dcaf6	1	165339963	165351034	peak_1305	11072	-	1.77	0.00151356	0.0138038	1.77	cds	ENSMUSG00000026571	ENSMUST00000027856	protein_coding
Gm38190	1	165234018	165234108	peak_1304	91	-	5.5	0.042658	0.201837	5.5	npExon	ENSMUSG00000102302	ENSMUST00000192350	sense_intronic
Gm38190	1	165232732	165232912	peak_1303	181	-	7.66	0.00831764	0.057544	7.66	npExon	ENSMUSG00000102302	ENSMUST00000192350	sense_intronic
Gm38190	1	165230848	165230969	peak_1302	122	-	6.16	0.0263027	0.140281	6.16	npExon	ENSMUSG00000102302	ENSMUST00000192350	sense_intronic
Gm38190	1	165230400	165230640	peak_1301	241	-	12.3	0.00020893	0.00234423	12.3	npExon	ENSMUSG00000102302	ENSMUST00000192350	sense_intronic
Sft2d2	1	165177148	165177657	peak_1300	510	-	7.16	0.0017378	0.0154882	7.16	utr3	ENSMUSG00000040848	ENSMUST00000192185	nonsense_mediated_decay
Sft2d2	1	165174994	165175384	peak_1299	391	-	11.3	0.000467735	0.00489779	11.3	utr3	ENSMUSG00000040848	ENSMUST00000043338	protein_coding
Blzf1	1	164291624	164291805	peak_1298	182	-	6.16	0.0263027	0.140281	6.16	utr3	ENSMUSG00000026577	ENSMUST00000120447	protein_coding
Blzf1	1	164290846	164290997	peak_1297	152	-	6.66	0.0177828	0.105439	6.66	utr3	ENSMUSG00000026577	ENSMUST00000027866	protein_coding
BC055324	1	163953977	163954127	peak_1296	151	-	4	0.0251189	0.137721	4	utr3	ENSMUSG00000041406	ENSMUST00000045876	protein_coding
Gorab	1	163397166	163403669	peak_1295	6504	-	8.16	0.00562341	0.0416869	8.16	cds	ENSMUSG00000040124	ENSMUST00000186402	nonsense_mediated_decay
Prrc2c	1	162697539	162731354	peak_1294	33816	-	5.54	0	0	5.54	cds	ENSMUSG00000040225	ENSMUST00000028016	protein_coding
Prrc2c	1	162684067	162697451	peak_1293	13385	-	5.66	2e-21	1.26e-19	5.66	cds	ENSMUSG00000040225	ENSMUST00000182393	protein_coding
Prrc2c	1	162676734	162682325	peak_1292	5592	-	3.75	7.94e-13	2.51e-11	3.75	cds	ENSMUSG00000040225	ENSMUST00000183223	protein_coding
Prrc2c	1	162672821	162675736	peak_1291	2916	-	3.59	1e-21	5.01e-20	3.59	cds	ENSMUSG00000040225	ENSMUST00000028016	protein_coding
Prrc2c	1	162672252	162672403	peak_1290	152	-	6.83	0.0158489	0.0954993	6.83	utr3	ENSMUSG00000040225	ENSMUST00000182393	protein_coding
Mettl13	1	162542426	162544279	peak_1289	1854	-	2.15	0.00457088	0.0354813	2.15	cds	ENSMUSG00000026694	ENSMUST00000028017	protein_coding
Gm37864	1	165454419	165454569	peak_1308	151	-	6.5	0.0204174	0.115878	6.5	npExon	ENSMUSG00000102401	ENSMUST00000195308	sense_intronic
Pogk	1	166408453	166409129	peak_1332	677	-	2.04	1.78e-05	0.000251189	2.04	cds	ENSMUSG00000040596	ENSMUST00000131487	protein_coding
Mpzl1	1	165593040	165593249	peak_1309	210	-	7.66	0.00831764	0.057544	7.66	utr3	ENSMUSG00000026566	ENSMUST00000111435	protein_coding
Rcsd1	1	165655547	165655847	peak_1311	301	-	3.58	0.00389045	0.030903	3.58	cds	ENSMUSG00000040723	ENSMUST00000097474	protein_coding
Pogk	1	166398415	166398656	peak_1330	242	-	8.33	0.0011749	0.0109648	8.33	utr3	ENSMUSG00000040596	ENSMUST00000128861	protein_coding
Pogk	1	166397846	166397997	peak_1329	152	-	6.66	0.000562341	0.0057544	6.66	utr3	ENSMUSG00000040596	ENSMUST00000128861	protein_coding
Pogk	1	166397307	166397698	peak_1328	392	-	9.08	6.31e-25	3.98e-23	9.08	utr3	ENSMUSG00000040596	ENSMUST00000128861	protein_coding
Pogk	1	166396768	166397129	peak_1327	362	-	8.08	1.58e-15	6.31e-14	8.08	utr3	ENSMUSG00000040596	ENSMUST00000128861	protein_coding
Pogk	1	166396229	166396709	peak_1326	481	-	5.5	0.0030903	0.025704	5.5	utr3	ENSMUSG00000040596	ENSMUST00000128861	protein_coding
Pogk	1	166393234	166393444	peak_1325	211	-	7.83	0.0074131	0.0524807	7.83	utr3	ENSMUSG00000040596	ENSMUST00000131487	protein_coding
Pou2f1	1	165945954	166002678	peak_1324	56725	-	8.58	8.91e-06	0.000134896	8.58	cds	ENSMUSG00000026565	ENSMUST00000027850	protein_coding
Pou2f1	1	165911358	165934912	peak_1323	23555	-	3.22	6.03e-07	1.07e-05	3.22	cds	ENSMUSG00000026565	ENSMUST00000160908	protein_coding
Pou2f1	1	165891891	165908959	peak_1322	17069	-	5.9	6.31e-16	2.51e-14	5.9	cds	ENSMUSG00000026565	ENSMUST00000111426	protein_coding
Pou2f1	1	165880269	165891832	peak_1321	11564	-	4.66	0.000660693	0.00676083	4.66	cds	ENSMUSG00000026565	ENSMUST00000027850	protein_coding
Pou2f1	1	165875348	165877056	peak_1320	1709	-	8.66	6.31e-15	2.51e-13	8.66	cds	ENSMUSG00000026565	ENSMUST00000027850	protein_coding
Pou2f1	1	165874058	165875019	peak_1319	962	-	11.5	8.32e-05	0.00104713	11.5	utr3	ENSMUSG00000026565	ENSMUST00000160260	protein_coding
Pou2f1	1	165872979	165873220	peak_1318	242	-	8.99	0.000154882	0.0018197	8.99	utr3	ENSMUSG00000026565	ENSMUST00000160260	protein_coding
Pou2f1	1	165871720	165871900	peak_1317	181	-	5.5	0.042658	0.201837	5.5	utr3	ENSMUSG00000026565	ENSMUST00000160260	protein_coding
Pou2f1	1	165871300	165871481	peak_1316	182	-	6.5	0.018197	0.105439	6.5	utr3	ENSMUSG00000026565	ENSMUST00000160260	protein_coding
Pou2f1	1	165869831	165870341	peak_1315	511	-	9.19	1e-31	7.94e-30	9.19	utr3	ENSMUSG00000026565	ENSMUST00000160260	protein_coding
Pou2f1	1	165868091	165869772	peak_1314	1682	-	20.9	3.98e-37	3.98e-35	20.9	utr3	ENSMUSG00000026565	ENSMUST00000111427	protein_coding
Pou2f1	1	165866832	165867373	peak_1313	542	-	13.8	6.17e-05	0.000776247	13.8	utr3	ENSMUSG00000026565	ENSMUST00000111427	protein_coding
Pou2f1	1	165865303	165865664	peak_1312	362	-	7.33	0.0107152	0.0707946	7.33	utr3	ENSMUSG00000026565	ENSMUST00000160260	protein_coding
Mpzl1	1	165593485	165601765	peak_1310	8281	-	1.78	0.0057544	0.042658	1.78	cds	ENSMUSG00000026566	ENSMUST00000194437	protein_coding
Dnm3	1	162477883	162477944	peak_1288	62	-	4.16	0.0199526	0.115878	4.16	utr5	ENSMUSG00000040265	ENSMUST00000086074	protein_coding
Hnrnpu	1	178328656	178329046	peak_1378	391	-	3.76	2.51e-13	7.94e-12	3.76	utr3	ENSMUSG00000039630	ENSMUST00000037748	protein_coding
Hnrnpu	1	178331923	178333092	peak_1380	1170	-	1.39	1.48e-05	0.000213796	1.39	cds	ENSMUSG00000039630	ENSMUST00000161769	nonsense_mediated_decay
Dtl	1	191563122	191569699	peak_1445	6578	-	3.81	4.57e-05	0.00060256	3.81	cds	ENSMUSG00000037474	ENSMUST00000027933	protein_coding
Dtl	1	191556817	191558111	peak_1444	1295	-	5.83	0.0331131	0.169044	5.83	cds	ENSMUSG00000037474	ENSMUST00000027933	protein_coding
Dtl	1	191546607	191548340	peak_1443	1734	-	2.96	0.0177828	0.105439	2.96	cds	ENSMUSG00000037474	ENSMUST00000027933	protein_coding
Dtl	1	191539305	191541445	peak_1442	2141	-	18.3	4.47e-10	1.15e-08	18.3	cds	ENSMUSG00000037474	ENSMUST00000027933	protein_coding
Dtl	1	191538977	191539127	peak_1441	151	-	2.78	0.0239883	0.132434	2.78	utr3	ENSMUSG00000037474	ENSMUST00000027933	protein_coding
Dtl	1	191538439	191538799	peak_1440	361	-	8.83	0.00338844	0.0275423	8.83	utr3	ENSMUSG00000037474	ENSMUST00000027933	protein_coding
Dtl	1	191537931	191538201	peak_1439	271	-	5.83	0.0169824	0.101391	5.83	utr3	ENSMUSG00000037474	ENSMUST00000027933	protein_coding
9430037O13Rik	1	191536269	191536448	peak_1438	180	-	9.99	0.00134896	0.0123027	9.99	npExon	ENSMUSG00000102246	ENSMUST00000192556	TEC
Ppp2r5a	1	191354845	191355067	peak_1437	223	-	1.93	0.0102329	0.0676083	1.93	cds	ENSMUSG00000026626	ENSMUST00000067976	protein_coding
Ppp2r5a	1	191353053	191354583	peak_1436	1531	-	2.16	3.89e-06	6.17e-05	2.16	cds	ENSMUSG00000026626	ENSMUST00000067976	protein_coding
Ppp2r5a	1	191352454	191352694	peak_1435	241	-	7.99	0.00645654	0.0467735	7.99	utr3	ENSMUSG00000026626	ENSMUST00000067976	protein_coding
Atf3	1	191177263	191177354	peak_1434	92	-	2.61	0.0489779	0.221309	2.61	cds	ENSMUSG00000026628	ENSMUST00000195117	protein_coding
Rps6kc1	1	190798720	190799201	peak_1433	482	-	7.83	0.0074131	0.0524807	7.83	cds	ENSMUSG00000089872	ENSMUST00000061611	protein_coding
Gm38245	1	189915809	189915959	peak_1432	151	-	6.83	0.0158489	0.0954993	6.83	npExon	ENSMUSG00000103467	ENSMUST00000191702	TEC
Cenpf	1	189642315	189688086	peak_1431	45772	-	3.51	1e-163	1e-160	3.51	cds	ENSMUSG00000026605	ENSMUST00000171929	protein_coding
Kctd3	1	188992563	188992744	peak_1430	182	-	1.86	0.00724436	0.0512861	1.86	cds	ENSMUSG00000026608	ENSMUST00000193143	nonsense_mediated_decay
Kctd3	1	188972229	188972619	peak_1429	391	-	2.95	2.51e-26	1.58e-24	2.95	cds	ENSMUSG00000026608	ENSMUST00000085678	protein_coding
Gm38155	1	187347583	187347673	peak_1428	91	-	6	0.0295121	0.153815	6	npExon	ENSMUSG00000104245	ENSMUST00000192285	antisense
Mia3	1	183335072	183338095	peak_1427	3024	-	1.72	3.72e-05	0.000501187	1.72	cds	ENSMUSG00000056050	ENSMUST00000195233	protein_coding
Dtl	1	191575364	191575454	peak_1446	91	-	4	0.0251189	0.137721	4	cds	ENSMUSG00000037474	ENSMUST00000027933	protein_coding
Mia3	1	183331146	183334689	peak_1426	3544	-	2.31	3.16e-18	1.58e-16	2.31	cds	ENSMUSG00000056050	ENSMUST00000069922	protein_coding
Gm38037	1	191821549	191821845	peak_1447	297	-	2.05	7.24e-05	0.000912011	2.05	npExon	ENSMUSG00000102840	ENSMUST00000192600	antisense
Sertad4	1	192855516	192855577	peak_1449	62	-	6.16	0.0263027	0.140281	6.16	utr5	ENSMUSG00000016262	ENSMUST00000155579	protein_coding
4732440D04Rik	1	6214183	6214453	peak_20774	271	-	9.33	0.00229087	0.0194984	9.33	npExon	ENSMUSG00000090031	ENSMUST00000191825	antisense
Gm6420	1	23256233	23256407	peak_20775	175	-	15.1	8.91e-10	2.24e-08	15.1	npExon	ENSMUSG00000102766	ENSMUST00000193885	TEC
Atp2b4	1	133702842	133702963	peak_20776	122	-	4.66	0.0354813	0.175388	4.66	utr3	ENSMUSG00000026463	ENSMUST00000165602	protein_coding
Atp2b4	1	133703981	133704282	peak_20777	302	-	13.8	6.17e-05	0.000776247	13.8	utr3	ENSMUSG00000026463	ENSMUST00000165602	protein_coding
Atp2b4	1	133716555	133717791	peak_20778	1237	-	3.91	0.0281838	0.149624	3.91	cds	ENSMUSG00000026463	ENSMUST00000112264	protein_coding
Atp2b4	1	133730405	133731877	peak_20779	1473	-	7.33	0.0107152	0.0707946	7.33	cds	ENSMUSG00000026463	ENSMUST00000112264	protein_coding
Atp2b4	1	133735133	133735194	peak_20780	62	-	1.55	0.0346737	0.175388	1.55	cds	ENSMUSG00000026463	ENSMUST00000112264	protein_coding
Atp2b4	1	133737997	133739186	peak_20781	1190	-	1.87	0.00047863	0.00501187	1.87	cds	ENSMUSG00000026463	ENSMUST00000112264	protein_coding
Atp2b4	1	133753254	133753615	peak_20782	362	-	9.83	1.38e-06	2.34e-05	9.83	cds	ENSMUSG00000026463	ENSMUST00000112264	protein_coding
Gm10138	1	151344517	151345142	peak_20783	626	-	10.5	0.000912011	0.00870964	10.5	npExon	ENSMUSG00000100954	ENSMUST00000186597	antisense
Diexf	1	193123757	193130272	peak_1458	6516	-	2.45	4.07e-09	9.55e-08	2.45	cds	ENSMUSG00000016181	ENSMUST00000195291	nonsense_mediated_decay
Diexf	1	193117673	193118403	peak_1457	731	-	2.68	0.00151356	0.0138038	2.68	cds	ENSMUSG00000016181	ENSMUST00000195291	nonsense_mediated_decay
Syt14	1	192933175	192984290	peak_1456	51116	-	7.99	1.26e-34	1.26e-32	7.99	cds	ENSMUSG00000016200	ENSMUST00000215093	protein_coding
Syt14	1	192897273	192897603	peak_1455	331	-	12.7	7.94e-12	2.34e-10	12.7	cds	ENSMUSG00000016200	ENSMUST00000215093	protein_coding
Syt14	1	192894163	192894463	peak_1454	301	-	10.2	1.35e-05	0.000194984	10.2	utr3	ENSMUSG00000016200	ENSMUST00000215093	protein_coding
Syt14	1	192893505	192893715	peak_1453	211	-	4.83	0.0144544	0.0891251	4.83	utr3	ENSMUSG00000016200	ENSMUST00000215093	protein_coding
Syt14	1	192893056	192893177	peak_1452	122	-	5.83	0.0331131	0.169044	5.83	utr3	ENSMUSG00000016200	ENSMUST00000215093	protein_coding
Syt14	1	192892847	192892967	peak_1451	121	-	8.16	0.00562341	0.0416869	8.16	utr3	ENSMUSG00000016200	ENSMUST00000215093	protein_coding
Syt14	1	192892578	192892728	peak_1450	151	-	5.66	0.0380189	0.184927	5.66	utr3	ENSMUSG00000016200	ENSMUST00000215093	protein_coding
Rcor3	1	192123597	192124283	peak_1448	687	-	4.33	0.0162181	0.0977237	4.33	cds	ENSMUSG00000037395	ENSMUST00000192491	protein_coding
Hnrnpu	1	178329405	178331835	peak_1379	2431	-	1.55	2.51e-18	1.26e-16	1.55	cds	ENSMUSG00000039630	ENSMUST00000161769	nonsense_mediated_decay
Brox	1	183285079	183285140	peak_1425	62	-	4.66	0.0102329	0.0676083	4.66	cds	ENSMUSG00000046836	ENSMUST00000163528	protein_coding
Brox	1	183276561	183276712	peak_1423	152	-	3.16	0.0323594	0.164437	3.16	utr3	ENSMUSG00000046836	ENSMUST00000163528	protein_coding
Nvl	1	181091892	181092312	peak_1399	421	-	7.83	0.0074131	0.0524807	7.83	utr3	ENSMUSG00000026516	ENSMUST00000027797	protein_coding
Nvl	1	181091175	181091804	peak_1398	630	-	14.5	3.55e-05	0.00047863	14.5	utr3	ENSMUSG00000026516	ENSMUST00000027797	protein_coding
Nvl	1	181088034	181088274	peak_1397	241	-	8.83	0.000436516	0.00457088	8.83	utr3	ENSMUSG00000026516	ENSMUST00000027797	protein_coding
Gm38331	1	180147883	180148151	peak_1396	269	-	9.33	0.00229087	0.0194984	9.33	npExon	ENSMUSG00000103636	ENSMUST00000195719	TEC
Gm38331	1	180146934	180146994	peak_1395	61	-	5.5	0.0338844	0.172187	5.5	npExon	ENSMUSG00000103636	ENSMUST00000195719	TEC
Gm38331	1	180145895	180146163	peak_1394	269	-	9.33	0.00229087	0.0194984	9.33	npExon	ENSMUSG00000103636	ENSMUST00000195719	TEC
Ahctf1	1	179792425	179803680	peak_1393	11256	-	2.08	6.76e-06	0.000104713	2.08	cds	ENSMUSG00000026491	ENSMUST00000027768	protein_coding
Ahctf1	1	179790345	179792366	peak_1392	2022	-	1.55	0.0204174	0.115878	1.55	cds	ENSMUSG00000026491	ENSMUST00000027768	protein_coding
Ahctf1	1	179787084	179789721	peak_1391	2638	-	1.64	0.0199526	0.114815	1.64	cds	ENSMUSG00000026491	ENSMUST00000027768	protein_coding
Ahctf1	1	179777556	179781676	peak_1390	4121	-	6.55	6.31e-11	1.95e-09	6.55	cds	ENSMUSG00000026491	ENSMUST00000027768	protein_coding
Ahctf1	1	179762758	179763625	peak_1389	868	-	3.16	0.000912011	0.00891251	3.16	cds	ENSMUSG00000026491	ENSMUST00000027768	protein_coding
Ahctf1	1	179753579	179753909	peak_1388	331	-	2.11	8.51e-08	1.7e-06	2.11	cds	ENSMUSG00000026491	ENSMUST00000027768	protein_coding
Ahctf1	1	179752770	179753250	peak_1387	481	-	2.3	2.29e-10	6.17e-09	2.3	cds	ENSMUSG00000026491	ENSMUST00000027768	protein_coding
Ahctf1	1	179746510	179748672	peak_1386	2163	-	1.96	4.79e-06	7.41e-05	1.96	cds	ENSMUSG00000026491	ENSMUST00000027768	protein_coding
Ahctf1	1	179745462	179745613	peak_1385	152	-	3.37	0.00660693	0.0467735	3.37	utr3	ENSMUSG00000026491	ENSMUST00000140489	protein_coding
Ahctf1	1	179745252	179745373	peak_1384	122	-	6.5	0.0204174	0.115878	6.5	utr3	ENSMUSG00000026491	ENSMUST00000027768	protein_coding
Tfb2m	1	179546206	179546267	peak_1383	62	-	3.41	0.0457088	0.214783	3.41	utr5	ENSMUSG00000026492	ENSMUST00000027769	protein_coding
Hnrnpu	1	178336073	178337527	peak_1382	1455	-	1.54	1.58e-55	3.16e-53	1.54	cds	ENSMUSG00000039630	ENSMUST00000161769	nonsense_mediated_decay
Hnrnpu	1	178333618	178335893	peak_1381	2276	-	1.15	0.0107152	0.0707946	1.15	cds	ENSMUSG00000039630	ENSMUST00000161769	nonsense_mediated_decay
Nvl	1	181092520	181092761	peak_1400	242	-	7.16	0.0123027	0.0776247	7.16	utr3	ENSMUSG00000026516	ENSMUST00000027797	protein_coding
Brox	1	183277820	183278001	peak_1424	182	-	6.83	0.0158489	0.0954993	6.83	utr3	ENSMUSG00000046836	ENSMUST00000194327	nonsense_mediated_decay
Nvl	1	181114115	181120367	peak_1401	6253	-	3.44	2.82e-05	0.000389045	3.44	cds	ENSMUSG00000026516	ENSMUST00000027797	protein_coding
Wdr26	1	181173706	181174157	peak_1403	452	-	14.2	1.26e-23	7.94e-22	14.2	utr3	ENSMUSG00000038733	ENSMUST00000162963	protein_coding
Gm37258	1	182007448	182007597	peak_1422	150	-	7.49	0.00954993	0.0645654	7.49	npExon	ENSMUSG00000102760	ENSMUST00000191734	TEC
Gm38359	1	181968350	181968500	peak_1421	151	-	6.83	0.0158489	0.0954993	6.83	npExon	ENSMUSG00000103317	ENSMUST00000191884	TEC
2700078F05Rik	1	181951083	181951173	peak_1420	91	-	6.16	0.0263027	0.140281	6.16	npExon	ENSMUSG00000103722	ENSMUST00000194331	TEC
Enah	1	181922302	181956437	peak_1419	34136	-	9.16	1e-161	1e-158	9.16	cds	ENSMUSG00000022995	ENSMUST00000177811	protein_coding
Enah	1	181917234	181919377	peak_1418	2144	-	1.54	3.16e-15	1.26e-13	1.54	cds	ENSMUSG00000022995	ENSMUST00000177811	protein_coding
Enah	1	181905601	181913320	peak_1417	7720	-	2.06	1e-12	3.16e-11	2.06	cds	ENSMUSG00000022995	ENSMUST00000177811	protein_coding
Enah	1	181904943	181905093	peak_1416	151	-	6.99	0.0138038	0.0870964	6.99	utr3	ENSMUSG00000022995	ENSMUST00000111025	protein_coding
Enah	1	181904284	181904704	peak_1415	421	-	7.83	4.37e-05	0.00057544	7.83	utr3	ENSMUSG00000022995	ENSMUST00000193703	protein_coding
Enah	1	181903865	181904016	peak_1414	152	-	5.5	0.042658	0.201837	5.5	utr3	ENSMUSG00000022995	ENSMUST00000193703	protein_coding
Enah	1	181903326	181903447	peak_1413	122	-	6.16	0.0263027	0.140281	6.16	utr3	ENSMUSG00000022995	ENSMUST00000193703	protein_coding
Enah	1	181901740	181901891	peak_1412	152	-	6.83	0.0102329	0.0676083	6.83	utr3	ENSMUSG00000022995	ENSMUST00000193703	protein_coding
Enah	1	181900274	181900634	peak_1411	361	-	10.2	0.0011749	0.0109648	10.2	utr3	ENSMUSG00000022995	ENSMUST00000193703	protein_coding
Lbr	1	181838474	181839737	peak_1410	1264	-	1.61	0.00891251	0.060256	1.61	cds	ENSMUSG00000004880	ENSMUST00000193028	protein_coding
Lbr	1	181828887	181836207	peak_1409	7321	-	7.46	1.32e-09	3.24e-08	7.46	cds	ENSMUSG00000004880	ENSMUST00000005003	protein_coding
Wdr26	1	181184341	181197600	peak_1408	13260	-	2.02	6.17e-08	1.23e-06	2.02	cds	ENSMUSG00000038733	ENSMUST00000162819	protein_coding
Wdr26	1	181180535	181181311	peak_1407	777	-	4.66	3.39e-05	0.000457088	4.66	cds	ENSMUSG00000038733	ENSMUST00000159673	nonsense_mediated_decay
Wdr26	1	181177001	181177092	peak_1406	92	-	3.66	0.0109648	0.0707946	3.66	utr3	ENSMUSG00000038733	ENSMUST00000162963	protein_coding
Wdr26	1	181176073	181176343	peak_1405	271	-	3.63	1.12e-09	2.75e-08	3.63	utr3	ENSMUSG00000038733	ENSMUST00000162963	protein_coding
Wdr26	1	181174725	181174936	peak_1404	212	-	10.5	0.000912011	0.00870964	10.5	utr3	ENSMUSG00000038733	ENSMUST00000162963	protein_coding
Nvl	1	181129634	181144204	peak_1402	14571	-	3.68	3.98e-59	7.94e-57	3.68	cds	ENSMUSG00000026516	ENSMUST00000027797	protein_coding
Phf3	1	30805307	30805458	peak_736	152	-	2.33	0.0288403	0.153815	2.33	cds	ENSMUSG00000048874	ENSMUST00000088310	protein_coding
Suco	1	161859408	161876502	peak_1287	17095	-	2.52	9.77e-05	0.00120226	2.52	cds	ENSMUSG00000040297	ENSMUST00000048377	protein_coding
Suco	1	161844859	161848678	peak_1285	3820	-	3.06	1.82e-06	3.02e-05	3.06	cds	ENSMUSG00000040297	ENSMUST00000048377	protein_coding
Nav1	1	135470947	135472752	peak_1168	1806	-	7.66	9.55e-05	0.00120226	7.66	cds	ENSMUSG00000009418	ENSMUST00000067414	protein_coding
Nav1	1	135470055	135470888	peak_1167	834	-	3.21	7.76e-05	0.000977237	3.21	cds	ENSMUSG00000009418	ENSMUST00000067414	protein_coding
Nav1	1	135467686	135469936	peak_1166	2251	-	7.16	3.16e-13	1.26e-11	7.16	cds	ENSMUSG00000009418	ENSMUST00000067414	protein_coding
Nav1	1	135454591	135463734	peak_1165	9144	-	6.66	0.000588844	0.0060256	6.66	cds	ENSMUSG00000009418	ENSMUST00000067414	protein_coding
Nav1	1	135454060	135454532	peak_1164	473	-	6.33	0.0229087	0.12735	6.33	cds	ENSMUSG00000009418	ENSMUST00000067414	protein_coding
Nav1	1	135450047	135450940	peak_1163	894	-	5	0.00229087	0.0199526	5	cds	ENSMUSG00000009418	ENSMUST00000067414	protein_coding
Nav1	1	135441770	135449023	peak_1162	7254	-	4.16	0.00131826	0.0123027	4.16	cds	ENSMUSG00000009418	ENSMUST00000067414	protein_coding
Nav1	1	135440931	135441561	peak_1161	631	-	8.66	1.23e-10	3.39e-09	8.66	utr3	ENSMUSG00000009418	ENSMUST00000190298	protein_coding
Nav1	1	135439403	135439554	peak_1160	152	-	6.5	0.0204174	0.115878	6.5	utr3	ENSMUSG00000009418	ENSMUST00000190298	protein_coding
Nav1	1	135436946	135437067	peak_1159	122	-	5.33	0.047863	0.220293	5.33	utr3	ENSMUSG00000009418	ENSMUST00000067414	protein_coding
Nav1	1	135435328	135435389	peak_1158	62	-	4.83	0.0489779	0.221309	4.83	utr3	ENSMUSG00000009418	ENSMUST00000067414	protein_coding
Ipo9	1	135420345	135430499	peak_1157	10155	-	1.8	0.00269153	0.0223872	1.8	cds	ENSMUSG00000041879	ENSMUST00000161838	nonsense_mediated_decay
Ipo9	1	135406538	135406782	peak_1156	245	-	1.57	0.0199526	0.115878	1.57	cds	ENSMUSG00000041879	ENSMUST00000041023	protein_coding
Ipo9	1	135387402	135389339	peak_1155	1938	-	2.44	6.92e-07	1.23e-05	2.44	cds	ENSMUSG00000041879	ENSMUST00000041023	protein_coding
Ipo9	1	135385958	135386746	peak_1154	789	-	2.15	0.00263027	0.0223872	2.15	cds	ENSMUSG00000041879	ENSMUST00000161934	protein_coding
Ipo9	1	135384164	135384494	peak_1153	331	-	6.66	3.02e-05	0.000416869	6.66	utr3	ENSMUSG00000041879	ENSMUST00000041023	protein_coding
Ipo9	1	135383775	135383896	peak_1152	122	-	5.83	0.0331131	0.169044	5.83	utr3	ENSMUSG00000041879	ENSMUST00000041023	protein_coding
Ipo9	1	135382670	135383537	peak_1151	868	-	11	3.02e-09	7.24e-08	11	utr3	ENSMUSG00000041879	ENSMUST00000041023	protein_coding
Timm17a	1	135298301	135298422	peak_1150	122	-	6.33	0.0229087	0.12735	6.33	utr3	ENSMUSG00000062580	ENSMUST00000081104	protein_coding
Nav1	1	135472870	135532678	peak_1169	59809	-	4	0.00229087	0.0194984	4	cds	ENSMUSG00000009418	ENSMUST00000067414	protein_coding
Timm17a	1	135297551	135297642	peak_1149	92	-	5.5	0.042658	0.201837	5.5	utr3	ENSMUSG00000062580	ENSMUST00000081104	protein_coding
Camsap2	1	136270040	136270221	peak_1170	182	-	6	0.0295121	0.153815	6	utr3	ENSMUSG00000041570	ENSMUST00000192001	protein_coding
Camsap2	1	136293377	136304413	peak_1172	11037	-	2.62	0.00354813	0.0288403	2.62	cds	ENSMUSG00000041570	ENSMUST00000048309	protein_coding
Rgl1	1	152533554	152537774	peak_1191	4221	-	6.33	0.0229087	0.12735	6.33	cds	ENSMUSG00000026482	ENSMUST00000027760	protein_coding
Rgl1	1	152524688	152528390	peak_1190	3703	-	7.33	1.91e-09	4.57e-08	7.33	cds	ENSMUSG00000026482	ENSMUST00000027760	protein_coding
Rnf2	1	151476166	151476316	peak_1189	151	-	1.8	0.00229087	0.0194984	1.8	cds	ENSMUSG00000026484	ENSMUST00000076110	protein_coding
Swt1	1	151410803	151410984	peak_1188	182	-	2.05	0.000537032	0.00549541	2.05	cds	ENSMUSG00000052748	ENSMUST00000111883	nonsense_mediated_decay
Hmcn1	1	150749092	150753594	peak_1187	4503	-	6.16	0.0263027	0.140281	6.16	cds	ENSMUSG00000066842	ENSMUST00000074783	protein_coding
BC003331	1	150363525	150381569	peak_1186	18045	-	10.2	0.0011749	0.0109648	10.2	cds	ENSMUSG00000006010	ENSMUST00000097546	protein_coding
BC003331	1	150361604	150362234	peak_1185	631	-	4.08	1.26e-13	5.01e-12	4.08	utr3	ENSMUSG00000006010	ENSMUST00000097547	protein_coding
Trove2	1	143766690	143770426	peak_1184	3737	-	2.1	0.00870964	0.060256	2.1	cds	ENSMUSG00000018199	ENSMUST00000159879	protein_coding
Cdc73	1	143702533	143702803	peak_1183	271	-	5.33	0.0190546	0.109648	5.33	cds	ENSMUSG00000026361	ENSMUST00000018337	protein_coding
Cdc73	1	143677647	143695459	peak_1182	17813	-	1.74	1.41e-06	2.4e-05	1.74	cds	ENSMUSG00000026361	ENSMUST00000018337	protein_coding
Cdc73	1	143617335	143627863	peak_1181	10529	-	2.56	0.000204174	0.00234423	2.56	cds	ENSMUSG00000026361	ENSMUST00000018337	protein_coding
Cdc73	1	143600685	143600895	peak_1180	211	-	7.83	0.0074131	0.0524807	7.83	utr3	ENSMUSG00000026361	ENSMUST00000018337	protein_coding
Cdc73	1	143600116	143600357	peak_1179	242	-	12	0.000269153	0.00301995	12	utr3	ENSMUSG00000026361	ENSMUST00000018337	protein_coding
Nek7	1	138487085	138502611	peak_1178	15527	-	2.35	0.00724436	0.0512861	2.35	cds	ENSMUSG00000026393	ENSMUST00000187407	protein_coding
Nek7	1	138486637	138486787	peak_1177	151	-	6.16	0.0263027	0.140281	6.16	utr3	ENSMUSG00000026393	ENSMUST00000027642	protein_coding
Nek7	1	138485681	138485861	peak_1176	181	-	4.91	0.00707946	0.0512861	4.91	utr3	ENSMUSG00000026393	ENSMUST00000027642	protein_coding
Nr5a2	1	136949264	136949415	peak_1175	152	-	6.33	0.0229087	0.12735	6.33	utr5	ENSMUSG00000026398	ENSMUST00000168126	protein_coding
Nr5a2	1	136948905	136948965	peak_1174	61	-	5.5	0.042658	0.201837	5.5	utr5	ENSMUSG00000026398	ENSMUST00000168126	protein_coding
Camsap2	1	136324842	136345475	peak_1173	20634	-	4.66	0.00144544	0.0134896	4.66	cds	ENSMUSG00000041570	ENSMUST00000048309	protein_coding
Camsap2	1	136271029	136282834	peak_1171	11806	-	11	1e-272	1e-269	11	cds	ENSMUSG00000041570	ENSMUST00000048309	protein_coding
Rgl1	1	152586524	152586584	peak_1192	61	-	2.17	0.0331131	0.169044	2.17	cds	ENSMUSG00000026482	ENSMUST00000027760	protein_coding
Timm17a	1	135297042	135297222	peak_1148	181	-	6	0.0295121	0.153815	6	utr3	ENSMUSG00000062580	ENSMUST00000081104	protein_coding
Gm37677	1	134825782	134826801	peak_1146	1020	-	22	3.55e-09	8.32e-08	22	npExon	ENSMUSG00000103976	ENSMUST00000194520	TEC
Gm38394	1	133656088	133656688	peak_1122	601	-	14	1.26e-14	3.98e-13	14	cds	ENSMUSG00000094410	ENSMUST00000186476	nonsense_mediated_decay
Gm38394	1	133661227	133661318	peak_1121	92	-	5.66	0.0380189	0.184927	5.66	utr5	ENSMUSG00000094410	ENSMUST00000186476	nonsense_mediated_decay
Gm38394	1	133660269	133660869	peak_1120	601	-	11.5	2.09e-06	3.47e-05	11.5	utr5	ENSMUSG00000094410	ENSMUST00000186476	nonsense_mediated_decay
Gm38394	1	133658291	133660120	peak_1119	1830	-	14.7	6.31e-92	2e-89	14.7	cds	ENSMUSG00000094410	ENSMUST00000186476	nonsense_mediated_decay
Gm38394	1	133657363	133657993	peak_1118	631	-	11	0.000223872	0.00251189	11	cds	ENSMUSG00000094410	ENSMUST00000186476	nonsense_mediated_decay
Gm38394	1	133656764	133657304	peak_1117	541	-	9.49	3.16e-12	1e-10	9.49	cds	ENSMUSG00000094410	ENSMUST00000186476	nonsense_mediated_decay
Gm38394	1	133656105	133656675	peak_1116	571	-	12.5	1.58e-14	6.31e-13	12.5	cds	ENSMUSG00000094410	ENSMUST00000186476	nonsense_mediated_decay
Gm38394	1	133655715	133655866	peak_1115	152	-	6.99	0.0138038	0.0870964	6.99	utr3	ENSMUSG00000094410	ENSMUST00000186476	nonsense_mediated_decay
Zc3h11a	1	133647361	133655477	peak_1114	8117	-	3.05	4.27e-06	6.61e-05	3.05	cds	ENSMUSG00000102976	ENSMUST00000191896	protein_coding
Zc3h11a	1	133621227	133640732	peak_1113	19506	-	10.4	1e-108	1e-105	10.4	cds	ENSMUSG00000102976	ENSMUST00000027736	protein_coding
Gm38394	1	133620928	133621138	peak_1112	211	-	6.99	0.0138038	0.0870964	6.99	utr3	ENSMUSG00000094410	ENSMUST00000186476	nonsense_mediated_decay
Gm38394	1	133620149	133620659	peak_1111	511	-	6.63	2e-34	2e-32	6.63	utr3	ENSMUSG00000094410	ENSMUST00000186476	nonsense_mediated_decay
Gm38394	1	133657410	133661380	peak_1110	3971	-	4.55	4.47e-08	9.12e-07	4.55	cds	ENSMUSG00000094410	ENSMUST00000186476	nonsense_mediated_decay
Zc3h11a	1	133647355	133654306	peak_1109	6952	-	8.83	5.25e-08	1.07e-06	8.83	cds	ENSMUSG00000102976	ENSMUST00000191896	protein_coding
Zc3h11a	1	133621233	133645748	peak_1108	24516	-	9.16	1e-106	1e-103	9.16	cds	ENSMUSG00000102976	ENSMUST00000191896	protein_coding
Gm38394	1	133620935	133621144	peak_1107	210	-	6.66	0.0177828	0.105439	6.66	utr3	ENSMUSG00000094410	ENSMUST00000186476	nonsense_mediated_decay
Gm38394	1	133620129	133620667	peak_1106	539	-	6.45	3.98e-35	3.98e-33	6.45	utr3	ENSMUSG00000094410	ENSMUST00000186476	nonsense_mediated_decay
Snrpe	1	133610022	133610202	peak_1105	181	-	3.93	0.000398107	0.0042658	3.93	cds	ENSMUSG00000090553	ENSMUST00000166915	protein_coding
Sox13	1	133383677	133383857	peak_1104	181	-	6.83	0.0158489	0.0954993	6.83	cds	ENSMUSG00000070643	ENSMUST00000094551	protein_coding
Gm38394	1	133656747	133657288	peak_1123	542	-	10.3	5.01e-12	1.51e-10	10.3	cds	ENSMUSG00000094410	ENSMUST00000186476	nonsense_mediated_decay
Gm37677	1	134826979	134827160	peak_1147	182	-	6.33	0.0229087	0.12735	6.33	npExon	ENSMUSG00000103976	ENSMUST00000194520	TEC
Gm38394	1	133657347	133657977	peak_1124	631	-	10.3	0.000223872	0.00251189	10.3	cds	ENSMUSG00000094410	ENSMUST00000186476	nonsense_mediated_decay
Gm38394	1	133660255	133660885	peak_1126	631	-	5.05	1.17e-05	0.00017378	5.05	utr5	ENSMUSG00000094410	ENSMUST00000186476	nonsense_mediated_decay
Gm37677	1	134822878	134822999	peak_1145	122	-	6	0.0295121	0.153815	6	npExon	ENSMUSG00000103976	ENSMUST00000194520	TEC
Gm37677	1	134820544	134820724	peak_1144	181	-	6.66	0.00912011	0.0616595	6.66	npExon	ENSMUSG00000103976	ENSMUST00000194520	TEC
Gm37677	1	134819975	134820365	peak_1143	391	-	16.2	1.58e-07	3.09e-06	16.2	npExon	ENSMUSG00000103976	ENSMUST00000194520	TEC
Ppp1r12b	1	134955552	134955942	peak_1142	391	-	3.33	1.1e-07	2.14e-06	3.33	cds	ENSMUSG00000073557	ENSMUST00000112163	protein_coding
Ppp1r12b	1	134879716	134948052	peak_1141	68337	-	4.18	2e-32	1.58e-30	4.18	cds	ENSMUSG00000073557	ENSMUST00000045665	protein_coding
Ppp1r12b	1	134766045	134876160	peak_1140	110116	-	8.18	2.51e-20	1.26e-18	8.18	cds	ENSMUSG00000073557	ENSMUST00000045665	protein_coding
Ppp1r12b	1	134760434	134765986	peak_1139	5553	-	6.66	0.0177828	0.105439	6.66	cds	ENSMUSG00000073557	ENSMUST00000045665	protein_coding
Ppp1r12b	1	134759147	134759567	peak_1138	421	-	6.87	6.31e-18	2.51e-16	6.87	utr3	ENSMUSG00000073557	ENSMUST00000045665	protein_coding
Ppp1r12b	1	134756453	134756664	peak_1137	212	-	9.33	0.00190546	0.0169824	9.33	utr3	ENSMUSG00000073557	ENSMUST00000045665	protein_coding
Ppp1r12b	1	134755226	134755676	peak_1136	451	-	6.99	0.00630957	0.0467735	6.99	utr3	ENSMUSG00000073557	ENSMUST00000045665	protein_coding
Tmem183a	1	134355663	134361640	peak_1135	5978	-	2.8	6.31e-26	5.01e-24	2.8	cds	ENSMUSG00000042305	ENSMUST00000185903	protein_coding
Tmem183a	1	134352392	134354797	peak_1134	2406	-	1.51	0.0251189	0.137404	1.51	cds	ENSMUSG00000042305	ENSMUST00000191237	nonsense_mediated_decay
Tmem183a	1	134347108	134347318	peak_1133	211	-	8.33	0.00501187	0.0380189	8.33	utr3	ENSMUSG00000042305	ENSMUST00000049470	protein_coding
Tmem183a	1	134346334	134346424	peak_1132	91	-	6	0.0295121	0.153815	6	utr3	ENSMUSG00000042305	ENSMUST00000049470	protein_coding
Ppfia4	1	134318037	134332629	peak_1131	14593	-	5.2	2e-36	2e-34	5.2	cds	ENSMUSG00000026458	ENSMUST00000189361	protein_coding
Ppfia4	1	134316729	134317465	peak_1130	737	-	3.26	0.00323594	0.0263027	3.26	cds	ENSMUSG00000026458	ENSMUST00000189361	protein_coding
Ppfia4	1	134312103	134313139	peak_1129	1037	-	8.33	0.00501187	0.0380189	8.33	cds	ENSMUSG00000026458	ENSMUST00000189361	protein_coding
Ppfia4	1	134299434	134309737	peak_1128	10304	-	5.79	3.16e-22	2e-20	5.79	cds	ENSMUSG00000026458	ENSMUST00000189361	protein_coding
Ppfia4	1	134297200	134297739	peak_1127	540	-	13.7	1.55e-07	3.02e-06	13.7	utr3	ENSMUSG00000026458	ENSMUST00000186730	protein_coding
Gm38394	1	133658276	133660106	peak_1125	1831	-	14.2	3.16e-91	1e-88	14.2	cds	ENSMUSG00000094410	ENSMUST00000186476	nonsense_mediated_decay
Suco	1	161852322	161857392	peak_1286	5071	-	2.46	2.82e-09	6.61e-08	2.46	cds	ENSMUSG00000040297	ENSMUST00000191975	protein_coding
Smg7	1	152837711	152838549	peak_1193	839	-	13.2	3.16e-28	2.51e-26	13.2	utr3	ENSMUSG00000042772	ENSMUST00000043560	protein_coding
Smg7	1	152844284	152844345	peak_1195	62	-	3.83	0.00776247	0.0549541	3.83	cds	ENSMUSG00000042772	ENSMUST00000073441	protein_coding
Gm37060	1	157404893	157404984	peak_1261	92	-	3.91	0.0281838	0.149624	3.91	npExon	ENSMUSG00000103808	ENSMUST00000194997	TEC
Rasal2	1	157286821	157411755	peak_1260	124935	-	1.91	0.011749	0.0758578	1.91	cds	ENSMUSG00000070565	ENSMUST00000132699	protein_coding
Rasal2	1	157175877	157176088	peak_1259	212	-	1.8	0.00446684	0.0346737	1.8	cds	ENSMUSG00000070565	ENSMUST00000132699	protein_coding
Rasal2	1	157158812	157161199	peak_1258	2388	-	6.66	0.0177828	0.105439	6.66	cds	ENSMUSG00000070565	ENSMUST00000132699	protein_coding
Rasal2	1	157157352	157157592	peak_1257	241	-	2.57	0.00776247	0.0549541	2.57	cds	ENSMUSG00000070565	ENSMUST00000132699	protein_coding
Rasal2	1	157146192	157157233	peak_1256	11042	-	3.23	5.01e-22	2.51e-20	3.23	cds	ENSMUSG00000070565	ENSMUST00000132699	protein_coding
Rasal2	1	157140218	157140519	peak_1255	302	-	8.08	8.71e-09	1.95e-07	8.08	utr3	ENSMUSG00000070565	ENSMUST00000078308	protein_coding
Rasal2	1	157138239	157138510	peak_1254	272	-	6.33	0.0229087	0.12735	6.33	utr3	ENSMUSG00000070565	ENSMUST00000078308	protein_coding
Rasal2	1	157137580	157137941	peak_1253	362	-	14.3	2.04e-10	5.5e-09	14.3	utr3	ENSMUSG00000070565	ENSMUST00000078308	protein_coding
Rasal2	1	157136470	157136621	peak_1252	152	-	2.73	0.0154882	0.0954993	2.73	utr3	ENSMUSG00000070565	ENSMUST00000078308	protein_coding
Rasal2	1	157136021	157136201	peak_1251	181	-	8.66	0.00346737	0.0281838	8.66	utr3	ENSMUSG00000070565	ENSMUST00000078308	protein_coding
Gm37943	1	156875014	156875433	peak_1250	420	-	13.5	7.94e-05	0.001	13.5	npExon	ENSMUSG00000102960	ENSMUST00000194053	TEC
Gm37943	1	156874207	156874537	peak_1249	331	-	11.8	0.000158489	0.00186209	11.8	npExon	ENSMUSG00000102960	ENSMUST00000194053	TEC
Ralgps2	1	156817802	156819056	peak_1248	1255	-	8.99	0.00295121	0.0245471	8.99	cds	ENSMUSG00000026594	ENSMUST00000171292	protein_coding
Ralgps2	1	156807551	156807852	peak_1247	302	-	5.83	0.0331131	0.169044	5.83	utr3	ENSMUSG00000026594	ENSMUST00000192343	nonsense_mediated_decay
Ralgps2	1	156807132	156807372	peak_1246	241	-	8.33	0.00501187	0.0380189	8.33	utr3	ENSMUSG00000026594	ENSMUST00000192343	nonsense_mediated_decay
Ralgps2	1	156804734	156805125	peak_1245	392	-	10.2	0.0011749	0.0109648	10.2	utr3	ENSMUSG00000026594	ENSMUST00000172057	protein_coding
Fam20b	1	156705972	156706122	peak_1244	151	-	6.5	0.0204174	0.115878	6.5	cds	ENSMUSG00000033557	ENSMUST00000122424	protein_coding
Fam20b	1	156680893	156680954	peak_1243	62	-	2.47	0.0112202	0.0724436	2.47	utr3	ENSMUSG00000033557	ENSMUST00000086153	protein_coding
Rabgap1l	1	160224172	160251383	peak_1262	27212	-	14.3	1.26e-12	3.98e-11	14.3	cds	ENSMUSG00000026721	ENSMUST00000028052	protein_coding
Fam20b	1	156679966	156680206	peak_1242	241	-	8.49	0.00398107	0.030903	8.49	utr3	ENSMUSG00000033557	ENSMUST00000086153	protein_coding
Rabgap1l	1	160257260	160307286	peak_1263	50027	-	2.68	0.000158489	0.00186209	2.68	cds	ENSMUSG00000026721	ENSMUST00000193185	protein_coding
Rabgap1l	1	160682066	160700806	peak_1265	18741	-	1.55	0.00776247	0.0549541	1.55	cds	ENSMUSG00000026721	ENSMUST00000028049	protein_coding
Suco	1	161834741	161837806	peak_1284	3066	-	4.3	2.29e-05	0.000323594	4.3	cds	ENSMUSG00000040297	ENSMUST00000048377	protein_coding
Suco	1	161829294	161834562	peak_1283	5269	-	4.77	1.58e-15	6.31e-14	4.77	cds	ENSMUSG00000040297	ENSMUST00000048377	protein_coding
Suco	1	161817942	161828190	peak_1282	10249	-	8.83	3.16e-11	9.55e-10	8.83	cds	ENSMUSG00000040297	ENSMUST00000048377	protein_coding
Suco	1	161817432	161817643	peak_1281	212	-	6.16	0.0263027	0.140281	6.16	utr3	ENSMUSG00000040297	ENSMUST00000048377	protein_coding
Suco	1	161816952	161817133	peak_1280	182	-	10.3	0.00102329	0.00977237	10.3	utr3	ENSMUSG00000040297	ENSMUST00000048377	protein_coding
Klhl20	1	161095589	161098384	peak_1279	2796	-	2.38	6.92e-06	0.000104713	2.38	cds	ENSMUSG00000026705	ENSMUST00000117467	nonsense_mediated_decay
Klhl20	1	161089482	161089602	peak_1278	121	-	5.66	0.0380189	0.184927	5.66	utr3	ENSMUSG00000026705	ENSMUST00000111611	protein_coding
Zbtb37	1	161029681	161032434	peak_1277	2754	-	3.72	3.16e-12	1e-10	3.72	cds	ENSMUSG00000043467	ENSMUST00000171748	protein_coding
Zbtb37	1	161019307	161020327	peak_1276	1021	-	8.16	0.00030903	0.00338844	8.16	cds	ENSMUSG00000043467	ENSMUST00000163079	nonsense_mediated_decay
Zbtb37	1	161018409	161018619	peak_1275	211	-	7.66	0.00831764	0.057544	7.66	utr3	ENSMUSG00000043467	ENSMUST00000172044	protein_coding
Zbtb37	1	161018019	161018350	peak_1274	332	-	11.2	0.000524807	0.00549541	11.2	utr3	ENSMUSG00000043467	ENSMUST00000172044	protein_coding
Zbtb37	1	161009751	161010172	peak_1273	422	-	14.2	4.37e-07	7.94e-06	14.2	utr3	ENSMUSG00000043467	ENSMUST00000162226	protein_coding
Zbtb37	1	161007235	161007326	peak_1272	92	-	5.33	0.047863	0.220293	5.33	utr3	ENSMUSG00000043467	ENSMUST00000162226	protein_coding
Zbtb37	1	161005497	161005708	peak_1271	212	-	8.16	0.00562341	0.0416869	8.16	utr3	ENSMUSG00000043467	ENSMUST00000162226	protein_coding
6720464F23Rik	1	160609761	160610090	peak_1270	330	-	13	4.47e-06	6.92e-05	13	npExon	ENSMUSG00000103432	ENSMUST00000193946	TEC
6720464F23Rik	1	160608984	160609194	peak_1269	211	-	7.99	0.00645654	0.0467735	7.99	npExon	ENSMUSG00000103432	ENSMUST00000193946	TEC
Gm37529	1	160321804	160321865	peak_1268	62	-	3.5	0.0489779	0.221309	3.5	npExon	ENSMUSG00000103693	ENSMUST00000195618	sense_intronic
Rabgap1l	1	160739044	160792871	peak_1267	53828	-	2.83	8.51e-05	0.00107152	2.83	cds	ENSMUSG00000026721	ENSMUST00000028049	protein_coding
Rabgap1l	1	160702403	160724097	peak_1266	21695	-	2.32	1e-06	1.7e-05	2.32	cds	ENSMUSG00000026721	ENSMUST00000028049	protein_coding
Rabgap1l	1	160645319	160672578	peak_1264	27260	-	4.5	0.018197	0.105439	4.5	cds	ENSMUSG00000026721	ENSMUST00000028049	protein_coding
Smg7	1	152839296	152841515	peak_1194	2220	-	6.5	0.000707946	0.00724436	6.5	cds	ENSMUSG00000042772	ENSMUST00000073441	protein_coding
Fam20b	1	156678890	156679010	peak_1241	121	-	5.83	0.0331131	0.169044	5.83	utr3	ENSMUSG00000033557	ENSMUST00000086153	protein_coding
Soat1	1	156439773	156441291	peak_1239	1519	-	5.83	0.0331131	0.169044	5.83	cds	ENSMUSG00000026600	ENSMUST00000189661	protein_coding
Xpr1	1	155278068	155278338	peak_1215	271	-	8.99	0.00295121	0.0245471	8.99	utr3	ENSMUSG00000026469	ENSMUST00000027741	protein_coding
Xpr1	1	155277678	155277949	peak_1214	272	-	11.2	0.000524807	0.00549541	11.2	utr3	ENSMUSG00000026469	ENSMUST00000027741	protein_coding
Xpr1	1	155276180	155276390	peak_1213	211	-	5.5	0.018197	0.105439	5.5	utr3	ENSMUSG00000026469	ENSMUST00000027741	protein_coding
BC034090	1	155241657	155241927	peak_1212	271	-	2.59	3.31e-05	0.000446684	2.59	cds	ENSMUSG00000033722	ENSMUST00000186156	protein_coding
BC034090	1	155218386	155223380	peak_1211	4995	-	9.16	0.0025704	0.0218776	9.16	cds	ENSMUSG00000033722	ENSMUST00000186156	protein_coding
Cacna1e	1	154469016	154471516	peak_1210	2501	-	11.2	0.000524807	0.00549541	11.2	cds	ENSMUSG00000004110	ENSMUST00000187541	protein_coding
Dhx9	1	153483849	153487660	peak_1209	3812	-	1.48	0.00416869	0.0331131	1.48	cds	ENSMUSG00000042699	ENSMUST00000186380	protein_coding
Dhx9	1	153478871	153481172	peak_1208	2302	-	1.38	0.00467735	0.0363078	1.38	cds	ENSMUSG00000042699	ENSMUST00000042141	protein_coding
Dhx9	1	153469643	153472265	peak_1207	2623	-	1.62	5.5e-10	1.38e-08	1.62	cds	ENSMUSG00000042699	ENSMUST00000186380	protein_coding
Dhx9	1	153456596	153457554	peak_1206	959	-	1.57	0.00501187	0.0380189	1.57	cds	ENSMUSG00000042699	ENSMUST00000186380	protein_coding
Lamc1	1	153250634	153252027	peak_1205	1394	-	10.2	0.0011749	0.0109648	10.2	cds	ENSMUSG00000026478	ENSMUST00000027752	protein_coding
Lamc1	1	153234587	153240422	peak_1204	5836	-	1.71	0.000776247	0.00776247	1.71	cds	ENSMUSG00000026478	ENSMUST00000027752	protein_coding
Lamc1	1	153229066	153230806	peak_1203	1741	-	1.42	0.018197	0.105925	1.42	cds	ENSMUSG00000026478	ENSMUST00000027752	protein_coding
Lamc1	1	153221611	153227612	peak_1202	6002	-	2.23	3.63e-06	5.75e-05	2.23	cds	ENSMUSG00000026478	ENSMUST00000027752	protein_coding
Gm28791	1	152880001	152880298	peak_1201	298	-	20.9	3.98e-51	6.31e-49	20.9	npExon	ENSMUSG00000100394	ENSMUST00000185888	sense_intronic
Smg7	1	152866710	152868308	peak_1199	1599	-	1.52	0.0338844	0.171791	1.52	cds	ENSMUSG00000042772	ENSMUST00000073441	protein_coding
Smg7	1	152858971	152860495	peak_1198	1525	-	4.44	0.00229087	0.0199526	4.44	cds	ENSMUSG00000042772	ENSMUST00000073441	protein_coding
Smg7	1	152846150	152856465	peak_1197	10316	-	9.16	2e-78	5.01e-76	9.16	cds	ENSMUSG00000042772	ENSMUST00000073441	protein_coding
Smg7	1	152845298	152845478	peak_1196	181	-	2.28	0.0223872	0.124738	2.28	cds	ENSMUSG00000042772	ENSMUST00000073441	protein_coding
Xpr1	1	155280675	155280886	peak_1216	212	-	6.99	0.0138038	0.0870964	6.99	utr3	ENSMUSG00000026469	ENSMUST00000111775	protein_coding
Soat1	1	156444555	156474211	peak_1240	29657	-	4.66	1.26e-16	5.01e-15	4.66	cds	ENSMUSG00000026600	ENSMUST00000187507	protein_coding
Xpr1	1	155283051	155290292	peak_1217	7242	-	19.2	3.63e-09	8.32e-08	19.2	cds	ENSMUSG00000026469	ENSMUST00000111774	protein_coding
Xpr1	1	155417234	155417415	peak_1219	182	-	6.16	1.02e-05	0.000151356	6.16	utr5	ENSMUSG00000026469	ENSMUST00000111774	protein_coding
Soat1	1	156430703	156430824	peak_1238	122	-	5.66	0.0354813	0.175388	5.66	utr3	ENSMUSG00000026600	ENSMUST00000051396	protein_coding
Soat1	1	156427434	156427615	peak_1237	182	-	3.05	0.0338844	0.172187	3.05	utr3	ENSMUSG00000026600	ENSMUST00000189661	protein_coding
Soat1	1	156426564	156426715	peak_1236	152	-	5.83	0.0331131	0.169044	5.83	utr3	ENSMUSG00000026600	ENSMUST00000189661	protein_coding
Axdnd1	1	156380830	156382413	peak_1235	1584	-	6.16	0.0263027	0.140281	6.16	cds	ENSMUSG00000026601	ENSMUST00000213088	protein_coding
Axdnd1	1	156376609	156378420	peak_1234	1812	-	6	0.0295121	0.153815	6	cds	ENSMUSG00000026601	ENSMUST00000213088	protein_coding
Axdnd1	1	156335436	156340779	peak_1233	5344	-	19.7	4.9e-07	8.91e-06	19.7	cds	ENSMUSG00000026601	ENSMUST00000213088	protein_coding
Axdnd1	1	156330678	156333243	peak_1232	2566	-	9.16	0.0025704	0.0218776	9.16	cds	ENSMUSG00000026601	ENSMUST00000213088	protein_coding
Tdrd5	1	156294501	156300789	peak_1231	6289	-	2.15	0.00457088	0.0354813	2.15	cds	ENSMUSG00000060985	ENSMUST00000121146	protein_coding
9430034N14Rik	1	156029142	156029590	peak_1230	449	-	13.2	0.000104713	0.00128825	13.2	npExon	ENSMUSG00000102964	ENSMUST00000193532	TEC
9430034N14Rik	1	156028367	156028726	peak_1229	360	-	16.3	7.76e-06	0.00011749	16.3	npExon	ENSMUSG00000102964	ENSMUST00000193532	TEC
9430034N14Rik	1	156027324	156027504	peak_1228	181	-	6	0.018197	0.105439	6	npExon	ENSMUSG00000102964	ENSMUST00000193532	TEC
Tor1aip1	1	156035851	156036091	peak_1227	241	-	1.66	9.55e-05	0.0011749	1.66	cds	ENSMUSG00000026466	ENSMUST00000136331	nonsense_mediated_decay
Tor1aip1	1	156034764	156035762	peak_1226	999	-	6.33	0.0229087	0.12735	6.33	cds	ENSMUSG00000026466	ENSMUST00000136331	nonsense_mediated_decay
Cep350	1	155953586	155962517	peak_1225	8932	-	3.13	0.000154882	0.0018197	3.13	cds	ENSMUSG00000033671	ENSMUST00000124495	protein_coding
Cep350	1	155926450	155953467	peak_1224	27018	-	6.58	3.16e-53	5.01e-51	6.58	cds	ENSMUSG00000033671	ENSMUST00000138762	protein_coding
Cep350	1	155848560	155924685	peak_1223	76126	-	6.5	6.31e-44	7.94e-42	6.5	cds	ENSMUSG00000033671	ENSMUST00000138762	protein_coding
Cep350	1	155847721	155847782	peak_1222	62	-	2.89	0.0457088	0.214783	2.89	utr3	ENSMUSG00000033671	ENSMUST00000138762	protein_coding
Cep350	1	155847121	155847242	peak_1221	122	-	5.83	0.0331131	0.169044	5.83	utr3	ENSMUSG00000033671	ENSMUST00000138762	protein_coding
Cep350	1	155845802	155846043	peak_1220	242	-	8.66	0.00380189	0.0301995	8.66	utr3	ENSMUSG00000033671	ENSMUST00000138762	protein_coding
Xpr1	1	155307803	155309118	peak_1218	1316	-	6.99	0.0138038	0.0870964	6.99	cds	ENSMUSG00000026469	ENSMUST00000027741	protein_coding
Phf3	1	30804767	30805098	peak_735	332	-	3.4	0.00213796	0.0186209	3.4	cds	ENSMUSG00000048874	ENSMUST00000088310	protein_coding
Gm28791	1	152879260	152879439	peak_1200	180	-	6.33	0.0229087	0.12735	6.33	npExon	ENSMUSG00000100394	ENSMUST00000185888	sense_intronic
Adgrb3	1	25505001	25547493	peak_733	42493	-	9.16	0.0025704	0.0218776	9.16	cds	ENSMUSG00000033569	ENSMUST00000146592	protein_coding
Cab39	1	85849070	85849131	peak_249	62	+	1.51	0.0158489	0.0954993	1.51	cds	ENSMUSG00000036707	ENSMUST00000097666	protein_coding
Agfg1	1	82897618	82898068	peak_248	451	+	8.49	0.00436516	0.0338844	8.49	utr3	ENSMUSG00000026159	ENSMUST00000189220	protein_coding
Agfg1	1	82896421	82896601	peak_247	181	+	8.16	0.00562341	0.0416869	8.16	utr3	ENSMUSG00000026159	ENSMUST00000189220	protein_coding
Agfg1	1	82895433	82895613	peak_246	181	+	7.66	0.00831764	0.057544	7.66	utr3	ENSMUSG00000026159	ENSMUST00000113444	protein_coding
Agfg1	1	82883307	82893511	peak_245	10205	+	11	0.00060256	0.00616595	11	cds	ENSMUSG00000026159	ENSMUST00000190046	protein_coding
Agfg1	1	82870717	82875385	peak_244	4669	+	1.79	0.00177828	0.0158489	1.79	cds	ENSMUSG00000026159	ENSMUST00000063380	protein_coding
Rhbdd1	1	82377579	82442887	peak_243	65309	+	6.16	0.0263027	0.140281	6.16	cds	ENSMUSG00000026142	ENSMUST00000027322	protein_coding
Gm9747	1	82234299	82234567	peak_242	269	+	13.3	9.12e-05	0.00114815	13.3	cds	ENSMUSG00000022591	ENSMUST00000023262	protein_coding
Cab39	1	85850352	85850473	peak_250	122	+	3.11	0.030903	0.159956	3.11	utr3	ENSMUSG00000036707	ENSMUST00000113360	protein_coding
Utp14b	1	78669741	78670192	peak_241	452	+	8.26	1.58e-14	5.01e-13	8.26	utr3	ENSMUSG00000079470	ENSMUST00000053760	protein_coding
Utp14b	1	78666772	78667463	peak_239	692	+	24	3.98e-45	5.01e-43	24	utr3	ENSMUSG00000079470	ENSMUST00000151622	protein_coding
Utp14b	1	78658643	78666443	peak_238	7801	+	29.6	1e-137	1e-134	29.6	cds	ENSMUSG00000079470	ENSMUST00000053760	protein_coding
Acsl3	1	78706393	78706514	peak_237	122	+	7.74	0.000107152	0.00131826	7.74	cds	ENSMUSG00000032883	ENSMUST00000142704	protein_coding
Acsl3	1	78703594	78705348	peak_236	1755	+	1.66	0.0017378	0.0154882	1.66	cds	ENSMUSG00000032883	ENSMUST00000142704	protein_coding
Acsl3	1	78696949	78701450	peak_235	4502	+	2.12	0.00154882	0.0141254	2.12	cds	ENSMUSG00000032883	ENSMUST00000142704	protein_coding
Utp14b	1	78658034	78663252	peak_234	5219	+	2.83	0.011749	0.0758578	2.83	utr5	ENSMUSG00000079470	ENSMUST00000151622	protein_coding
Slc4a3	1	75550040	75550832	peak_233	793	+	4.66	0.00724436	0.0512861	4.66	cds	ENSMUSG00000006576	ENSMUST00000124341	protein_coding
Slc4a3	1	75547957	75548322	peak_232	366	+	3.16	0.000158489	0.00186209	3.16	cds	ENSMUSG00000006576	ENSMUST00000124341	protein_coding
Utp14b	1	78667522	78668843	peak_240	1322	+	23.5	3.16e-54	5.01e-52	23.5	utr3	ENSMUSG00000079470	ENSMUST00000053760	protein_coding
Cab39	1	85850949	85851188	peak_251	240	+	4.55	0.0018197	0.0162181	4.55	utr3	ENSMUSG00000036707	ENSMUST00000113360	protein_coding
Armc9	1	86156931	86160100	peak_252	3170	+	3.44	0.00794328	0.0549541	3.44	cds	ENSMUSG00000062590	ENSMUST00000027434	protein_coding
Armc9	1	86173595	86188983	peak_253	15389	+	8.49	0.00436516	0.0338844	8.49	cds	ENSMUSG00000062590	ENSMUST00000027434	protein_coding
Gigyf2	1	87450495	87450676	peak_272	182	+	6.66	0.0177828	0.105439	6.66	utr3	ENSMUSG00000048000	ENSMUST00000027475	protein_coding
Gigyf2	1	87446318	87449177	peak_271	2860	+	19	1.26e-12	3.98e-11	19	cds	ENSMUSG00000048000	ENSMUST00000027475	protein_coding
Gigyf2	1	87419116	87443744	peak_270	24629	+	6	0	0	6	cds	ENSMUSG00000048000	ENSMUST00000172794	protein_coding
Gigyf2	1	87327062	87416864	peak_269	89803	+	13.1	1e-119	1e-116	13.1	cds	ENSMUSG00000048000	ENSMUST00000172964	nonsense_mediated_decay
Eif4e2	1	87239168	87239289	peak_268	122	+	6.16	0.0263027	0.140281	6.16	utr3	ENSMUSG00000026254	ENSMUST00000076362	protein_coding
Eif4e2	1	87238508	87238629	peak_267	122	+	4.91	0.00707946	0.0512861	4.91	utr3	ENSMUSG00000026254	ENSMUST00000076362	protein_coding
Eif4e2	1	87237878	87237969	peak_266	92	+	5.66	0.0380189	0.184927	5.66	cds	ENSMUSG00000026254	ENSMUST00000076362	protein_coding
Eif4e2	1	87233995	87234116	peak_265	122	+	6.5	0.0204174	0.115878	6.5	utr3	ENSMUSG00000026254	ENSMUST00000050876	protein_coding
Gm37447	1	87039470	87039650	peak_264	181	+	8.33	0.00501187	0.0380189	8.33	npExon	ENSMUSG00000103984	ENSMUST00000195625	TEC
Gm37447	1	87039082	87039411	peak_263	330	+	5.5	0.0109648	0.0707946	5.5	npExon	ENSMUSG00000103984	ENSMUST00000195625	TEC
Gm37447	1	87038634	87038873	peak_262	240	+	6.33	0.0229087	0.12735	6.33	npExon	ENSMUSG00000103984	ENSMUST00000195625	TEC
Gm38142	1	86829206	86829655	peak_261	450	+	26.5	1.55e-09	3.8e-08	26.5	npExon	ENSMUSG00000102383	ENSMUST00000194093	TEC
Gm29055	1	86776137	86776288	peak_260	152	+	5.83	0.0331131	0.169044	5.83	npExon	ENSMUSG00000100768	ENSMUST00000186337	sense_intronic
Gm29055	1	86775508	86775988	peak_259	481	+	21.3	1.2e-07	2.34e-06	21.3	npExon	ENSMUSG00000100768	ENSMUST00000186337	sense_intronic
Cops7b	1	86601168	86605158	peak_258	3991	+	9.99	0.00134896	0.0123027	9.99	cds	ENSMUSG00000026240	ENSMUST00000121534	protein_coding
Cops7b	1	86582993	86587062	peak_257	4070	+	10.8	0.000691831	0.00691831	10.8	cds	ENSMUSG00000026240	ENSMUST00000149542	protein_coding
Gm37152	1	86580615	86580821	peak_256	207	+	7.49	0.00954993	0.0645654	7.49	npExon	ENSMUSG00000102927	ENSMUST00000193369	TEC
Ptma	1	86527921	86530145	peak_255	2225	+	2.98	0	0	2.98	cds	ENSMUSG00000026238	ENSMUST00000188533	protein_coding
Armc9	1	86199891	86207974	peak_254	8084	+	5.66	0.0380189	0.184927	5.66	cds	ENSMUSG00000062590	ENSMUST00000027434	protein_coding
Slc4a3	1	75546831	75547323	peak_231	493	+	4.33	0.018197	0.105439	4.33	cds	ENSMUSG00000006576	ENSMUST00000124341	protein_coding
Stk11ip	1	75528954	75529583	peak_230	630	+	5.5	1.26e-23	6.31e-22	5.5	cds	ENSMUSG00000026213	ENSMUST00000113553	protein_coding
Tmem198	1	75485376	75485556	peak_229	181	+	6.83	0.0158489	0.0954993	6.83	utr3	ENSMUSG00000051703	ENSMUST00000050899	protein_coding
Tmem198	1	75482596	75482746	peak_228	151	+	5.66	0.0380189	0.184927	5.66	cds	ENSMUSG00000051703	ENSMUST00000050899	protein_coding
Gm38162	1	66776077	66776675	peak_204	599	+	23.8	1.48e-08	3.24e-07	23.8	npExon	ENSMUSG00000102776	ENSMUST00000195562	TEC
Gm38162	1	66775570	66775809	peak_203	240	+	9.49	0.00199526	0.017378	9.49	npExon	ENSMUSG00000102776	ENSMUST00000195562	TEC
Rpe	1	66718966	66719296	peak_202	331	+	6.5	0.0165959	0.1	6.5	utr3	ENSMUSG00000026005	ENSMUST00000027157	protein_coding
Map2	1	66441743	66441924	peak_201	182	+	5.83	0.0331131	0.169044	5.83	utr3	ENSMUSG00000015222	ENSMUST00000114012	protein_coding
Map2	1	66440665	66440905	peak_200	241	+	6.33	0.00204174	0.0177828	6.33	utr3	ENSMUSG00000015222	ENSMUST00000114012	protein_coding
Map2	1	66439436	66439527	peak_199	92	+	3.66	0.0389045	0.189671	3.66	utr3	ENSMUSG00000015222	ENSMUST00000114012	protein_coding
Map2	1	66416014	66416105	peak_198	92	+	5.5	0.042658	0.201837	5.5	cds	ENSMUSG00000015222	ENSMUST00000114013	protein_coding
Map2	1	66415265	66415686	peak_197	422	+	7.83	0.0074131	0.0524807	7.83	cds	ENSMUSG00000015222	ENSMUST00000114013	protein_coding
Map2	1	66414576	66414907	peak_196	332	+	14	5.37e-05	0.000691831	14	cds	ENSMUSG00000015222	ENSMUST00000114013	protein_coding
Map2	1	66414097	66414277	peak_195	181	+	6.83	0.0158489	0.0954993	6.83	cds	ENSMUSG00000015222	ENSMUST00000114013	protein_coding
Map2	1	66413228	66413558	peak_194	331	+	8.83	0.00338844	0.0275423	8.83	cds	ENSMUSG00000015222	ENSMUST00000145419	protein_coding
Map2	1	66364771	66386988	peak_193	22218	+	4.02	1.74e-05	0.000245471	4.02	cds	ENSMUSG00000015222	ENSMUST00000114013	protein_coding
Map2	1	66362218	66364682	peak_192	2465	+	2.33	0.0457088	0.213304	2.33	utr5	ENSMUSG00000015222	ENSMUST00000114013	protein_coding
Pikfyve	1	65275850	65276151	peak_191	302	+	10.5	0.000912011	0.00870964	10.5	utr3	ENSMUSG00000025949	ENSMUST00000081154	protein_coding
Pikfyve	1	65275042	65275283	peak_190	242	+	6.83	0.0040738	0.0316228	6.83	utr3	ENSMUSG00000025949	ENSMUST00000081154	protein_coding
Pikfyve	1	65273101	65274145	peak_189	1045	+	7.49	2.95e-06	4.79e-05	7.49	cds	ENSMUSG00000025949	ENSMUST00000097707	protein_coding
Pikfyve	1	65271278	65272508	peak_188	1231	+	4.16	0.00346737	0.0281838	4.16	cds	ENSMUSG00000025949	ENSMUST00000097707	protein_coding
Pikfyve	1	65260046	65268750	peak_187	8705	+	4.33	5.01e-20	2.51e-18	4.33	cds	ENSMUSG00000025949	ENSMUST00000097707	protein_coding
Pikfyve	1	65255524	65256012	peak_186	489	+	1.92	4.17e-05	0.000549541	1.92	cds	ENSMUSG00000025949	ENSMUST00000097707	protein_coding
Gm38162	1	66778703	66778854	peak_205	152	+	6.5	0.0204174	0.115878	6.5	npExon	ENSMUSG00000102776	ENSMUST00000195562	TEC
Atg16l1	1	87756138	87774185	peak_273	18048	+	3.96	1.58e-17	7.94e-16	3.96	cds	ENSMUSG00000026289	ENSMUST00000113186	protein_coding
Gm38162	1	66779360	66779689	peak_206	330	+	20.3	2.82e-07	5.25e-06	20.3	npExon	ENSMUSG00000102776	ENSMUST00000195562	TEC
Xrcc5	1	72326241	72326331	peak_208	91	+	3.66	0.00645654	0.0467735	3.66	cds	ENSMUSG00000026187	ENSMUST00000027379	protein_coding
Gmppa	1	75436347	75436830	peak_227	484	+	5.66	0.0380189	0.184927	5.66	cds	ENSMUSG00000033021	ENSMUST00000113584	protein_coding
Ankzf1	1	75199147	75199297	peak_226	151	+	5.5	0.042658	0.201837	5.5	cds	ENSMUSG00000026199	ENSMUST00000152233	protein_coding
Ankzf1	1	75198326	75198801	peak_225	476	+	3.03	3.31e-06	5.37e-05	3.03	cds	ENSMUSG00000026199	ENSMUST00000152233	protein_coding
Ankzf1	1	75196615	75197859	peak_224	1245	+	3.21	4.27e-05	0.000562341	3.21	cds	ENSMUSG00000026199	ENSMUST00000152233	protein_coding
Ankzf1	1	75195320	75195441	peak_223	122	+	5.83	0.0331131	0.169044	5.83	utr3	ENSMUSG00000026199	ENSMUST00000127625	protein_coding
Ankzf1	1	75192219	75192309	peak_222	91	+	3.5	0.0416869	0.200447	3.5	utr5	ENSMUSG00000026199	ENSMUST00000127625	protein_coding
Gm37744	1	74955031	74955181	peak_221	151	+	7.49	0.00954993	0.0645654	7.49	npExon	ENSMUSG00000103145	ENSMUST00000194616	TEC
Ttll4	1	74701539	74701690	peak_220	152	+	6	0.0295121	0.153815	6	utr3	ENSMUSG00000033257	ENSMUST00000042125	protein_coding
Ttll4	1	74701150	74701390	peak_219	241	+	7.66	0.00831764	0.057544	7.66	utr3	ENSMUSG00000033257	ENSMUST00000042125	protein_coding
Ttll4	1	74698390	74698721	peak_218	332	+	6.16	0.000645654	0.00660693	6.16	utr3	ENSMUSG00000033257	ENSMUST00000042125	protein_coding
Ttll4	1	74680445	74687209	peak_217	6765	+	7.41	0.000131826	0.00158489	7.41	cds	ENSMUSG00000033257	ENSMUST00000113678	protein_coding
Ttll4	1	74661864	74679486	peak_216	17623	+	8.16	4.07e-05	0.000549541	8.16	cds	ENSMUSG00000033257	ENSMUST00000113678	protein_coding
Plcd4	1	74561936	74562203	peak_215	268	+	6.33	0.0229087	0.12735	6.33	cds	ENSMUSG00000026173	ENSMUST00000152707	nonsense_mediated_decay
Cnot9	1	74529193	74529313	peak_214	121	+	16.2	8.91e-06	0.000134896	16.2	utr3	ENSMUSG00000026174	ENSMUST00000087215	protein_coding
Catip	1	74368609	74368788	peak_213	180	+	6.5	0.0204174	0.115878	6.5	cds	ENSMUSG00000073650	ENSMUST00000097697	protein_coding
Pnkd	1	74351786	74351846	peak_212	61	+	7.99	0.00645654	0.0467735	7.99	cds	ENSMUSG00000026179	ENSMUST00000087225	protein_coding
Gm28364	1	74281243	74281300	peak_211	58	+	6.5	0.0204174	0.115878	6.5	npExon	ENSMUSG00000101503	ENSMUST00000187908	antisense
Arpc2	1	74237004	74246097	peak_210	9094	+	2.89	0.00107152	0.0102329	2.89	cds	ENSMUSG00000006304	ENSMUST00000113819	protein_coding
Smarcal1	1	72595787	72595878	peak_209	92	+	5.83	0.0331131	0.169044	5.83	cds	ENSMUSG00000039354	ENSMUST00000152225	protein_coding
Gm37755	1	66813328	66813479	peak_207	152	+	7.33	0.0107152	0.0707946	7.33	npExon	ENSMUSG00000103382	ENSMUST00000195880	TEC
Atg16l1	1	87775813	87779026	peak_274	3214	+	7.49	0.00954993	0.0645654	7.49	cds	ENSMUSG00000026289	ENSMUST00000113186	protein_coding
Atg16l1	1	87785969	87789588	peak_275	3620	+	5.18	5.89e-10	1.48e-08	5.18	cds	ENSMUSG00000026289	ENSMUST00000113186	protein_coding
Gm25395	1	87777127	87777209	peak_276	83	+	2.83	0.000363078	0.00398107	2.83	npExon	ENSMUSG00000087968	ENSMUST00000157343	scaRNA
Phlpp1	1	106173337	106287043	peak_341	113707	+	2.36	0.000204174	0.00234423	2.36	cds	ENSMUSG00000044340	ENSMUST00000061047	protein_coding
Zcchc2	1	106033445	106033805	peak_340	361	+	15.5	1.55e-05	0.000223872	15.5	utr3	ENSMUSG00000038866	ENSMUST00000118196	protein_coding
Zcchc2	1	106030124	106030304	peak_339	181	+	6.99	0.00912011	0.0616595	6.99	cds	ENSMUSG00000038866	ENSMUST00000118196	protein_coding
Zcchc2	1	106023247	106029915	peak_338	6669	+	11.3	8.51e-08	1.7e-06	11.3	cds	ENSMUSG00000038866	ENSMUST00000118196	protein_coding
Zcchc2	1	106016087	106021758	peak_337	5672	+	10.2	0.0011749	0.0109648	10.2	cds	ENSMUSG00000038866	ENSMUST00000118196	protein_coding
Zcchc2	1	106000944	106011785	peak_336	10842	+	7.11	2.4e-06	3.98e-05	7.11	cds	ENSMUSG00000038866	ENSMUST00000118196	protein_coding
Gm37566	1	105712002	105712181	peak_335	180	+	6.83	0.0158489	0.0954993	6.83	npExon	ENSMUSG00000104044	ENSMUST00000192363	TEC
Gm37566	1	105710600	105710839	peak_334	240	+	7.83	0.0074131	0.0524807	7.83	npExon	ENSMUSG00000104044	ENSMUST00000192363	TEC
2310035C23Rik	1	105754085	105754385	peak_333	301	+	7.33	0.0107152	0.0707946	7.33	utr3	ENSMUSG00000026319	ENSMUST00000086721	protein_coding
2310035C23Rik	1	105750377	105753668	peak_332	3292	+	3.11	0.00186209	0.0165959	3.11	cds	ENSMUSG00000026319	ENSMUST00000190501	protein_coding
2310035C23Rik	1	105734549	105740439	peak_331	5891	+	11.3	0.000467735	0.00489779	11.3	cds	ENSMUSG00000026319	ENSMUST00000190501	protein_coding
2310035C23Rik	1	105719459	105721350	peak_330	1892	+	2.7	0.00660693	0.0467735	2.7	cds	ENSMUSG00000026319	ENSMUST00000190501	protein_coding
2310035C23Rik	1	105713891	105718864	peak_329	4974	+	5.5	0.0030903	0.025704	5.5	cds	ENSMUSG00000026319	ENSMUST00000190501	protein_coding
2310035C23Rik	1	105692968	105696574	peak_328	3607	+	8.33	0.00501187	0.0380189	8.33	cds	ENSMUSG00000026319	ENSMUST00000190501	protein_coding
2310035C23Rik	1	105691987	105692239	peak_327	253	+	2.27	0.00724436	0.0512861	2.27	cds	ENSMUSG00000026319	ENSMUST00000190501	protein_coding
2310035C23Rik	1	105664420	105686974	peak_326	22555	+	2.1	0.000102329	0.00125893	2.1	cds	ENSMUSG00000026319	ENSMUST00000190501	protein_coding
Gin1	1	97786117	97792305	peak_325	6189	+	4.33	0.0147911	0.0912011	4.33	cds	ENSMUSG00000026333	ENSMUST00000112844	protein_coding
Gin1	1	97784866	97785216	peak_324	351	+	9.49	0.00114815	0.0109648	9.49	cds	ENSMUSG00000026333	ENSMUST00000112844	protein_coding
Gin1	1	97777782	97783048	peak_323	5267	+	34.6	3.16e-53	5.01e-51	34.6	cds	ENSMUSG00000026333	ENSMUST00000112844	protein_coding
Phlpp1	1	106389808	106392185	peak_342	2378	+	9.49	0.00199526	0.017378	9.49	cds	ENSMUSG00000044340	ENSMUST00000061047	protein_coding
Gin1	1	97777334	97777484	peak_322	151	+	4.27	0.00323594	0.0263027	4.27	cds	ENSMUSG00000026333	ENSMUST00000112844	protein_coding
Clasp1	1	118389447	118419486	peak_343	30040	+	6.33	0.0229087	0.12735	6.33	utr5	ENSMUSG00000064302	ENSMUST00000190733	nonsense_mediated_decay
Clasp1	1	118502906	118503878	peak_345	973	+	6.99	0.0138038	0.0870964	6.99	cds	ENSMUSG00000064302	ENSMUST00000178710	protein_coding
Ccnt2	1	127803688	127803749	peak_364	62	+	5.83	0.0331131	0.169044	5.83	utr3	ENSMUSG00000026349	ENSMUST00000027587	protein_coding
Ccnt2	1	127797852	127803510	peak_363	5659	+	24.8	3.98e-72	1e-69	24.8	cds	ENSMUSG00000026349	ENSMUST00000027587	protein_coding
Ccnt2	1	127774193	127774374	peak_362	182	+	2.41	0.00138038	0.0125893	2.41	cds	ENSMUSG00000026349	ENSMUST00000112570	protein_coding
Mgat5	1	127397590	127412256	peak_361	14667	+	5.41	0.00346737	0.0281838	5.41	cds	ENSMUSG00000036155	ENSMUST00000171405	protein_coding
Mgat5	1	127384779	127387373	peak_360	2595	+	1.84	0.0177828	0.104954	1.84	cds	ENSMUSG00000036155	ENSMUST00000171405	protein_coding
Slc35f5	1	125566548	125570600	peak_359	4053	+	4	0.00562341	0.0416869	4	cds	ENSMUSG00000026342	ENSMUST00000190037	protein_coding
Ccdc93	1	121504603	121504904	peak_358	302	+	6.66	0.0144544	0.0891251	6.66	utr3	ENSMUSG00000026339	ENSMUST00000036025	protein_coding
Ccdc93	1	121501880	121502300	peak_357	421	+	11.3	0.000147911	0.0017378	11.3	utr3	ENSMUSG00000026339	ENSMUST00000036025	protein_coding
Ccdc93	1	121434533	121437802	peak_356	3270	+	3.72	0.00977237	0.0645654	3.72	cds	ENSMUSG00000026339	ENSMUST00000112621	protein_coding
Tmem185b	1	119526842	119527081	peak_355	240	+	6.16	0.0263027	0.140281	6.16	cds	ENSMUSG00000098923	ENSMUST00000183952	protein_coding
Tfcp2l1	1	118681268	118681449	peak_354	182	+	5.5	0.042658	0.201837	5.5	utr3	ENSMUSG00000026380	ENSMUST00000027629	protein_coding
Tfcp2l1	1	118677969	118678269	peak_353	301	+	17.5	2.95e-06	4.79e-05	17.5	utr3	ENSMUSG00000026380	ENSMUST00000027629	protein_coding
Tfcp2l1	1	118656488	118664764	peak_352	8277	+	8.16	0.00562341	0.0416869	8.16	cds	ENSMUSG00000026380	ENSMUST00000027629	protein_coding
Clasp1	1	118607671	118608272	peak_351	602	+	9.33	3.16e-16	1.26e-14	9.33	utr3	ENSMUSG00000064302	ENSMUST00000165223	protein_coding
Clasp1	1	118607132	118607523	peak_350	392	+	3.61	0.00380189	0.0301995	3.61	utr3	ENSMUSG00000064302	ENSMUST00000165223	protein_coding
Clasp1	1	118578974	118581392	peak_349	2419	+	2.37	0.0011749	0.0109648	2.37	cds	ENSMUSG00000064302	ENSMUST00000189570	protein_coding
Clasp1	1	118547947	118551096	peak_348	3150	+	4.5	0.0128825	0.0812831	4.5	cds	ENSMUSG00000064302	ENSMUST00000178710	protein_coding
Clasp1	1	118543265	118545432	peak_347	2168	+	1.49	0.0371535	0.184927	1.49	cds	ENSMUSG00000064302	ENSMUST00000070989	protein_coding
Clasp1	1	118504907	118510331	peak_346	5425	+	7.16	0.00131826	0.0123027	7.16	cds	ENSMUSG00000064302	ENSMUST00000187713	protein_coding
Clasp1	1	118467934	118497709	peak_344	29776	+	6.66	0.0177828	0.105439	6.66	cds	ENSMUSG00000064302	ENSMUST00000190571	protein_coding
Pikfyve	1	65246871	65251636	peak_185	4766	+	10.8	1.91e-05	0.000269153	10.8	cds	ENSMUSG00000025949	ENSMUST00000097707	protein_coding
Ing5	1	93820805	93821016	peak_321	212	+	5.66	0.00588844	0.0436516	5.66	utr3	ENSMUSG00000026283	ENSMUST00000027505	protein_coding
Ing5	1	93816460	93818409	peak_319	1950	+	3.26	5.5e-05	0.000707946	3.26	cds	ENSMUSG00000026283	ENSMUST00000190476	protein_coding
Ube2f	1	91289767	91289947	peak_295	181	+	8.66	0.00380189	0.0301995	8.66	utr3	ENSMUSG00000034343	ENSMUST00000171165	protein_coding
Rbm44	1	91168967	91170138	peak_294	1172	+	6.83	0.000630957	0.00645654	6.83	cds	ENSMUSG00000070732	ENSMUST00000094698	protein_coding
Rbm44	1	91162448	91163088	peak_293	641	+	2.01	0.0177828	0.105439	2.01	cds	ENSMUSG00000070732	ENSMUST00000094698	protein_coding
Rbm44	1	91153139	91153617	peak_292	479	+	4.58	0.00389045	0.030903	4.58	cds	ENSMUSG00000070732	ENSMUST00000094698	protein_coding
Rbm44	1	91152482	91152781	peak_291	300	+	4.83	1e-05	0.000147911	4.83	cds	ENSMUSG00000070732	ENSMUST00000094698	protein_coding
Rbm44	1	91145100	91152333	peak_290	7234	+	2.11	6.03e-06	9.33e-05	2.11	cds	ENSMUSG00000070732	ENSMUST00000094698	protein_coding
Lrrfip1	1	91110441	91116158	peak_289	5718	+	8.97	1.26e-53	2e-51	8.97	cds	ENSMUSG00000026305	ENSMUST00000097649	protein_coding
Lrrfip1	1	91103313	91108670	peak_288	5358	+	2.2	2.09e-05	0.000295121	2.2	cds	ENSMUSG00000026305	ENSMUST00000189617	protein_coding
Lrrfip1	1	91068635	91076984	peak_287	8350	+	3.66	0.0109648	0.0707946	3.66	cds	ENSMUSG00000026305	ENSMUST00000068167	protein_coding
Agap1	1	89893454	89893814	peak_286	361	+	15.2	5.25e-09	1.2e-07	15.2	utr3	ENSMUSG00000055013	ENSMUST00000027521	protein_coding
Agap1	1	89455434	89455555	peak_285	122	+	2.22	0.0128825	0.0812831	2.22	cds	ENSMUSG00000055013	ENSMUST00000190096	protein_coding
Mroh2a	1	88261958	88262259	peak_284	302	+	9.16	0.0025704	0.0218776	9.16	utr3	ENSMUSG00000079429	ENSMUST00000113130	protein_coding
Mroh2a	1	88261359	88261749	peak_283	391	+	13.3	9.12e-05	0.00114815	13.3	utr3	ENSMUSG00000079429	ENSMUST00000113130	protein_coding
Mroh2a	1	88260759	88260880	peak_282	122	+	5.66	0.0380189	0.184927	5.66	utr3	ENSMUSG00000079429	ENSMUST00000113130	protein_coding
Mroh2a	1	88259920	88260610	peak_281	691	+	10.3	2.51e-17	1.26e-15	10.3	cds	ENSMUSG00000079429	ENSMUST00000113130	protein_coding
Dgkd	1	87943471	87943921	peak_280	451	+	3.12	0.000891251	0.00870964	3.12	utr3	ENSMUSG00000070738	ENSMUST00000190061	protein_coding
Dgkd	1	87940267	87942692	peak_279	2426	+	12.3	0.00020893	0.00234423	12.3	cds	ENSMUSG00000070738	ENSMUST00000190061	protein_coding
Dgkd	1	87924092	87939227	peak_278	15136	+	3.25	2e-16	7.94e-15	3.25	cds	ENSMUSG00000070738	ENSMUST00000027517	protein_coding
Dgkd	1	87880437	87915535	peak_277	35099	+	2.42	1.48e-08	3.24e-07	2.42	cds	ENSMUSG00000070738	ENSMUST00000027517	protein_coding
Traf3ip1	1	91494855	91507557	peak_296	12703	+	5.26	1e-166	1e-163	5.26	cds	ENSMUSG00000034292	ENSMUST00000189341	protein_coding
Ing5	1	93819756	93819907	peak_320	152	+	4.5	0.0251189	0.137721	4.5	utr3	ENSMUSG00000026283	ENSMUST00000027505	protein_coding
Traf3ip1	1	91520077	91527662	peak_297	7586	+	2.28	1.55e-08	3.39e-07	2.28	cds	ENSMUSG00000034292	ENSMUST00000189341	protein_coding
Traf3ip1	1	91528319	91528649	peak_299	331	+	13.7	6.92e-05	0.000891251	13.7	utr3	ENSMUSG00000034292	ENSMUST00000047242	protein_coding
Ing5	1	93803994	93812726	peak_318	8733	+	3.02	6.17e-09	1.38e-07	3.02	cds	ENSMUSG00000026283	ENSMUST00000190476	protein_coding
Atg4b	1	93789710	93789921	peak_317	212	+	11.5	0.00040738	0.00436516	11.5	utr3	ENSMUSG00000026280	ENSMUST00000027502	protein_coding
Atg4b	1	93788212	93788333	peak_316	122	+	6.5	0.0204174	0.115878	6.5	utr3	ENSMUSG00000026280	ENSMUST00000027502	protein_coding
Farp2	1	93579942	93580003	peak_315	62	+	6	0.0295121	0.153815	6	cds	ENSMUSG00000034066	ENSMUST00000122402	protein_coding
Farp2	1	93579793	93579854	peak_314	62	+	3.91	0.0281838	0.149624	3.91	cds	ENSMUSG00000034066	ENSMUST00000120301	protein_coding
Farp2	1	93576415	93577670	peak_313	1256	+	5.75	0.00213796	0.0186209	5.75	cds	ENSMUSG00000034066	ENSMUST00000122402	protein_coding
Farp2	1	93528582	93528702	peak_312	121	+	1.77	0.0154882	0.0954993	1.77	cds	ENSMUSG00000034066	ENSMUST00000122402	protein_coding
2024-09-02	1	93508976	93509246	peak_311	271	+	3.16	0.000128825	0.00154882	3.16	utr3	ENSMUSG00000026276	ENSMUST00000179353	protein_coding
2024-09-02	1	93501623	93507090	peak_310	5468	+	1.87	5.89e-07	1.05e-05	1.87	cds	ENSMUSG00000026276	ENSMUST00000027495	protein_coding
2024-09-02	1	93499281	93500557	peak_309	1277	+	1.86	1.48e-05	0.000213796	1.86	cds	ENSMUSG00000026276	ENSMUST00000027495	protein_coding
2024-09-02	1	93479142	93479599	peak_308	458	+	7.41	0.00018197	0.0020893	7.41	cds	ENSMUSG00000026276	ENSMUST00000142401	protein_coding
Ppp1r7	1	93372229	93372620	peak_307	392	+	4.41	1.48e-05	0.000213796	4.41	utr3	ENSMUSG00000026275	ENSMUST00000027494	protein_coding
Ppp1r7	1	93368331	93368542	peak_306	212	+	9.99	0.00134896	0.0123027	9.99	utr3	ENSMUSG00000026275	ENSMUST00000027494	protein_coding
Ppp1r7	1	93366262	93366353	peak_305	92	+	3.33	0.0389045	0.187932	3.33	utr3	ENSMUSG00000026275	ENSMUST00000027494	protein_coding
Gm28535	1	93317102	93317309	peak_304	208	+	9.66	9.55e-05	0.0011749	9.66	npExon	ENSMUSG00000101172	ENSMUST00000188069	antisense
Gm28535	1	93306575	93316808	peak_303	10234	+	7.33	0.0107152	0.0707946	7.33	npExon	ENSMUSG00000101172	ENSMUST00000188069	antisense
Sned1	1	93298935	93299326	peak_302	392	+	8.99	0.00295121	0.0245471	8.99	utr3	ENSMUSG00000047793	ENSMUST00000062202	protein_coding
Gm37048	1	91977335	91977756	peak_301	422	+	39.5	2.51e-14	7.94e-13	39.5	npExon	ENSMUSG00000103101	ENSMUST00000194827	TEC
Asb1	1	91540782	91541118	peak_300	337	+	5.33	0.0251189	0.137721	5.33	cds	ENSMUSG00000026311	ENSMUST00000186068	protein_coding
Traf3ip1	1	91527721	91527841	peak_298	121	+	5	0.0223872	0.126474	5	cds	ENSMUSG00000034292	ENSMUST00000189341	protein_coding
Pikfyve	1	65246243	65246693	peak_184	451	+	4.25	4.79e-08	9.77e-07	4.25	cds	ENSMUSG00000025949	ENSMUST00000097707	protein_coding
Pikfyve	1	65234408	65244397	peak_183	9990	+	10.5	0.000912011	0.00870964	10.5	cds	ENSMUSG00000025949	ENSMUST00000097707	protein_coding
Pikfyve	1	65224315	65233746	peak_182	9432	+	3.05	0.0338844	0.172187	3.05	cds	ENSMUSG00000025949	ENSMUST00000097707	protein_coding
Mrpl30	1	37891701	37891852	peak_65	152	+	5.83	0.0331131	0.169044	5.83	utr5	ENSMUSG00000026087	ENSMUST00000160082	protein_coding
Cnnm3	1	36526054	36526414	peak_64	361	+	11.5	0.00040738	0.00436516	11.5	utr3	ENSMUSG00000001138	ENSMUST00000001166	protein_coding
Cnnm4	1	36472995	36498079	peak_63	25085	+	5.33	0.047863	0.220293	5.33	cds	ENSMUSG00000037408	ENSMUST00000153128	protein_coding
Cnnm4	1	36472666	36472876	peak_62	211	+	3.05	0.00676083	0.047863	3.05	cds	ENSMUSG00000037408	ENSMUST00000153128	protein_coding
Cnnm4	1	36472247	36472398	peak_61	152	+	6.66	0.0177828	0.105439	6.66	cds	ENSMUSG00000037408	ENSMUST00000153128	protein_coding
Fer1l5	1	36421213	36422107	peak_60	895	+	29.1	1.62e-10	4.37e-09	29.1	cds	ENSMUSG00000037432	ENSMUST00000179162	protein_coding
Arid5a	1	36323609	36323760	peak_59	152	+	5.33	0.0281838	0.149624	5.33	utr3	ENSMUSG00000037447	ENSMUST00000137906	protein_coding
Arid5a	1	36322950	36323041	peak_58	92	+	9.83	0.00154882	0.0138038	9.83	utr3	ENSMUSG00000037447	ENSMUST00000137906	protein_coding
Arid5a	1	36318570	36319059	peak_57	490	+	5	0.0131826	0.0831764	5	cds	ENSMUSG00000037447	ENSMUST00000115029	protein_coding
Plekhb2	1	34873604	34873814	peak_56	211	+	9.99	0.00134896	0.0123027	9.99	utr3	ENSMUSG00000026123	ENSMUST00000156687	protein_coding
Gm37127	1	34824833	34825013	peak_55	181	+	7.16	0.0123027	0.0776247	7.16	npExon	ENSMUSG00000104358	ENSMUST00000192924	TEC
Arhgef4	1	34812319	34812470	peak_54	152	+	6.5	0.0204174	0.115878	6.5	utr3	ENSMUSG00000037509	ENSMUST00000047664	protein_coding
Imp4	1	34447769	34448099	peak_53	331	+	8.08	6.46e-05	0.000831764	8.08	utr3	ENSMUSG00000026127	ENSMUST00000027303	protein_coding
Gm38157	1	34033230	34033410	peak_52	181	+	9.99	0.00134896	0.0123027	9.99	npExon	ENSMUSG00000103364	ENSMUST00000194178	TEC
Gm37354	1	33922871	33923349	peak_51	479	+	14.8	2.69e-05	0.000371535	14.8	npExon	ENSMUSG00000103596	ENSMUST00000193333	TEC
Dst	1	34308000	34308211	peak_50	212	+	12.2	0.000234423	0.00269153	12.2	utr3	ENSMUSG00000026131	ENSMUST00000097785	protein_coding
Dst	1	34303517	34307912	peak_49	4396	+	9.49	7.24e-06	0.000109648	9.49	cds	ENSMUSG00000026131	ENSMUST00000115104	protein_coding
Dst	1	34287317	34302830	peak_48	15514	+	6.66	3.16e-21	1.58e-19	6.66	cds	ENSMUSG00000026131	ENSMUST00000097786	protein_coding
Dst	1	34238867	34287258	peak_47	48392	+	5.24	2.51e-39	2.51e-37	5.24	cds	ENSMUSG00000026131	ENSMUST00000194192	protein_coding
Eif5b	1	37998099	38037608	peak_66	39510	+	3.56	1e-313	0	3.56	cds	ENSMUSG00000026083	ENSMUST00000027252	protein_coding
Dst	1	34195950	34236739	peak_46	40790	+	6.21	1e-127	1e-124	6.21	cds	ENSMUSG00000026131	ENSMUST00000115104	protein_coding
Eif5b	1	38041818	38044804	peak_67	2987	+	1.41	0.047863	0.219786	1.41	cds	ENSMUSG00000026083	ENSMUST00000027252	protein_coding
Eif5b	1	38049266	38050233	peak_69	968	+	1.59	0.0446684	0.210863	1.59	cds	ENSMUSG00000026083	ENSMUST00000027252	protein_coding
Nck2	1	43554254	43554404	peak_88	151	+	6.66	0.0177828	0.105439	6.66	cds	ENSMUSG00000066877	ENSMUST00000086421	protein_coding
AI597479	1	43114665	43114934	peak_87	270	+	8.66	0.00380189	0.0301995	8.66	utr3	ENSMUSG00000010290	ENSMUST00000010434	protein_coding
AI597479	1	43113770	43113950	peak_86	181	+	6.66	0.0177828	0.105439	6.66	utr3	ENSMUSG00000010290	ENSMUST00000010434	protein_coding
AI597479	1	43098739	43111155	peak_85	12417	+	5	1.26e-13	5.01e-12	5	cds	ENSMUSG00000010290	ENSMUST00000010434	protein_coding
Il1r1	1	40315518	40315699	peak_84	182	+	6.83	0.0158489	0.0954993	6.83	utr3	ENSMUSG00000026072	ENSMUST00000114795	protein_coding
Il1r1	1	40312480	40313211	peak_83	732	+	5.83	0.0223872	0.126474	5.83	cds	ENSMUSG00000026072	ENSMUST00000114795	protein_coding
Il1r1	1	40294761	40294912	peak_82	152	+	5.41	0.00346737	0.0281838	5.41	cds	ENSMUSG00000026072	ENSMUST00000114795	protein_coding
Map4k4	1	40024902	40025382	peak_81	481	+	7.49	7.76e-07	1.38e-05	7.49	utr3	ENSMUSG00000026074	ENSMUST00000168431	protein_coding
Map4k4	1	40014634	40024425	peak_80	9792	+	3.44	7.24e-09	1.66e-07	3.44	cds	ENSMUSG00000026074	ENSMUST00000168431	protein_coding
Map4k4	1	39983884	40014183	peak_79	30300	+	9.83	1e-231	1e-228	9.83	cds	ENSMUSG00000026074	ENSMUST00000163854	protein_coding
Map4k4	1	39901211	39983212	peak_78	82002	+	2.25	2.45e-07	4.57e-06	2.25	cds	ENSMUSG00000026074	ENSMUST00000195860	protein_coding
Cnot11	1	39546442	39546681	peak_77	240	+	6.5	0.000977237	0.00933254	6.5	utr3	ENSMUSG00000003135	ENSMUST00000161515	protein_coding
Cnot11	1	39545668	39545848	peak_76	181	+	6.16	0.0263027	0.140281	6.16	utr3	ENSMUSG00000003135	ENSMUST00000161515	protein_coding
Gm37309	1	38993005	38993184	peak_75	180	+	7.16	0.0123027	0.0776247	7.16	npExon	ENSMUSG00000103046	ENSMUST00000194994	TEC
Eif5b	1	38055488	38055579	peak_74	92	+	12.5	0.00018197	0.0020893	12.5	utr3	ENSMUSG00000026083	ENSMUST00000027252	protein_coding
Eif5b	1	38055158	38055249	peak_73	92	+	5.66	0.0380189	0.184927	5.66	utr3	ENSMUSG00000026083	ENSMUST00000027252	protein_coding
Eif5b	1	38054738	38054949	peak_72	212	+	7.49	0.00954993	0.0645654	7.49	utr3	ENSMUSG00000026083	ENSMUST00000027252	protein_coding
Eif5b	1	38053269	38053390	peak_71	122	+	6.33	0.0030903	0.025704	6.33	utr3	ENSMUSG00000026083	ENSMUST00000027252	protein_coding
Eif5b	1	38052310	38052521	peak_70	212	+	8.33	0.00501187	0.0380189	8.33	utr3	ENSMUSG00000026083	ENSMUST00000027252	protein_coding
Eif5b	1	38045501	38045732	peak_68	232	+	1.56	0.0109648	0.0707946	1.56	cds	ENSMUSG00000026083	ENSMUST00000027252	protein_coding
Nck2	1	43569919	43570039	peak_89	121	+	7.16	0.0123027	0.0776247	7.16	utr3	ENSMUSG00000066877	ENSMUST00000086421	protein_coding
Dst	1	34190485	34194608	peak_45	4124	+	16.5	6.31e-54	1e-51	16.5	cds	ENSMUSG00000026131	ENSMUST00000115104	protein_coding
Dst	1	34188956	34189347	peak_43	392	+	9.16	0.0025704	0.0218776	9.16	cds	ENSMUSG00000026131	ENSMUST00000115104	protein_coding
Sgk3	1	9888887	9898969	peak_19	10083	+	6.5	0.0128825	0.0812831	6.5	cds	ENSMUSG00000025915	ENSMUST00000168907	protein_coding
Sgk3	1	9798195	9827081	peak_18	28887	+	5.5	0.042658	0.201837	5.5	utr5	ENSMUSG00000025915	ENSMUST00000168907	protein_coding
1700034P13Rik	1	9748303	9748542	peak_17	240	+	27.6	5.01e-12	1.48e-10	27.6	npExon	ENSMUSG00000097893	ENSMUST00000181821	antisense
Rrs1	1	9546297	9546595	peak_16	299	+	1.8	8.91e-10	2.19e-08	1.8	cds	ENSMUSG00000061024	ENSMUST00000072079	protein_coding
Gm38372	1	7151331	7151540	peak_15	210	+	8.66	0.00151356	0.0138038	8.66	npExon	ENSMUSG00000103509	ENSMUST00000194854	TEC
Gm38372	1	7150645	7150795	peak_14	151	+	6.33	0.0229087	0.12735	6.33	npExon	ENSMUSG00000103509	ENSMUST00000194854	TEC
Gm38372	1	7149481	7149751	peak_13	271	+	7.66	0.00831764	0.057544	7.66	npExon	ENSMUSG00000103509	ENSMUST00000194854	TEC
Gm38372	1	7148258	7148945	peak_12	688	+	11.2	8.71e-07	1.51e-05	11.2	npExon	ENSMUSG00000103509	ENSMUST00000194854	TEC
Pcmtd1	1	7172282	7172522	peak_11	241	+	3.66	0.0109648	0.0707946	3.66	utr3	ENSMUSG00000051285	ENSMUST00000061280	protein_coding
Pcmtd1	1	7170488	7170758	peak_10	271	+	8.16	0.00562341	0.0416869	8.16	utr3	ENSMUSG00000051285	ENSMUST00000061280	protein_coding
Pcmtd1	1	7089039	7169921	peak_9	80883	+	9.8	1.58e-72	3.16e-70	9.8	cds	ENSMUSG00000051285	ENSMUST00000061280	protein_coding
Rb1cc1	1	6248654	6274256	peak_8	25603	+	7.49	1e-102	1e-99	7.49	cds	ENSMUSG00000025907	ENSMUST00000161327	protein_coding
Rb1cc1	1	6248182	6248446	peak_7	265	+	6.83	0.0158489	0.0954993	6.83	cds	ENSMUSG00000025907	ENSMUST00000027040	protein_coding
Rb1cc1	1	6244933	6245491	peak_6	559	+	2.94	0.00011749	0.00141254	2.94	cds	ENSMUSG00000025907	ENSMUST00000027040	protein_coding
Rb1cc1	1	6240329	6244815	peak_5	4487	+	2.36	0.000851138	0.00831764	2.36	cds	ENSMUSG00000025907	ENSMUST00000027040	protein_coding
Rb1cc1	1	6240210	6240271	peak_4	62	+	3	0.0162181	0.0977237	3	cds	ENSMUSG00000025907	ENSMUST00000027040	protein_coding
Atp6v1h	1	5143766	5149982	peak_3	6217	+	7.66	0.00831764	0.057544	7.66	cds	ENSMUSG00000033793	ENSMUST00000192698	protein_coding
Tcea1	1	4867497	4889556	peak_2	22060	+	1.54	0.000331131	0.00363078	1.54	cds	ENSMUSG00000033813	ENSMUST00000081551	protein_coding
Phf3	1	30803777	30804498	peak_734	722	-	11.1	1e-135	1e-132	11.1	cds	ENSMUSG00000048874	ENSMUST00000088310	protein_coding
Sgk3	1	9899295	9899535	peak_20	241	+	10.3	0.00102329	0.00977237	10.3	utr3	ENSMUSG00000025915	ENSMUST00000166384	protein_coding
Dst	1	34189525	34190366	peak_44	842	+	8.99	0.000489779	0.00512861	8.99	cds	ENSMUSG00000026131	ENSMUST00000115104	protein_coding
Cspp1	1	10038331	10066903	peak_21	28573	+	6.19	2.51e-21	1.58e-19	6.19	cds	ENSMUSG00000056763	ENSMUST00000119714	protein_coding
Cspp1	1	10088081	10135989	peak_23	47909	+	19.7	1e-117	1e-114	19.7	cds	ENSMUSG00000056763	ENSMUST00000071087	protein_coding
Dst	1	34188506	34188747	peak_42	242	+	10.3	0.00102329	0.00977237	10.3	cds	ENSMUSG00000026131	ENSMUST00000115104	protein_coding
Dst	1	34183861	34188117	peak_41	4257	+	3.96	2.51e-52	3.16e-50	3.96	cds	ENSMUSG00000026131	ENSMUST00000115104	protein_coding
Dst	1	34167400	34180138	peak_40	12739	+	21.8	7.94e-50	1e-47	21.8	cds	ENSMUSG00000026131	ENSMUST00000183302	protein_coding
Dst	1	34163246	34167281	peak_39	4036	+	6.4	2e-51	3.16e-49	6.4	cds	ENSMUSG00000026131	ENSMUST00000183302	protein_coding
Dst	1	34163096	34163187	peak_38	92	+	1.87	0.0275423	0.147911	1.87	cds	ENSMUSG00000026131	ENSMUST00000115104	protein_coding
Dst	1	34160626	34163037	peak_37	2412	+	2.78	0.0030903	0.025704	2.78	cds	ENSMUSG00000026131	ENSMUST00000097785	protein_coding
Dst	1	34152437	34160384	peak_36	7948	+	2.64	4.47e-07	8.13e-06	2.64	cds	ENSMUSG00000026131	ENSMUST00000115104	protein_coding
Dst	1	34006221	34135447	peak_35	129227	+	3.59	6.31e-11	1.7e-09	3.59	cds	ENSMUSG00000026131	ENSMUST00000182314	protein_coding
Dst	1	33909010	34005926	peak_34	96917	+	2.47	0.000588844	0.00616595	2.47	cds	ENSMUSG00000026131	ENSMUST00000183034	protein_coding
Rab23	1	33720014	33720458	peak_33	445	+	2.08	0.00239883	0.0204174	2.08	utr5	ENSMUSG00000004768	ENSMUST00000138024	nonsense_mediated_decay
Gm37999	1	32475238	32475565	peak_32	328	+	11.7	5.75e-05	0.00074131	11.7	npExon	ENSMUSG00000103482	ENSMUST00000195178	TEC
Lmbrd1	1	24762622	24762773	peak_31	152	+	6.16	0.0263027	0.140281	6.16	cds	ENSMUSG00000073725	ENSMUST00000191471	protein_coding
B3gat2	1	23848258	23848319	peak_30	62	+	3.16	0.0288403	0.153815	3.16	utr3	ENSMUSG00000026156	ENSMUST00000063663	protein_coding
B3gat2	1	23847239	23847570	peak_29	332	+	15.2	5.5e-06	8.51e-05	15.2	utr3	ENSMUSG00000026156	ENSMUST00000063663	protein_coding
B3gat2	1	23846490	23846701	peak_28	212	+	4.94	0.000524807	0.00549541	4.94	utr3	ENSMUSG00000026156	ENSMUST00000063663	protein_coding
Gm37509	1	15855243	15855333	peak_27	91	+	5.5	0.042658	0.201837	5.5	npExon	ENSMUSG00000104379	ENSMUST00000194867	TEC
Terf1	1	15819718	15843157	peak_26	23440	+	2.71	2.45e-06	4.07e-05	2.71	cds	ENSMUSG00000025925	ENSMUST00000188371	protein_coding
Terf1	1	15813139	15819033	peak_25	5895	+	3.05	0.000229087	0.00263027	3.05	cds	ENSMUSG00000025925	ENSMUST00000188371	protein_coding
Terf1	1	15805645	15805914	peak_24	270	+	4	5.13e-07	9.12e-06	4	cds	ENSMUSG00000025925	ENSMUST00000188371	protein_coding
Cspp1	1	10068311	10085864	peak_22	17554	+	35.5	7.94e-24	5.01e-22	35.5	cds	ENSMUSG00000056763	ENSMUST00000186294	protein_coding
Ccnt2	1	127803958	127804707	peak_365	750	+	7.54	5.13e-08	1.05e-06	7.54	utr3	ENSMUSG00000026349	ENSMUST00000027587	protein_coding
Tpp2	1	43977250	43978452	peak_90	1203	+	4.87	6.76e-05	0.000851138	4.87	cds	ENSMUSG00000041763	ENSMUST00000189388	nonsense_mediated_decay
Tpp2	1	43999814	44001387	peak_92	1574	+	2.58	0.0112202	0.074131	2.58	cds	ENSMUSG00000041763	ENSMUST00000190207	protein_coding
Abi2	1	60453645	60476902	peak_158	23258	+	6.83	5.89e-05	0.000758578	6.83	cds	ENSMUSG00000026782	ENSMUST00000186097	protein_coding
Abi2	1	60444039	60450086	peak_157	6048	+	3.25	3.55e-07	6.61e-06	3.25	cds	ENSMUSG00000026782	ENSMUST00000188618	protein_coding
Abi2	1	60409618	60409919	peak_156	302	+	3.39	4.17e-09	9.77e-08	3.39	cds	ENSMUSG00000026782	ENSMUST00000188618	protein_coding
Cyp20a1	1	60363287	60363347	peak_155	61	+	3.16	0.0281838	0.148594	3.16	cds	ENSMUSG00000049439	ENSMUST00000060608	protein_coding
Cyp20a1	1	60354546	60363228	peak_154	8683	+	7.49	0.00954993	0.0645654	7.49	cds	ENSMUSG00000049439	ENSMUST00000060608	protein_coding
Nbeal1	1	60336290	60336441	peak_153	152	+	6	0.0295121	0.153815	6	utr3	ENSMUSG00000073664	ENSMUST00000160834	protein_coding
Nbeal1	1	60333684	60334074	peak_152	391	+	8.33	0.00501187	0.0380189	8.33	utr3	ENSMUSG00000073664	ENSMUST00000160834	protein_coding
Nbeal1	1	60333055	60333175	peak_151	121	+	7.49	0.00954993	0.0645654	7.49	utr3	ENSMUSG00000073664	ENSMUST00000160834	protein_coding
Nbeal1	1	60310254	60330989	peak_150	20736	+	11.7	1.55e-07	3.02e-06	11.7	cds	ENSMUSG00000073664	ENSMUST00000160834	protein_coding
Nbeal1	1	60290019	60305296	peak_149	15278	+	12.7	0.000158489	0.00186209	12.7	cds	ENSMUSG00000073664	ENSMUST00000160834	protein_coding
Nbeal1	1	60260435	60284000	peak_148	23566	+	13.5	1.26e-14	5.01e-13	13.5	cds	ENSMUSG00000073664	ENSMUST00000160834	protein_coding
Nbeal1	1	60254994	60260376	peak_147	5383	+	8.91	1.78e-05	0.000251189	8.91	cds	ENSMUSG00000073664	ENSMUST00000160834	protein_coding
Nbeal1	1	60251046	60253431	peak_146	2386	+	5.33	0.00229087	0.0199526	5.33	cds	ENSMUSG00000073664	ENSMUST00000160834	protein_coding
Nbeal1	1	60247631	60247692	peak_145	62	+	2.63	0.0204174	0.116413	2.63	cds	ENSMUSG00000073664	ENSMUST00000160834	protein_coding
Nbeal1	1	60235321	60235382	peak_144	62	+	6.33	0.0229087	0.12735	6.33	cds	ENSMUSG00000073664	ENSMUST00000160834	protein_coding
Nbeal1	1	60235141	60235262	peak_143	122	+	4.25	0.018197	0.105439	4.25	cds	ENSMUSG00000073664	ENSMUST00000160834	protein_coding
Nbeal1	1	60195142	60235022	peak_142	39881	+	11.9	1.26e-15	5.01e-14	11.9	cds	ENSMUSG00000073664	ENSMUST00000160834	protein_coding
Nbeal1	1	60181555	60195023	peak_141	13469	+	4.5	0.00204174	0.0177828	4.5	cds	ENSMUSG00000073664	ENSMUST00000160834	protein_coding
Carf	1	60152722	60152933	peak_140	212	+	7.66	0.00831764	0.057544	7.66	utr3	ENSMUSG00000026017	ENSMUST00000187978	protein_coding
Abi2	1	60477920	60478370	peak_159	451	+	10.2	0.000194984	0.00223872	10.2	cds	ENSMUSG00000026782	ENSMUST00000188618	protein_coding
Carf	1	60147945	60148126	peak_139	182	+	5.83	0.0331131	0.169044	5.83	cds	ENSMUSG00000026017	ENSMUST00000180952	protein_coding
Abi2	1	60480468	60480648	peak_160	181	+	5.33	0.047863	0.220293	5.33	utr3	ENSMUSG00000026782	ENSMUST00000188618	protein_coding
Nrp2	1	62704094	62704185	peak_162	92	+	4.16	0.0165959	0.1	4.16	utr5	ENSMUSG00000025969	ENSMUST00000027112	protein_coding
Pikfyve	1	65219756	65224226	peak_181	4471	+	2.66	0.00371535	0.0295121	2.66	cds	ENSMUSG00000025949	ENSMUST00000097707	protein_coding
Pikfyve	1	65192250	65192550	peak_180	301	+	1.94	0.0194984	0.113501	1.94	cds	ENSMUSG00000025949	ENSMUST00000190058	nonsense_mediated_decay
Creb1	1	64601313	64602152	peak_179	840	+	19.4	1.58e-15	6.31e-14	19.4	utr3	ENSMUSG00000025958	ENSMUST00000087366	protein_coding
Creb1	1	64597509	64597929	peak_178	421	+	11.3	0.000467735	0.00489779	11.3	utr3	ENSMUSG00000025958	ENSMUST00000087366	protein_coding
Creb1	1	64597239	64597390	peak_177	152	+	6	0.0281838	0.149624	6	cds	ENSMUSG00000025958	ENSMUST00000190348	protein_coding
Creb1	1	64570243	64578164	peak_176	7922	+	4.66	2.57e-06	4.17e-05	4.66	cds	ENSMUSG00000025958	ENSMUST00000190348	protein_coding
Creb1	1	64532734	64558544	peak_175	25811	+	7.16	1.58e-29	1.26e-27	7.16	cds	ENSMUSG00000025958	ENSMUST00000190348	protein_coding
Adam23	1	63557477	63570946	peak_174	13470	+	4.33	1.32e-07	2.57e-06	4.33	cds	ENSMUSG00000025964	ENSMUST00000114103	protein_coding
Zdbf2	1	63309686	63309987	peak_173	302	+	17.8	1.48e-06	2.51e-05	17.8	cds	ENSMUSG00000027520	ENSMUST00000114132	protein_coding
Zdbf2	1	63308846	63309147	peak_172	302	+	6.33	0.00977237	0.0645654	6.33	cds	ENSMUSG00000027520	ENSMUST00000114132	protein_coding
Zdbf2	1	63307526	63308667	peak_171	1142	+	19.7	3.16e-11	8.32e-10	19.7	cds	ENSMUSG00000027520	ENSMUST00000114132	protein_coding
Zdbf2	1	63307106	63307257	peak_170	152	+	6	0.0295121	0.153815	6	cds	ENSMUSG00000027520	ENSMUST00000114132	protein_coding
Zdbf2	1	63306506	63306837	peak_169	332	+	17	4.47e-06	7.08e-05	17	cds	ENSMUSG00000027520	ENSMUST00000114132	protein_coding
Zdbf2	1	63305786	63306327	peak_168	542	+	21.3	2.51e-18	1.26e-16	21.3	cds	ENSMUSG00000027520	ENSMUST00000114132	protein_coding
Zdbf2	1	63305246	63305517	peak_167	272	+	12.5	0.00018197	0.0020893	12.5	cds	ENSMUSG00000027520	ENSMUST00000114132	protein_coding
Zdbf2	1	63304647	63305068	peak_166	422	+	8.66	0.00380189	0.0301995	8.66	cds	ENSMUSG00000027520	ENSMUST00000114132	protein_coding
Zdbf2	1	63303957	63304318	peak_165	362	+	7.58	0.000141254	0.00165959	7.58	cds	ENSMUSG00000027520	ENSMUST00000114132	protein_coding
Zdbf2	1	63303177	63303838	peak_164	662	+	41.8	1e-39	1.26e-37	41.8	cds	ENSMUSG00000027520	ENSMUST00000114132	protein_coding
Zdbf2	1	63277969	63302908	peak_163	24940	+	21.5	1.45e-09	3.47e-08	21.5	cds	ENSMUSG00000027520	ENSMUST00000114132	protein_coding
Pard3b	1	62344935	62479605	peak_161	134671	+	6	2.51e-15	1e-13	6	cds	ENSMUSG00000052062	ENSMUST00000094906	protein_coding
Tpp2	1	43981781	43983076	peak_91	1296	+	2.33	0.0457088	0.213304	2.33	cds	ENSMUSG00000041763	ENSMUST00000189388	nonsense_mediated_decay
Carf	1	60139281	60144057	peak_138	4777	+	3.66	0.00102329	0.01	3.66	cds	ENSMUSG00000026017	ENSMUST00000180952	protein_coding
Gm37531	1	59930136	59930496	peak_135	361	+	40.8	7.94e-15	3.16e-13	40.8	npExon	ENSMUSG00000103696	ENSMUST00000191628	TEC
1700066M21Rik	1	57384172	57384232	peak_111	61	+	6.5	0.0204174	0.115878	6.5	utr3	ENSMUSG00000038323	ENSMUST00000042734	protein_coding
Gm38056	1	55445809	55445930	peak_110	122	+	3.89	0.00707946	0.0501187	3.89	npExon	ENSMUSG00000102145	ENSMUST00000193928	TEC
Ccdc150	1	54364427	54367951	peak_109	3525	+	10.6	5.25e-08	1.07e-06	10.6	cds	ENSMUSG00000025983	ENSMUST00000027128	protein_coding
Ccdc150	1	54329018	54356731	peak_108	27714	+	7.11	7.08e-06	0.000109648	7.11	cds	ENSMUSG00000025983	ENSMUST00000027128	protein_coding
Ccdc150	1	54263645	54304872	peak_107	41228	+	18.8	9.77e-07	1.7e-05	18.8	cds	ENSMUSG00000025983	ENSMUST00000027128	protein_coding
Ccdc150	1	54259990	54263556	peak_106	3567	+	3.28	0.0162181	0.0977237	3.28	cds	ENSMUSG00000025983	ENSMUST00000160472	nonsense_mediated_decay
Osgepl1	1	53319972	53320122	peak_105	151	+	3.33	0.0177828	0.105439	3.33	cds	ENSMUSG00000026096	ENSMUST00000027265	protein_coding
Gm28777	1	53196938	53197487	peak_104	550	+	6.83	0.0158489	0.0954993	6.83	npExon	ENSMUSG00000100763	ENSMUST00000191402	antisense
Nemp2	1	52643142	52645346	peak_103	2205	+	7.16	0.0123027	0.0776247	7.16	cds	ENSMUSG00000043015	ENSMUST00000165859	protein_coding
Stat1	1	52159440	52159620	peak_102	181	+	7.99	0.00645654	0.0467735	7.99	utr3	ENSMUSG00000026104	ENSMUST00000186057	protein_coding
Stat1	1	52155221	52155401	peak_101	181	+	8.33	0.00501187	0.0380189	8.33	utr3	ENSMUSG00000026104	ENSMUST00000191435	protein_coding
Stat1	1	52132573	52137347	peak_100	4775	+	5.83	0.000102329	0.00125893	5.83	cds	ENSMUSG00000026104	ENSMUST00000186857	protein_coding
Dnah7b	1	46134513	46139596	peak_99	5084	+	9.66	0.0017378	0.0154882	9.66	cds	ENSMUSG00000041144	ENSMUST00000069293	protein_coding
Ercc5	1	44178293	44180902	peak_98	2610	+	3.41	1.58e-06	2.69e-05	3.41	cds	ENSMUSG00000026048	ENSMUST00000027214	protein_coding
Ercc5	1	44175954	44178235	peak_97	2282	+	4.33	0.0162181	0.0977237	4.33	cds	ENSMUSG00000026048	ENSMUST00000027214	protein_coding
Ercc5	1	44167710	44173374	peak_96	5665	+	7.16	0.00457088	0.0346737	7.16	cds	ENSMUSG00000026048	ENSMUST00000027214	protein_coding
Ercc5	1	44167024	44167293	peak_95	270	+	2.87	0.00060256	0.00616595	2.87	cds	ENSMUSG00000026048	ENSMUST00000027214	protein_coding
Ercc5	1	44163942	44166846	peak_94	2905	+	5.33	0.00398107	0.030903	5.33	cds	ENSMUSG00000026048	ENSMUST00000027214	protein_coding
Ercc5	1	44157109	44161010	peak_93	3902	+	3.14	0.00194984	0.017378	3.14	cds	ENSMUSG00000026048	ENSMUST00000027214	protein_coding
Sgol2a	1	58015661	58016230	peak_112	570	+	2.81	5.01e-13	2e-11	2.81	cds	ENSMUSG00000026039	ENSMUST00000027202	protein_coding
Carf	1	60131906	60131967	peak_137	62	+	5.66	0.0380189	0.184927	5.66	cds	ENSMUSG00000026017	ENSMUST00000180952	protein_coding
Sgol2a	1	58016319	58016679	peak_113	361	+	2.15	0.00776247	0.0549541	2.15	cds	ENSMUSG00000026039	ENSMUST00000027202	protein_coding
Sgol2a	1	58017905	58024852	peak_115	6948	+	1.9	0.000977237	0.00933254	1.9	cds	ENSMUSG00000026039	ENSMUST00000027202	protein_coding
Fam117b	1	59983820	59984090	peak_134	271	+	10.7	0.000794328	0.00776247	10.7	utr3	ENSMUSG00000041040	ENSMUST00000036540	protein_coding
Fam117b	1	59983342	59983702	peak_133	361	+	28	4.37e-10	1.12e-08	28	utr3	ENSMUSG00000041040	ENSMUST00000036540	protein_coding
Fam117b	1	59982505	59982775	peak_132	271	+	7.83	0.0074131	0.0524807	7.83	utr3	ENSMUSG00000041040	ENSMUST00000036540	protein_coding
Fam117b	1	59981548	59981818	peak_131	271	+	3.44	0.0165959	0.1	3.44	cds	ENSMUSG00000041040	ENSMUST00000036540	protein_coding
Fam117b	1	59949142	59970584	peak_130	21443	+	2.5	7.94e-09	1.78e-07	2.5	cds	ENSMUSG00000041040	ENSMUST00000036540	protein_coding
Bmpr2	1	59874994	59875175	peak_129	182	+	5.66	0.0380189	0.184927	5.66	utr3	ENSMUSG00000067336	ENSMUST00000087435	protein_coding
Bmpr2	1	59874004	59874245	peak_128	242	+	7.66	0.00831764	0.057544	7.66	utr3	ENSMUSG00000067336	ENSMUST00000087435	protein_coding
Bmpr2	1	59872984	59873345	peak_127	362	+	21.2	3.16e-12	1.1e-10	21.2	utr3	ENSMUSG00000067336	ENSMUST00000087435	protein_coding
Bmpr2	1	59847112	59870435	peak_126	23324	+	14.3	3.98e-13	1.58e-11	14.3	cds	ENSMUSG00000067336	ENSMUST00000087435	protein_coding
Bmpr2	1	59764659	59845644	peak_125	80986	+	14.3	2.4e-05	0.000331131	14.3	cds	ENSMUSG00000067336	ENSMUST00000087435	protein_coding
Bmpr2	1	59764389	59764450	peak_124	62	+	2.54	0.0467735	0.215774	2.54	utr5	ENSMUSG00000067336	ENSMUST00000087435	protein_coding
Nop58	1	59712513	59712903	peak_123	391	+	13.7	3.16e-15	1.26e-13	13.7	utr3	ENSMUSG00000026020	ENSMUST00000191142	protein_coding
Nop58	1	59706687	59711466	peak_122	4780	+	6	7.94e-100	3.16e-97	6	cds	ENSMUSG00000026020	ENSMUST00000187837	protein_coding
Gm973	1	59630295	59634125	peak_121	3831	+	2.09	1.23e-08	2.69e-07	2.09	cds	ENSMUSG00000047361	ENSMUST00000114243	protein_coding
Gm29017	1	59168961	59169141	peak_120	181	+	6.16	0.0263027	0.140281	6.16	npExon	ENSMUSG00000101586	ENSMUST00000190598	antisense
Stradb	1	58989784	58991267	peak_119	1484	+	6.16	0.0263027	0.140281	6.16	cds	ENSMUSG00000026027	ENSMUST00000114296	protein_coding
Cflar	1	58756878	58757029	peak_118	152	+	7.49	0.00954993	0.0645654	7.49	utr3	ENSMUSG00000026031	ENSMUST00000114313	protein_coding
Cflar	1	58755023	58755144	peak_117	122	+	5.66	0.0380189	0.184927	5.66	utr3	ENSMUSG00000026031	ENSMUST00000114313	protein_coding
Nif3l1	1	58481456	58481726	peak_116	271	+	8.16	0.00562341	0.0416869	8.16	utr3	ENSMUSG00000026036	ENSMUST00000114337	protein_coding
Sgol2a	1	58017247	58017727	peak_114	481	+	2.02	0.00042658	0.00457088	2.02	cds	ENSMUSG00000026039	ENSMUST00000027202	protein_coding
Ccnt2	1	127805305	127805576	peak_366	272	+	8.66	0.00380189	0.0301995	8.66	utr3	ENSMUSG00000026349	ENSMUST00000027587	protein_coding
Carf	1	60098263	60109294	peak_136	11032	+	9.16	0.000436516	0.00457088	9.16	cds	ENSMUSG00000026017	ENSMUST00000180952	protein_coding
Rab3gap1	1	127930404	127934452	peak_368	4049	+	3.01	7.94e-28	6.31e-26	3.01	cds	ENSMUSG00000036104	ENSMUST00000212506	protein_coding
Acbd3	1	180745164	180752499	peak_617	7336	+	2.26	2.29e-09	5.5e-08	2.26	cds	ENSMUSG00000026499	ENSMUST00000027780	protein_coding
Acbd3	1	180726371	180738552	peak_616	12182	+	3.72	1e-229	1e-225	3.72	cds	ENSMUSG00000026499	ENSMUST00000027780	protein_coding
Lin9	1	180689648	180689798	peak_615	151	+	6	0.0281838	0.149624	6	utr3	ENSMUSG00000058729	ENSMUST00000192725	protein_coding
Lin9	1	180659089	180661579	peak_614	2491	+	8.16	0.00562341	0.0416869	8.16	cds	ENSMUSG00000058729	ENSMUST00000192725	protein_coding
Parp1	1	180600509	180600897	peak_613	389	+	10.3	0.00102329	0.00977237	10.3	cds	ENSMUSG00000026496	ENSMUST00000027777	protein_coding
Parp1	1	180599620	180600151	peak_612	532	+	2.17	0.0275423	0.146218	2.17	cds	ENSMUSG00000026496	ENSMUST00000195560	protein_coding
Itpkb	1	180413879	180414000	peak_611	122	+	3.16	0.0109648	0.0707946	3.16	cds	ENSMUSG00000038855	ENSMUST00000070181	protein_coding
Gm38169	1	180023271	180023570	peak_610	300	+	9.99	0.00134896	0.0123027	9.99	npExon	ENSMUSG00000102194	ENSMUST00000191822	TEC
Gm38169	1	180021778	180021988	peak_609	211	+	7.16	0.0123027	0.0776247	7.16	npExon	ENSMUSG00000102194	ENSMUST00000191822	TEC
Cdc42bpa	1	180159616	180162668	peak_608	3053	+	8.83	5.01e-13	1.58e-11	8.83	cds	ENSMUSG00000026490	ENSMUST00000143176	protein_coding
Cdc42bpa	1	180144754	180155932	peak_607	11179	+	4.95	2.19e-07	4.07e-06	4.95	cds	ENSMUSG00000026490	ENSMUST00000133890	protein_coding
Cdc42bpa	1	180134365	180144425	peak_606	10061	+	4.79	5.89e-09	1.35e-07	4.79	cds	ENSMUSG00000026490	ENSMUST00000097453	protein_coding
Cdc42bpa	1	180069342	180130820	peak_605	61479	+	19.7	1.58e-75	3.98e-73	19.7	cds	ENSMUSG00000026490	ENSMUST00000076687	protein_coding
Cdc42bpa	1	179960681	180067386	peak_604	106706	+	8.16	7.94e-29	5.01e-27	8.16	cds	ENSMUSG00000026490	ENSMUST00000097450	protein_coding
Gm10518	1	179803375	179803701	peak_603	327	+	2.66	2.75e-05	0.000380189	2.66	cds	ENSMUSG00000073486	ENSMUST00000097454	protein_coding
Cnst	1	179610132	179622803	peak_602	12672	+	7.99	7.94e-12	2.51e-10	7.99	cds	ENSMUSG00000038949	ENSMUST00000040706	protein_coding
Efcab2	1	178483468	178483708	peak_601	241	+	7.83	0.00398107	0.030903	7.83	utr3	ENSMUSG00000026495	ENSMUST00000027775	protein_coding
Desi2	1	178251017	178251198	peak_600	182	+	9.66	0.0017378	0.0154882	9.66	utr3	ENSMUSG00000026502	ENSMUST00000027783	protein_coding
Desi2	1	178249970	178250151	peak_599	182	+	3.25	0.0158489	0.0954993	3.25	utr3	ENSMUSG00000026502	ENSMUST00000161075	protein_coding
Acbd3	1	180753036	180753426	peak_618	391	+	3.81	3.55e-06	5.62e-05	3.81	utr3	ENSMUSG00000026499	ENSMUST00000027780	protein_coding
Zbtb18	1	177447056	177448403	peak_598	1348	+	8.49	1.26e-51	2e-49	8.49	cds	ENSMUSG00000063659	ENSMUST00000094276	protein_coding
H3f3aos	1	180816012	180816163	peak_619	152	+	5.33	0.047863	0.220293	5.33	npExon	ENSMUSG00000073485	ENSMUST00000097448	antisense
Sde2	1	180867160	180867280	peak_621	121	+	7.16	0.0123027	0.0776247	7.16	utr3	ENSMUSG00000038806	ENSMUST00000038091	protein_coding
Rab3gap2	1	185266930	185267178	peak_640	249	+	2.45	0.00288403	0.0239883	2.45	cds	ENSMUSG00000039318	ENSMUST00000069652	protein_coding
Rab3gap2	1	185262769	185263651	peak_639	883	+	9.16	0.0025704	0.0218776	9.16	cds	ENSMUSG00000039318	ENSMUST00000069652	protein_coding
Taf1a	1	183409424	183409990	peak_638	567	+	6.33	0.00398107	0.030903	6.33	utr3	ENSMUSG00000072258	ENSMUST00000195798	protein_coding
Taf1a	1	183408569	183409247	peak_637	679	+	9.49	0.00199526	0.017378	9.49	cds	ENSMUSG00000072258	ENSMUST00000195798	protein_coding
Taf1a	1	183400649	183402736	peak_636	2088	+	5.37	3.02e-05	0.000416869	5.37	cds	ENSMUSG00000072258	ENSMUST00000097043	protein_coding
Taf1a	1	183389039	183397784	peak_635	8746	+	4.72	1.58e-12	5.01e-11	4.72	cds	ENSMUSG00000072258	ENSMUST00000192076	protein_coding
Aida	1	183322307	183322754	peak_634	448	+	6.33	0.000912011	0.00891251	6.33	cds	ENSMUSG00000042901	ENSMUST00000193625	protein_coding
Aida	1	183304695	183313680	peak_633	8986	+	2.29	0.00436516	0.0338844	2.29	cds	ENSMUSG00000042901	ENSMUST00000193625	protein_coding
Trp53bp2	1	182455703	182458899	peak_632	3197	+	1.59	0.000933254	0.00912011	1.59	cds	ENSMUSG00000026510	ENSMUST00000117245	protein_coding
Trp53bp2	1	182448741	182449101	peak_631	361	+	11.3	0.000158489	0.00186209	11.3	cds	ENSMUSG00000026510	ENSMUST00000117245	protein_coding
Trp53bp2	1	182436990	182442669	peak_630	5680	+	3.39	2e-15	7.94e-14	3.39	cds	ENSMUSG00000026510	ENSMUST00000117245	protein_coding
Dnah14	1	181769518	181769579	peak_629	62	+	5.83	0.0331131	0.169044	5.83	cds	ENSMUSG00000047369	ENSMUST00000208001	protein_coding
Dnah14	1	181739031	181745942	peak_628	6912	+	11.7	7.08e-06	0.000109648	11.7	cds	ENSMUSG00000047369	ENSMUST00000208001	protein_coding
Dnah14	1	181736146	181736267	peak_627	122	+	5.5	0.042658	0.201837	5.5	cds	ENSMUSG00000047369	ENSMUST00000208001	protein_coding
Dnah14	1	181707488	181709082	peak_626	1595	+	10.2	0.0011749	0.0109648	10.2	cds	ENSMUSG00000047369	ENSMUST00000208001	protein_coding
Dnah14	1	181666500	181680749	peak_625	14250	+	14.5	2.88e-06	4.68e-05	14.5	cds	ENSMUSG00000047369	ENSMUST00000208001	protein_coding
Dnah14	1	181626949	181628015	peak_624	1067	+	6.33	0.0229087	0.12735	6.33	cds	ENSMUSG00000047369	ENSMUST00000208001	protein_coding
Dnah14	1	181601155	181604859	peak_623	3705	+	2.8	0.0128825	0.0812831	2.8	cds	ENSMUSG00000047369	ENSMUST00000208001	protein_coding
Dnah14	1	181576558	181590546	peak_622	13989	+	20	3.72e-07	6.76e-06	20	cds	ENSMUSG00000047369	ENSMUST00000208001	protein_coding
Sde2	1	180862384	180866150	peak_620	3767	+	3.42	6.31e-20	3.16e-18	3.42	cds	ENSMUSG00000038806	ENSMUST00000038091	protein_coding
Eprs	1	185378894	185381899	peak_641	3006	+	1.88	2.51e-12	7.94e-11	1.88	cds	ENSMUSG00000026615	ENSMUST00000046514	protein_coding
Zbtb18	1	177446728	177446998	peak_597	271	+	10.2	0.0011749	0.0109648	10.2	utr5	ENSMUSG00000063659	ENSMUST00000077225	protein_coding
Gm37490	1	176890113	176890230	peak_595	118	+	5.83	0.0331131	0.169044	5.83	npExon	ENSMUSG00000102211	ENSMUST00000195566	TEC
Copa	1	172082796	172087578	peak_571	4783	+	1.56	0.00331131	0.0269153	1.56	cds	ENSMUSG00000026553	ENSMUST00000124289	nonsense_mediated_decay
Arhgap30	1	171408022	171408533	peak_570	512	+	13.5	7.94e-05	0.001	13.5	cds	ENSMUSG00000048865	ENSMUST00000056449	protein_coding
Gm37154	1	171354365	171354666	peak_569	302	+	20.3	2.82e-07	5.25e-06	20.3	npExon	ENSMUSG00000102929	ENSMUST00000192266	TEC
Dedd	1	171330085	171330467	peak_568	383	+	7.33	0.0107152	0.0707946	7.33	utr5	ENSMUSG00000013973	ENSMUST00000157015	protein_coding
Adamts4	1	171250420	171250600	peak_567	181	+	6.99	0.00169824	0.0151356	6.99	utr5	ENSMUSG00000006403	ENSMUST00000111315	protein_coding
Aldh9a1	1	167354510	167355775	peak_566	1266	+	13.3	9.12e-05	0.00114815	13.3	cds	ENSMUSG00000026687	ENSMUST00000028004	protein_coding
Tada1	1	166393231	166393471	peak_565	241	+	7.66	0.00831764	0.057544	7.66	utr3	ENSMUSG00000026563	ENSMUST00000027846	protein_coding
Tada1	1	166379305	166382196	peak_564	2892	+	8.49	0.00436516	0.0338844	8.49	cds	ENSMUSG00000026563	ENSMUST00000132817	nonsense_mediated_decay
Ildr2	1	166314550	166314731	peak_563	182	+	5.66	0.00630957	0.0467735	5.66	utr3	ENSMUSG00000040612	ENSMUST00000111416	protein_coding
Ildr2	1	166313564	166313804	peak_562	241	+	5.33	0.00724436	0.0512861	5.33	utr3	ENSMUSG00000040612	ENSMUST00000111416	protein_coding
Ildr2	1	166313026	166313176	peak_561	151	+	5.5	0.042658	0.201837	5.5	utr3	ENSMUSG00000040612	ENSMUST00000111416	protein_coding
Cd247	1	165869893	165870344	peak_560	452	+	9.1	1.58e-32	1.26e-30	9.1	utr3	ENSMUSG00000005763	ENSMUST00000161971	protein_coding
Cd247	1	165869023	165869804	peak_559	782	+	16.7	8.13e-09	1.82e-07	16.7	cds	ENSMUSG00000005763	ENSMUST00000161971	protein_coding
Cd247	1	165866843	165867353	peak_558	511	+	14.2	4.68e-05	0.000616595	14.2	cds	ENSMUSG00000005763	ENSMUST00000086002	nonsense_mediated_decay
Gpr161	1	165325878	165326088	peak_557	211	+	4.77	0.00114815	0.0109648	4.77	utr3	ENSMUSG00000040836	ENSMUST00000111450	protein_coding
Ccdc181	1	164286347	164287579	peak_556	1233	+	2.4	0.000758578	0.00758578	2.4	cds	ENSMUSG00000026578	ENSMUST00000027867	protein_coding
Ccdc181	1	164280681	164282496	peak_555	1816	+	1.42	8.32e-05	0.00104713	1.42	cds	ENSMUSG00000026578	ENSMUST00000027867	protein_coding
Slc19a2	1	164264700	164264968	peak_554	269	+	3.85	3.63e-05	0.000489779	3.85	utr3	ENSMUSG00000040918	ENSMUST00000044021	protein_coding
Slc19a2	1	164264581	164264641	peak_553	61	+	5.66	0.0380189	0.184927	5.66	utr3	ENSMUSG00000040918	ENSMUST00000044021	protein_coding
Pex19	1	172126754	172128716	peak_572	1963	+	2.07	0.000977237	0.00933254	2.07	cds	ENSMUSG00000003464	ENSMUST00000075895	protein_coding
Zbtb18	1	177443239	177444683	peak_596	1445	+	21.5	7.59e-10	1.91e-08	21.5	utr5	ENSMUSG00000063659	ENSMUST00000094276	protein_coding
Pex19	1	172135807	172135868	peak_573	62	+	2.33	0.0457088	0.213304	2.33	utr3	ENSMUSG00000003464	ENSMUST00000111252	protein_coding
Dcaf8	1	172172934	172174046	peak_575	1113	+	1.96	0.0138038	0.0870964	1.96	cds	ENSMUSG00000026554	ENSMUST00000191689	protein_coding
Sdccag8	1	176845317	176862008	peak_594	16692	+	1.92	0.00457088	0.0354813	1.92	cds	ENSMUSG00000026504	ENSMUST00000123409	nonsense_mediated_decay
Exo1	1	175913038	175913369	peak_593	332	+	6.83	0.0158489	0.0954993	6.83	utr3	ENSMUSG00000039748	ENSMUST00000039725	protein_coding
Exo1	1	175911870	175912081	peak_592	212	+	5.5	0.0030903	0.025704	5.5	utr3	ENSMUSG00000039748	ENSMUST00000039725	protein_coding
Exo1	1	175909053	175909354	peak_591	302	+	6.83	0.000436516	0.00457088	6.83	utr3	ENSMUSG00000039748	ENSMUST00000039725	protein_coding
Exo1	1	175904348	175906007	peak_590	1660	+	1.98	0.00190546	0.0165959	1.98	cds	ENSMUSG00000039748	ENSMUST00000194816	protein_coding
Exo1	1	175899530	175900958	peak_589	1429	+	2.2	0.00489779	0.0380189	2.2	cds	ENSMUSG00000039748	ENSMUST00000039725	protein_coding
Spta1	1	174219920	174222675	peak_588	2756	+	5.33	0.047863	0.220293	5.33	cds	ENSMUSG00000026532	ENSMUST00000027817	protein_coding
Cfap45	1	172538543	172540525	peak_587	1983	+	4.66	0.0102329	0.0676083	4.66	cds	ENSMUSG00000026546	ENSMUST00000160303	protein_coding
Cfap45	1	172532592	172535222	peak_586	2631	+	10.3	0.000398107	0.0042658	10.3	cds	ENSMUSG00000026546	ENSMUST00000085894	protein_coding
Cfap45	1	172521253	172521314	peak_585	62	+	5.33	0.047863	0.220293	5.33	utr5	ENSMUSG00000026546	ENSMUST00000162988	protein_coding
Igsf9	1	172490349	172490711	peak_584	363	+	6.16	0.0263027	0.140281	6.16	cds	ENSMUSG00000037995	ENSMUST00000135267	protein_coding
Igsf9	1	172482350	172484381	peak_583	2032	+	8.16	0.00562341	0.0416869	8.16	utr5	ENSMUSG00000037995	ENSMUST00000135267	protein_coding
Pigm	1	172382839	172383320	peak_582	482	+	14.8	2.69e-05	0.000371535	14.8	utr3	ENSMUSG00000050229	ENSMUST00000052455	protein_coding
Pigm	1	172382420	172382690	peak_581	271	+	9.16	0.0025704	0.0218776	9.16	utr3	ENSMUSG00000050229	ENSMUST00000052455	protein_coding
Pigm	1	172378074	172378224	peak_580	151	+	7.16	0.0123027	0.0776247	7.16	utr3	ENSMUSG00000050229	ENSMUST00000052455	protein_coding
Dcaf8	1	172195525	172195825	peak_579	301	+	3.78	0.00870964	0.060256	3.78	utr3	ENSMUSG00000026554	ENSMUST00000074144	protein_coding
Dcaf8	1	172195406	172195467	peak_578	62	+	2.75	0.0288403	0.153815	2.75	utr3	ENSMUSG00000026554	ENSMUST00000074144	protein_coding
Dcaf8	1	172194600	172194989	peak_577	390	+	20.8	2e-11	6.17e-10	20.8	cds	ENSMUSG00000026554	ENSMUST00000191689	protein_coding
Dcaf8	1	172179982	172186896	peak_576	6915	+	2.81	0.00316228	0.025704	2.81	cds	ENSMUSG00000026554	ENSMUST00000191689	protein_coding
Dcaf8	1	172149282	172172637	peak_574	23356	+	2.37	1.26e-16	5.01e-15	2.37	cds	ENSMUSG00000026554	ENSMUST00000191689	protein_coding
Scyl3	1	163941149	163946265	peak_552	5117	+	6.41	0.000812831	0.00794328	6.41	cds	ENSMUSG00000026584	ENSMUST00000170359	protein_coding
Eprs	1	185387115	185401516	peak_642	14402	+	2.26	2.51e-14	7.94e-13	2.26	cds	ENSMUSG00000026615	ENSMUST00000046514	protein_coding
Eprs	1	185414359	185414479	peak_644	121	+	1.58	0.000380189	0.00416869	1.58	cds	ENSMUSG00000026615	ENSMUST00000046514	protein_coding
Jph1	1	16995564	16995923	peak_710	360	-	7.83	1.74e-05	0.000245471	7.83	utr3	ENSMUSG00000042686	ENSMUST00000038382	protein_coding
Tceb1	1	16656516	16656607	peak_709	92	-	6.66	0.0177828	0.105439	6.66	utr5	ENSMUSG00000079658	ENSMUST00000186701	protein_coding
Tceb1	1	16642232	16642472	peak_708	241	-	6.66	0.0177828	0.105439	6.66	utr3	ENSMUSG00000079658	ENSMUST00000188641	protein_coding
Sbspon	1	15855264	15855355	peak_707	92	-	5.5	0.042658	0.201837	5.5	utr3	ENSMUSG00000032719	ENSMUST00000040695	protein_coding
Lactb2	1	13647413	13650802	peak_706	3390	-	6.83	0.0158489	0.0954993	6.83	cds	ENSMUSG00000025937	ENSMUST00000027071	protein_coding
Tram1	1	13566285	13569600	peak_705	3316	-	1.98	2e-06	3.31e-05	1.98	cds	ENSMUSG00000025935	ENSMUST00000027068	protein_coding
Gm38380	1	13354602	13354723	peak_704	122	-	5.66	0.0229087	0.127057	5.66	npExon	ENSMUSG00000102664	ENSMUST00000195718	TEC
Gm38376	1	13178913	13179032	peak_703	120	-	5.5	0.042658	0.201837	5.5	npExon	ENSMUSG00000103506	ENSMUST00000195493	TEC
Ncoa2	1	13180618	13372286	peak_702	191669	-	3.76	1.58e-34	1.58e-32	3.76	cds	ENSMUSG00000005886	ENSMUST00000006037	protein_coding
Ncoa2	1	13175216	13177181	peak_701	1966	-	5.66	0.0380189	0.184927	5.66	cds	ENSMUSG00000005886	ENSMUST00000006037	protein_coding
Ncoa2	1	13166898	13174619	peak_700	7722	-	2.58	1.78e-08	3.8e-07	2.58	cds	ENSMUSG00000005886	ENSMUST00000006037	protein_coding
Ncoa2	1	13150860	13152411	peak_699	1552	-	2.36	0.0269153	0.142889	2.36	cds	ENSMUSG00000005886	ENSMUST00000006037	protein_coding
Ncoa2	1	13142603	13146915	peak_698	4313	-	6.66	0.0177828	0.105439	6.66	cds	ENSMUSG00000005886	ENSMUST00000006037	protein_coding
Ncoa2	1	13142095	13142365	peak_697	271	-	4.83	0.0128825	0.0812831	4.83	utr3	ENSMUSG00000005886	ENSMUST00000068304	protein_coding
Ncoa2	1	13139941	13140451	peak_696	511	-	11.5	0.00040738	0.00436516	11.5	utr3	ENSMUSG00000005886	ENSMUST00000068304	protein_coding
Arfgef1	1	10232370	10232610	peak_695	241	-	3.78	0.000269153	0.00301995	3.78	cds	ENSMUSG00000067851	ENSMUST00000131556	protein_coding
Arfgef1	1	10214189	10214250	peak_694	62	-	2.31	0.0204174	0.115878	2.31	cds	ENSMUSG00000067851	ENSMUST00000131556	protein_coding
Arfgef1	1	10209617	10213169	peak_693	3553	-	1.86	0.000588844	0.0060256	1.86	cds	ENSMUSG00000067851	ENSMUST00000131556	protein_coding
Arfgef1	1	10199780	10209498	peak_692	9719	-	3	3.8e-07	7.08e-06	3	cds	ENSMUSG00000067851	ENSMUST00000131556	protein_coding
Jph1	1	17004195	17091795	peak_711	87601	-	7.49	1.26e-31	1e-29	7.49	cds	ENSMUSG00000042686	ENSMUST00000038382	protein_coding
Arfgef1	1	10184127	10189561	peak_691	5435	-	4.6	5.01e-15	1.58e-13	4.6	cds	ENSMUSG00000067851	ENSMUST00000131556	protein_coding
Tram2	1	20996807	20996927	peak_712	121	-	5.66	0.0380189	0.184927	5.66	utr3	ENSMUSG00000041779	ENSMUST00000037998	protein_coding
Rims1	1	22287570	22287811	peak_714	242	-	10.5	0.000912011	0.00870964	10.5	utr3	ENSMUSG00000041670	ENSMUST00000164877	protein_coding
Fam135a	1	24098691	24100333	peak_732	1643	-	7.33	0.000114815	0.00141254	7.33	utr5	ENSMUSG00000026153	ENSMUST00000027337	protein_coding
Rab3gap1	1	127874115	127901685	peak_367	27571	+	4.66	0.00251189	0.0213796	4.66	cds	ENSMUSG00000036104	ENSMUST00000212506	protein_coding
Fam135a	1	24030892	24067919	peak_731	37028	-	6.99	9.12e-06	0.000138038	6.99	cds	ENSMUSG00000026153	ENSMUST00000027337	protein_coding
Fam135a	1	24029840	24030833	peak_730	994	-	14.3	6.46e-09	1.45e-07	14.3	cds	ENSMUSG00000026153	ENSMUST00000027337	protein_coding
Fam135a	1	24028223	24029362	peak_729	1140	-	10.2	1e-97	3.16e-95	10.2	cds	ENSMUSG00000026153	ENSMUST00000187752	protein_coding
Fam135a	1	24024287	24026733	peak_728	2447	-	5	0.00501187	0.0380189	5	cds	ENSMUSG00000026153	ENSMUST00000027337	protein_coding
Fam135a	1	24012320	24021961	peak_727	9642	-	6.16	1.66e-09	3.98e-08	6.16	cds	ENSMUSG00000026153	ENSMUST00000187619	protein_coding
Smap1	1	23859054	23891974	peak_726	32921	-	2.37	2e-28	1.58e-26	2.37	cds	ENSMUSG00000026155	ENSMUST00000027339	protein_coding
Smap1	1	23846485	23848364	peak_725	1880	-	2.39	0.000436516	0.00467735	2.39	cds	ENSMUSG00000026155	ENSMUST00000027339	protein_coding
Ogfrl1	1	23369973	23370123	peak_724	151	-	2.7	0.00138038	0.0125893	2.7	cds	ENSMUSG00000026158	ENSMUST00000027343	protein_coding
Gm6420	1	23256225	23256406	peak_723	182	-	15.1	8.91e-10	2.24e-08	15.1	npExon	ENSMUSG00000102766	ENSMUST00000195365	TEC
Rims1	1	22630424	22726994	peak_722	96571	-	2.87	0.0218776	0.12331	2.87	cds	ENSMUSG00000041670	ENSMUST00000081544	protein_coding
Rims1	1	22533401	22533522	peak_721	122	-	1.84	0.0144544	0.0891251	1.84	cds	ENSMUSG00000041670	ENSMUST00000097808	protein_coding
Rims1	1	22479507	22483193	peak_720	3687	-	3.58	0.0239883	0.132434	3.58	cds	ENSMUSG00000041670	ENSMUST00000081544	protein_coding
Rims1	1	22425903	22432789	peak_719	6887	-	6.66	0.0030903	0.025704	6.66	cds	ENSMUSG00000041670	ENSMUST00000081544	protein_coding
Rims1	1	22397486	22398701	peak_718	1216	-	2.97	0.000112202	0.00138038	2.97	cds	ENSMUSG00000041670	ENSMUST00000185942	protein_coding
Rims1	1	22296872	22315788	peak_717	18917	-	6.75	0.000489779	0.00512861	6.75	cds	ENSMUSG00000041670	ENSMUST00000081544	protein_coding
Rims1	1	22290129	22290190	peak_716	62	-	6	0.0295121	0.153815	6	cds	ENSMUSG00000041670	ENSMUST00000081544	protein_coding
Rims1	1	22288110	22288411	peak_715	302	-	4.06	3.16e-12	1e-10	4.06	utr3	ENSMUSG00000041670	ENSMUST00000164877	protein_coding
Tram2	1	21000516	21000726	peak_713	211	-	9.16	0.0025704	0.0218776	9.16	utr3	ENSMUSG00000041779	ENSMUST00000037998	protein_coding
Eprs	1	185407106	185407732	peak_643	627	+	2.03	2e-14	7.94e-13	2.03	cds	ENSMUSG00000026615	ENSMUST00000046514	protein_coding
Arfgef1	1	10173323	10184038	peak_690	10716	-	3.58	1.86e-06	3.09e-05	3.58	cds	ENSMUSG00000067851	ENSMUST00000131556	protein_coding
Arfgef1	1	10159696	10160013	peak_688	318	-	1.83	0.00691831	0.0489779	1.83	cds	ENSMUSG00000067851	ENSMUST00000088615	protein_coding
Ints7	1	191610433	191611880	peak_663	1448	+	2.54	0.0467735	0.215774	2.54	cds	ENSMUSG00000037461	ENSMUST00000045450	protein_coding
Ints7	1	191596290	191602279	peak_662	5990	+	4.14	2.24e-06	3.72e-05	4.14	cds	ENSMUSG00000037461	ENSMUST00000045450	protein_coding
Nsl1	1	191086054	191086474	peak_661	421	+	13.2	0.000104713	0.00128825	13.2	utr3	ENSMUSG00000062510	ENSMUST00000078259	protein_coding
Nsl1	1	191084256	191084377	peak_660	122	+	5.66	0.0380189	0.184927	5.66	utr3	ENSMUSG00000062510	ENSMUST00000078259	protein_coding
Nsl1	1	191083657	191083778	peak_659	122	+	6	0.0295121	0.153815	6	utr3	ENSMUSG00000062510	ENSMUST00000078259	protein_coding
Nsl1	1	191076937	191082310	peak_658	5374	+	7.16	0.0123027	0.0776247	7.16	cds	ENSMUSG00000062510	ENSMUST00000078259	protein_coding
Nsl1	1	191063131	191070099	peak_657	6969	+	6.38	3.63e-05	0.00047863	6.38	cds	ENSMUSG00000062510	ENSMUST00000139340	protein_coding
Angel2	1	190946005	190946185	peak_656	181	+	6.83	0.0158489	0.0954993	6.83	utr3	ENSMUSG00000026634	ENSMUST00000066632	protein_coding
Angel2	1	190945497	190945857	peak_655	361	+	9.16	0.0025704	0.0218776	9.16	utr3	ENSMUSG00000026634	ENSMUST00000066632	protein_coding
Angel2	1	190945258	190945439	peak_654	182	+	6.66	0.0177828	0.105439	6.66	utr3	ENSMUSG00000026634	ENSMUST00000066632	protein_coding
Gm37422	1	189883367	189883458	peak_653	92	+	6.5	0.0204174	0.115878	6.5	npExon	ENSMUSG00000104435	ENSMUST00000193794	antisense
Gm37422	1	189882531	189883129	peak_652	599	+	15.3	1.78e-05	0.000251189	15.3	npExon	ENSMUSG00000104435	ENSMUST00000193794	antisense
Ptpn14	1	189870289	189870499	peak_651	211	+	5.33	0.0102329	0.0676083	5.33	utr3	ENSMUSG00000026604	ENSMUST00000097442	protein_coding
Ptpn14	1	189851384	189855042	peak_650	3659	+	2.51	0.00123027	0.0114815	2.51	cds	ENSMUSG00000026604	ENSMUST00000097442	protein_coding
Ptpn14	1	189850426	189850487	peak_649	62	+	3.28	0.0229087	0.127057	3.28	cds	ENSMUSG00000026604	ENSMUST00000027898	protein_coding
Gpatch2	1	187349876	187350027	peak_648	152	+	7.16	0.0123027	0.0776247	7.16	utr3	ENSMUSG00000039210	ENSMUST00000065573	protein_coding
Gpatch2	1	187322346	187341569	peak_647	19224	+	3.11	0.030903	0.159956	3.11	cds	ENSMUSG00000039210	ENSMUST00000065573	protein_coding
Gpatch2	1	187225531	187233190	peak_646	7660	+	3.98	1e-37	1e-35	3.98	cds	ENSMUSG00000039210	ENSMUST00000160471	protein_coding
Eprs	1	185418275	185424339	peak_645	6065	+	1.98	2.57e-05	0.000354813	1.98	cds	ENSMUSG00000026615	ENSMUST00000046514	protein_coding
Ints7	1	191621328	191621478	peak_665	151	+	7.16	0.0123027	0.0776247	7.16	cds	ENSMUSG00000037461	ENSMUST00000045450	protein_coding
Arfgef1	1	10160863	10173145	peak_689	12283	-	2.55	0.000154882	0.00186209	2.55	cds	ENSMUSG00000067851	ENSMUST00000088615	protein_coding
Gm37349	1	191597676	191598270	peak_666	595	+	30.8	7.94e-17	3.98e-15	30.8	npExon	ENSMUSG00000102970	ENSMUST00000194205	TEC
Lpgat1	1	191760077	191763644	peak_668	3568	+	2.86	0.000301995	0.00338844	2.86	cds	ENSMUSG00000026623	ENSMUST00000110855	protein_coding
Arfgef1	1	10154382	10158040	peak_687	3659	-	4.83	0.00323594	0.0263027	4.83	cds	ENSMUSG00000067851	ENSMUST00000088615	protein_coding
Arfgef1	1	10141631	10142630	peak_686	1000	-	8.49	0.00436516	0.0338844	8.49	cds	ENSMUSG00000067851	ENSMUST00000088615	protein_coding
Arfgef1	1	10138558	10138739	peak_685	182	-	2.66	0.01	0.0676083	2.66	utr3	ENSMUSG00000067851	ENSMUST00000088615	protein_coding
Vcpip1	1	9748321	9748382	peak_684	62	-	1.7	0.0354813	0.176604	1.7	utr5	ENSMUSG00000045210	ENSMUST00000057438	protein_coding
Vcpip1	1	9746041	9746222	peak_683	182	-	1.74	0.00446684	0.0346737	1.74	cds	ENSMUSG00000045210	ENSMUST00000057438	protein_coding
Vcpip1	1	9724620	9724681	peak_682	62	-	1.68	0.0346737	0.175388	1.68	cds	ENSMUSG00000045210	ENSMUST00000057438	protein_coding
Mybl1	1	9672550	9673174	peak_681	625	-	5.5	0.042658	0.201837	5.5	cds	ENSMUSG00000025912	ENSMUST00000115468	protein_coding
4732440D04Rik	1	6214265	6214443	peak_680	179	-	7.49	0.00954993	0.0645654	7.49	npExon	ENSMUSG00000090031	ENSMUST00000159618	antisense
Slc30a1	1	191907575	191909053	peak_679	1479	+	3.37	0.00363078	0.0295121	3.37	cds	ENSMUSG00000037434	ENSMUST00000044954	protein_coding
Nek2	1	191831496	191831736	peak_678	241	+	2.24	0.000912011	0.00891251	2.24	utr3	ENSMUSG00000026622	ENSMUST00000027931	protein_coding
Nek2	1	191827198	191827288	peak_677	91	+	1.35	0.0263027	0.140605	1.35	cds	ENSMUSG00000026622	ENSMUST00000027931	protein_coding
Nek2	1	191822356	191822544	peak_676	189	+	1.8	0.0380189	0.18578	1.8	cds	ENSMUSG00000026622	ENSMUST00000027931	protein_coding
Nek2	1	191821503	191822237	peak_675	735	+	1.47	0.00154882	0.0138038	1.47	cds	ENSMUSG00000026622	ENSMUST00000027931	protein_coding
Lpgat1	1	191783597	191783687	peak_674	91	+	5.5	0.042658	0.201837	5.5	utr3	ENSMUSG00000026623	ENSMUST00000110855	protein_coding
Lpgat1	1	191781923	191782342	peak_673	420	+	15.3	1e-12	3.16e-11	15.3	utr3	ENSMUSG00000026623	ENSMUST00000110855	protein_coding
Lpgat1	1	191781415	191781625	peak_672	211	+	9.49	0.00199526	0.017378	9.49	utr3	ENSMUSG00000026623	ENSMUST00000110855	protein_coding
Lpgat1	1	191780608	191781326	peak_671	719	+	21.7	2e-42	2.51e-40	21.7	utr3	ENSMUSG00000026623	ENSMUST00000110855	protein_coding
Lpgat1	1	191779891	191780370	peak_670	480	+	9.6	1.02e-09	2.51e-08	9.6	utr3	ENSMUSG00000026623	ENSMUST00000110855	protein_coding
Lpgat1	1	191778546	191778906	peak_669	361	+	4.05	6.31e-05	0.000794328	4.05	utr3	ENSMUSG00000026623	ENSMUST00000110856	protein_coding
Lpgat1	1	191718584	191756013	peak_667	37430	+	5.25	5.01e-06	7.76e-05	5.25	cds	ENSMUSG00000026623	ENSMUST00000110856	protein_coding
Kifap3	1	163916659	163916780	peak_551	122	+	6.33	0.0229087	0.12735	6.33	utr3	ENSMUSG00000026585	ENSMUST00000027877	protein_coding
Ints7	1	191613736	191617872	peak_664	4137	+	5.83	5.62e-07	1e-05	5.83	cds	ENSMUSG00000037461	ENSMUST00000045450	protein_coding
Vamp4	1	162571232	162589533	peak_549	18302	+	13.2	4.07e-05	0.000537032	13.2	cds	ENSMUSG00000026696	ENSMUST00000135241	protein_coding
Adipor1	1	134431129	134431678	peak_434	550	+	4.46	3.63e-05	0.000489779	4.46	cds	ENSMUSG00000026457	ENSMUST00000112237	protein_coding
Adipor1	1	134415915	134424893	peak_433	8979	+	4.4	2e-13	6.31e-12	4.4	cds	ENSMUSG00000026457	ENSMUST00000112237	protein_coding
Cyb5r1	1	134408410	134410508	peak_432	2099	+	2.12	0.0281838	0.149968	2.12	cds	ENSMUSG00000026456	ENSMUST00000027726	protein_coding
Etnk2	1	133379558	133379619	peak_431	62	+	6	0.0295121	0.153815	6	utr3	ENSMUSG00000070644	ENSMUST00000129213	protein_coding
Plekha6	1	133299992	133300621	peak_430	630	+	6.97	2.51e-20	1.58e-18	6.97	utr3	ENSMUSG00000041757	ENSMUST00000105082	protein_coding
Plekha6	1	133293842	133294013	peak_429	172	+	6.5	0.0204174	0.115878	6.5	cds	ENSMUSG00000041757	ENSMUST00000186917	protein_coding
Plekha6	1	133287571	133292427	peak_428	4857	+	8.16	0.00501187	0.0380189	8.16	cds	ENSMUSG00000041757	ENSMUST00000186917	protein_coding
Plekha6	1	133283271	133284935	peak_427	1665	+	4.25	0.018197	0.105439	4.25	cds	ENSMUSG00000041757	ENSMUST00000189598	protein_coding
Plekha6	1	133282118	133282179	peak_426	62	+	3.58	0.0436516	0.205116	3.58	cds	ENSMUSG00000041757	ENSMUST00000189598	protein_coding
Ppp1r15b	1	133139543	133139783	peak_425	241	+	10.5	0.000912011	0.00870964	10.5	utr3	ENSMUSG00000046062	ENSMUST00000052529	protein_coding
Ppp1r15b	1	133138227	133139304	peak_424	1078	+	30.8	2e-11	6.46e-10	30.8	utr3	ENSMUSG00000046062	ENSMUST00000052529	protein_coding
Ppp1r15b	1	133137150	133137630	peak_423	481	+	13.5	3.16e-19	1.58e-17	13.5	utr3	ENSMUSG00000046062	ENSMUST00000052529	protein_coding
Ppp1r15b	1	133133565	133136822	peak_422	3258	+	1.85	0.00218776	0.0186209	1.85	cds	ENSMUSG00000046062	ENSMUST00000052529	protein_coding
Ppp1r15b	1	133132488	133133147	peak_421	660	+	2.67	3.72e-10	9.77e-09	2.67	cds	ENSMUSG00000046062	ENSMUST00000052529	protein_coding
Pik3c2b	1	133108327	133108597	peak_420	271	+	20.5	2.45e-07	4.57e-06	20.5	utr3	ENSMUSG00000026447	ENSMUST00000077730	protein_coding
Pik3c2b	1	133106709	133106890	peak_419	182	+	7.49	0.00954993	0.0645654	7.49	utr3	ENSMUSG00000026447	ENSMUST00000077730	protein_coding
Pik3c2b	1	133103844	133106081	peak_418	2238	+	11.5	0.00040738	0.00436516	11.5	cds	ENSMUSG00000026447	ENSMUST00000077730	protein_coding
Pik3c2b	1	133103358	133103419	peak_417	62	+	3.75	0.0354813	0.175388	3.75	cds	ENSMUSG00000026447	ENSMUST00000077730	protein_coding
Pik3c2b	1	133100876	133102315	peak_416	1440	+	7.16	0.0123027	0.0776247	7.16	cds	ENSMUSG00000026447	ENSMUST00000077730	protein_coding
Klhl12	1	134467751	134472427	peak_435	4677	+	1.58	0.0239883	0.132434	1.58	cds	ENSMUSG00000026455	ENSMUST00000116528	protein_coding
Pik3c2b	1	133093672	133099272	peak_415	5601	+	11.7	6.46e-05	0.000831764	11.7	cds	ENSMUSG00000026447	ENSMUST00000077730	protein_coding
Klhl12	1	134475880	134483784	peak_436	7905	+	1.92	0.0363078	0.179061	1.92	cds	ENSMUSG00000026455	ENSMUST00000116528	protein_coding
Klhl12	1	134490028	134490209	peak_438	182	+	2.57	0.0025704	0.0218776	2.57	utr3	ENSMUSG00000026455	ENSMUST00000116528	protein_coding
Kif21b	1	136176648	136176829	peak_457	182	+	6.83	0.0158489	0.0954993	6.83	utr3	ENSMUSG00000041642	ENSMUST00000075164	protein_coding
Kif21b	1	136176198	136176469	peak_456	272	+	9.33	0.00229087	0.0194984	9.33	utr3	ENSMUSG00000041642	ENSMUST00000075164	protein_coding
Kif21b	1	136175928	136175989	peak_455	62	+	5.5	0.042658	0.201837	5.5	utr3	ENSMUSG00000041642	ENSMUST00000075164	protein_coding
Kif21b	1	136175569	136175690	peak_454	122	+	7.33	0.0107152	0.0707946	7.33	utr3	ENSMUSG00000041642	ENSMUST00000075164	protein_coding
Kif21b	1	136172233	136174131	peak_453	1899	+	9.66	0.0017378	0.0154882	9.66	cds	ENSMUSG00000041642	ENSMUST00000130864	nonsense_mediated_decay
Kif21b	1	136159421	136160326	peak_452	906	+	2.32	5.37e-07	9.55e-06	2.32	cds	ENSMUSG00000041642	ENSMUST00000130864	nonsense_mediated_decay
Kif21b	1	136148678	136158348	peak_451	9671	+	3.31	2.51e-60	5.01e-58	3.31	cds	ENSMUSG00000041642	ENSMUST00000130864	nonsense_mediated_decay
Kif21b	1	136131748	136145193	peak_450	13446	+	9.99	0.000489779	0.00512861	9.99	cds	ENSMUSG00000041642	ENSMUST00000130864	nonsense_mediated_decay
Lmod1	1	135363893	135364223	peak_449	331	+	10.7	0.000794328	0.00776247	10.7	cds	ENSMUSG00000048096	ENSMUST00000059352	protein_coding
Gm28892	1	134837832	134838161	peak_448	330	+	8.27	3.31e-09	7.76e-08	8.27	npExon	ENSMUSG00000101168	ENSMUST00000188123	antisense
Gm28892	1	134835772	134837773	peak_447	2002	+	4.03	1.58e-11	4.79e-10	4.03	npExon	ENSMUSG00000101168	ENSMUST00000188123	antisense
Syt2	1	134751950	134752071	peak_446	122	+	6.66	0.0177828	0.105439	6.66	utr3	ENSMUSG00000026452	ENSMUST00000121990	protein_coding
Syt2	1	134749884	134749975	peak_445	92	+	6.33	0.0229087	0.12735	6.33	utr3	ENSMUSG00000026452	ENSMUST00000121990	protein_coding
Syt2	1	134744113	134745847	peak_444	1735	+	11.2	0.000524807	0.00549541	11.2	cds	ENSMUSG00000026452	ENSMUST00000188842	protein_coding
Kdm5b	1	134634895	134634956	peak_443	62	+	5.83	0.0331131	0.169044	5.83	utr3	ENSMUSG00000042207	ENSMUST00000047714	protein_coding
Kdm5b	1	134633846	134634237	peak_442	392	+	13	2.45e-05	0.000346737	13	utr3	ENSMUSG00000042207	ENSMUST00000047714	protein_coding
Kdm5b	1	134628751	134630612	peak_441	1862	+	1.52	0.00204174	0.0177828	1.52	cds	ENSMUSG00000042207	ENSMUST00000112198	protein_coding
Kdm5b	1	134620915	134624774	peak_440	3860	+	2.5	1.58e-12	5.01e-11	2.5	cds	ENSMUSG00000042207	ENSMUST00000112198	protein_coding
Kdm5b	1	134595849	134599112	peak_439	3264	+	2.19	3.72e-08	7.76e-07	2.19	cds	ENSMUSG00000042207	ENSMUST00000112198	protein_coding
Klhl12	1	134487013	134487729	peak_437	717	+	5.33	0.000354813	0.00389045	5.33	cds	ENSMUSG00000026455	ENSMUST00000116528	protein_coding
Pik3c2b	1	133079814	133084970	peak_414	5157	+	9.33	0.00229087	0.0194984	9.33	cds	ENSMUSG00000026447	ENSMUST00000077730	protein_coding
Pik3c2b	1	133077348	133077468	peak_413	121	+	7.16	0.0123027	0.0776247	7.16	cds	ENSMUSG00000026447	ENSMUST00000077730	protein_coding
Pik3c2b	1	133071641	133074520	peak_412	2880	+	6.16	0.0263027	0.140281	6.16	cds	ENSMUSG00000026447	ENSMUST00000077730	protein_coding
Fam72a	1	131528139	131528258	peak_386	120	+	6.5	0.0204174	0.115878	6.5	utr5	ENSMUSG00000055184	ENSMUST00000068613	protein_coding
Eif2d	1	131179027	131179118	peak_385	92	+	5.83	0.0331131	0.169044	5.83	utr3	ENSMUSG00000026427	ENSMUST00000068791	protein_coding
Yod1	1	130719216	130719367	peak_384	152	+	7.49	0.00954993	0.0645654	7.49	cds	ENSMUSG00000046404	ENSMUST00000049813	protein_coding
Ubxn4	1	128278272	128278482	peak_383	211	+	7.49	0.00954993	0.0645654	7.49	utr3	ENSMUSG00000026353	ENSMUST00000027592	protein_coding
Ubxn4	1	128274947	128277438	peak_382	2492	+	8.16	7.94e-11	2.04e-09	8.16	cds	ENSMUSG00000026353	ENSMUST00000027592	protein_coding
Ubxn4	1	128252281	128269952	peak_381	17672	+	2.63	7.94e-89	2.51e-86	2.63	cds	ENSMUSG00000026353	ENSMUST00000190736	protein_coding
Ubxn4	1	128244303	128252222	peak_380	7920	+	1.41	0.0112202	0.074131	1.41	cds	ENSMUSG00000026353	ENSMUST00000027592	protein_coding
R3hdm1	1	128237107	128237288	peak_379	182	+	6.66	0.0177828	0.105439	6.66	utr3	ENSMUSG00000056211	ENSMUST00000036288	protein_coding
R3hdm1	1	128236719	128236989	peak_378	271	+	6.33	0.0229087	0.12735	6.33	cds	ENSMUSG00000056211	ENSMUST00000036288	protein_coding
R3hdm1	1	128216449	128236660	peak_377	20212	+	8.7	1.26e-12	3.98e-11	8.7	cds	ENSMUSG00000056211	ENSMUST00000036288	protein_coding
R3hdm1	1	128184641	128187313	peak_376	2673	+	35	1e-12	3.98e-11	35	cds	ENSMUSG00000056211	ENSMUST00000187900	protein_coding
R3hdm1	1	128151869	128182067	peak_375	30199	+	5.44	6.31e-93	2e-90	5.44	cds	ENSMUSG00000056211	ENSMUST00000187900	protein_coding
Gm28800	1	127966106	127966794	peak_374	689	+	16.8	2.51e-27	2e-25	16.8	npExon	ENSMUSG00000099760	ENSMUST00000186230	antisense
Gm28800	1	127963474	127963535	peak_373	62	+	5.5	0.042658	0.201837	5.5	npExon	ENSMUSG00000099760	ENSMUST00000186230	antisense
Rab3gap1	1	127943181	127943421	peak_372	241	+	8.99	0.00295121	0.0245471	8.99	utr3	ENSMUSG00000036104	ENSMUST00000037649	protein_coding
Rab3gap1	1	127942525	127942735	peak_371	211	+	7.49	0.00954993	0.0645654	7.49	cds	ENSMUSG00000036104	ENSMUST00000212506	protein_coding
Vamp4	1	162597772	162597892	peak_550	121	+	6	0.0295121	0.153815	6	utr3	ENSMUSG00000026696	ENSMUST00000050010	protein_coding
Rab3gap1	1	127938668	127942467	peak_370	3800	+	4.33	0.00354813	0.0288403	4.33	cds	ENSMUSG00000036104	ENSMUST00000212506	protein_coding
Rab3gap1	1	127937413	127937474	peak_369	62	+	1.64	0.047863	0.220293	1.64	cds	ENSMUSG00000036104	ENSMUST00000212506	protein_coding
Slc41a1	1	131846980	131847070	peak_387	91	+	4.5	0.0436516	0.205116	4.5	utr3	ENSMUSG00000013275	ENSMUST00000086559	protein_coding
Nucks1	1	131910653	131931260	peak_388	20608	+	4.07	7.94e-66	1.58e-63	4.07	cds	ENSMUSG00000026434	ENSMUST00000062264	protein_coding
Nucks1	1	131934523	131934914	peak_389	392	+	12.5	6.03e-08	1.23e-06	12.5	utr3	ENSMUSG00000026434	ENSMUST00000062264	protein_coding
Gm38067	1	131915632	131916439	peak_390	808	+	30	7.94e-11	2.19e-09	30	npExon	ENSMUSG00000103569	ENSMUST00000192346	TEC
Pik3c2b	1	133066866	133071219	peak_411	4354	+	6.33	0.0147911	0.0912011	6.33	cds	ENSMUSG00000026447	ENSMUST00000077730	protein_coding
Rbbp5	1	132504249	132504340	peak_410	92	+	5.33	0.047863	0.220293	5.33	utr3	ENSMUSG00000026439	ENSMUST00000190825	protein_coding
Rbbp5	1	132504009	132504160	peak_409	152	+	6.33	0.0128825	0.0812831	6.33	utr3	ENSMUSG00000026439	ENSMUST00000190825	protein_coding
Rbbp5	1	132503829	132503950	peak_408	122	+	1.89	0.025704	0.140281	1.89	utr3	ENSMUSG00000026439	ENSMUST00000187505	protein_coding
Rbbp5	1	132496253	132503770	peak_407	7518	+	2.36	0.000346737	0.00371535	2.36	cds	ENSMUSG00000026439	ENSMUST00000027700	protein_coding
Rbbp5	1	132493816	132494053	peak_406	238	+	1.82	0.00537032	0.0398107	1.82	cds	ENSMUSG00000026439	ENSMUST00000027700	protein_coding
Dstyk	1	132465220	132465371	peak_404	152	+	6	0.0295121	0.153815	6	utr3	ENSMUSG00000042046	ENSMUST00000045110	protein_coding
Dstyk	1	132465011	132465161	peak_403	151	+	6.33	0.0229087	0.12735	6.33	utr3	ENSMUSG00000042046	ENSMUST00000045110	protein_coding
Dstyk	1	132464621	132464802	peak_402	182	+	4.08	0.0223872	0.126474	4.08	utr3	ENSMUSG00000042046	ENSMUST00000045110	protein_coding
Kif21b	1	136176978	136177159	peak_458	182	+	3.41	0.0323594	0.164437	3.41	utr3	ENSMUSG00000041642	ENSMUST00000075164	protein_coding
Dstyk	1	132463783	132463934	peak_401	152	+	5.66	0.0316228	0.162555	5.66	utr3	ENSMUSG00000042046	ENSMUST00000045110	protein_coding
Dstyk	1	132458391	132463335	peak_399	4945	+	9.58	6.31e-06	9.55e-05	9.58	cds	ENSMUSG00000042046	ENSMUST00000045110	protein_coding
Dstyk	1	132417764	132434202	peak_398	16439	+	8.49	0.00436516	0.0338844	8.49	cds	ENSMUSG00000042046	ENSMUST00000188389	protein_coding
Gm37120	1	132107124	132107275	peak_397	152	+	7.66	0.00831764	0.057544	7.66	npExon	ENSMUSG00000103966	ENSMUST00000193350	TEC
Elk4	1	132026088	132026328	peak_396	241	+	6	0.0295121	0.153815	6	utr3	ENSMUSG00000026436	ENSMUST00000086556	protein_coding
Elk4	1	132025818	132026029	peak_395	212	+	7.49	0.00954993	0.0645654	7.49	utr3	ENSMUSG00000026436	ENSMUST00000086556	protein_coding
Elk4	1	132025489	132025700	peak_394	212	+	7.83	0.0074131	0.0524807	7.83	utr3	ENSMUSG00000026436	ENSMUST00000086556	protein_coding
Elk4	1	132023903	132024951	peak_393	1049	+	16.5	2.51e-13	1e-11	16.5	utr3	ENSMUSG00000026436	ENSMUST00000086556	protein_coding
Elk4	1	132018211	132018452	peak_392	242	+	11.7	0.000354813	0.00380189	11.7	cds	ENSMUSG00000026436	ENSMUST00000147218	nonsense_mediated_decay
Elk4	1	132008920	132014590	peak_391	5671	+	6	0.00316228	0.025704	6	cds	ENSMUSG00000026436	ENSMUST00000027696	protein_coding
Dstyk	1	132463454	132463544	peak_400	91	+	5.66	0.0380189	0.184927	5.66	cds	ENSMUSG00000042046	ENSMUST00000188389	protein_coding
Gm26781	1	136273815	136274052	peak_459	238	+	5.5	0.00537032	0.0398107	5.5	npExon	ENSMUSG00000097433	ENSMUST00000181385	antisense
Dstyk	1	132465849	132465970	peak_405	122	+	4.22	0.00363078	0.0288403	4.22	utr3	ENSMUSG00000042046	ENSMUST00000045110	protein_coding
Kif14	1	136476401	136502654	peak_461	26254	+	4.44	2e-48	2.51e-46	4.44	cds	ENSMUSG00000041498	ENSMUST00000047817	protein_coding
Abl2	1	156646327	156646568	peak_524	242	+	6.58	0.000630957	0.00645654	6.58	utr3	ENSMUSG00000026596	ENSMUST00000166172	protein_coding
Abl2	1	156645787	156645908	peak_523	122	+	6.16	0.0263027	0.140281	6.16	utr3	ENSMUSG00000026596	ENSMUST00000166172	protein_coding
Abl2	1	156644497	156644738	peak_522	242	+	2.96	0.00954993	0.0645654	2.96	utr3	ENSMUSG00000026596	ENSMUST00000166172	protein_coding
Abl2	1	156642548	156643449	peak_521	902	+	13.2	2.51e-15	1e-13	13.2	cds	ENSMUSG00000026596	ENSMUST00000166172	protein_coding
Abl2	1	156642428	156642489	peak_520	62	+	6.66	0.0177828	0.105439	6.66	cds	ENSMUSG00000026596	ENSMUST00000166172	protein_coding
Abl2	1	156641738	156642309	peak_519	572	+	6.33	0.00234423	0.0199526	6.33	cds	ENSMUSG00000026596	ENSMUST00000166172	protein_coding
Abl2	1	156625517	156633106	peak_518	7590	+	2.15	1.78e-07	3.39e-06	2.15	cds	ENSMUSG00000026596	ENSMUST00000027888	protein_coding
Abl2	1	156558815	156559026	peak_517	212	+	2.06	1.7e-08	3.72e-07	2.06	utr5	ENSMUSG00000026596	ENSMUST00000173929	protein_coding
Tor1aip2	1	156066228	156067036	peak_516	809	+	9.99	1.48e-05	0.000213796	9.99	utr3	ENSMUSG00000050565	ENSMUST00000060404	protein_coding
Tor1aip2	1	156059435	156064733	peak_515	5299	+	14.8	6.76e-07	1.2e-05	14.8	cds	ENSMUSG00000050565	ENSMUST00000060404	protein_coding
Tor1aip2	1	156035851	156036091	peak_514	241	+	1.66	9.55e-05	0.0011749	1.66	utr5	ENSMUSG00000050565	ENSMUST00000111757	protein_coding
Stx6	1	155204839	155205109	peak_513	271	+	10.3	0.00102329	0.00977237	10.3	utr3	ENSMUSG00000026470	ENSMUST00000027743	protein_coding
Gm37669	1	153444123	153444271	peak_512	149	+	6.99	0.0138038	0.0870964	6.99	npExon	ENSMUSG00000103543	ENSMUST00000192184	TEC
Gm37669	1	153443480	153443861	peak_511	382	+	46.6	2e-18	1e-16	46.6	npExon	ENSMUSG00000103543	ENSMUST00000192184	TEC
Shcbp1l	1	153447771	153447832	peak_510	62	+	2.58	0.042658	0.201837	2.58	cds	ENSMUSG00000042708	ENSMUST00000042373	protein_coding
Shcbp1l	1	153425191	153437594	peak_509	12404	+	5.77	2.51e-11	7.59e-10	5.77	cds	ENSMUSG00000042708	ENSMUST00000136614	nonsense_mediated_decay
Ncf2	1	152831652	152833836	peak_508	2185	+	5.66	0.0380189	0.184927	5.66	cds	ENSMUSG00000026480	ENSMUST00000186568	protein_coding
Edem3	1	151820283	151820553	peak_507	271	+	9.16	0.0025704	0.0218776	9.16	utr3	ENSMUSG00000043019	ENSMUST00000059498	protein_coding
Edem3	1	151818336	151818726	peak_506	391	+	3.04	0.000812831	0.00812831	3.04	cds	ENSMUSG00000043019	ENSMUST00000187951	protein_coding
Abl2	1	156647857	156648158	peak_525	302	+	9.99	8.91e-05	0.00112202	9.99	utr3	ENSMUSG00000026596	ENSMUST00000166172	protein_coding
Abl2	1	156648307	156648548	peak_526	242	+	8.99	0.00295121	0.0245471	8.99	utr3	ENSMUSG00000026596	ENSMUST00000166172	protein_coding
Gm38043	1	156587470	156587650	peak_527	181	+	6.33	0.0229087	0.12735	6.33	npExon	ENSMUSG00000104293	ENSMUST00000195501	TEC
Rfwd2	1	159232772	159268158	peak_529	35387	+	7.83	2.09e-07	3.98e-06	7.83	cds	ENSMUSG00000040782	ENSMUST00000192215	protein_coding
Ankrd45	1	161142839	161151144	peak_547	8306	+	9.49	0.00199526	0.017378	9.49	cds	ENSMUSG00000044835	ENSMUST00000052245	protein_coding
Cenpl	1	161085103	161085463	peak_546	361	+	9.16	0.0025704	0.0218776	9.16	utr3	ENSMUSG00000026708	ENSMUST00000028035	protein_coding
Kif14	1	136467934	136471426	peak_460	3493	+	7.16	2e-19	1e-17	7.16	cds	ENSMUSG00000041498	ENSMUST00000201676	nonsense_mediated_decay
Gm10176	1	162477858	162478008	peak_548	151	+	5.66	0.0199526	0.115878	5.66	npExon	ENSMUSG00000066752	ENSMUST00000159707	TEC
Cenpl	1	161072892	161074865	peak_545	1974	+	6.99	0.0138038	0.0870964	6.99	cds	ENSMUSG00000026708	ENSMUST00000028035	protein_coding
Cenpl	1	161071011	161071162	peak_544	152	+	7.16	0.00691831	0.0501187	7.16	utr5	ENSMUSG00000026708	ENSMUST00000194855	nonsense_mediated_decay
Serpinc1	1	161005474	161005714	peak_543	241	+	7.99	0.00645654	0.0467735	7.99	utr3	ENSMUSG00000026715	ENSMUST00000064725	protein_coding
Gm37653	1	160918453	160918901	peak_542	449	+	10.7	0.000794328	0.00776247	10.7	npExon	ENSMUSG00000103739	ENSMUST00000195401	TEC
Gm37052	1	160910847	160911202	peak_541	356	+	16.5	6.76e-06	0.000104713	16.5	npExon	ENSMUSG00000103343	ENSMUST00000194929	TEC
Edem3	1	151808270	151811630	peak_505	3361	+	2.22	0.00107152	0.0102329	2.22	cds	ENSMUSG00000043019	ENSMUST00000187951	protein_coding
Rc3h1	1	160974077	160974198	peak_540	122	+	5.5	0.042658	0.201837	5.5	utr3	ENSMUSG00000040423	ENSMUST00000161609	protein_coding
Rc3h1	1	160968590	160968921	peak_538	332	+	9.33	0.00229087	0.0194984	9.33	utr3	ENSMUSG00000040423	ENSMUST00000161609	protein_coding
Rc3h1	1	160963494	160967961	peak_537	4468	+	11.2	2.57e-10	6.76e-09	11.2	cds	ENSMUSG00000040423	ENSMUST00000161609	protein_coding
Rc3h1	1	160951053	160962411	peak_536	11359	+	8.49	5.01e-13	2e-11	8.49	cds	ENSMUSG00000040423	ENSMUST00000035911	protein_coding
Rc3h1	1	160946571	160950904	peak_535	4334	+	7.41	3.16e-06	5.01e-05	7.41	cds	ENSMUSG00000040423	ENSMUST00000035911	protein_coding
Rc3h1	1	160906417	160938229	peak_534	31813	+	12.7	2.57e-05	0.000354813	12.7	cds	ENSMUSG00000040423	ENSMUST00000035911	protein_coding
Gm38126	1	160758792	160758853	peak_533	62	+	5.83	0.0331131	0.169044	5.83	npExon	ENSMUSG00000104053	ENSMUST00000195297	TEC
Gm38126	1	160756970	160757180	peak_532	211	+	10.8	0.000691831	0.00691831	10.8	npExon	ENSMUSG00000104053	ENSMUST00000195297	TEC
Mrps14	1	160201960	160202080	peak_531	121	+	6.33	0.0229087	0.12735	6.33	utr3	ENSMUSG00000058267	ENSMUST00000135680	protein_coding
Gm37115	1	159237568	159237629	peak_530	62	+	5.5	0.042658	0.201837	5.5	npExon	ENSMUSG00000103572	ENSMUST00000193750	TEC
Rc3h1	1	160970719	160970870	peak_539	152	+	5.83	0.0331131	0.169044	5.83	utr3	ENSMUSG00000040423	ENSMUST00000161609	protein_coding
Edem3	1	151796896	151804697	peak_504	7802	+	4	0.0251189	0.137721	4	cds	ENSMUSG00000043019	ENSMUST00000187951	protein_coding
Angptl1	1	156838591	156838921	peak_528	331	+	7.66	2.63e-06	4.27e-05	7.66	utr5	ENSMUSG00000033544	ENSMUST00000027885	protein_coding
Zfp281	1	136627390	136627959	peak_465	570	+	10.8	1.23e-09	3.02e-08	10.8	cds	ENSMUSG00000041483	ENSMUST00000112046	protein_coding
Aspm	1	139455071	139455162	peak_480	92	+	1.7	0.0354813	0.176604	1.7	cds	ENSMUSG00000033952	ENSMUST00000053364	protein_coding
Zbtb41	1	139450004	139450155	peak_479	152	+	6.5	0.0204174	0.115878	6.5	utr3	ENSMUSG00000033964	ENSMUST00000039867	protein_coding
Zbtb41	1	139448415	139448596	peak_478	182	+	9.49	0.00199526	0.017378	9.49	utr3	ENSMUSG00000033964	ENSMUST00000039867	protein_coding
Zbtb41	1	139447275	139447426	peak_477	152	+	6	0.0295121	0.153815	6	cds	ENSMUSG00000033964	ENSMUST00000039867	protein_coding
Zbtb41	1	139442878	139447186	peak_476	4309	+	5.83	0.00107152	0.01	5.83	cds	ENSMUSG00000033964	ENSMUST00000039867	protein_coding
Zbtb41	1	139440387	139442819	peak_475	2433	+	1.97	0.01	0.0660693	1.97	cds	ENSMUSG00000033964	ENSMUST00000039867	protein_coding
Kif14	1	136519742	136527593	peak_463	7852	+	12	4.27e-05	0.000562341	12	cds	ENSMUSG00000041498	ENSMUST00000047817	protein_coding
Zbtb41	1	139423582	139438977	peak_474	15396	+	4.42	2.51e-57	3.98e-55	4.42	cds	ENSMUSG00000033964	ENSMUST00000039867	protein_coding
Aspm	1	139457419	139461451	peak_481	4033	+	8.49	3.98e-13	1.26e-11	8.49	cds	ENSMUSG00000033952	ENSMUST00000053364	protein_coding
Zbtb41	1	139423372	139423463	peak_473	92	+	3.05	0.0338844	0.172187	3.05	cds	ENSMUSG00000033964	ENSMUST00000039867	protein_coding
Gm37470	1	139032832	139032982	peak_471	151	+	7.33	0.0107152	0.0707946	7.33	npExon	ENSMUSG00000102157	ENSMUST00000193378	TEC
Dennd1b	1	139173439	139173739	peak_470	301	+	9.16	0.0025704	0.0218776	9.16	utr3	ENSMUSG00000056268	ENSMUST00000094505	protein_coding
Dennd1b	1	139172392	139172572	peak_469	181	+	2.83	0.0239883	0.132434	2.83	utr3	ENSMUSG00000056268	ENSMUST00000094505	protein_coding
Dennd1b	1	139171464	139171764	peak_468	301	+	9.33	0.00213796	0.0186209	9.33	utr3	ENSMUSG00000056268	ENSMUST00000094505	protein_coding
Dennd1b	1	139168842	139169760	peak_467	919	+	9.16	0.0025704	0.0218776	9.16	cds	ENSMUSG00000056268	ENSMUST00000094505	protein_coding
Dennd1b	1	139110410	139167708	peak_466	57299	+	2.95	3.16e-12	1.02e-10	2.95	cds	ENSMUSG00000056268	ENSMUST00000094505	protein_coding
Fam129a	1	151717835	151717896	peak_503	62	+	5.33	0.047863	0.220293	5.33	cds	ENSMUSG00000026483	ENSMUST00000148810	protein_coding
Zfp281	1	136625684	136626523	peak_464	840	+	2.66	0.000165959	0.00194984	2.66	cds	ENSMUSG00000041483	ENSMUST00000112046	protein_coding
Zbtb41	1	139423252	139423313	peak_472	62	+	3.78	0.00870964	0.060256	3.78	cds	ENSMUSG00000033964	ENSMUST00000039867	protein_coding
Aspm	1	139473743	139476794	peak_482	3052	+	3.03	0.00131826	0.0123027	3.03	cds	ENSMUSG00000033952	ENSMUST00000053364	protein_coding
Kif14	1	136503312	136513775	peak_462	10464	+	3.89	0.000120226	0.00144544	3.89	cds	ENSMUSG00000041498	ENSMUST00000047817	protein_coding
Aspm	1	139478285	139478616	peak_484	332	+	2.35	0.0020893	0.018197	2.35	cds	ENSMUSG00000033952	ENSMUST00000053364	protein_coding
Gm37893	1	151447562	151447741	peak_502	180	+	7.66	0.00831764	0.057544	7.66	npExon	ENSMUSG00000103928	ENSMUST00000192826	TEC
Ivns1abp	1	151363466	151364213	peak_501	748	+	9.99	0.00134896	0.0123027	9.99	utr3	ENSMUSG00000023150	ENSMUST00000097543	protein_coding
Ivns1abp	1	151362030	151363407	peak_500	1378	+	3.05	2.51e-07	4.79e-06	3.05	cds	ENSMUSG00000023150	ENSMUST00000097543	protein_coding
Ivns1abp	1	151356761	151361792	peak_499	5032	+	6	1e-26	6.31e-25	6	cds	ENSMUSG00000023150	ENSMUST00000097543	protein_coding
Ivns1abp	1	151355716	151356463	peak_498	748	+	23.6	6.31e-16	2.51e-14	23.6	cds	ENSMUSG00000023150	ENSMUST00000097543	protein_coding
Aspm	1	139477566	139478166	peak_483	601	+	2.51	5.01e-07	9.12e-06	2.51	cds	ENSMUSG00000033952	ENSMUST00000053364	protein_coding
Tpr	1	150444457	150449173	peak_496	4717	+	2.42	2.51e-17	1e-15	2.42	cds	ENSMUSG00000006005	ENSMUST00000124973	protein_coding
Tpr	1	150443340	150443401	peak_495	62	+	2.33	0.0288403	0.153815	2.33	cds	ENSMUSG00000006005	ENSMUST00000124973	protein_coding
Tpr	1	150414454	150442170	peak_494	27717	+	4.05	1e-237	1e-234	4.05	cds	ENSMUSG00000006005	ENSMUST00000151563	protein_coding
Tpr	1	150393432	150413668	peak_493	20237	+	2.69	7.94e-29	5.01e-27	2.69	cds	ENSMUSG00000006005	ENSMUST00000124973	protein_coding
Ivns1abp	1	151344506	151355597	peak_497	11092	+	10.8	1e-148	1e-145	10.8	cds	ENSMUSG00000023150	ENSMUST00000111887	protein_coding
Aspm	1	139478705	139478946	peak_485	242	+	2.09	0.0123027	0.0776247	2.09	cds	ENSMUSG00000033952	ENSMUST00000053364	protein_coding
Gm29170	1	143778356	143778893	peak_492	538	+	17	4.47e-06	7.08e-05	17	npExon	ENSMUSG00000100455	ENSMUST00000190224	sense_intronic
Glrx2	1	143745305	143745366	peak_491	62	+	6	0.0295121	0.153815	6	cds	ENSMUSG00000018196	ENSMUST00000145571	protein_coding
B3galt2	1	143651497	143651588	peak_490	92	+	6.16	0.0263027	0.140281	6.16	utr3	ENSMUSG00000033849	ENSMUST00000038252	protein_coding
B3galt2	1	143650329	143650510	peak_489	182	+	5.66	0.0380189	0.184927	5.66	utr3	ENSMUSG00000033849	ENSMUST00000038252	protein_coding
Aspm	1	139479155	139480086	peak_486	932	+	3.54	3.98e-11	1.26e-09	3.54	cds	ENSMUSG00000033952	ENSMUST00000053364	protein_coding
Aspm	1	139487336	139489992	peak_488	2657	+	2.64	0.01	0.0676083	2.64	cds	ENSMUSG00000033952	ENSMUST00000053364	protein_coding
Aspm	1	139480715	139482453	peak_487	1739	+	2.5	5.01e-11	1.45e-09	2.5	cds	ENSMUSG00000033952	ENSMUST00000053364	protein_coding
Nr4a2	2	57111950	57112281	peak_2710	332	-	9.83	0.00154882	0.0138038	9.83	cds	ENSMUSG00000026826	ENSMUST00000112629	protein_coding
Acvr1	2	58462901	58463082	peak_2711	182	-	7.99	0.00645654	0.0467735	7.99	cds	ENSMUSG00000026836	ENSMUST00000090935	protein_coding
Acvr1	2	58516225	58516286	peak_2712	62	-	2.11	0.0436516	0.204644	2.11	utr5	ENSMUSG00000026836	ENSMUST00000090935	protein_coding
Baz2b	2	59900348	59900708	peak_2713	361	-	6.66	0.0177828	0.105439	6.66	cds	ENSMUSG00000026987	ENSMUST00000112550	protein_coding
Neb	2	52298623	52298910	peak_2699	288	-	4.5	0.00724436	0.0512861	4.5	cds	ENSMUSG00000026950	ENSMUST00000075301	protein_coding
Baz2b	2	59903251	59912487	peak_2715	9237	-	4.66	1.07e-07	2.09e-06	4.66	cds	ENSMUSG00000026987	ENSMUST00000112550	protein_coding
Baz2b	2	59914028	59958474	peak_2716	44447	-	6.29	2.51e-50	3.98e-48	6.29	cds	ENSMUSG00000026987	ENSMUST00000090925	protein_coding
Baz2b	2	59960041	59962614	peak_2717	2574	-	3.23	2.63e-07	4.9e-06	3.23	cds	ENSMUSG00000026987	ENSMUST00000112550	protein_coding
Baz2b	2	59968908	59978632	peak_2718	9725	-	3.67	1.58e-40	2e-38	3.67	cds	ENSMUSG00000026987	ENSMUST00000112550	protein_coding
Cd302	2	60252404	60255072	peak_2719	2669	-	3.22	0.0251189	0.137721	3.22	cds	ENSMUSG00000060703	ENSMUST00000074606	protein_coding
Nr4a2	2	57110273	57110753	peak_2709	481	-	6.83	0.0158489	0.0954993	6.83	cds	ENSMUSG00000026826	ENSMUST00000112629	protein_coding
Baz2b	2	59901815	59903162	peak_2714	1348	-	2.83	0.011749	0.0758578	2.83	cds	ENSMUSG00000026987	ENSMUST00000112550	protein_coding
Prpf40a	2	53146159	53156800	peak_2705	10642	-	3.61	1.26e-33	1e-31	3.61	cds	ENSMUSG00000061136	ENSMUST00000076313	protein_coding
Nr4a2	2	57107757	57107998	peak_2707	242	-	7.49	0.00954993	0.0645654	7.49	utr3	ENSMUSG00000026826	ENSMUST00000112627	protein_coding
Prpf40a	2	53156919	53159563	peak_2706	2645	-	1.58	0.0194984	0.11298	1.58	cds	ENSMUSG00000061136	ENSMUST00000076313	protein_coding
Prpf40a	2	53139168	53146100	peak_2704	6933	-	2.83	5.01e-51	7.94e-49	2.83	cds	ENSMUSG00000061136	ENSMUST00000076313	protein_coding
Neb	2	52278967	52279858	peak_2696	892	-	6.16	0.0263027	0.140281	6.16	cds	ENSMUSG00000026950	ENSMUST00000075301	protein_coding
Neb	2	52286000	52287213	peak_2697	1214	-	7.49	0.00954993	0.0645654	7.49	cds	ENSMUSG00000026950	ENSMUST00000075301	protein_coding
Neb	2	52271355	52273942	peak_2695	2588	-	9.33	0.00229087	0.0194984	9.33	cds	ENSMUSG00000026950	ENSMUST00000075301	protein_coding
Neb	2	52290876	52292807	peak_2698	1932	-	9.66	0.0017378	0.0154882	9.66	cds	ENSMUSG00000026950	ENSMUST00000075301	protein_coding
Stam2	2	52739312	52739462	peak_2703	151	-	12.5	0.00018197	0.0020893	12.5	utr5	ENSMUSG00000055371	ENSMUST00000138290	protein_coding
Arl5a	2	52399596	52399837	peak_2702	242	-	8.66	1.02e-06	1.78e-05	8.66	utr3	ENSMUSG00000036093	ENSMUST00000036541	protein_coding
Neb	2	52328837	52338502	peak_2701	9666	-	3.1	4.79e-06	7.41e-05	3.1	cds	ENSMUSG00000026950	ENSMUST00000209712	protein_coding
Neb	2	52305136	52306620	peak_2700	1485	-	2.23	0.00281838	0.0239883	2.23	cds	ENSMUSG00000026950	ENSMUST00000075301	protein_coding
Nr4a2	2	57108206	57110125	peak_2708	1920	-	6.16	6.92e-05	0.000870964	6.16	cds	ENSMUSG00000026826	ENSMUST00000112629	protein_coding
Rbms1	2	60750580	60750730	peak_2720	151	-	5.5	0.042658	0.201837	5.5	utr3	ENSMUSG00000026970	ENSMUST00000028347	protein_coding
Cir1	2	73306330	73310509	peak_2745	4180	-	1.35	0.00870964	0.060256	1.35	cds	ENSMUSG00000041777	ENSMUST00000058615	protein_coding
Rbms1	2	60763239	60781916	peak_2722	18678	-	7.58	0.000141254	0.00165959	7.58	cds	ENSMUSG00000026970	ENSMUST00000112509	protein_coding
Cir1	2	73284915	73303753	peak_2744	18839	-	3.3	5.01e-13	1.58e-11	3.3	cds	ENSMUSG00000041777	ENSMUST00000058615	protein_coding
Neb	2	52258761	52259286	peak_2694	526	-	10.2	0.0011749	0.0109648	10.2	cds	ENSMUSG00000026950	ENSMUST00000075301	protein_coding
Atf2	2	73818445	73818506	peak_2746	62	-	2.79	0.0263027	0.141906	2.79	utr3	ENSMUSG00000027104	ENSMUST00000112017	protein_coding
Cir1	2	73284380	73284827	peak_2743	448	-	2.41	3.31e-08	6.92e-07	2.41	cds	ENSMUSG00000041777	ENSMUST00000058615	protein_coding
Sp3	2	72980355	72980416	peak_2742	62	-	5.66	0.0162181	0.0977237	5.66	utr5	ENSMUSG00000027109	ENSMUST00000066003	protein_coding
Sp3	2	72970674	72970735	peak_2741	62	-	4.25	0.018197	0.105439	4.25	cds	ENSMUSG00000027109	ENSMUST00000102689	protein_coding
Sp3	2	72938247	72970227	peak_2740	31981	-	2.57	1.2e-09	2.95e-08	2.57	cds	ENSMUSG00000027109	ENSMUST00000102689	protein_coding
Sp3	2	72937262	72937382	peak_2739	121	-	5.66	0.0380189	0.184927	5.66	utr3	ENSMUSG00000027109	ENSMUST00000066003	protein_coding
Mettl8	2	70982058	71051677	peak_2738	69620	-	3.36	0.000281838	0.0030903	3.36	cds	ENSMUSG00000041975	ENSMUST00000112186	protein_coding
Mettl8	2	70980047	70980421	peak_2737	375	-	8.16	0.00562341	0.0416869	8.16	cds	ENSMUSG00000041975	ENSMUST00000090849	protein_coding
Tlk1	2	70721955	70825459	peak_2736	103505	-	4.33	1.26e-26	7.94e-25	4.33	cds	ENSMUSG00000041997	ENSMUST00000038584	protein_coding
Tlk1	2	70721129	70721717	peak_2735	589	-	2.46	0.00436516	0.0338844	2.46	cds	ENSMUSG00000041997	ENSMUST00000038584	protein_coding
Atf2	2	73818803	73845527	peak_2747	26725	-	4.5	2e-09	4.79e-08	4.5	cds	ENSMUSG00000027104	ENSMUST00000055833	protein_coding
Tlk1	2	70713483	70713963	peak_2734	481	-	8.16	0.000812831	0.00812831	8.16	utr3	ENSMUSG00000041997	ENSMUST00000038584	protein_coding
Ccdc173	2	69776170	69787279	peak_2733	11110	-	3.53	1e-13	3.16e-12	3.53	cds	ENSMUSG00000070883	ENSMUST00000094942	protein_coding
Fastkd1	2	69712128	69712308	peak_2732	181	-	6.83	0.0158489	0.0954993	6.83	cds	ENSMUSG00000027086	ENSMUST00000102706	protein_coding
Fastkd1	2	69686993	69691241	peak_2731	4249	-	5.66	0.00131826	0.0123027	5.66	cds	ENSMUSG00000027086	ENSMUST00000102706	protein_coding
Stk39	2	68314530	68358997	peak_2730	44468	-	1.44	0.00380189	0.0301995	1.44	cds	ENSMUSG00000027030	ENSMUST00000102715	protein_coding
Cobll1	2	65126096	65132497	peak_2729	6402	-	1.95	0.030903	0.161065	1.95	cds	ENSMUSG00000034903	ENSMUST00000112431	protein_coding
Cobll1	2	65099140	65105789	peak_2728	6650	-	2.46	1.62e-07	3.09e-06	2.46	cds	ENSMUSG00000034903	ENSMUST00000112431	protein_coding
Cobll1	2	65098661	65098812	peak_2727	152	-	3.54	0.0042658	0.0338844	3.54	cds	ENSMUSG00000034903	ENSMUST00000112431	protein_coding
Cobll1	2	65098392	65098602	peak_2726	211	-	5.83	0.00660693	0.0467735	5.83	cds	ENSMUSG00000034903	ENSMUST00000112431	protein_coding
Grb14	2	64912623	64912802	peak_2725	180	-	1.62	0.00194984	0.0169824	1.62	cds	ENSMUSG00000026888	ENSMUST00000028252	protein_coding
Kcnh7	2	62702832	62702923	peak_2724	92	-	5.83	0.0331131	0.169044	5.83	utr3	ENSMUSG00000059742	ENSMUST00000075052	protein_coding
Rbms1	2	60797697	60881226	peak_2723	83530	-	11.5	0.00040738	0.00436516	11.5	cds	ENSMUSG00000026970	ENSMUST00000028347	protein_coding
Rbms1	2	60751326	60751506	peak_2721	181	-	9.16	0.0025704	0.0218776	9.16	utr3	ENSMUSG00000026970	ENSMUST00000028347	protein_coding
Neb	2	52249481	52251764	peak_2693	2284	-	3.66	0.0109648	0.0707946	3.66	cds	ENSMUSG00000026950	ENSMUST00000139672	protein_coding
Nr6a1	2	38724984	38725075	peak_2651	92	-	5.83	0.0331131	0.169044	5.83	utr3	ENSMUSG00000063972	ENSMUST00000168098	protein_coding
Neb	2	52232244	52234335	peak_2691	2092	-	7.83	0.0040738	0.0316228	7.83	cds	ENSMUSG00000026950	ENSMUST00000139672	protein_coding
Golga1	2	39022705	39023150	peak_2660	446	-	4.75	0.00912011	0.0616595	4.75	cds	ENSMUSG00000026754	ENSMUST00000112850	protein_coding
Gm44144	2	38854699	38854937	peak_2659	239	-	10.5	0.000912011	0.00870964	10.5	npExon	ENSMUSG00000107884	ENSMUST00000203683	TEC
Nr6a1	2	38926246	38926456	peak_2658	211	-	3.05	0.00154882	0.0141254	3.05	utr5	ENSMUSG00000063972	ENSMUST00000112877	protein_coding
Nr6a1	2	38731132	38872602	peak_2657	141471	-	6	2.51e-29	2e-27	6	cds	ENSMUSG00000063972	ENSMUST00000168098	protein_coding
Nr6a1	2	38727467	38729603	peak_2656	2137	-	16.5	2.24e-06	3.72e-05	16.5	cds	ENSMUSG00000063972	ENSMUST00000168098	protein_coding
Nr6a1	2	38726600	38726780	peak_2655	181	-	3.39	0.0186209	0.107895	3.39	utr3	ENSMUSG00000063972	ENSMUST00000168098	protein_coding
Nr6a1	2	38726360	38726451	peak_2654	92	-	5.5	0.042658	0.201837	5.5	utr3	ENSMUSG00000063972	ENSMUST00000168098	protein_coding
Nr6a1	2	38726151	38726271	peak_2653	121	-	5.5	0.042658	0.201837	5.5	utr3	ENSMUSG00000063972	ENSMUST00000168098	protein_coding
Nr6a1	2	38725134	38726092	peak_2652	959	-	14.9	1.58e-18	7.94e-17	14.9	utr3	ENSMUSG00000063972	ENSMUST00000168098	protein_coding
Gm44291	2	38105087	38105297	peak_2650	211	-	5.5	0.00707946	0.0512861	5.5	npExon	ENSMUSG00000107529	ENSMUST00000203102	TEC
Gm44283	2	38015845	38016026	peak_2649	182	-	6.99	0.0138038	0.0870964	6.99	npExon	ENSMUSG00000107586	ENSMUST00000204461	TEC
Dennd1a	2	38243466	38287166	peak_2648	43701	-	2.89	0.042658	0.201837	2.89	cds	ENSMUSG00000035392	ENSMUST00000143095	nonsense_mediated_decay
Dennd1a	2	37816919	37858019	peak_2647	41101	-	7.16	0.000109648	0.00134896	7.16	cds	ENSMUSG00000035392	ENSMUST00000102787	protein_coding
Dennd1a	2	37800957	37801137	peak_2646	181	-	6	0.0295121	0.153815	6	cds	ENSMUSG00000035392	ENSMUST00000102787	protein_coding
Dennd1a	2	37800122	37800481	peak_2645	360	-	8.66	0.00380189	0.0301995	8.66	cds	ENSMUSG00000035392	ENSMUST00000102787	protein_coding
Strbp	2	37635441	37657708	peak_2644	22268	-	2.14	1.58e-19	7.94e-18	2.14	cds	ENSMUSG00000026915	ENSMUST00000145808	protein_coding
Strbp	2	37590658	37600797	peak_2643	10140	-	1.89	1.07e-07	2.09e-06	1.89	cds	ENSMUSG00000026915	ENSMUST00000028279	protein_coding
Strbp	2	37580140	37580470	peak_2642	331	-	8.99	0.00295121	0.0245471	8.99	utr3	ENSMUSG00000026915	ENSMUST00000028279	protein_coding
Strbp	2	37576875	37577176	peak_2641	302	-	6.33	0.0047863	0.0363078	6.33	utr3	ENSMUSG00000026915	ENSMUST00000028279	protein_coding
Strbp	2	37576396	37576727	peak_2640	332	-	6.66	0.0177828	0.105439	6.66	utr3	ENSMUSG00000026915	ENSMUST00000028279	protein_coding
Strbp	2	37574779	37575139	peak_2639	361	-	9.99	3.24e-06	5.25e-05	9.99	utr3	ENSMUSG00000026915	ENSMUST00000028279	protein_coding
Lnpk1	2	74522135	74528139	peak_2748	6005	-	5.83	0.000104713	0.00128825	5.83	cds	ENSMUSG00000009207	ENSMUST00000064503	protein_coding
Strbp	2	37572592	37573103	peak_2636	512	-	9.83	0.00154882	0.0138038	9.83	utr3	ENSMUSG00000026915	ENSMUST00000028279	protein_coding
Strbp	2	37574060	37574540	peak_2638	481	-	20.5	2.45e-07	4.57e-06	20.5	utr3	ENSMUSG00000026915	ENSMUST00000028279	protein_coding
Strbp	2	37573791	37573911	peak_2637	121	-	6.5	0.0204174	0.115878	6.5	utr3	ENSMUSG00000026915	ENSMUST00000028279	protein_coding
Golga1	2	39023398	39034126	peak_2661	10729	-	3.27	6.61e-08	1.32e-06	3.27	cds	ENSMUSG00000026754	ENSMUST00000112850	protein_coding
Golga1	2	39041248	39063475	peak_2662	22228	-	3.04	1.32e-06	2.24e-05	3.04	cds	ENSMUSG00000026754	ENSMUST00000153914	nonsense_mediated_decay
Scai	2	39067561	39067712	peak_2663	152	-	6.16	0.0263027	0.140281	6.16	utr3	ENSMUSG00000035236	ENSMUST00000038874	protein_coding
Scai	2	39068789	39069150	peak_2664	362	-	11.8	0.00030903	0.00338844	11.8	utr3	ENSMUSG00000035236	ENSMUST00000038874	protein_coding
Neb	2	52232034	52232095	peak_2690	62	-	5	0.0281838	0.149624	5	cds	ENSMUSG00000026950	ENSMUST00000139672	protein_coding
Neb	2	52227321	52227472	peak_2689	152	-	6	0.0223872	0.126474	6	cds	ENSMUSG00000026950	ENSMUST00000139672	protein_coding
Neb	2	52221750	52222884	peak_2688	1135	-	7.83	0.0074131	0.0524807	7.83	cds	ENSMUSG00000026950	ENSMUST00000139672	protein_coding
Neb	2	52206935	52207667	peak_2687	733	-	3.22	0.0251189	0.137721	3.22	cds	ENSMUSG00000026950	ENSMUST00000028320	protein_coding
Neb	2	52204644	52205703	peak_2686	1060	-	8.66	0.00380189	0.0301995	8.66	cds	ENSMUSG00000026950	ENSMUST00000028320	protein_coding
Neb	2	52183365	52185331	peak_2685	1967	-	6.33	0.0229087	0.12735	6.33	cds	ENSMUSG00000026950	ENSMUST00000028320	protein_coding
Neb	2	52170472	52175152	peak_2684	4681	-	6	0.0281838	0.149624	6	cds	ENSMUSG00000026950	ENSMUST00000028320	protein_coding
Neb	2	52167608	52169063	peak_2683	1456	-	2.17	0.047863	0.220293	2.17	cds	ENSMUSG00000026950	ENSMUST00000028320	protein_coding
Neb	2	52161411	52162124	peak_2682	714	-	5.66	0.0380189	0.184927	5.66	cds	ENSMUSG00000026950	ENSMUST00000028320	protein_coding
Neb	2	52150971	52151396	peak_2681	426	-	6.66	0.0177828	0.105439	6.66	cds	ENSMUSG00000026950	ENSMUST00000075301	protein_coding
Rnd3	2	51131304	51131484	peak_2680	181	-	9.83	0.00154882	0.0138038	9.83	utr3	ENSMUSG00000017144	ENSMUST00000017288	protein_coding
Orc4	2	48949098	48949959	peak_2679	862	-	2.48	0.000707946	0.00707946	2.48	utr5	ENSMUSG00000026761	ENSMUST00000028098	protein_coding
Neb	2	52238267	52243206	peak_2692	4940	-	6	0.0295121	0.153815	6	cds	ENSMUSG00000026950	ENSMUST00000139672	protein_coding
Orc4	2	48909273	48909509	peak_2678	237	-	2.62	0.0186209	0.108893	2.62	cds	ENSMUSG00000026761	ENSMUST00000028098	protein_coding
Orc4	2	48903452	48903513	peak_2676	62	-	5.66	0.0380189	0.184927	5.66	utr3	ENSMUSG00000026761	ENSMUST00000028098	protein_coding
Zeb2	2	45022886	45095664	peak_2675	72779	-	2.32	0.000316228	0.00346737	2.32	cds	ENSMUSG00000026872	ENSMUST00000028229	protein_coding
Zeb2	2	44997482	44997662	peak_2674	181	-	3.5	0.0147911	0.0912011	3.5	cds	ENSMUSG00000026872	ENSMUST00000201804	protein_coding
Zeb2	2	44988574	44989084	peak_2673	511	-	5.84	7.94e-18	3.98e-16	5.84	cds	ENSMUSG00000026872	ENSMUST00000028229	protein_coding
Gtdc1	2	44825530	44927627	peak_2672	102098	-	16.2	8.91e-06	0.000134896	16.2	utr5	ENSMUSG00000036890	ENSMUST00000146694	protein_coding
Gm44027	2	39180390	39180571	peak_2671	182	-	7.99	0.00645654	0.0467735	7.99	npExon	ENSMUSG00000107955	ENSMUST00000203419	TEC
Gm44027	2	39178591	39178772	peak_2670	182	-	6.16	0.0251189	0.137721	6.16	npExon	ENSMUSG00000107955	ENSMUST00000203419	TEC
Scai	2	39123074	39190734	peak_2669	67661	-	5.66	3.16e-12	1.05e-10	5.66	cds	ENSMUSG00000035236	ENSMUST00000038874	protein_coding
Scai	2	39103715	39107049	peak_2668	3335	-	8.33	0.00398107	0.030903	8.33	cds	ENSMUSG00000035236	ENSMUST00000038874	protein_coding
Scai	2	39075110	39080377	peak_2667	5268	-	6.33	0.0229087	0.12735	6.33	cds	ENSMUSG00000035236	ENSMUST00000038874	protein_coding
Scai	2	39074660	39074751	peak_2666	92	-	3.75	0.0354813	0.175388	3.75	utr3	ENSMUSG00000035236	ENSMUST00000038874	protein_coding
Scai	2	39072054	39072984	peak_2665	931	-	17	1.41e-09	3.39e-08	17	utr3	ENSMUSG00000035236	ENSMUST00000038874	protein_coding
Orc4	2	48903931	48904022	peak_2677	92	-	6.16	0.0263027	0.140281	6.16	utr3	ENSMUSG00000026761	ENSMUST00000028098	protein_coding
Lnpk1	2	74530536	74531925	peak_2749	1390	-	6.16	0.0128825	0.0812831	6.16	cds	ENSMUSG00000009207	ENSMUST00000111993	protein_coding
Ptprj	2	90469669	90479002	peak_2838	9334	-	8.66	0.00380189	0.0301995	8.66	cds	ENSMUSG00000025314	ENSMUST00000111495	protein_coding
Ttn	2	76710634	76710695	peak_2751	62	-	3.75	0.0354813	0.175388	3.75	cds	ENSMUSG00000051747	ENSMUST00000099981	protein_coding
Ptprj	2	90446449	90448111	peak_2835	1663	-	6	0.0295121	0.153815	6	cds	ENSMUSG00000025314	ENSMUST00000111493	protein_coding
Ptprj	2	90444440	90446390	peak_2834	1951	-	7.83	0.00630957	0.0457088	7.83	cds	ENSMUSG00000025314	ENSMUST00000111493	protein_coding
Ptprj	2	90433617	90434008	peak_2833	392	-	7.05	2.14e-06	3.55e-05	7.05	utr3	ENSMUSG00000025314	ENSMUST00000111493	protein_coding
Zdhhc5	2	84711399	84715150	peak_2832	3752	-	4.5	0.000660693	0.00676083	4.5	utr5	ENSMUSG00000034075	ENSMUST00000035840	protein_coding
Zdhhc5	2	84710920	84711310	peak_2831	391	-	4.5	4.07e-09	9.55e-08	4.5	utr5	ENSMUSG00000034075	ENSMUST00000035840	protein_coding
Zdhhc5	2	84696376	84710411	peak_2830	14036	-	6.91	0.000380189	0.00416869	6.91	cds	ENSMUSG00000034075	ENSMUST00000035840	protein_coding
Zdhhc5	2	84690142	84694697	peak_2829	4556	-	16	1e-23	6.31e-22	16	cds	ENSMUSG00000034075	ENSMUST00000035840	protein_coding
Zdhhc5	2	84690022	84690083	peak_2828	62	-	1.72	0.0199526	0.114551	1.72	cds	ENSMUSG00000034075	ENSMUST00000035840	protein_coding
Zdhhc5	2	84688329	84689963	peak_2827	1635	-	9.66	2e-13	6.31e-12	9.66	cds	ENSMUSG00000034075	ENSMUST00000035840	protein_coding
Ctnnd1	2	84619959	84620290	peak_2826	332	-	4.25	0.0057544	0.042658	4.25	cds	ENSMUSG00000034101	ENSMUST00000111696	protein_coding
Ctnnd1	2	84602876	84609582	peak_2825	6707	-	7.91	4.79e-06	7.41e-05	7.91	cds	ENSMUSG00000034101	ENSMUST00000111696	protein_coding
Ctnnd1	2	84602546	84602667	peak_2824	122	-	5.5	0.042658	0.201837	5.5	utr3	ENSMUSG00000034101	ENSMUST00000111695	protein_coding
Ctnnd1	2	84650435	84650765	peak_2823	331	-	5.5	5.75e-08	1.15e-06	5.5	utr5	ENSMUSG00000034101	ENSMUST00000111691	protein_coding
Ctnnd1	2	84619936	84620355	peak_2822	420	-	3.83	0.00616595	0.0457088	3.83	cds	ENSMUSG00000034101	ENSMUST00000111696	protein_coding
Ctnnd1	2	84603256	84609591	peak_2821	6336	-	9.83	4.27e-06	6.61e-05	9.83	cds	ENSMUSG00000034101	ENSMUST00000111696	protein_coding
Ctnnd1	2	84602523	84602674	peak_2820	152	-	5.66	0.0380189	0.184927	5.66	utr3	ENSMUSG00000034101	ENSMUST00000111695	protein_coding
Cwc22	2	77927287	77940356	peak_2819	13070	-	2.8	1e-13	3.98e-12	2.8	cds	ENSMUSG00000027014	ENSMUST00000111819	protein_coding
Cwc22	2	77908123	77921462	peak_2818	13340	-	11.2	1.58e-33	1.58e-31	11.2	cds	ENSMUSG00000027014	ENSMUST00000111818	protein_coding
Cwc22	2	77896035	77903878	peak_2817	7844	-	4.03	2e-46	3.16e-44	4.03	cds	ENSMUSG00000027014	ENSMUST00000111818	protein_coding
Zfp385b	2	77450236	77450297	peak_2816	62	-	2.62	0.0389045	0.187932	2.62	cds	ENSMUSG00000027016	ENSMUST00000090766	protein_coding
Zfp385b	2	77414665	77415823	peak_2815	1159	-	7.16	0.0123027	0.0776247	7.16	cds	ENSMUSG00000027016	ENSMUST00000090766	protein_coding
Sestd1	2	77198977	77212424	peak_2814	13448	-	1.9	5.13e-06	7.94e-05	1.9	cds	ENSMUSG00000042272	ENSMUST00000102660	protein_coding
Sestd1	2	77192548	77198336	peak_2813	5789	-	2.3	1.17e-09	2.88e-08	2.3	cds	ENSMUSG00000042272	ENSMUST00000102660	protein_coding
Sestd1	2	77190965	77191146	peak_2812	182	-	2.75	0.00758578	0.0537032	2.75	cds	ENSMUSG00000042272	ENSMUST00000102660	protein_coding
Sestd1	2	77187207	77188567	peak_2811	1361	-	10.3	0.00102329	0.00977237	10.3	cds	ENSMUSG00000042272	ENSMUST00000102660	protein_coding
Ptprj	2	90458183	90459527	peak_2836	1345	-	8.16	0.00190546	0.0169824	8.16	cds	ENSMUSG00000025314	ENSMUST00000111493	protein_coding
Sestd1	2	77182678	77183249	peak_2810	572	-	11.5	0.00040738	0.00436516	11.5	utr3	ENSMUSG00000042272	ENSMUST00000102660	protein_coding
Ptprj	2	90459616	90468359	peak_2837	8744	-	22	6.92e-08	1.38e-06	22	cds	ENSMUSG00000025314	ENSMUST00000111493	protein_coding
Madd	2	91162745	91163600	peak_2840	856	-	5.25	0.00338844	0.0275423	5.25	cds	ENSMUSG00000040687	ENSMUST00000111369	protein_coding
Ldlrad3	2	102057940	102186325	peak_2863	128386	-	2.9	0.000616595	0.00616595	2.9	cds	ENSMUSG00000048058	ENSMUST00000058790	protein_coding
Trim44	2	102300566	102300746	peak_2864	181	-	2.02	0.0177828	0.105439	2.02	utr3	ENSMUSG00000027189	ENSMUST00000102573	protein_coding
Zbtb26	2	37436505	37436656	peak_2635	152	-	3.55	0.0134896	0.0851138	3.55	cds	ENSMUSG00000050714	ENSMUST00000067043	protein_coding
Ldlrad3	2	101952807	101952867	peak_2862	61	-	5.5	0.042658	0.201837	5.5	utr3	ENSMUSG00000048058	ENSMUST00000058790	protein_coding
Ldlrad3	2	101951340	101951610	peak_2861	271	-	7.49	0.00954993	0.0645654	7.49	utr3	ENSMUSG00000048058	ENSMUST00000058790	protein_coding
Api5	2	94413773	94418905	peak_2860	5133	-	1.6	0.00190546	0.0169824	1.6	cds	ENSMUSG00000027193	ENSMUST00000028617	protein_coding
Api5	2	94412966	94413027	peak_2859	62	-	4.33	0.0162181	0.0977237	4.33	utr3	ENSMUSG00000027193	ENSMUST00000028617	protein_coding
Api5	2	94411771	94411861	peak_2858	91	-	6	0.0295121	0.153815	6	utr3	ENSMUSG00000027193	ENSMUST00000028617	protein_coding
Ttc17	2	94378772	94406540	peak_2857	27769	-	1.56	0.00912011	0.0616595	1.56	cds	ENSMUSG00000027194	ENSMUST00000094801	protein_coding
Ttc17	2	94330598	94332989	peak_2856	2392	-	1.81	0.00042658	0.00446684	1.81	cds	ENSMUSG00000027194	ENSMUST00000094801	protein_coding
Alkbh3	2	93980968	93996374	peak_2855	15407	-	2.81	3.31e-07	6.03e-06	2.81	cds	ENSMUSG00000040174	ENSMUST00000111240	protein_coding
Ext2	2	93661267	93661418	peak_2854	152	-	6.16	0.0263027	0.140281	6.16	utr3	ENSMUSG00000027198	ENSMUST00000184931	protein_coding
Prdm11	2	92986285	92986466	peak_2853	182	-	6.66	0.00630957	0.0467735	6.66	cds	ENSMUSG00000075028	ENSMUST00000111272	protein_coding
Prdm11	2	92970459	92971000	peak_2852	542	-	13.2	1.23e-06	2.09e-05	13.2	utr3	ENSMUSG00000075028	ENSMUST00000111274	protein_coding
Cry2	2	92413917	92416244	peak_2851	2328	-	6.16	0.0204174	0.116413	6.16	cds	ENSMUSG00000068742	ENSMUST00000111278	protein_coding
Cry2	2	92404573	92404754	peak_2850	182	-	2.25	0.0017378	0.0154882	2.25	utr3	ENSMUSG00000068742	ENSMUST00000090559	protein_coding
Zfp408	2	91647623	91647803	peak_2849	181	-	2.3	0.00398107	0.0316228	2.3	cds	ENSMUSG00000075040	ENSMUST00000111333	protein_coding
Zfp408	2	91643847	91644087	peak_2848	241	-	2.72	0.00125893	0.011749	2.72	utr3	ENSMUSG00000075040	ENSMUST00000111333	protein_coding
1110051M20Rik	2	91282640	91383776	peak_2847	101137	-	7.41	0.00018197	0.0020893	7.41	cds	ENSMUSG00000040591	ENSMUST00000102594	protein_coding
1110051M20Rik	2	91276646	91276706	peak_2846	61	-	6.33	0.0229087	0.12735	6.33	utr3	ENSMUSG00000040591	ENSMUST00000064652	protein_coding
1110051M20Rik	2	91275812	91275962	peak_2845	151	-	2.5	0.0295121	0.153815	2.5	utr3	ENSMUSG00000040591	ENSMUST00000064652	protein_coding
1110051M20Rik	2	91275573	91275723	peak_2844	151	-	9.16	0.0025704	0.0218776	9.16	utr3	ENSMUSG00000040591	ENSMUST00000064652	protein_coding
Ddb2	2	91234856	91236863	peak_2843	2008	-	6.16	0.0263027	0.140281	6.16	cds	ENSMUSG00000002109	ENSMUST00000028696	protein_coding
Ddb2	2	91217122	91218864	peak_2842	1743	-	3.91	9.12e-06	0.000134896	3.91	cds	ENSMUSG00000002109	ENSMUST00000028696	protein_coding
Ddb2	2	91211870	91216700	peak_2841	4831	-	3.14	1.58e-07	3.02e-06	3.14	cds	ENSMUSG00000002109	ENSMUST00000028696	protein_coding
Madd	2	91154686	91155054	peak_2839	369	-	2.43	0.00537032	0.0398107	2.43	cds	ENSMUSG00000040687	ENSMUST00000111371	protein_coding
Sestd1	2	77180789	77181060	peak_2809	272	-	9.16	0.0025704	0.0218776	9.16	utr3	ENSMUSG00000042272	ENSMUST00000102660	protein_coding
Ccdc141	2	77132313	77161981	peak_2808	29669	-	6	0.0295121	0.153815	6	cds	ENSMUSG00000044033	ENSMUST00000049544	protein_coding
Ccdc141	2	77089158	77089248	peak_2807	91	-	3.05	0.0338844	0.172187	3.05	cds	ENSMUSG00000044033	ENSMUST00000049544	protein_coding
Ttn	2	76808066	76808800	peak_2776	735	-	6.83	0.0102329	0.0676083	6.83	cds	ENSMUSG00000051747	ENSMUST00000099981	protein_coding
Ttn	2	76799178	76799448	peak_2775	271	-	10.8	0.000691831	0.00691831	10.8	cds	ENSMUSG00000051747	ENSMUST00000099981	protein_coding
Ttn	2	76797847	76798482	peak_2774	636	-	8.66	0.000158489	0.00186209	8.66	cds	ENSMUSG00000051747	ENSMUST00000099981	protein_coding
Ttn	2	76795972	76796482	peak_2773	511	-	6.99	0.00162181	0.0147911	6.99	cds	ENSMUSG00000051747	ENSMUST00000099981	protein_coding
Ttn	2	76795576	76795667	peak_2772	92	-	6.16	0.0263027	0.140281	6.16	cds	ENSMUSG00000051747	ENSMUST00000099981	protein_coding
Ttn	2	76791529	76791710	peak_2771	182	-	6.16	0.0263027	0.140281	6.16	cds	ENSMUSG00000051747	ENSMUST00000099981	protein_coding
Ttn	2	76789070	76789954	peak_2770	885	-	8.49	0.00436516	0.0338844	8.49	cds	ENSMUSG00000051747	ENSMUST00000099981	protein_coding
Ttn	2	76786682	76788263	peak_2769	1582	-	8.33	0.00501187	0.0380189	8.33	cds	ENSMUSG00000051747	ENSMUST00000099981	protein_coding
Ttn	2	76784584	76784837	peak_2768	254	-	2.61	0.0120226	0.0776247	2.61	cds	ENSMUSG00000051747	ENSMUST00000099981	protein_coding
Ttn	2	76780940	76781581	peak_2767	642	-	7.66	0.00831764	0.057544	7.66	cds	ENSMUSG00000051747	ENSMUST00000099981	protein_coding
Ttn	2	76777982	76778103	peak_2766	122	-	6.99	0.0138038	0.0870964	6.99	cds	ENSMUSG00000051747	ENSMUST00000099981	protein_coding
Ttn	2	76775968	76776400	peak_2765	433	-	9.16	0.0025704	0.0218776	9.16	cds	ENSMUSG00000051747	ENSMUST00000099981	protein_coding
Ttn	2	76775689	76775849	peak_2764	161	-	2.54	0.0467735	0.215774	2.54	cds	ENSMUSG00000051747	ENSMUST00000099981	protein_coding
Ttn	2	76770862	76771013	peak_2763	152	-	5.83	0.0331131	0.169044	5.83	cds	ENSMUSG00000051747	ENSMUST00000099981	protein_coding
Ttn	2	76769573	76769664	peak_2762	92	-	5.66	0.0380189	0.184927	5.66	cds	ENSMUSG00000051747	ENSMUST00000099981	protein_coding
Ttn	2	76766523	76767004	peak_2761	482	-	21.5	1.05e-07	2.09e-06	21.5	cds	ENSMUSG00000051747	ENSMUST00000099981	protein_coding
Ttn	2	76763270	76763849	peak_2760	580	-	6.5	0.0204174	0.115878	6.5	cds	ENSMUSG00000051747	ENSMUST00000099981	protein_coding
Ttn	2	76756302	76756513	peak_2759	212	-	6.99	0.0138038	0.0870964	6.99	cds	ENSMUSG00000051747	ENSMUST00000099981	protein_coding
Ttn	2	76754874	76755523	peak_2758	650	-	7.66	0.00831764	0.057544	7.66	cds	ENSMUSG00000051747	ENSMUST00000099981	protein_coding
Ttn	2	76736568	76736779	peak_2757	212	-	6	0.0295121	0.153815	6	cds	ENSMUSG00000051747	ENSMUST00000099981	protein_coding
Ttn	2	76731665	76732151	peak_2756	487	-	6	0.0295121	0.153815	6	cds	ENSMUSG00000051747	ENSMUST00000099981	protein_coding
Ttn	2	76730086	76730297	peak_2755	212	-	7.49	0.00954993	0.0645654	7.49	cds	ENSMUSG00000051747	ENSMUST00000099981	protein_coding
Ttn	2	76726651	76726981	peak_2754	331	-	7.66	0.00831764	0.057544	7.66	cds	ENSMUSG00000051747	ENSMUST00000099981	protein_coding
Ttn	2	76725241	76725392	peak_2753	152	-	5.83	0.0331131	0.169044	5.83	cds	ENSMUSG00000051747	ENSMUST00000099981	protein_coding
Ttn	2	76717307	76717680	peak_2752	374	-	8.83	0.00338844	0.0275423	8.83	cds	ENSMUSG00000051747	ENSMUST00000099981	protein_coding
Ttn	2	76808949	76809935	peak_2777	987	-	6.66	0.0177828	0.105439	6.66	cds	ENSMUSG00000051747	ENSMUST00000099981	protein_coding
Ttn	2	76810765	76811680	peak_2778	916	-	8.83	0.00338844	0.0275423	8.83	cds	ENSMUSG00000051747	ENSMUST00000099981	protein_coding
Ttn	2	76811769	76812332	peak_2779	564	-	5.83	0.0331131	0.169044	5.83	cds	ENSMUSG00000051747	ENSMUST00000099981	protein_coding
Ttn	2	76812955	76813535	peak_2780	581	-	7.83	9.55e-05	0.0011749	7.83	cds	ENSMUSG00000051747	ENSMUST00000099981	protein_coding
Ccdc141	2	77045692	77057907	peak_2806	12216	-	8.16	7.59e-09	1.7e-07	8.16	cds	ENSMUSG00000044033	ENSMUST00000049544	protein_coding
Ccdc141	2	77042575	77044723	peak_2805	2149	-	3.25	0.0281838	0.148594	3.25	cds	ENSMUSG00000044033	ENSMUST00000049544	protein_coding
Ccdc141	2	77015202	77029346	peak_2804	14145	-	8.66	0.00380189	0.0301995	8.66	cds	ENSMUSG00000044033	ENSMUST00000049544	protein_coding
Ccdc141	2	77014663	77014933	peak_2803	271	-	5.83	0.00630957	0.0467735	5.83	cds	ENSMUSG00000044033	ENSMUST00000164114	protein_coding
Ttn	2	76974248	76974402	peak_2802	155	-	6	0.0295121	0.153815	6	cds	ENSMUSG00000051747	ENSMUST00000099981	protein_coding
Ttn	2	76969196	76974189	peak_2801	4994	-	5.79	9.12e-06	0.000138038	5.79	cds	ENSMUSG00000051747	ENSMUST00000099981	protein_coding
Ttn	2	76949085	76951354	peak_2800	2270	-	5.58	0.00275423	0.0229087	5.58	cds	ENSMUSG00000051747	ENSMUST00000099981	protein_coding
Ttn	2	76945267	76945958	peak_2799	692	-	8.99	0.00295121	0.0245471	8.99	cds	ENSMUSG00000051747	ENSMUST00000099981	protein_coding
Ttn	2	76944667	76944878	peak_2798	212	-	4.25	0.00457088	0.0346737	4.25	cds	ENSMUSG00000051747	ENSMUST00000099981	protein_coding
Ttn	2	76943388	76943932	peak_2797	545	-	4	0.0251189	0.137721	4	cds	ENSMUSG00000051747	ENSMUST00000099981	protein_coding
Ttn	2	76939987	76942029	peak_2796	2043	-	10.2	0.0011749	0.0109648	10.2	cds	ENSMUSG00000051747	ENSMUST00000099981	protein_coding
Ttn	2	76934273	76936672	peak_2795	2400	-	6.33	0.0229087	0.12735	6.33	cds	ENSMUSG00000051747	ENSMUST00000099981	protein_coding
Ttn	2	76705759	76706557	peak_2750	799	-	7.16	0.0123027	0.0776247	7.16	cds	ENSMUSG00000051747	ENSMUST00000099981	protein_coding
Ttn	2	76919905	76920086	peak_2794	182	-	6.5	0.0204174	0.115878	6.5	cds	ENSMUSG00000051747	ENSMUST00000099980	protein_coding
Ttn	2	76899438	76899600	peak_2792	163	-	6	0.0295121	0.153815	6	cds	ENSMUSG00000051747	ENSMUST00000099981	protein_coding
Ttn	2	76881748	76883969	peak_2791	2222	-	6.99	0.0138038	0.0870964	6.99	cds	ENSMUSG00000051747	ENSMUST00000099981	protein_coding
Ttn	2	76875954	76876897	peak_2790	944	-	6.83	0.0158489	0.0954993	6.83	cds	ENSMUSG00000051747	ENSMUST00000099981	protein_coding
Ttn	2	76871140	76872862	peak_2789	1723	-	11.8	0.00030903	0.00338844	11.8	cds	ENSMUSG00000051747	ENSMUST00000099981	protein_coding
Ttn	2	76870434	76870743	peak_2788	310	-	6	0.0295121	0.153815	6	cds	ENSMUSG00000051747	ENSMUST00000138542	protein_coding
Ttn	2	76862141	76868431	peak_2787	6291	-	8.49	7.94e-16	3.16e-14	8.49	cds	ENSMUSG00000051747	ENSMUST00000148747	protein_coding
Ttn	2	76836801	76857634	peak_2786	20834	-	18.3	1e-26	6.31e-25	18.3	cds	ENSMUSG00000051747	ENSMUST00000111882	protein_coding
Ttn	2	76830290	76831191	peak_2785	902	-	7.83	0.0074131	0.0524807	7.83	cds	ENSMUSG00000051747	ENSMUST00000099981	protein_coding
Ttn	2	76822529	76828129	peak_2784	5601	-	12.2	4.79e-07	8.51e-06	12.2	cds	ENSMUSG00000051747	ENSMUST00000137854	protein_coding
Ttn	2	76817049	76822470	peak_2783	5422	-	7.77	1.48e-06	2.51e-05	7.77	cds	ENSMUSG00000051747	ENSMUST00000148747	protein_coding
Ttn	2	76814641	76814762	peak_2782	122	-	6	0.0295121	0.153815	6	cds	ENSMUSG00000051747	ENSMUST00000099981	protein_coding
Ttn	2	76814300	76814522	peak_2781	223	-	7.16	0.0123027	0.0776247	7.16	cds	ENSMUSG00000051747	ENSMUST00000134720	protein_coding
Ttn	2	76901855	76901946	peak_2793	92	-	5.5	0.042658	0.201837	5.5	cds	ENSMUSG00000051747	ENSMUST00000099981	protein_coding
Zbtb6	2	37429353	37429593	peak_2634	241	-	6.33	0.000912011	0.00891251	6.33	cds	ENSMUSG00000066798	ENSMUST00000112932	protein_coding
Dnajc1	2	18208157	18209056	peak_2451	900	-	16	2.95e-09	7.08e-08	16	utr3	ENSMUSG00000026740	ENSMUST00000091418	protein_coding
Rc3h2	2	37400658	37411257	peak_2632	10600	-	15.8	1.91e-08	4.07e-07	15.8	cds	ENSMUSG00000075376	ENSMUST00000100143	protein_coding
Ehmt1	2	24815736	24836446	peak_2484	20711	-	1.94	0.0128825	0.0812831	1.94	cds	ENSMUSG00000036893	ENSMUST00000152636	nonsense_mediated_decay
Ehmt1	2	24805089	24806241	peak_2483	1153	-	2.11	0.0346737	0.17378	2.11	cds	ENSMUSG00000036893	ENSMUST00000134775	nonsense_mediated_decay
Ehmt1	2	24801519	24804861	peak_2482	3343	-	4.97	1.95e-07	3.72e-06	4.97	cds	ENSMUSG00000036893	ENSMUST00000102938	protein_coding
Ehmt1	2	24792020	24792350	peak_2481	331	-	3.13	0.00389045	0.030903	3.13	cds	ENSMUSG00000036893	ENSMUST00000147147	protein_coding
Ehmt1	2	24791123	24791213	peak_2480	91	-	6.83	0.0158489	0.0954993	6.83	utr3	ENSMUSG00000036893	ENSMUST00000114418	protein_coding
Cacna1b	2	24706288	24730694	peak_2479	24407	-	4.52	5.01e-11	1.32e-09	4.52	cds	ENSMUSG00000004113	ENSMUST00000100348	protein_coding
Cacna1b	2	24678967	24697321	peak_2478	18355	-	5.5	2.51e-11	7.94e-10	5.5	cds	ENSMUSG00000004113	ENSMUST00000100348	protein_coding
Cacna1b	2	24651144	24653040	peak_2477	1897	-	9.99	0.00134896	0.0123027	9.99	cds	ENSMUSG00000004113	ENSMUST00000102939	protein_coding
Cacna1b	2	24616943	24618349	peak_2476	1407	-	7.16	0.0123027	0.0776247	7.16	cds	ENSMUSG00000004113	ENSMUST00000102939	protein_coding
Cacna1b	2	24608105	24616884	peak_2475	8780	-	11.3	0.000467735	0.00489779	11.3	cds	ENSMUSG00000004113	ENSMUST00000100348	protein_coding
Cacna1b	2	24607955	24608016	peak_2474	62	-	5.66	0.0380189	0.184927	5.66	cds	ENSMUSG00000004113	ENSMUST00000102939	protein_coding
Cacna1b	2	24605293	24605534	peak_2473	242	-	5.37	3.02e-05	0.000416869	5.37	utr3	ENSMUSG00000004113	ENSMUST00000102939	protein_coding
Cacna1b	2	24604066	24604336	peak_2472	271	-	10.3	0.00102329	0.00977237	10.3	utr3	ENSMUSG00000004113	ENSMUST00000102939	protein_coding
Spopl	2	23544817	23545192	peak_2471	376	-	1.6	0.0245471	0.135519	1.6	cds	ENSMUSG00000026771	ENSMUST00000132827	nonsense_mediated_decay
Spopl	2	23517875	23537599	peak_2470	19725	-	3.91	0.0042658	0.0338844	3.91	cds	ENSMUSG00000026771	ENSMUST00000132484	protein_coding
Spopl	2	23509396	23509577	peak_2469	182	-	5.58	0.00275423	0.0229087	5.58	utr3	ENSMUSG00000026771	ENSMUST00000132484	protein_coding
Mastl	2	23155784	23155994	peak_2468	211	-	13.2	1.26e-09	3.09e-08	13.2	cds	ENSMUSG00000026779	ENSMUST00000028119	protein_coding
Mastl	2	23133616	23139978	peak_2467	6363	-	12	0.000269153	0.00301995	12	cds	ENSMUSG00000026779	ENSMUST00000028119	protein_coding
Mastl	2	23132988	23133318	peak_2466	331	-	6.83	0.00323594	0.0263027	6.83	cds	ENSMUSG00000026779	ENSMUST00000028119	protein_coding
Mastl	2	23132719	23132810	peak_2465	92	-	2.36	0.0199526	0.115611	2.36	cds	ENSMUSG00000026779	ENSMUST00000028119	protein_coding
Mastl	2	23116681	23117190	peak_2464	510	-	3.29	1.7e-10	4.57e-09	3.29	utr3	ENSMUSG00000026779	ENSMUST00000028119	protein_coding
Abi1	2	22971151	23040241	peak_2463	69091	-	2.5	3.16e-13	1.26e-11	2.5	cds	ENSMUSG00000058835	ENSMUST00000123948	protein_coding
Abi1	2	22957071	22962452	peak_2462	5382	-	2.57	6.31e-05	0.000812831	2.57	cds	ENSMUSG00000058835	ENSMUST00000123948	protein_coding
Abi1	2	22946751	22953547	peak_2461	6797	-	3.03	0.00295121	0.0239883	3.03	cds	ENSMUSG00000058835	ENSMUST00000126112	protein_coding
Abi1	2	22940968	22941089	peak_2460	122	-	5.66	0.0380189	0.184927	5.66	utr3	ENSMUSG00000058835	ENSMUST00000093171	protein_coding
Ehmt1	2	24838800	24884349	peak_2485	45550	-	3.7	1.58e-35	1.58e-33	3.7	cds	ENSMUSG00000036893	ENSMUST00000147147	protein_coding
Abi1	2	22940610	22940820	peak_2459	211	-	5.5	0.0251189	0.137721	5.5	utr3	ENSMUSG00000058835	ENSMUST00000114544	protein_coding
Ehmt1	2	24884467	24919614	peak_2486	35148	-	2.7	3.98e-64	7.94e-62	2.7	cds	ENSMUSG00000036893	ENSMUST00000150379	protein_coding
Gm37139	2	24890910	24891209	peak_2488	300	-	12.2	0.000234423	0.00269153	12.2	npExon	ENSMUSG00000102875	ENSMUST00000192134	TEC
Snapc4	2	26380563	26380653	peak_2513	91	-	1.67	0.0354813	0.175792	1.67	utr5	ENSMUSG00000036281	ENSMUST00000035427	protein_coding
Snapc4	2	26373377	26376166	peak_2512	2790	-	2.93	1.26e-11	3.8e-10	2.93	cds	ENSMUSG00000036281	ENSMUST00000114115	protein_coding
Snapc4	2	26369482	26372783	peak_2511	3302	-	2.09	3.24e-09	7.59e-08	2.09	cds	ENSMUSG00000036281	ENSMUST00000123934	protein_coding
Qsox2	2	26211212	26211393	peak_2510	182	-	8.33	0.00446684	0.0346737	8.33	cds	ENSMUSG00000036327	ENSMUST00000091263	protein_coding
Camsap1	2	25966789	25983012	peak_2509	16224	-	1.86	1.7e-05	0.000239883	1.86	cds	ENSMUSG00000026933	ENSMUST00000091268	protein_coding
Camsap1	2	25956264	25966700	peak_2508	10437	-	1.61	0.011749	0.0758578	1.61	cds	ENSMUSG00000026933	ENSMUST00000134054	protein_coding
Camsap1	2	25945268	25953936	peak_2507	8669	-	3.28	0.00120226	0.0112202	3.28	cds	ENSMUSG00000026933	ENSMUST00000091268	protein_coding
Camsap1	2	25938595	25944965	peak_2506	6371	-	5.73	5.01e-32	3.98e-30	5.73	cds	ENSMUSG00000026933	ENSMUST00000134882	protein_coding
Camsap1	2	25929742	25938506	peak_2505	8765	-	3.84	1e-120	1e-117	3.84	cds	ENSMUSG00000026933	ENSMUST00000091268	protein_coding
Camsap1	2	25929562	25929683	peak_2504	122	-	2.78	0.0389045	0.187932	2.78	utr3	ENSMUSG00000026933	ENSMUST00000143977	nonsense_mediated_decay
Camsap1	2	25928304	25928844	peak_2503	541	-	14.3	4.07e-05	0.000537032	14.3	utr3	ENSMUSG00000026933	ENSMUST00000091268	protein_coding
Rabl6	2	25596510	25608132	peak_2502	11623	-	2.3	5.62e-10	1.45e-08	2.3	cds	ENSMUSG00000015087	ENSMUST00000058137	protein_coding
Rabl6	2	25588619	25592777	peak_2501	4159	-	2.77	0.000251189	0.00281838	2.77	cds	ENSMUSG00000015087	ENSMUST00000058137	protein_coding
Rabl6	2	25583824	25586994	peak_2500	3171	-	3.36	1e-167	1e-164	3.36	cds	ENSMUSG00000015087	ENSMUST00000058137	protein_coding
Mamdc4	2	25563144	25564828	peak_2499	1685	-	13.2	1.02e-07	2.04e-06	13.2	cds	ENSMUSG00000026941	ENSMUST00000095117	protein_coding
Uap1l1	2	25360576	25360696	peak_2498	121	-	5.33	0.047863	0.220293	5.33	utr3	ENSMUSG00000026956	ENSMUST00000102925	protein_coding
Dpp7	2	25354513	25354768	peak_2497	256	-	5.33	0.047863	0.220293	5.33	cds	ENSMUSG00000026958	ENSMUST00000028332	protein_coding
Ndor1	2	25255266	25255416	peak_2496	151	-	2.03	0.0281838	0.148594	2.03	cds	ENSMUSG00000006471	ENSMUST00000114349	protein_coding
Ndor1	2	25249245	25249956	peak_2495	712	-	6	0.0295121	0.153815	6	cds	ENSMUSG00000006471	ENSMUST00000114349	protein_coding
Ndor1	2	25247032	25247093	peak_2494	62	-	5.83	0.0331131	0.169044	5.83	utr3	ENSMUSG00000006471	ENSMUST00000100329	protein_coding
Ndor1	2	25246135	25246734	peak_2493	600	-	7.66	4.57e-05	0.00060256	7.66	utr3	ENSMUSG00000006471	ENSMUST00000100329	protein_coding
Ndor1	2	25244880	25245120	peak_2492	241	-	11.8	0.00030903	0.00338844	11.8	utr3	ENSMUSG00000006471	ENSMUST00000100329	protein_coding
Gm38287	2	25182952	25183072	peak_2491	121	-	5.66	0.0380189	0.184927	5.66	npExon	ENSMUSG00000103217	ENSMUST00000195193	antisense
Gm38287	2	25182298	25182418	peak_2490	121	-	6.33	0.0229087	0.12735	6.33	npExon	ENSMUSG00000103217	ENSMUST00000195193	antisense
Ehmt1	2	24891477	24892224	peak_2489	748	-	21.8	7.94e-08	1.58e-06	21.8	cds	ENSMUSG00000036893	ENSMUST00000114418	protein_coding
Gm37139	2	24889596	24889806	peak_2487	211	-	6.99	0.0138038	0.0870964	6.99	npExon	ENSMUSG00000102875	ENSMUST00000192134	TEC
Sdccag3	2	26383339	26388624	peak_2514	5286	-	3.8	6.76e-10	1.7e-08	3.8	cds	ENSMUSG00000026927	ENSMUST00000077983	protein_coding
Enkur	2	21205304	21205365	peak_2458	62	-	4	0.0251189	0.137721	4	utr5	ENSMUSG00000026679	ENSMUST00000027992	protein_coding
Arhgap21	2	20887119	20967614	peak_2456	80496	-	3.63	1e-16	5.01e-15	3.63	cds	ENSMUSG00000036591	ENSMUST00000114594	protein_coding
Sec61a2	2	5873749	5874336	peak_2425	588	-	8.99	0.00295121	0.0245471	8.99	cds	ENSMUSG00000025816	ENSMUST00000102981	protein_coding
Gm13199	2	5862624	5862923	peak_2424	300	-	7.49	0.00954993	0.0645654	7.49	cds	ENSMUSG00000056718	ENSMUST00000071016	protein_coding
Camk1d	2	5714275	5714485	peak_2423	211	-	2.64	0.0109648	0.0724436	2.64	utr5	ENSMUSG00000039145	ENSMUST00000044009	protein_coding
Camk1d	2	5297527	5297797	peak_2422	271	-	6.5	0.00229087	0.0199526	6.5	utr3	ENSMUSG00000039145	ENSMUST00000044009	protein_coding
Camk1d	2	5297227	5297378	peak_2421	152	-	6	0.0295121	0.153815	6	utr3	ENSMUSG00000039145	ENSMUST00000044009	protein_coding
Camk1d	2	5296270	5296331	peak_2420	62	-	5.5	0.042658	0.201837	5.5	utr3	ENSMUSG00000039145	ENSMUST00000044009	protein_coding
Camk1d	2	5295581	5295732	peak_2419	152	-	5.83	0.0331131	0.169044	5.83	utr3	ENSMUSG00000039145	ENSMUST00000044009	protein_coding
Optn	2	5033194	5034183	peak_2418	990	-	4.58	0.0114815	0.074131	4.58	cds	ENSMUSG00000026672	ENSMUST00000027986	protein_coding
Mcm10	2	5010744	5012222	peak_2417	1479	-	10.8	5.75e-06	8.91e-05	10.8	utr5	ENSMUSG00000026669	ENSMUST00000102985	protein_coding
Mcm10	2	5005050	5006373	peak_2416	1324	-	1.89	0.0162181	0.0977237	1.89	cds	ENSMUSG00000026669	ENSMUST00000027980	protein_coding
Mcm10	2	4991444	4992122	peak_2415	679	-	1.43	0.0416869	0.199067	1.43	cds	ENSMUSG00000026669	ENSMUST00000027980	protein_coding
Prpf18	2	4645643	4652113	peak_2414	6471	-	3.11	1.26e-13	5.01e-12	3.11	cds	ENSMUSG00000039449	ENSMUST00000035721	protein_coding
Prpf18	2	4623783	4624022	peak_2413	240	-	11.8	0.00030903	0.00338844	11.8	utr3	ENSMUSG00000039449	ENSMUST00000035721	protein_coding
Hspa14	2	3508902	3508962	peak_2412	61	-	5.66	0.0380189	0.184927	5.66	utr5	ENSMUSG00000051396	ENSMUST00000124331	protein_coding
Hspa14	2	3508335	3508664	peak_2411	330	-	13.5	7.94e-05	0.001	13.5	cds	ENSMUSG00000051396	ENSMUST00000140494	protein_coding
Hspa14	2	3507404	3507614	peak_2410	211	-	9.49	0.00199526	0.017378	9.49	cds	ENSMUSG00000051396	ENSMUST00000140494	protein_coding
Hspa14	2	3507075	3507196	peak_2409	122	-	6	0.0295121	0.153815	6	utr3	ENSMUSG00000051396	ENSMUST00000140494	protein_coding
Hspa14	2	3505673	3506330	peak_2408	658	-	20.5	5.01e-14	2e-12	20.5	utr3	ENSMUSG00000051396	ENSMUST00000124331	protein_coding
Hspa14	2	3504986	3505465	peak_2407	480	-	25.3	2.63e-10	6.92e-09	25.3	utr3	ENSMUSG00000051396	ENSMUST00000124331	protein_coding
Hspa14	2	3504688	3504868	peak_2406	181	-	6.16	0.0251189	0.137721	6.16	utr3	ENSMUSG00000051396	ENSMUST00000124331	protein_coding
Suv39h2	2	3456564	3456745	peak_2405	182	-	7.33	0.0107152	0.0707946	7.33	utr3	ENSMUSG00000026646	ENSMUST00000027956	protein_coding
Polr3k	2	181869549	181870086	peak_2404	538	+	16	1.02e-05	0.000151356	16	utr3	ENSMUSG00000038628	ENSMUST00000039551	protein_coding
Pcmtd2	2	181855001	181855152	peak_2403	152	+	6.16	0.0263027	0.140281	6.16	cds	ENSMUSG00000027589	ENSMUST00000029116	protein_coding
Trim44	2	102301820	102301911	peak_2865	92	-	2.36	0.0269153	0.142889	2.36	utr3	ENSMUSG00000027189	ENSMUST00000102573	protein_coding
Pcmtd2	2	181842637	181842698	peak_2402	62	+	4.25	0.018197	0.105439	4.25	cds	ENSMUSG00000027589	ENSMUST00000139434	protein_coding
Sec61a2	2	5876946	5882921	peak_2426	5976	-	12.3	0.00020893	0.00234423	12.3	cds	ENSMUSG00000025816	ENSMUST00000102981	protein_coding
Enkur	2	21180970	21189198	peak_2457	8229	-	5	0.0204174	0.116413	5	cds	ENSMUSG00000026679	ENSMUST00000027992	protein_coding
Sec61a2	2	5895282	5895343	peak_2427	62	-	3.66	0.0109648	0.0707946	3.66	utr5	ENSMUSG00000025816	ENSMUST00000102981	protein_coding
Dhtkd1	2	5930790	5930941	peak_2429	152	-	6.5	0.0204174	0.115878	6.5	cds	ENSMUSG00000025815	ENSMUST00000095147	protein_coding
Arhgap21	2	20854976	20881746	peak_2455	26771	-	5.33	1e-29	7.94e-28	5.33	cds	ENSMUSG00000036591	ENSMUST00000154230	protein_coding
Arhgap21	2	20848697	20854065	peak_2454	5369	-	6.07	5.01e-38	5.01e-36	6.07	cds	ENSMUSG00000036591	ENSMUST00000154230	protein_coding
Pip4k2a	2	18847550	18852896	peak_2453	5347	-	3.43	0.00194984	0.0169824	3.43	cds	ENSMUSG00000026737	ENSMUST00000152981	protein_coding
Dnajc1	2	18219575	18316912	peak_2452	97338	-	2.57	4.07e-10	1.05e-08	2.57	cds	ENSMUSG00000026740	ENSMUST00000168723	protein_coding
Dnajc1	2	18206752	18207052	peak_2450	301	-	6	0.0295121	0.153815	6	utr3	ENSMUSG00000026740	ENSMUST00000091418	protein_coding
Dnajc1	2	18206542	18206693	peak_2449	152	-	5.83	0.0331131	0.169044	5.83	utr3	ENSMUSG00000026740	ENSMUST00000091418	protein_coding
Gm36930	2	15031978	15032187	peak_2448	210	-	9.99	0.00134896	0.0123027	9.99	npExon	ENSMUSG00000103778	ENSMUST00000195431	TEC
Nsun6	2	14996147	14996358	peak_2447	212	-	11.7	0.000354813	0.00380189	11.7	cds	ENSMUSG00000026707	ENSMUST00000028034	protein_coding
Trdmt1	2	13510564	13510714	peak_2446	151	-	5.66	0.0380189	0.184927	5.66	utr3	ENSMUSG00000026723	ENSMUST00000124488	protein_coding
Gm37289	2	12357780	12358019	peak_2445	240	-	11.7	0.000354813	0.00380189	11.7	npExon	ENSMUSG00000102630	ENSMUST00000195409	TEC
Rbm17	2	11593451	11598070	peak_2444	4620	-	1.53	7.94e-16	3.16e-14	1.53	cds	ENSMUSG00000037197	ENSMUST00000040314	protein_coding
Pfkfb3	2	11490321	11492645	peak_2443	2325	-	6.16	0.0263027	0.140281	6.16	cds	ENSMUSG00000026773	ENSMUST00000028114	protein_coding
Atp5c1	2	10080211	10080301	peak_2442	91	-	6.66	0.0177828	0.105439	6.66	utr5	ENSMUSG00000025781	ENSMUST00000145530	protein_coding
Atp5c1	2	10079794	10080093	peak_2441	300	-	9.49	0.00199526	0.017378	9.49	utr5	ENSMUSG00000025781	ENSMUST00000114896	protein_coding
Taf3	2	9952882	9953063	peak_2440	182	-	7.16	0.0123027	0.0776247	7.16	cds	ENSMUSG00000025782	ENSMUST00000026888	protein_coding
Taf3	2	9952072	9952643	peak_2439	572	-	3.78	1.58e-05	0.000229087	3.78	cds	ENSMUSG00000025782	ENSMUST00000114909	protein_coding
Taf3	2	9940979	9951983	peak_2438	11005	-	5.15	3.16e-73	7.94e-71	5.15	cds	ENSMUSG00000025782	ENSMUST00000114909	protein_coding
Taf3	2	9916350	9918317	peak_2437	1968	-	2.56	1e-14	3.98e-13	2.56	cds	ENSMUSG00000025782	ENSMUST00000114907	protein_coding
Celf2	2	6871908	6884968	peak_2436	13061	-	5.16	0.0128825	0.0812831	5.16	cds	ENSMUSG00000002107	ENSMUST00000183984	nonsense_mediated_decay
Celf2	2	6721471	6721532	peak_2435	62	-	2.09	0.0223872	0.126474	2.09	cds	ENSMUSG00000002107	ENSMUST00000182657	protein_coding
Celf2	2	6615821	6664073	peak_2434	48253	-	1.94	0.0416869	0.200447	1.94	cds	ENSMUSG00000002107	ENSMUST00000114923	protein_coding
Celf2	2	6586066	6604068	peak_2433	18003	-	5.83	0.0331131	0.169044	5.83	cds	ENSMUSG00000002107	ENSMUST00000182851	protein_coding
Celf2	2	6547121	6547182	peak_2432	62	-	5.66	0.0380189	0.184927	5.66	cds	ENSMUSG00000002107	ENSMUST00000183091	protein_coding
Celf2	2	6542838	6542989	peak_2431	152	-	6.5	0.0204174	0.115878	6.5	utr3	ENSMUSG00000002107	ENSMUST00000114934	protein_coding
Gm13388	2	6431926	6432131	peak_2430	206	-	7.16	0.0123027	0.0776247	7.16	npExon	ENSMUSG00000085716	ENSMUST00000126659	antisense
Dhtkd1	2	5919453	5919604	peak_2428	152	-	6.5	0.0204174	0.115878	6.5	cds	ENSMUSG00000025815	ENSMUST00000095147	protein_coding
Sdccag3	2	26388993	26389054	peak_2515	62	-	2.41	0.0489779	0.224388	2.41	cds	ENSMUSG00000026927	ENSMUST00000114100	protein_coding
Inpp5e	2	26396367	26396428	peak_2516	62	-	6.5	0.0204174	0.115878	6.5	utr3	ENSMUSG00000026925	ENSMUST00000145701	protein_coding
Inpp5e	2	26396874	26397621	peak_2517	748	-	8.99	0.000380189	0.00416869	8.99	cds	ENSMUSG00000026925	ENSMUST00000131109	protein_coding
Ralgps1	2	33158942	33172465	peak_2602	13524	-	2.41	0.00870964	0.0588844	2.41	cds	ENSMUSG00000038831	ENSMUST00000042615	protein_coding
Gm38299	2	32999600	32999660	peak_2601	61	-	5.33	0.047863	0.220293	5.33	npExon	ENSMUSG00000104277	ENSMUST00000193214	TEC
Garnl3	2	33031120	33034767	peak_2600	3648	-	6.83	0.0158489	0.0954993	6.83	cds	ENSMUSG00000038860	ENSMUST00000193171	nonsense_mediated_decay
Lrsam1	2	32960936	32961236	peak_2599	301	-	2.94	0.0017378	0.0154882	2.94	utr5	ENSMUSG00000026792	ENSMUST00000127321	protein_coding
Lrsam1	2	32953434	32954241	peak_2598	808	-	2.08	0.0263027	0.140929	2.08	cds	ENSMUSG00000026792	ENSMUST00000113200	protein_coding
Lrsam1	2	32940295	32951106	peak_2597	10812	-	3.25	2e-15	7.94e-14	3.25	cds	ENSMUSG00000026792	ENSMUST00000113200	protein_coding
Lrsam1	2	32932166	32936505	peak_2596	4340	-	1.94	0.000194984	0.00223872	1.94	cds	ENSMUSG00000026792	ENSMUST00000113200	protein_coding
Lrsam1	2	32926052	32926202	peak_2595	151	-	1.79	0.0436516	0.206538	1.79	utr3	ENSMUSG00000026792	ENSMUST00000113200	protein_coding
Lrsam1	2	32925275	32925395	peak_2594	121	-	1.73	0.0363078	0.178649	1.73	utr3	ENSMUSG00000026792	ENSMUST00000113200	protein_coding
Stxbp1	2	32823535	32847185	peak_2593	23651	-	1.86	0.000831764	0.00831764	1.86	cds	ENSMUSG00000026797	ENSMUST00000050000	protein_coding
Stxbp1	2	32798155	32801893	peak_2592	3739	-	2.44	0.00660693	0.0467735	2.44	cds	ENSMUSG00000026797	ENSMUST00000050000	protein_coding
Stxbp1	2	32788111	32788411	peak_2591	301	-	7.33	1.41e-07	2.69e-06	7.33	utr3	ENSMUSG00000026797	ENSMUST00000077458	protein_coding
Cfap157	2	32780708	32781416	peak_2590	709	-	7.16	0.0123027	0.0776247	7.16	cds	ENSMUSG00000038987	ENSMUST00000102813	protein_coding
Cfap157	2	32779056	32779716	peak_2589	661	-	5.66	0.0380189	0.184927	5.66	cds	ENSMUSG00000038987	ENSMUST00000102813	protein_coding
Cfap157	2	32777876	32778155	peak_2588	280	-	6.66	0.0177828	0.105439	6.66	cds	ENSMUSG00000038987	ENSMUST00000102813	protein_coding
Ttc16	2	32762646	32762796	peak_2587	151	-	5.5	0.0102329	0.0676083	5.5	cds	ENSMUSG00000039021	ENSMUST00000161430	protein_coding
Cdk9	2	32712067	32712217	peak_2586	151	-	2.18	0.00707946	0.0512861	2.18	cds	ENSMUSG00000009555	ENSMUST00000009699	protein_coding
Dnm1	2	32336286	32338069	peak_2585	1784	-	6.33	0.0229087	0.12735	6.33	cds	ENSMUSG00000026825	ENSMUST00000201433	protein_coding
Dnm1	2	32317000	32320587	peak_2584	3588	-	2.05	0.0489779	0.224388	2.05	cds	ENSMUSG00000026825	ENSMUST00000201494	protein_coding
Dnm1	2	32314958	32315834	peak_2583	877	-	5.33	0.047863	0.220293	5.33	cds	ENSMUSG00000026825	ENSMUST00000091089	protein_coding
Dnm1	2	32308769	32309219	peak_2582	451	-	13	0.000120226	0.00144544	13	cds	ENSMUSG00000026825	ENSMUST00000201494	protein_coding
Gm13610	2	32236173	32236293	peak_2581	121	-	5.33	0.047863	0.220293	5.33	npExon	ENSMUSG00000086216	ENSMUST00000128298	antisense
Qrfp	2	31807509	31807599	peak_2580	91	-	6.83	0.0158489	0.0954993	6.83	utr3	ENSMUSG00000043102	ENSMUST00000057407	protein_coding
Gm13427	2	31676510	31676628	peak_2579	119	-	7.66	0.00831764	0.057544	7.66	npExon	ENSMUSG00000087549	ENSMUST00000154296	antisense
Gm13405	2	31209587	31210872	peak_2578	1286	-	7.99	0.00645654	0.0467735	7.99	npExon	ENSMUSG00000087430	ENSMUST00000146769	antisense
Ralgps1	2	33336569	33371277	peak_2603	34709	-	8.83	0.00338844	0.0275423	8.83	cds	ENSMUSG00000038831	ENSMUST00000042615	protein_coding
Fnbp1	2	31055472	31142008	peak_2577	86537	-	4.69	3.16e-16	1.26e-14	4.69	cds	ENSMUSG00000075415	ENSMUST00000100208	protein_coding
Zbtb34	2	33410917	33411038	peak_2604	122	-	4.5	0.0354813	0.175388	4.5	cds	ENSMUSG00000068966	ENSMUST00000091037	protein_coding
Zbtb34	2	33411664	33411994	peak_2606	331	-	5.44	1.74e-05	0.000251189	5.44	cds	ENSMUSG00000068966	ENSMUST00000091037	protein_coding
Rc3h2	2	37389607	37399934	peak_2631	10328	-	7.77	1e-19	5.01e-18	7.77	cds	ENSMUSG00000075376	ENSMUST00000100143	protein_coding
Rc3h2	2	37375393	37385305	peak_2630	9913	-	34.6	6.31e-56	1e-53	34.6	cds	ENSMUSG00000075376	ENSMUST00000100143	protein_coding
Rc3h2	2	37373419	37373659	peak_2629	241	-	5	0.000245471	0.00275423	5	utr3	ENSMUSG00000075376	ENSMUST00000125619	nonsense_mediated_decay
Rc3h2	2	37372162	37372313	peak_2628	152	-	5.66	0.0380189	0.184927	5.66	utr3	ENSMUSG00000075376	ENSMUST00000100143	protein_coding
Rc3h2	2	37371683	37371834	peak_2627	152	-	6.33	0.0229087	0.12735	6.33	utr3	ENSMUSG00000075376	ENSMUST00000100143	protein_coding
Rc3h2	2	37370965	37371445	peak_2626	481	-	19.5	5.62e-07	1e-05	19.5	utr3	ENSMUSG00000075376	ENSMUST00000100143	protein_coding
Rc3h2	2	37370128	37370428	peak_2625	301	-	9.41	1.95e-07	3.72e-06	9.41	utr3	ENSMUSG00000075376	ENSMUST00000100143	protein_coding
Pdcl	2	37357254	37358465	peak_2624	1212	-	2.39	5.13e-05	0.000676083	2.39	cds	ENSMUSG00000009030	ENSMUST00000112940	protein_coding
Pdcl	2	37352286	37355809	peak_2623	3524	-	1.79	1.45e-05	0.00020893	1.79	cds	ENSMUSG00000009030	ENSMUST00000112940	protein_coding
Rab14	2	35190071	35191565	peak_2622	1495	-	1.49	0.0060256	0.0446684	1.49	cds	ENSMUSG00000026878	ENSMUST00000113025	protein_coding
Rab14	2	35183231	35183471	peak_2621	241	-	10.1	6.76e-09	1.55e-07	10.1	cds	ENSMUSG00000026878	ENSMUST00000028238	protein_coding
Rab14	2	35182601	35183172	peak_2620	572	-	12.5	0.00018197	0.0020893	12.5	utr3	ENSMUSG00000026878	ENSMUST00000113025	protein_coding
Rab14	2	35180893	35181434	peak_2619	542	-	8.49	0.000549541	0.00562341	8.49	utr3	ENSMUSG00000026878	ENSMUST00000113025	protein_coding
Fbxw2	2	34823176	34826235	peak_2618	3060	-	4.66	0.0204174	0.116413	4.66	utr5	ENSMUSG00000035949	ENSMUST00000028220	protein_coding
Fbxw2	2	34822728	34822818	peak_2617	91	-	1.87	0.0446684	0.20797	1.87	cds	ENSMUSG00000035949	ENSMUST00000113075	protein_coding
Fbxw2	2	34805925	34807256	peak_2616	1332	-	12.2	1.35e-06	2.29e-05	12.2	cds	ENSMUSG00000035949	ENSMUST00000113077	protein_coding
Gapvd1	2	34723001	34725116	peak_2615	2116	-	4.58	0.0114815	0.074131	4.58	cds	ENSMUSG00000026867	ENSMUST00000113099	protein_coding
Gapvd1	2	34706081	34715267	peak_2614	9187	-	11.7	7.76e-05	0.000977237	11.7	cds	ENSMUSG00000026867	ENSMUST00000113111	protein_coding
Gapvd1	2	34689044	34691184	peak_2613	2141	-	6.5	0.0204174	0.115878	6.5	cds	ENSMUSG00000026867	ENSMUST00000113111	protein_coding
Mvb12b	2	33731119	33731389	peak_2612	271	-	9.49	0.00199526	0.017378	9.49	utr3	ENSMUSG00000038740	ENSMUST00000041555	protein_coding
Zbtb43	2	33453928	33454765	peak_2611	838	-	3.06	3.98e-07	7.41e-06	3.06	cds	ENSMUSG00000026788	ENSMUST00000095035	protein_coding
Zbtb43	2	33453779	33453869	peak_2610	91	-	3.66	0.0389045	0.189671	3.66	cds	ENSMUSG00000026788	ENSMUST00000095035	protein_coding
Zbtb43	2	33451450	33451600	peak_2609	151	-	5.83	0.0331131	0.169044	5.83	utr3	ENSMUSG00000026788	ENSMUST00000028125	protein_coding
Zbtb34	2	33412411	33428196	peak_2608	15786	-	7.33	0.0107152	0.0707946	7.33	cds	ENSMUSG00000068966	ENSMUST00000091037	protein_coding
Zbtb34	2	33412172	33412263	peak_2607	92	-	5.83	0.0331131	0.169044	5.83	cds	ENSMUSG00000068966	ENSMUST00000091037	protein_coding
Zbtb34	2	33411395	33411576	peak_2605	182	-	3.11	0.030903	0.159956	3.11	cds	ENSMUSG00000068966	ENSMUST00000091037	protein_coding
Fnbp1	2	31033058	31053000	peak_2576	19943	-	8.83	6.31e-15	2.51e-13	8.83	cds	ENSMUSG00000075415	ENSMUST00000113564	protein_coding
Fnbp1	2	31030934	31031174	peak_2575	241	-	7.49	0.00954993	0.0645654	7.49	utr3	ENSMUSG00000075415	ENSMUST00000073879	protein_coding
Fnbp1	2	31030335	31030456	peak_2574	122	-	6.66	0.0177828	0.105439	6.66	utr3	ENSMUSG00000075415	ENSMUST00000073879	protein_coding
Vav2	2	27270159	27271868	peak_2542	1710	-	4.61	0.00162181	0.0147911	4.61	cds	ENSMUSG00000009621	ENSMUST00000056176	protein_coding
Vav2	2	27264161	27268155	peak_2541	3995	-	1.97	0.000912011	0.00891251	1.97	cds	ENSMUSG00000009621	ENSMUST00000056176	protein_coding
Vav2	2	27263117	27263208	peak_2540	92	-	5.66	0.0380189	0.184927	5.66	utr3	ENSMUSG00000009621	ENSMUST00000185188	nonsense_mediated_decay
Slc2a6	2	27021778	27021986	peak_2539	209	-	5.5	0.042658	0.201837	5.5	cds	ENSMUSG00000036067	ENSMUST00000102890	protein_coding
Rexo4	2	26960616	26964386	peak_2538	3771	-	3.83	1.58e-40	1.58e-38	3.83	cds	ENSMUSG00000052406	ENSMUST00000136710	protein_coding
Rexo4	2	26958508	26960343	peak_2537	1836	-	1.51	0.000562341	0.0057544	1.51	cds	ENSMUSG00000052406	ENSMUST00000136710	protein_coding
Med22	2	26908396	26910558	peak_2536	2163	-	2.86	5.75e-05	0.00074131	2.86	cds	ENSMUSG00000015776	ENSMUST00000015920	protein_coding
Med22	2	26906605	26906695	peak_2535	91	-	6.16	0.0263027	0.140281	6.16	utr3	ENSMUSG00000015776	ENSMUST00000102899	protein_coding
Med22	2	26906157	26906546	peak_2534	390	-	10.2	0.0011749	0.0109648	10.2	utr3	ENSMUSG00000015776	ENSMUST00000102899	protein_coding
Med22	2	26905709	26905949	peak_2533	241	-	8.33	0.00501187	0.0380189	8.33	cds	ENSMUSG00000015776	ENSMUST00000015920	protein_coding
Surf6	2	26899850	26902790	peak_2532	2941	-	1.63	8.91e-05	0.00109648	1.63	cds	ENSMUSG00000036160	ENSMUST00000114043	protein_coding
Surf6	2	26892335	26899399	peak_2531	7065	-	1.87	5.13e-10	1.29e-08	1.87	cds	ENSMUSG00000036160	ENSMUST00000047632	protein_coding
Surf6	2	26891147	26891207	peak_2530	61	-	3.78	0.00870964	0.060256	3.78	utr3	ENSMUSG00000036160	ENSMUST00000047632	protein_coding
Agpat2	2	26596403	26597320	peak_2529	918	-	7.33	0.0107152	0.0707946	7.33	cds	ENSMUSG00000026922	ENSMUST00000154753	protein_coding
Notch1	2	26465404	26465465	peak_2528	62	-	2.46	0.0316228	0.16293	2.46	cds	ENSMUSG00000026923	ENSMUST00000028288	protein_coding
Sec16a	2	26441014	26441344	peak_2527	331	-	6.99	0.000338844	0.00371535	6.99	cds	ENSMUSG00000026924	ENSMUST00000114082	protein_coding
Sec16a	2	26439997	26440267	peak_2526	271	-	6.66	0.0114815	0.074131	6.66	cds	ENSMUSG00000026924	ENSMUST00000114082	protein_coding
Sec16a	2	26438889	26439130	peak_2525	242	-	8.16	0.00562341	0.0416869	8.16	cds	ENSMUSG00000026924	ENSMUST00000114082	protein_coding
Sec16a	2	26430557	26431189	peak_2524	633	-	3.44	0.0165959	0.1	3.44	cds	ENSMUSG00000026924	ENSMUST00000114082	protein_coding
Sec16a	2	26426140	26429496	peak_2523	3357	-	8.49	2.95e-05	0.000398107	8.49	cds	ENSMUSG00000026924	ENSMUST00000156442	protein_coding
Sec16a	2	26423601	26424417	peak_2522	817	-	5.5	0.042658	0.201837	5.5	cds	ENSMUSG00000026924	ENSMUST00000156442	protein_coding
Inpp5e	2	26408036	26408156	peak_2521	121	-	3.05	0.0338844	0.172187	3.05	cds	ENSMUSG00000026925	ENSMUST00000114090	protein_coding
Inpp5e	2	26401644	26407768	peak_2520	6125	-	6	0.0295121	0.153815	6	cds	ENSMUSG00000026925	ENSMUST00000114090	protein_coding
Inpp5e	2	26400074	26400996	peak_2519	923	-	7.33	0.0107152	0.0707946	7.33	cds	ENSMUSG00000026925	ENSMUST00000144011	protein_coding
Inpp5e	2	26397889	26398652	peak_2518	764	-	6.58	0.000630957	0.00645654	6.58	cds	ENSMUSG00000026925	ENSMUST00000131109	protein_coding
Vav2	2	27283394	27292742	peak_2543	9349	-	2.58	3.24e-06	5.25e-05	2.58	cds	ENSMUSG00000009621	ENSMUST00000056176	protein_coding
Vav2	2	27299444	27386529	peak_2544	87086	-	1.97	0.000169824	0.00199526	1.97	cds	ENSMUSG00000009621	ENSMUST00000056176	protein_coding
Vav2	2	27426614	27427033	peak_2545	420	-	3.42	6.31e-30	5.01e-28	3.42	utr5	ENSMUSG00000009621	ENSMUST00000056176	protein_coding
Brd3	2	27446802	27447221	peak_2546	420	-	7.33	0.0011749	0.0109648	7.33	utr3	ENSMUSG00000026918	ENSMUST00000113941	protein_coding
Fnbp1	2	31029916	31030127	peak_2573	212	-	6.99	0.0138038	0.0870964	6.99	utr3	ENSMUSG00000075415	ENSMUST00000073879	protein_coding
Fnbp1	2	31027642	31027852	peak_2572	211	-	7.49	0.00954993	0.0645654	7.49	utr3	ENSMUSG00000075415	ENSMUST00000113564	protein_coding
BC005624	2	30976038	30978945	peak_2571	2908	-	1.43	3.72e-05	0.000489779	1.43	cds	ENSMUSG00000026851	ENSMUST00000028205	protein_coding
BC005624	2	30972235	30972651	peak_2570	417	-	23.1	3.16e-12	1e-10	23.1	utr3	ENSMUSG00000026851	ENSMUST00000028205	protein_coding
Sh3glb2	2	30344957	30345108	peak_2569	152	-	2.91	0.0199526	0.114815	2.91	utr3	ENSMUSG00000026860	ENSMUST00000113621	protein_coding
1700084E18Rik	2	30237657	30237926	peak_2568	270	-	2.36	0.000109648	0.00131826	2.36	npExon	ENSMUSG00000100747	ENSMUST00000187343	antisense
Spout1	2	30177620	30178420	peak_2567	801	-	1.57	0.00245471	0.020893	1.57	cds	ENSMUSG00000039660	ENSMUST00000100220	protein_coding
Zer1	2	30101831	30102757	peak_2566	927	-	5.08	0.00562341	0.0416869	5.08	cds	ENSMUSG00000039686	ENSMUST00000044751	protein_coding
Zer1	2	30098751	30101081	peak_2565	2331	-	2.53	0.000234423	0.00269153	2.53	cds	ENSMUSG00000039686	ENSMUST00000044751	protein_coding
Zer1	2	30097822	30097913	peak_2564	92	-	5.66	0.0380189	0.184927	5.66	utr3	ENSMUSG00000039686	ENSMUST00000044751	protein_coding
Trub2	2	29779875	29784968	peak_2563	5094	-	5	0.000724436	0.00724436	5	cds	ENSMUSG00000039826	ENSMUST00000048044	protein_coding
Trub2	2	29777699	29777879	peak_2562	181	-	6.16	0.0251189	0.137721	6.16	cds	ENSMUSG00000039826	ENSMUST00000048044	protein_coding
Zbtb6	2	37425768	37425918	peak_2633	151	-	8.33	0.00501187	0.0380189	8.33	utr3	ENSMUSG00000066798	ENSMUST00000112932	protein_coding
Trub2	2	29777580	29777641	peak_2561	62	-	3.83	0.0316228	0.162555	3.83	cds	ENSMUSG00000039826	ENSMUST00000048044	protein_coding
Gm13420	2	29744977	29745331	peak_2559	355	-	13.3	9.12e-05	0.00114815	13.3	cds	ENSMUSG00000079497	ENSMUST00000129574	protein_coding
Barhl1	2	28915964	28916114	peak_2558	151	-	6.66	0.0177828	0.105439	6.66	utr5	ENSMUSG00000026805	ENSMUST00000050776	protein_coding
Barhl1	2	28909198	28909437	peak_2557	240	-	8.16	0.00562341	0.0416869	8.16	utr3	ENSMUSG00000026805	ENSMUST00000113847	protein_coding
Barhl1	2	28908453	28908752	peak_2556	300	-	6.83	0.0158489	0.0954993	6.83	utr3	ENSMUSG00000026805	ENSMUST00000050776	protein_coding
Gtf3c4	2	28834788	28835238	peak_2555	451	-	3.75	0.000501187	0.00512861	3.75	cds	ENSMUSG00000035666	ENSMUST00000037117	protein_coding
Gtf3c4	2	28833621	28834101	peak_2554	481	-	4.21	2.51e-14	7.94e-13	4.21	cds	ENSMUSG00000035666	ENSMUST00000037117	protein_coding
Gtf3c4	2	28826669	28827560	peak_2553	892	-	5.33	0.0165959	0.1	5.33	cds	ENSMUSG00000035666	ENSMUST00000037117	protein_coding
Gtf3c4	2	28825741	28825832	peak_2552	92	-	2.53	0.0269153	0.14388	2.53	utr3	ENSMUSG00000035666	ENSMUST00000037117	protein_coding
Gtf3c4	2	28824364	28824694	peak_2551	331	-	8.33	0.00501187	0.0380189	8.33	utr3	ENSMUSG00000035666	ENSMUST00000037117	protein_coding
Gtf3c4	2	28822657	28822868	peak_2550	212	-	8.83	0.00338844	0.0275423	8.83	utr3	ENSMUSG00000035666	ENSMUST00000037117	protein_coding
Brd3	2	27449213	27461689	peak_2548	12477	-	2.89	1e-258	1e-255	2.89	cds	ENSMUSG00000026918	ENSMUST00000077737	protein_coding
Brd3	2	27447727	27447848	peak_2547	122	-	4.08	0.0223872	0.126474	4.08	utr3	ENSMUSG00000026918	ENSMUST00000113941	protein_coding
Trub2	2	29776299	29776449	peak_2560	151	-	3.58	0.0338844	0.172187	3.58	utr3	ENSMUSG00000039826	ENSMUST00000048044	protein_coding
Trim44	2	102302537	102303105	peak_2866	569	-	13.7	3.89e-06	6.17e-05	13.7	utr3	ENSMUSG00000027189	ENSMUST00000102573	protein_coding
Zmynd8	2	165852121	165858135	peak_3233	6015	-	6.16	0.00630957	0.0467735	6.16	cds	ENSMUSG00000039671	ENSMUST00000109266	protein_coding
Trim44	2	102303851	102304031	peak_2868	181	-	1.59	0.0338844	0.170608	1.59	utr3	ENSMUSG00000027189	ENSMUST00000102573	protein_coding
Zhx3	2	160765964	160766505	peak_3185	542	-	7.16	0.0123027	0.0776247	7.16	utr3	ENSMUSG00000035877	ENSMUST00000103112	protein_coding
Zhx3	2	160765634	160765845	peak_3184	212	-	6.99	0.0138038	0.0870964	6.99	utr3	ENSMUSG00000035877	ENSMUST00000103111	protein_coding
Rbl1	2	157191959	157192050	peak_3183	92	-	2.14	0.0363078	0.179887	2.14	cds	ENSMUSG00000027641	ENSMUST00000029170	protein_coding
Rbl1	2	157175534	157177240	peak_3182	1707	-	2.64	0.0109648	0.0724436	2.64	cds	ENSMUSG00000027641	ENSMUST00000029170	protein_coding
Rbl1	2	157152944	157163676	peak_3181	10733	-	8.99	6.46e-06	9.77e-05	8.99	cds	ENSMUSG00000027641	ENSMUST00000029170	protein_coding
Dsn1	2	157006008	157006426	peak_3180	419	-	3.37	1.95e-06	3.24e-05	3.37	utr5	ENSMUSG00000027635	ENSMUST00000154213	protein_coding
Dsn1	2	156997633	156997753	peak_3179	121	-	1.52	0.020893	0.117761	1.52	cds	ENSMUSG00000027635	ENSMUST00000103129	protein_coding
Dsn1	2	156995502	156995593	peak_3178	92	-	3.05	0.0338844	0.172187	3.05	utr3	ENSMUSG00000027635	ENSMUST00000103130	protein_coding
Ndrg3	2	156936283	156936673	peak_3177	391	-	18.2	1.7e-06	2.88e-05	18.2	utr3	ENSMUSG00000027634	ENSMUST00000109558	protein_coding
Ndrg3	2	156935327	156935687	peak_3176	361	-	11.5	0.00040738	0.00436516	11.5	utr3	ENSMUSG00000027634	ENSMUST00000109558	protein_coding
4930518I15Rik	2	156856822	156857000	peak_3175	179	-	4.27	0.00323594	0.0263027	4.27	utr3	ENSMUSG00000074629	ENSMUST00000099141	protein_coding
Gm37790	2	156848967	156849715	peak_3174	749	-	11.7	6.46e-05	0.000831764	11.7	npExon	ENSMUSG00000102323	ENSMUST00000193136	TEC
Gm37790	2	156848460	156848670	peak_3173	211	-	7.16	0.0123027	0.0776247	7.16	npExon	ENSMUSG00000102323	ENSMUST00000193136	TEC
Gm37790	2	156848310	156848401	peak_3172	92	-	6	0.0295121	0.153815	6	npExon	ENSMUSG00000102323	ENSMUST00000193136	TEC
5430405H02Rik	2	156844350	156844681	peak_3171	332	-	18.3	1.48e-06	2.51e-05	18.3	npExon	ENSMUSG00000085741	ENSMUST00000185402	antisense
Scand1	2	156312616	156312675	peak_3170	60	-	2.62	0.0389045	0.187932	2.62	utr5	ENSMUSG00000046229	ENSMUST00000079125	protein_coding
Rbm39	2	156180118	156180238	peak_3169	121	-	2.02	0.00446684	0.0346737	2.02	utr5	ENSMUSG00000027620	ENSMUST00000109584	protein_coding
Rbm39	2	156148072	156174932	peak_3168	26861	-	3.7	0	0	3.7	cds	ENSMUSG00000027620	ENSMUST00000148794	protein_coding
Rbm39	2	156147476	156147626	peak_3167	151	-	3.21	0.00954993	0.0645654	3.21	utr3	ENSMUSG00000027620	ENSMUST00000142071	nonsense_mediated_decay
Rbm12	2	156098075	156098136	peak_3166	62	-	1.88	0.017378	0.104232	1.88	cds	ENSMUSG00000089824	ENSMUST00000138068	protein_coding
Gm28036	2	156097115	156097446	peak_3165	332	-	2.64	0.00251189	0.0213796	2.64	cds	ENSMUSG00000098950	ENSMUST00000127956	nonsense_mediated_decay
Gm28036	2	156096486	156096907	peak_3164	422	-	2.22	0.000131826	0.00154882	2.22	cds	ENSMUSG00000098950	ENSMUST00000127956	nonsense_mediated_decay
Rbm12	2	156096036	156096397	peak_3163	362	-	5.33	0.000275423	0.0030903	5.33	cds	ENSMUSG00000089824	ENSMUST00000059647	protein_coding
Rbm12	2	156095376	156095557	peak_3162	182	-	4.66	0.0316228	0.162555	4.66	cds	ENSMUSG00000089824	ENSMUST00000059647	protein_coding
Rbm12	2	156094326	156094597	peak_3161	272	-	6.08	0.00131826	0.0123027	6.08	utr3	ENSMUSG00000089824	ENSMUST00000059647	protein_coding
Zhx3	2	160766744	160767075	peak_3186	332	-	11	0.00060256	0.00616595	11	utr3	ENSMUSG00000035877	ENSMUST00000103112	protein_coding
Rbm12	2	156093666	156093907	peak_3160	242	-	11.2	0.000524807	0.00549541	11.2	utr3	ENSMUSG00000089824	ENSMUST00000059647	protein_coding
Zhx3	2	160768033	160768154	peak_3187	122	-	6	0.0295121	0.153815	6	utr3	ENSMUSG00000035877	ENSMUST00000103112	protein_coding
Zhx3	2	160769143	160769834	peak_3189	692	-	15	2.34e-05	0.000323594	15	utr3	ENSMUSG00000035877	ENSMUST00000103112	protein_coding
Tomm34	2	164070628	164070839	peak_3214	212	-	7.33	0.00794328	0.0562341	7.33	utr5	ENSMUSG00000018322	ENSMUST00000018466	protein_coding
Tomm34	2	164060884	164064918	peak_3213	4035	-	1.62	0.00229087	0.0194984	1.62	cds	ENSMUSG00000018322	ENSMUST00000109384	protein_coding
Rims4	2	163861693	163861933	peak_3212	241	-	2.93	2.34e-07	4.37e-06	2.93	utr3	ENSMUSG00000035226	ENSMUST00000044734	protein_coding
Rims4	2	163860437	163860648	peak_3211	212	-	3.62	0.00128825	0.0120226	3.62	utr3	ENSMUSG00000035226	ENSMUST00000044734	protein_coding
Serinc3	2	163626339	163627943	peak_3210	1605	-	2.37	0.00436516	0.0338844	2.37	cds	ENSMUSG00000017707	ENSMUST00000017851	protein_coding
Serinc3	2	163623989	163624320	peak_3209	332	-	9.99	0.00134896	0.0123027	9.99	utr3	ENSMUSG00000017707	ENSMUST00000017851	protein_coding
Serinc3	2	163623630	163623871	peak_3208	242	-	6	0.00912011	0.0616595	6	utr3	ENSMUSG00000017707	ENSMUST00000017851	protein_coding
Fitm2	2	163468376	163468496	peak_3207	121	-	2.79	0.0263027	0.141906	2.79	utr3	ENSMUSG00000048486	ENSMUST00000109418	protein_coding
Ptprt	2	161524177	161524268	peak_3206	92	-	7.49	0.00954993	0.0645654	7.49	utr3	ENSMUSG00000053141	ENSMUST00000109445	protein_coding
Chd6	2	161018051	161109022	peak_3205	90972	-	3.83	1e-204	1e-201	3.83	cds	ENSMUSG00000057133	ENSMUST00000039782	protein_coding
Chd6	2	161014210	161017226	peak_3204	3017	-	3.08	0.0134896	0.0831764	3.08	cds	ENSMUSG00000057133	ENSMUST00000039782	protein_coding
Chd6	2	160983736	161008499	peak_3203	24764	-	3.44	1.26e-15	5.01e-14	3.44	cds	ENSMUSG00000057133	ENSMUST00000039782	protein_coding
Chd6	2	160970166	160982708	peak_3202	12543	-	2.4	4.37e-09	1.02e-07	2.4	cds	ENSMUSG00000057133	ENSMUST00000039782	protein_coding
Chd6	2	160966018	160969487	peak_3201	3470	-	15.3	1.78e-05	0.000251189	15.3	cds	ENSMUSG00000057133	ENSMUST00000039782	protein_coding
Chd6	2	160957151	160965869	peak_3200	8719	-	5.2	2.51e-13	7.94e-12	5.2	cds	ENSMUSG00000057133	ENSMUST00000039782	protein_coding
Chd6	2	160949314	160949495	peak_3199	182	-	7.99	0.0030903	0.025704	7.99	cds	ENSMUSG00000057133	ENSMUST00000039782	protein_coding
Chd6	2	160948895	160949046	peak_3198	152	-	3.03	0.00645654	0.0467735	3.03	utr3	ENSMUSG00000057133	ENSMUST00000039782	protein_coding
Chd6	2	160947966	160948177	peak_3197	212	-	6.66	0.0177828	0.105439	6.66	utr3	ENSMUSG00000057133	ENSMUST00000039782	protein_coding
Emilin3	2	160910797	160912030	peak_3196	1234	-	5.33	0.047863	0.220293	5.33	cds	ENSMUSG00000050700	ENSMUST00000057169	protein_coding
Zhx3	2	160781507	160781778	peak_3195	272	-	6.99	0.000338844	0.00371535	6.99	cds	ENSMUSG00000035877	ENSMUST00000109460	protein_coding
Zhx3	2	160780068	160780578	peak_3194	511	-	3.45	3.16e-16	1.26e-14	3.45	cds	ENSMUSG00000035877	ENSMUST00000109460	protein_coding
Zhx3	2	160779528	160779889	peak_3193	362	-	3.08	0.00018197	0.00213796	3.08	cds	ENSMUSG00000035877	ENSMUST00000109460	protein_coding
Zhx3	2	160771393	160779409	peak_3192	8017	-	6	0.0295121	0.153815	6	cds	ENSMUSG00000035877	ENSMUST00000109460	protein_coding
Zhx3	2	160770643	160770854	peak_3191	212	-	10.3	0.00102329	0.00977237	10.3	utr3	ENSMUSG00000035877	ENSMUST00000109460	protein_coding
Zhx3	2	160770283	160770374	peak_3190	92	-	6.5	0.0204174	0.115878	6.5	utr3	ENSMUSG00000035877	ENSMUST00000103112	protein_coding
Zhx3	2	160768753	160768994	peak_3188	242	-	7.66	0.00831764	0.057544	7.66	utr3	ENSMUSG00000035877	ENSMUST00000103112	protein_coding
Gm11457	2	164762774	164762863	peak_3215	90	-	3.87	0.0018197	0.0162181	3.87	npExon	ENSMUSG00000086453	ENSMUST00000146846	antisense
Rbm12	2	156092377	156092588	peak_3159	212	-	9.49	0.00199526	0.017378	9.49	utr3	ENSMUSG00000089824	ENSMUST00000059647	protein_coding
Gm37274	2	156085346	156085701	peak_3157	356	-	7.11	3.02e-08	6.31e-07	7.11	npExon	ENSMUSG00000103285	ENSMUST00000192167	TEC
Plagl2	2	153229221	153229312	peak_3127	92	-	5.66	0.0380189	0.184927	5.66	utr3	ENSMUSG00000051413	ENSMUST00000109795	protein_coding
Plagl2	2	153229102	153229163	peak_3126	62	-	4.16	0.0199526	0.115878	4.16	utr3	ENSMUSG00000051413	ENSMUST00000109795	protein_coding
Plagl2	2	153228953	153229043	peak_3125	91	-	5	0.00630957	0.0467735	5	utr3	ENSMUSG00000051413	ENSMUST00000109795	protein_coding
Plagl2	2	153228116	153228386	peak_3124	271	-	6.16	0.00912011	0.0616595	6.16	utr3	ENSMUSG00000051413	ENSMUST00000109795	protein_coding
Tspyl3	2	153223979	153224248	peak_3123	270	-	7.66	0.00831764	0.057544	7.66	utr3	ENSMUSG00000074671	ENSMUST00000099194	protein_coding
Zcchc3	2	152412401	152412552	peak_3122	152	-	5.66	0.0380189	0.184927	5.66	utr3	ENSMUSG00000074682	ENSMUST00000099207	protein_coding
[truncated: 18,919 more rows]
