# Supplementary material for: hnRNPC Functions with HuR to Regulate Alternative Splicing in an m6A‐Dependent Manner and is Essential for Meiosis
Source: Adv Sci (Weinh). 2025 Feb 8;12(13):2412196. doi: 10.1002/advs.202412196 (PMC11967818; doi:10.1002/advs.202412196)
Supplement: Supplementary file 5 — Supplemental Table S4 [file ADVS-12-2412196-s003.xls]

## Sheet: Table S4
Table S4. Total identified m6A-binding peaks by analysis of meRIP-seq data
GeneName	Chr	Start	End	PeakID	Length	Strand	FoldEnrichment	Pvalue	FDR	Score	Region	GeneID	Transcript	BioType	uniprotAc	Refseq	pfam	interpro	eggNOG	GO(GO_term,class,description)	KEGG(KO,pathway,description)
Tcea1	1	4867527	4878111	peak_1	10585	+	1.16	0.000144544	0.00194984	0.00014	cds	ENSMUSG00000033813	ENSMUST00000081551	protein_coding	Tcea1	E9PYD5,Transcription elongation factor A protein 1	NP_001153223.1,transcription elongation factor A protein 1 isoform 1	PF08711,TFIIS helical bundle-like domain;PF07500,Transcription factor S-II (TFIIS), central domain;PF01096,Transcription factor S-II (TFIIS)	IPR001222,Zinc finger, TFIIS-type;IPR035441,TFIIS/LEDGF domain superfamily;IPR017923,Transcription factor IIS, N-terminal;IPR036575,Transcription elongation factor S-II, central domain superfamily;IPR006289,Transcription elongation factor, TFIIS;IPR035100,Transcription elongation factor, IIS-type;IPR003618,Transcription elongation factor S-II, central domain;IPR003617,Transcription elongation fac…	COG1594,DNA-directed RNA polymerase, subunit M/Transcription elongation factor TFIIS;KOG1105,Transcription elongation factor TFIIS/Cofactor of enhancer-binding protein Sp1	GO:0005730,cellular_component,nucleolus;GO:0003676,molecular_function,nucleic acid binding;GO:0046872,molecular_function,metal ion binding;GO:0005669,cellular_component,transcription factor TFIID complex;GO:0006355,biological_process,regulation of transcription, DNA-templated;GO:0006351,biological_process,transcription, DNA-templated;GO:1901919,biological_process,positive regulation of exoribonuc…
Tcea1	1	4889496	4893487	peak_2	3992	+	2.04	1e-180	1e-178	1e-180	cds	ENSMUSG00000033813	ENSMUST00000081551	protein_coding	Tcea1	E9PYD5,Transcription elongation factor A protein 1	NP_001153223.1,transcription elongation factor A protein 1 isoform 1	PF08711,TFIIS helical bundle-like domain;PF07500,Transcription factor S-II (TFIIS), central domain;PF01096,Transcription factor S-II (TFIIS)	IPR001222,Zinc finger, TFIIS-type;IPR035441,TFIIS/LEDGF domain superfamily;IPR017923,Transcription factor IIS, N-terminal;IPR036575,Transcription elongation factor S-II, central domain superfamily;IPR006289,Transcription elongation factor, TFIIS;IPR035100,Transcription elongation factor, IIS-type;IPR003618,Transcription elongation factor S-II, central domain;IPR003617,Transcription elongation fac…	COG1594,DNA-directed RNA polymerase, subunit M/Transcription elongation factor TFIIS;KOG1105,Transcription elongation factor TFIIS/Cofactor of enhancer-binding protein Sp1	GO:0005730,cellular_component,nucleolus;GO:0003676,molecular_function,nucleic acid binding;GO:0046872,molecular_function,metal ion binding;GO:0005669,cellular_component,transcription factor TFIID complex;GO:0006355,biological_process,regulation of transcription, DNA-templated;GO:0006351,biological_process,transcription, DNA-templated;GO:1901919,biological_process,positive regulation of exoribonuc…
Rb1cc1	1	6248684	6262919	peak_3	14236	+	3.91	1e-250	1e-248	1e-250	cds	ENSMUSG00000025907	ENSMUST00000027040	protein_coding	Rb1cc1	B2RX00,RB1-inducible coiled-coil 1	-	PF10377,Autophagy-related protein 11	IPR019460,Autophagy-related protein 11	KOG4572,Predicted DNA-binding transcription factor, interacts with stathmin;ENOG410XSY4,-	-
Pcmtd1	1	7120255	7120495	peak_4	241	+	2.39	2.51189e-15	6.30957e-14	2.5e-15	cds	ENSMUSG00000051285	ENSMUST00000061280	protein_coding	Pcmtd1	Q3TGS5,Protein-L-isoaspartate	NP_898849.1,protein-L-isoaspartate O-methyltransferase domain-containing protein 1	PF01135,Protein-L-isoaspartate(D-aspartate) O-methyltransferase (PCMT)	IPR029063,S-adenosyl-L-methionine-dependent methyltransferase;IPR000682,Protein-L-isoaspartate(D-aspartate) O-methyltransferase	COG2518,Protein-L-isoaspartate carboxylmethyltransferase;KOG1661,Protein-L-isoaspartate(D-aspartate) O-methyltransferase	GO:0004719,molecular_function,protein-L-isoaspartate (D-aspartate) O-methyltransferase activity;GO:0016740,molecular_function,transferase activity;GO:0006479,biological_process,protein methylation;GO:0008168,molecular_function,methyltransferase activity;GO:0032259,biological_process,methylation;GO:0006464,biological_process,cellular protein modification process
Pcmtd1	1	7163329	7169951	peak_5	6623	+	2.96	1e-169	1e-166	1e-169	cds	ENSMUSG00000051285	ENSMUST00000061280	protein_coding	Pcmtd1	Q3TGS5,Protein-L-isoaspartate	NP_898849.1,protein-L-isoaspartate O-methyltransferase domain-containing protein 1	PF01135,Protein-L-isoaspartate(D-aspartate) O-methyltransferase (PCMT)	IPR029063,S-adenosyl-L-methionine-dependent methyltransferase;IPR000682,Protein-L-isoaspartate(D-aspartate) O-methyltransferase	COG2518,Protein-L-isoaspartate carboxylmethyltransferase;KOG1661,Protein-L-isoaspartate(D-aspartate) O-methyltransferase	GO:0004719,molecular_function,protein-L-isoaspartate (D-aspartate) O-methyltransferase activity;GO:0016740,molecular_function,transferase activity;GO:0006479,biological_process,protein methylation;GO:0008168,molecular_function,methyltransferase activity;GO:0032259,biological_process,methylation;GO:0006464,biological_process,cellular protein modification process
Pcmtd1	1	7172282	7172462	peak_6	181	+	1.88	7.4131e-06	0.000114815	7.4e-06	utr3	ENSMUSG00000051285	ENSMUST00000061280	protein_coding	Pcmtd1	Q3TGS5,Protein-L-isoaspartate	NP_898849.1,protein-L-isoaspartate O-methyltransferase domain-containing protein 1	PF01135,Protein-L-isoaspartate(D-aspartate) O-methyltransferase (PCMT)	IPR029063,S-adenosyl-L-methionine-dependent methyltransferase;IPR000682,Protein-L-isoaspartate(D-aspartate) O-methyltransferase	COG2518,Protein-L-isoaspartate carboxylmethyltransferase;KOG1661,Protein-L-isoaspartate(D-aspartate) O-methyltransferase	GO:0004719,molecular_function,protein-L-isoaspartate (D-aspartate) O-methyltransferase activity;GO:0016740,molecular_function,transferase activity;GO:0006479,biological_process,protein methylation;GO:0008168,molecular_function,methyltransferase activity;GO:0032259,biological_process,methylation;GO:0006464,biological_process,cellular protein modification process
Rrs1	1	9546030	9546654	peak_7	625	+	3.12	0	0	0	cds	ENSMUSG00000061024	ENSMUST00000072079	protein_coding	Rrs1	Q80U76,Ribosome biogenesis regulatory protein	-	PF04939,Ribosome biogenesis regulatory protein (RRS1)	IPR007023,Ribosomal biogenesis regulatory protein	COG5225,Uncharacterized protein involved in ribosome biogenesis;KOG1765,Regulator of ribosome synthesis	GO:0042254,biological_process,ribosome biogenesis;GO:0005634,cellular_component,nucleus
1700034P13Rik	1	9747677	9747946	peak_8	270	+	2.03	3.16228e-14	7.94328e-13	3.2e-14	npExon	ENSMUSG00000097893	ENSMUST00000181821	antisense	1700034P13Rik	Q80T83,MKIAA1850 protein	-	PF02338,OTU-like cysteine protease	IPR029071,Ubiquitin-like domain superfamily;IPR003323,OTU domain	ENOG410IQZJ,-;ENOG410ZMR9,-	-
Mcmdc2	1	9921901	9922022	peak_9	122	+	8.84	0.0134896	0.306902	0.013	utr3	ENSMUSG00000046101	ENSMUST00000052843	protein_coding	Mcmdc2	H7BXC1,Minichromosome maintenance domain-containing protein 2	-	PF00493,MCM2/3/5 family	IPR031327,Mini-chromosome maintenance protein;IPR001208,MCM domain	KOG0480,DNA replication licensing factor, MCM6 component;COG1241,Predicted ATPase involved in replication control, Cdc46/Mcm family	GO:0007283,biological_process,spermatogenesis;GO:0003677,molecular_function,DNA binding;GO:0007130,biological_process,synaptonemal complex assembly;GO:0007146,biological_process,meiotic recombination nodule assembly;GO:1990918,biological_process,double-strand break repair involved in meiotic recombination;GO:0006270,biological_process,DNA replication initiation;GO:0042140,biological_process,late …
Cspp1	1	10047443	10047534	peak_10	92	+	1.61	0.000245471	0.00323594	0.00025	cds	ENSMUSG00000056763	ENSMUST00000191012	protein_coding	Cspp1	F1LPI1,Centrosome and spindle pole-associated protein 1	NP_001178793.1,centrosome and spindle pole-associated protein 1	PF15236,Coiled-coil domain-containing protein 66	IPR026708,Centrosome and spindle pole associated protein 1	ENOG4111FD8,-;ENOG410IFHQ,-	GO:0005874,cellular_component,microtubule;GO:0051781,biological_process,positive regulation of cell division;GO:0005819,cellular_component,spindle;GO:0000922,cellular_component,spindle pole;GO:0005813,cellular_component,centrosome;GO:0032467,biological_process,positive regulation of cytokinesis
Cspp1	1	10065328	10066813	peak_11	1486	+	2.73	7.94328e-38	3.98107e-36	7.9e-38	cds	ENSMUSG00000056763	ENSMUST00000119714	protein_coding	Cspp1	F1LPI1,Centrosome and spindle pole-associated protein 1	NP_001178793.1,centrosome and spindle pole-associated protein 1	PF15236,Coiled-coil domain-containing protein 66	IPR026708,Centrosome and spindle pole associated protein 1	ENOG4111FD8,-;ENOG410IFHQ,-	GO:0005874,cellular_component,microtubule;GO:0051781,biological_process,positive regulation of cell division;GO:0005819,cellular_component,spindle;GO:0000922,cellular_component,spindle pole;GO:0005813,cellular_component,centrosome;GO:0032467,biological_process,positive regulation of cytokinesis
Cspp1	1	10077182	10085774	peak_12	8593	+	1.5	1e-12	2.51189e-11	1e-12	cds	ENSMUSG00000056763	ENSMUST00000186294	protein_coding	Cspp1	F1LPI1,Centrosome and spindle pole-associated protein 1	NP_001178793.1,centrosome and spindle pole-associated protein 1	PF15236,Coiled-coil domain-containing protein 66	IPR026708,Centrosome and spindle pole associated protein 1	ENOG4111FD8,-;ENOG410IFHQ,-	GO:0005874,cellular_component,microtubule;GO:0051781,biological_process,positive regulation of cell division;GO:0005819,cellular_component,spindle;GO:0000922,cellular_component,spindle pole;GO:0005813,cellular_component,centrosome;GO:0032467,biological_process,positive regulation of cytokinesis
Cspp1	1	10095883	10104262	peak_13	8380	+	1.96	1.34896e-09	2.75423e-08	1.3e-09	cds	ENSMUSG00000056763	ENSMUST00000186294	protein_coding	Cspp1	F1LPI1,Centrosome and spindle pole-associated protein 1	NP_001178793.1,centrosome and spindle pole-associated protein 1	PF15236,Coiled-coil domain-containing protein 66	IPR026708,Centrosome and spindle pole associated protein 1	ENOG4111FD8,-;ENOG410IFHQ,-	GO:0005874,cellular_component,microtubule;GO:0051781,biological_process,positive regulation of cell division;GO:0005819,cellular_component,spindle;GO:0000922,cellular_component,spindle pole;GO:0005813,cellular_component,centrosome;GO:0032467,biological_process,positive regulation of cytokinesis
Cspp1	1	10108415	10112989	peak_14	4575	+	1.29	3.16228e-11	6.91831e-10	3.2e-11	cds	ENSMUSG00000056763	ENSMUST00000186294	protein_coding	Cspp1	F1LPI1,Centrosome and spindle pole-associated protein 1	NP_001178793.1,centrosome and spindle pole-associated protein 1	PF15236,Coiled-coil domain-containing protein 66	IPR026708,Centrosome and spindle pole associated protein 1	ENOG4111FD8,-;ENOG410IFHQ,-	GO:0005874,cellular_component,microtubule;GO:0051781,biological_process,positive regulation of cell division;GO:0005819,cellular_component,spindle;GO:0000922,cellular_component,spindle pole;GO:0005813,cellular_component,centrosome;GO:0032467,biological_process,positive regulation of cytokinesis
Cspp1	1	10116058	10127439	peak_15	11382	+	1.7	1e-12	2.51189e-11	1e-12	cds	ENSMUSG00000056763	ENSMUST00000187226	nonsense_mediated_decay	Cspp1	F1LPI1,Centrosome and spindle pole-associated protein 1	NP_001178793.1,centrosome and spindle pole-associated protein 1	PF15236,Coiled-coil domain-containing protein 66	IPR026708,Centrosome and spindle pole associated protein 1	ENOG4111FD8,-;ENOG410IFHQ,-	GO:0005874,cellular_component,microtubule;GO:0051781,biological_process,positive regulation of cell division;GO:0005819,cellular_component,spindle;GO:0000922,cellular_component,spindle pole;GO:0005813,cellular_component,centrosome;GO:0032467,biological_process,positive regulation of cytokinesis
Sulf1	1	12839909	12842711	peak_16	2803	+	2.26	5.01187e-06	7.94328e-05	5e-06	cds	ENSMUSG00000016918	ENSMUST00000186051	protein_coding	Sulf1	A0A0R4J2D2,Extracellular sulfatase Sulf-1	-	PF12548,Sulfatase protein;PF00884,Sulfatase	IPR017850,Alkaline-phosphatase-like, core domain superfamily;IPR024607,Sulfatase, conserved site;IPR017849,Alkaline phosphatase-like, alpha/beta/alpha;IPR024609,Extracellular sulfatase, C-terminal;IPR000917,Sulfatase, N-terminal;IPR014615,Extracellular sulfatase	-	GO:0001937,biological_process,negative regulation of endothelial cell proliferation;GO:0005783,cellular_component,endoplasmic reticulum;GO:0005509,molecular_function,calcium ion binding;GO:0005886,cellular_component,plasma membrane;GO:0046872,molecular_function,metal ion binding;GO:0060384,biological_process,innervation;GO:0030336,biological_process,negative regulation of cell migration;GO:000561…
Sulf1	1	12858978	12859398	peak_17	421	+	19.9	6.30957e-23	1.99526e-21	6.3e-23	cds	ENSMUSG00000016918	ENSMUST00000185780	protein_coding	Sulf1	A0A0R4J2D2,Extracellular sulfatase Sulf-1	-	PF12548,Sulfatase protein;PF00884,Sulfatase	IPR017850,Alkaline-phosphatase-like, core domain superfamily;IPR024607,Sulfatase, conserved site;IPR017849,Alkaline phosphatase-like, alpha/beta/alpha;IPR024609,Extracellular sulfatase, C-terminal;IPR000917,Sulfatase, N-terminal;IPR014615,Extracellular sulfatase	-	GO:0001937,biological_process,negative regulation of endothelial cell proliferation;GO:0005783,cellular_component,endoplasmic reticulum;GO:0005509,molecular_function,calcium ion binding;GO:0005886,cellular_component,plasma membrane;GO:0046872,molecular_function,metal ion binding;GO:0060384,biological_process,innervation;GO:0030336,biological_process,negative regulation of cell migration;GO:000561…
Terf1	1	15818972	15843127	peak_18	24156	+	1.68	3.16228e-97	3.16228e-95	3.2e-97	cds	ENSMUSG00000025925	ENSMUST00000188371	protein_coding	Terf1	Q7TSK8,Telomeric repeat binding factor 1	-	PF08558,Telomere repeat binding factor (TRF);PF00249,Myb-like DNA-binding domain	IPR009057,Homeobox-like domain superfamily;IPR017357,Telomeric repeat-binding factor 1/2;IPR017930,Myb domain;IPR013867,Telomere repeat-binding factor, dimerisation domain;IPR036507,Telomere repeat-binding factor, dimerisation domain superfamily;IPR001005,SANT/Myb domain	ENOG410IIKA,-;ENOG4111QH9,-	GO:0003677,molecular_function,DNA binding;GO:0042803,molecular_function,protein homodimerization activity;GO:0000784,cellular_component,nuclear chromosome, telomeric region;GO:0042162,molecular_function,telomeric DNA binding;GO:0000723,biological_process,telomere maintenance;GO:0005634,cellular_component,nucleus
Tmem70	1	16677476	16677624	peak_19	149	+	1.84	3.31131e-09	6.76083e-08	3.3e-09	utr3	ENSMUSG00000025940	ENSMUST00000065373	protein_coding	Tmem70	A0A0R4J272,Transmembrane protein 70, mitochondrial	NP_080668.1,transmembrane protein 70, mitochondrial isoform 2	PF06979,Assembly, mitochondrial proton-transport ATP synth complex	IPR009724,TMEM70 family	-	GO:0032592,cellular_component,integral component of mitochondrial membrane;GO:0033615,biological_process,mitochondrial proton-transporting ATP synthase complex assembly;GO:0005739,cellular_component,mitochondrion;GO:0016020,cellular_component,membrane;GO:0016021,cellular_component,integral component of membrane;GO:0005654,cellular_component,nucleoplasm
B3gat2	1	23848318	23848469	peak_20	152	+	1.39	3.23594e-06	5.24807e-05	3.2e-06	utr3	ENSMUSG00000026156	ENSMUST00000063663	protein_coding	B3gat2	Q5DTT7,Galactosylgalactosylxylosylprotein 3-beta-glucuronosyltransferase	-	PF03360,lycosyltransferase family 43	IPR005027,Glycosyl transferase, family 43;IPR029044,Nucleotide-diphospho-sugar transferases	KOG1476,Beta-1,3-glucuronyltransferase B3GAT1/SQV-8;ENOG410XP79,-	GO:0015018,molecular_function,galactosylgalactosylxylosylprotein 3-beta-glucuronosyltransferase activity;GO:0006486,biological_process,protein glycosylation;GO:0016740,molecular_function,transferase activity;GO:0046872,molecular_function,metal ion binding;GO:0000139,cellular_component,Golgi membrane;GO:0016020,cellular_component,membrane;GO:0005794,cellular_component,Golgi apparatus;GO:0016021,ce…
Gm37999	1	32475416	32475476	peak_21	61	+	3.68	0.030903	0.275423	0.031	npExon	ENSMUSG00000103482	ENSMUST00000195178	TEC	-	-	-	-	-	-	-
Rab23	1	33739654	33739805	peak_22	152	+	1.97	0.00123027	0.0147911	0.0012	utr3	ENSMUSG00000004768	ENSMUST00000088287	protein_coding	Rab23	Q9D4I9,RAB23, member RAS oncogene family, isoform CRA_a	NP_001153201.1,-;XP_006495864.1,-;XP_006495865.1,-;NP_033025.2,ras-related protein Rab-23	PF00071,Ras family	IPR034114,Ras-related protein Rab-23;IPR001806,Small GTPase superfamily;IPR005225,Small GTP-binding protein domain;IPR027417,P-loop containing nucleoside triphosphate hydrolase	KOG4252,GTP-binding protein;ENOG4110BDM,-	GO:0005813,cellular_component,centrosome;GO:0030054,cellular_component,cell junction;GO:0006968,biological_process,cellular defense response;GO:0046039,biological_process,GTP metabolic process;GO:0005737,cellular_component,cytoplasm;GO:0097094,biological_process,craniofacial suture morphogenesis;GO:0005525,molecular_function,GTP binding;GO:0005776,cellular_component,autophagosome;GO:0005886,cellu…
Dst	1	34163901	34164392	peak_23	492	+	1.98	1e-09	2.0893e-08	1e-09	cds	ENSMUSG00000026131	ENSMUST00000097785	protein_coding	Dst	S4R1P5,Dystonin	NP_001263693.1,dystonin isoform 1	PF02187,rowth-Arrest-Specific Protein 2 Domain;PF13499,-hand domain pair;PF00435,Spectrin repeat;PF00307,Calponin homology (CH) domain;PF00681,Plectin repeat	IPR035915,Plakin repeat superfamily;IPR018247,EF-Hand 1, calcium-binding site;IPR002017,Spectrin repeat;IPR018159,Spectrin/alpha-actinin;IPR036872,CH domain superfamily;IPR001715,Calponin homology domain;IPR002048,EF-hand domain;IPR003108,GAR domain;IPR001101,Plectin repeat;IPR011992,EF-hand domain pair;IPR001589,Actinin-type actin-binding domain, conserved site;IPR036534,GAR domain superfamily	-	GO:0005856,cellular_component,cytoskeleton;GO:0008017,molecular_function,microtubule binding;GO:0003779,molecular_function,actin binding;GO:0005509,molecular_function,calcium ion binding
Dst	1	34174175	34177920	peak_24	3746	+	1.72	1.99526e-27	7.94328e-26	2e-27	cds	ENSMUSG00000026131	ENSMUST00000183302	protein_coding	Dst	S4R1P5,Dystonin	NP_001263693.1,dystonin isoform 1	PF02187,rowth-Arrest-Specific Protein 2 Domain;PF13499,-hand domain pair;PF00435,Spectrin repeat;PF00307,Calponin homology (CH) domain;PF00681,Plectin repeat	IPR035915,Plakin repeat superfamily;IPR018247,EF-Hand 1, calcium-binding site;IPR002017,Spectrin repeat;IPR018159,Spectrin/alpha-actinin;IPR036872,CH domain superfamily;IPR001715,Calponin homology domain;IPR002048,EF-hand domain;IPR003108,GAR domain;IPR001101,Plectin repeat;IPR011992,EF-hand domain pair;IPR001589,Actinin-type actin-binding domain, conserved site;IPR036534,GAR domain superfamily	-	GO:0005856,cellular_component,cytoskeleton;GO:0008017,molecular_function,microtubule binding;GO:0003779,molecular_function,actin binding;GO:0005509,molecular_function,calcium ion binding
Dst	1	34179028	34179089	peak_25	62	+	3.31	0.011749	0.117761	0.012	cds	ENSMUSG00000026131	ENSMUST00000183302	protein_coding	Dst	S4R1P5,Dystonin	NP_001263693.1,dystonin isoform 1	PF02187,rowth-Arrest-Specific Protein 2 Domain;PF13499,-hand domain pair;PF00435,Spectrin repeat;PF00307,Calponin homology (CH) domain;PF00681,Plectin repeat	IPR035915,Plakin repeat superfamily;IPR018247,EF-Hand 1, calcium-binding site;IPR002017,Spectrin repeat;IPR018159,Spectrin/alpha-actinin;IPR036872,CH domain superfamily;IPR001715,Calponin homology domain;IPR002048,EF-hand domain;IPR003108,GAR domain;IPR001101,Plectin repeat;IPR011992,EF-hand domain pair;IPR001589,Actinin-type actin-binding domain, conserved site;IPR036534,GAR domain superfamily	-	GO:0005856,cellular_component,cytoskeleton;GO:0008017,molecular_function,microtubule binding;GO:0003779,molecular_function,actin binding;GO:0005509,molecular_function,calcium ion binding
Dst	1	34182122	34182183	peak_26	62	+	18.8	3.16228e-05	0.000467735	3.2e-05	cds	ENSMUSG00000026131	ENSMUST00000183302	protein_coding	Dst	S4R1P5,Dystonin	NP_001263693.1,dystonin isoform 1	PF02187,rowth-Arrest-Specific Protein 2 Domain;PF13499,-hand domain pair;PF00435,Spectrin repeat;PF00307,Calponin homology (CH) domain;PF00681,Plectin repeat	IPR035915,Plakin repeat superfamily;IPR018247,EF-Hand 1, calcium-binding site;IPR002017,Spectrin repeat;IPR018159,Spectrin/alpha-actinin;IPR036872,CH domain superfamily;IPR001715,Calponin homology domain;IPR002048,EF-hand domain;IPR003108,GAR domain;IPR001101,Plectin repeat;IPR011992,EF-hand domain pair;IPR001589,Actinin-type actin-binding domain, conserved site;IPR036534,GAR domain superfamily	-	GO:0005856,cellular_component,cytoskeleton;GO:0008017,molecular_function,microtubule binding;GO:0003779,molecular_function,actin binding;GO:0005509,molecular_function,calcium ion binding
Dst	1	34184032	34188087	peak_27	4056	+	1.66	3.16228e-13	7.94328e-12	3.2e-13	cds	ENSMUSG00000026131	ENSMUST00000115104	protein_coding	Dst	S4R1P5,Dystonin	NP_001263693.1,dystonin isoform 1	PF02187,rowth-Arrest-Specific Protein 2 Domain;PF13499,-hand domain pair;PF00435,Spectrin repeat;PF00307,Calponin homology (CH) domain;PF00681,Plectin repeat	IPR035915,Plakin repeat superfamily;IPR018247,EF-Hand 1, calcium-binding site;IPR002017,Spectrin repeat;IPR018159,Spectrin/alpha-actinin;IPR036872,CH domain superfamily;IPR001715,Calponin homology domain;IPR002048,EF-hand domain;IPR003108,GAR domain;IPR001101,Plectin repeat;IPR011992,EF-hand domain pair;IPR001589,Actinin-type actin-binding domain, conserved site;IPR036534,GAR domain superfamily	-	GO:0005856,cellular_component,cytoskeleton;GO:0008017,molecular_function,microtubule binding;GO:0003779,molecular_function,actin binding;GO:0005509,molecular_function,calcium ion binding
Dst	1	34198523	34199454	peak_28	932	+	1.67	6.30957e-55	5.01187e-53	6.3e-55	cds	ENSMUSG00000026131	ENSMUST00000115104	protein_coding	Dst	S4R1P5,Dystonin	NP_001263693.1,dystonin isoform 1	PF02187,rowth-Arrest-Specific Protein 2 Domain;PF13499,-hand domain pair;PF00435,Spectrin repeat;PF00307,Calponin homology (CH) domain;PF00681,Plectin repeat	IPR035915,Plakin repeat superfamily;IPR018247,EF-Hand 1, calcium-binding site;IPR002017,Spectrin repeat;IPR018159,Spectrin/alpha-actinin;IPR036872,CH domain superfamily;IPR001715,Calponin homology domain;IPR002048,EF-hand domain;IPR003108,GAR domain;IPR001101,Plectin repeat;IPR011992,EF-hand domain pair;IPR001589,Actinin-type actin-binding domain, conserved site;IPR036534,GAR domain superfamily	-	GO:0005856,cellular_component,cytoskeleton;GO:0008017,molecular_function,microtubule binding;GO:0003779,molecular_function,actin binding;GO:0005509,molecular_function,calcium ion binding
Dst	1	34225761	34225822	peak_29	62	+	1.3	2.88403e-07	5.12861e-06	2.9e-07	cds	ENSMUSG00000026131	ENSMUST00000115104	protein_coding	Dst	S4R1P5,Dystonin	NP_001263693.1,dystonin isoform 1	PF02187,rowth-Arrest-Specific Protein 2 Domain;PF13499,-hand domain pair;PF00435,Spectrin repeat;PF00307,Calponin homology (CH) domain;PF00681,Plectin repeat	IPR035915,Plakin repeat superfamily;IPR018247,EF-Hand 1, calcium-binding site;IPR002017,Spectrin repeat;IPR018159,Spectrin/alpha-actinin;IPR036872,CH domain superfamily;IPR001715,Calponin homology domain;IPR002048,EF-hand domain;IPR003108,GAR domain;IPR001101,Plectin repeat;IPR011992,EF-hand domain pair;IPR001589,Actinin-type actin-binding domain, conserved site;IPR036534,GAR domain superfamily	-	GO:0005856,cellular_component,cytoskeleton;GO:0008017,molecular_function,microtubule binding;GO:0003779,molecular_function,actin binding;GO:0005509,molecular_function,calcium ion binding
Dst	1	34238537	34238718	peak_30	182	+	3.18	0.00234423	0.0269153	0.0023	cds	ENSMUSG00000026131	ENSMUST00000194192	protein_coding	Dst	S4R1P5,Dystonin	NP_001263693.1,dystonin isoform 1	PF02187,rowth-Arrest-Specific Protein 2 Domain;PF13499,-hand domain pair;PF00435,Spectrin repeat;PF00307,Calponin homology (CH) domain;PF00681,Plectin repeat	IPR035915,Plakin repeat superfamily;IPR018247,EF-Hand 1, calcium-binding site;IPR002017,Spectrin repeat;IPR018159,Spectrin/alpha-actinin;IPR036872,CH domain superfamily;IPR001715,Calponin homology domain;IPR002048,EF-hand domain;IPR003108,GAR domain;IPR001101,Plectin repeat;IPR011992,EF-hand domain pair;IPR001589,Actinin-type actin-binding domain, conserved site;IPR036534,GAR domain superfamily	-	GO:0005856,cellular_component,cytoskeleton;GO:0008017,molecular_function,microtubule binding;GO:0003779,molecular_function,actin binding;GO:0005509,molecular_function,calcium ion binding
Dst	1	34251726	34252960	peak_31	1235	+	1.64	1.25893e-28	5.01187e-27	1.3e-28	cds	ENSMUSG00000026131	ENSMUST00000194192	protein_coding	Dst	S4R1P5,Dystonin	NP_001263693.1,dystonin isoform 1	PF02187,rowth-Arrest-Specific Protein 2 Domain;PF13499,-hand domain pair;PF00435,Spectrin repeat;PF00307,Calponin homology (CH) domain;PF00681,Plectin repeat	IPR035915,Plakin repeat superfamily;IPR018247,EF-Hand 1, calcium-binding site;IPR002017,Spectrin repeat;IPR018159,Spectrin/alpha-actinin;IPR036872,CH domain superfamily;IPR001715,Calponin homology domain;IPR002048,EF-hand domain;IPR003108,GAR domain;IPR001101,Plectin repeat;IPR011992,EF-hand domain pair;IPR001589,Actinin-type actin-binding domain, conserved site;IPR036534,GAR domain superfamily	-	GO:0005856,cellular_component,cytoskeleton;GO:0008017,molecular_function,microtubule binding;GO:0003779,molecular_function,actin binding;GO:0005509,molecular_function,calcium ion binding
Dst	1	34257734	34257885	peak_32	152	+	1.44	1.58489e-12	3.98107e-11	1.6e-12	cds	ENSMUSG00000026131	ENSMUST00000194192	protein_coding	Dst	S4R1P5,Dystonin	NP_001263693.1,dystonin isoform 1	PF02187,rowth-Arrest-Specific Protein 2 Domain;PF13499,-hand domain pair;PF00435,Spectrin repeat;PF00307,Calponin homology (CH) domain;PF00681,Plectin repeat	IPR035915,Plakin repeat superfamily;IPR018247,EF-Hand 1, calcium-binding site;IPR002017,Spectrin repeat;IPR018159,Spectrin/alpha-actinin;IPR036872,CH domain superfamily;IPR001715,Calponin homology domain;IPR002048,EF-hand domain;IPR003108,GAR domain;IPR001101,Plectin repeat;IPR011992,EF-hand domain pair;IPR001589,Actinin-type actin-binding domain, conserved site;IPR036534,GAR domain superfamily	-	GO:0005856,cellular_component,cytoskeleton;GO:0008017,molecular_function,microtubule binding;GO:0003779,molecular_function,actin binding;GO:0005509,molecular_function,calcium ion binding
Hs6st1	1	36103926	36104287	peak_33	362	+	3.07	1e-33	5.01187e-32	1e-33	cds	ENSMUSG00000045216	ENSMUST00000088174	protein_coding	Hs6st1	A0A250Y045,Heparan-sulfate 6-O-sulfotransferase	XP_020040724.1,heparan-sulfate 6-O-sulfotransferase 1	-	IPR010635,Heparan sulphate 6-sulfotransferase/Protein-tyrosine sulfotransferase;IPR005331,Sulfotransferase;IPR027417,P-loop containing nucleoside triphosphate hydrolase	-	GO:0008146,molecular_function,sulfotransferase activity;GO:0016740,molecular_function,transferase activity;GO:0016021,cellular_component,integral component of membrane;GO:0016020,cellular_component,membrane
Arid5a	1	36318174	36319059	peak_34	886	+	2.02	7.94328e-27	3.16228e-25	7.9e-27	cds	ENSMUSG00000037447	ENSMUST00000126413	protein_coding	Arid5a	D3Z0W0,AT-rich interactive domain-containing protein 5A	NP_001277655.1,AT-rich interactive domain-containing protein 5A isoform 5;XP_017175240.1,-	PF01388,ARID/BRIGHT DNA binding domain	IPR001606,ARID DNA-binding domain;IPR036431,ARID DNA-binding domain superfamily	ENOG4111RDB,-;ENOG410IQ79,-	GO:0071391,biological_process,cellular response to estrogen stimulus;GO:0030331,molecular_function,estrogen receptor binding;GO:0050681,molecular_function,androgen receptor binding;GO:0003677,molecular_function,DNA binding;GO:0005730,cellular_component,nucleolus;GO:0043565,molecular_function,sequence-specific DNA binding;GO:0000122,biological_process,negative regulation of transcription by RNA po…
Arid5a	1	36320495	36320646	peak_35	152	+	1.41	0.00020893	0.00281838	0.00021	utr3	ENSMUSG00000037447	ENSMUST00000137906	protein_coding	Arid5a	D3Z0W0,AT-rich interactive domain-containing protein 5A	NP_001277655.1,AT-rich interactive domain-containing protein 5A isoform 5;XP_017175240.1,-	PF01388,ARID/BRIGHT DNA binding domain	IPR001606,ARID DNA-binding domain;IPR036431,ARID DNA-binding domain superfamily	ENOG4111RDB,-;ENOG410IQ79,-	GO:0071391,biological_process,cellular response to estrogen stimulus;GO:0030331,molecular_function,estrogen receptor binding;GO:0050681,molecular_function,androgen receptor binding;GO:0003677,molecular_function,DNA binding;GO:0005730,cellular_component,nucleolus;GO:0043565,molecular_function,sequence-specific DNA binding;GO:0000122,biological_process,negative regulation of transcription by RNA po…
Arid5a	1	36322681	36322771	peak_36	91	+	2.79	0.000125893	0.00177828	0.00013	utr3	ENSMUSG00000037447	ENSMUST00000137906	protein_coding	Arid5a	D3Z0W0,AT-rich interactive domain-containing protein 5A	NP_001277655.1,AT-rich interactive domain-containing protein 5A isoform 5;XP_017175240.1,-	PF01388,ARID/BRIGHT DNA binding domain	IPR001606,ARID DNA-binding domain;IPR036431,ARID DNA-binding domain superfamily	ENOG4111RDB,-;ENOG410IQ79,-	GO:0071391,biological_process,cellular response to estrogen stimulus;GO:0030331,molecular_function,estrogen receptor binding;GO:0050681,molecular_function,androgen receptor binding;GO:0003677,molecular_function,DNA binding;GO:0005730,cellular_component,nucleolus;GO:0043565,molecular_function,sequence-specific DNA binding;GO:0000122,biological_process,negative regulation of transcription by RNA po…
Cnnm4	1	36472606	36472906	peak_37	301	+	1.77	1e-16	3.16228e-15	1e-16	cds	ENSMUSG00000037408	ENSMUST00000153128	protein_coding	Cnnm4	A0A0G2JYC2,Metal transporter CNNM4	-	PF01595,omain of unknown function DUF21;PF00571,CBS domain	IPR018490,Cyclic nucleotide-binding-like;IPR002550,Domain of unknown function DUF21;IPR000644,CBS domain	-	GO:0016021,cellular_component,integral component of membrane;GO:0016020,cellular_component,membrane
Cnnm4	1	36507028	36507149	peak_38	122	+	1.92	0.00104713	0.0128825	0.001	utr3	ENSMUSG00000037408	ENSMUST00000153128	protein_coding	Cnnm4	A0A0G2JYC2,Metal transporter CNNM4	-	PF01595,omain of unknown function DUF21;PF00571,CBS domain	IPR018490,Cyclic nucleotide-binding-like;IPR002550,Domain of unknown function DUF21;IPR000644,CBS domain	-	GO:0016021,cellular_component,integral component of membrane;GO:0016020,cellular_component,membrane
Eif5b	1	37998279	38021807	peak_39	23529	+	2.54	0	0	0	cds	ENSMUSG00000026083	ENSMUST00000027252	protein_coding	Eif5b	A0A0H2UHV4,Eukaryotic translation initiation factor 5B	-	PF00009,longation factor Tu GTP binding domain;PF11987,Translation-initiation factor 2;PF03144,longation factor Tu domain 2	IPR000795,Transcription factor, GTP-binding domain;IPR036925,Translation initiation factor IF-2, domain 3 superfamily;IPR005225,Small GTP-binding protein domain;IPR015760,Translation initiation factor IF- 2;IPR027417,P-loop containing nucleoside triphosphate hydrolase;IPR023115,Translation initiation factor IF- 2, domain 3;IPR004161,Translation elongation factor EFTu-like, domain 2;IPR009000,Tran…	-	GO:0005525,molecular_function,GTP binding;GO:0003924,molecular_function,GTPase activity
Eif5b	1	38022248	38037548	peak_40	15301	+	1.65	1e-163	1e-161	1e-163	cds	ENSMUSG00000026083	ENSMUST00000027252	protein_coding	Eif5b	A0A0H2UHV4,Eukaryotic translation initiation factor 5B	-	PF00009,longation factor Tu GTP binding domain;PF11987,Translation-initiation factor 2;PF03144,longation factor Tu domain 2	IPR000795,Transcription factor, GTP-binding domain;IPR036925,Translation initiation factor IF-2, domain 3 superfamily;IPR005225,Small GTP-binding protein domain;IPR015760,Translation initiation factor IF- 2;IPR027417,P-loop containing nucleoside triphosphate hydrolase;IPR023115,Translation initiation factor IF- 2, domain 3;IPR004161,Translation elongation factor EFTu-like, domain 2;IPR009000,Tran…	-	GO:0005525,molecular_function,GTP binding;GO:0003924,molecular_function,GTPase activity
Pdcl3	1	38991245	38995292	peak_41	4048	+	1.68	5.01187e-65	5.01187e-63	5e-65	cds	ENSMUSG00000026078	ENSMUST00000027247	protein_coding	Pdcl3	A0A287AK42,Phosducin like 3	XP_003124947.3,phosducin-like protein 3	-	IPR024253,Phosducin, thioredoxin-like domain;IPR036249,Thioredoxin-like superfamily	-	-
Cnot11	1	39546382	39546591	peak_42	210	+	2.1	7.24436e-08	1.34896e-06	7.2e-08	utr3	ENSMUSG00000003135	ENSMUST00000161515	protein_coding	Cnot11	G1MAR3,CCR4-NOT transcription complex subunit 11	-	PF10155,Uncharacterized conserved protein (DUF2363)	IPR019312,CCR4-NOT transcription complex subunit 11	-	GO:0030014,cellular_component,CCR4-NOT complex
Map4k4	1	39985247	39999912	peak_43	14666	+	1.78	1e-135	1e-133	1e-135	cds	ENSMUSG00000026074	ENSMUST00000163854	protein_coding	Map4k4	E9PVG7,Mitogen-activated protein kinase kinase kinase kinase 4	-	PF00069,Protein kinase domain;PF00780,CNH domain	IPR011009,Protein kinase-like domain superfamily;IPR017441,Protein kinase, ATP binding site;IPR001180,Citron homology (CNH) domain;IPR008271,Serine/threonine-protein kinase, active site;IPR000719,Protein kinase domain	ENOG410YBF5,-;KOG0587,Traf2- and Nck-interacting kinase and related germinal center kinase (GCK) family protein kinases	GO:0035556,biological_process,intracellular signal transduction;GO:0005737,cellular_component,cytoplasm;GO:0043066,biological_process,negative regulation of apoptotic process;GO:0004111,molecular_function,creatine kinase activity;GO:0004672,molecular_function,protein kinase activity;GO:0046328,biological_process,regulation of JNK cascade;GO:0006468,biological_process,protein phosphorylation;GO:00…
Map4k4	1	40025082	40025293	peak_44	212	+	1.41	1.58489e-19	6.30957e-18	1.6e-19	utr3	ENSMUSG00000026074	ENSMUST00000168431	protein_coding	Map4k4	E9PVG7,Mitogen-activated protein kinase kinase kinase kinase 4	-	PF00069,Protein kinase domain;PF00780,CNH domain	IPR011009,Protein kinase-like domain superfamily;IPR017441,Protein kinase, ATP binding site;IPR001180,Citron homology (CNH) domain;IPR008271,Serine/threonine-protein kinase, active site;IPR000719,Protein kinase domain	ENOG410YBF5,-;KOG0587,Traf2- and Nck-interacting kinase and related germinal center kinase (GCK) family protein kinases	GO:0035556,biological_process,intracellular signal transduction;GO:0005737,cellular_component,cytoplasm;GO:0043066,biological_process,negative regulation of apoptotic process;GO:0004111,molecular_function,creatine kinase activity;GO:0004672,molecular_function,protein kinase activity;GO:0046328,biological_process,regulation of JNK cascade;GO:0006468,biological_process,protein phosphorylation;GO:00…
Il1r1	1	40313540	40313720	peak_45	181	+	3.13	0.000245471	0.00331131	0.00025	utr3	ENSMUSG00000026072	ENSMUST00000114795	protein_coding	Il1r1	Q32MH0,Interleukin 1 receptor, type I	XP_006495776.1,-;NP_032388.1,interleukin-1 receptor type 1 isoform 1 precursor	PF01582,TIR domain;PF13895,Immunoglobulin domain;PF07679,Immunoglobulin I-set domain	IPR013783,Immunoglobulin-like fold;IPR007110,Immunoglobulin-like domain;IPR015621,Interleukin-1 receptor family;IPR004076,Interleukin-1 receptor type 1;IPR036179,Immunoglobulin-like domain superfamily;IPR035897,Toll/interleukin-1 receptor homology (TIR) domain superfamily;IPR003599,Immunoglobulin subtype;IPR013098,Immunoglobulin I-set;IPR004074,Interleukin-1 receptor type I/II;IPR000157,Toll/inte…	ENOG410Z3W1,-;ENOG410IQBC,-	GO:0004908,molecular_function,interleukin-1 receptor activity;GO:0019221,biological_process,cytokine-mediated signaling pathway;GO:2000391,biological_process,positive regulation of neutrophil extravasation;GO:0050727,biological_process,regulation of inflammatory response;GO:0009897,cellular_component,external side of plasma membrane;GO:0070498,biological_process,interleukin-1-mediated signaling p…
AI597479	1	43098798	43111065	peak_46	12268	+	1.53	5.01187e-18	1.58489e-16	5e-18	cds	ENSMUSG00000010290	ENSMUST00000010434	protein_coding	AI597479	G3H5P0,Ashwin	XP_007616423.2,-;XP_003499565.3,ashwin	PF15323,evelopmental protein	IPR024887,Ashwin	-	GO:0072669,cellular_component,tRNA-splicing ligase complex;GO:0048598,biological_process,embryonic morphogenesis
Tpp2	1	43934245	43951143	peak_47	16899	+	1.48	3.54813e-10	7.58578e-09	3.5e-10	cds	ENSMUSG00000041763	ENSMUST00000189388	nonsense_mediated_decay	Tpp2	Q3TW28,Uncharacterized protein	-	PF00082,Subtilase family;PF12580,Tripeptidyl peptidase II	IPR000209,Peptidase S8/S53 domain;IPR022229,Peptidase S8A, tripeptidyl peptidase II;IPR023828,Peptidase S8, subtilisin, Ser-active site;IPR015500,Peptidase S8, subtilisin-related;IPR034051,Tripeptidyl-peptidase II domain;IPR022398,Peptidase S8, subtilisin, His-active site;IPR036852,Peptidase S8/S53 domain superfamily	COG1404,Subtilisin-like serine proteases;KOG1114,Tripeptidyl peptidase II	GO:0006508,biological_process,proteolysis;GO:0004252,molecular_function,serine-type endopeptidase activity;GO:0008240,molecular_function,tripeptidyl-peptidase activity
Tpp2	1	43983284	43990570	peak_48	7287	+	1.48	3.38844e-09	6.91831e-08	3.4e-09	cds	ENSMUSG00000041763	ENSMUST00000190207	protein_coding	Tpp2	Q3TW28,Uncharacterized protein	-	PF00082,Subtilase family;PF12580,Tripeptidyl peptidase II	IPR000209,Peptidase S8/S53 domain;IPR022229,Peptidase S8A, tripeptidyl peptidase II;IPR023828,Peptidase S8, subtilisin, Ser-active site;IPR015500,Peptidase S8, subtilisin-related;IPR034051,Tripeptidyl-peptidase II domain;IPR022398,Peptidase S8, subtilisin, His-active site;IPR036852,Peptidase S8/S53 domain superfamily	COG1404,Subtilisin-like serine proteases;KOG1114,Tripeptidyl peptidase II	GO:0006508,biological_process,proteolysis;GO:0004252,molecular_function,serine-type endopeptidase activity;GO:0008240,molecular_function,tripeptidyl-peptidase activity
Ercc5	1	44161900	44167293	peak_49	5394	+	2.32	1e-08	1.94984e-07	1e-08	cds	ENSMUSG00000026048	ENSMUST00000027214	protein_coding	Ercc5	E9QM61,DNA repair protein-complementing XP-G cells homolog	NP_035859.2,DNA repair protein complementing XP-G cells homolog	PF00867,XPG I-region;PF00752,XPG N-terminal domain	IPR001044,XPG/Rad2 endonuclease, eukaryotes;IPR006085,XPG N-terminal;IPR008918,Helix-hairpin-helix motif, class 2;IPR036279,5'-3' exonuclease, C-terminal domain superfamily;IPR006084,XPG/Rad2 endonuclease;IPR006086,XPG-I domain;IPR019974,XPG conserved site;IPR029060,PIN-like domain superfamily	KOG2520,5'-3' exonuclease;COG0258,5'-3' exonuclease (including N-terminal domain of PolI)	GO:0003697,molecular_function,single-stranded DNA binding;GO:0003677,molecular_function,DNA binding;GO:0003824,molecular_function,catalytic activity;GO:0016788,molecular_function,hydrolase activity, acting on ester bonds;GO:0006289,biological_process,nucleotide-excision repair;GO:0004518,molecular_function,nuclease activity;GO:0006281,biological_process,DNA repair;GO:0005634,cellular_component,nu…
Ercc5	1	44173403	44173553	peak_50	151	+	1.89	3.98107e-11	8.91251e-10	4e-11	cds	ENSMUSG00000026048	ENSMUST00000027214	protein_coding	Ercc5	E9QM61,DNA repair protein-complementing XP-G cells homolog	NP_035859.2,DNA repair protein complementing XP-G cells homolog	PF00867,XPG I-region;PF00752,XPG N-terminal domain	IPR001044,XPG/Rad2 endonuclease, eukaryotes;IPR006085,XPG N-terminal;IPR008918,Helix-hairpin-helix motif, class 2;IPR036279,5'-3' exonuclease, C-terminal domain superfamily;IPR006084,XPG/Rad2 endonuclease;IPR006086,XPG-I domain;IPR019974,XPG conserved site;IPR029060,PIN-like domain superfamily	KOG2520,5'-3' exonuclease;COG0258,5'-3' exonuclease (including N-terminal domain of PolI)	GO:0003697,molecular_function,single-stranded DNA binding;GO:0003677,molecular_function,DNA binding;GO:0003824,molecular_function,catalytic activity;GO:0016788,molecular_function,hydrolase activity, acting on ester bonds;GO:0006289,biological_process,nucleotide-excision repair;GO:0004518,molecular_function,nuclease activity;GO:0006281,biological_process,DNA repair;GO:0005634,cellular_component,nu…
Ercc5	1	44179215	44180783	peak_51	1569	+	2.27	3.98107e-40	1.99526e-38	4e-40	cds	ENSMUSG00000026048	ENSMUST00000027214	protein_coding	Ercc5	E9QM61,DNA repair protein-complementing XP-G cells homolog	NP_035859.2,DNA repair protein complementing XP-G cells homolog	PF00867,XPG I-region;PF00752,XPG N-terminal domain	IPR001044,XPG/Rad2 endonuclease, eukaryotes;IPR006085,XPG N-terminal;IPR008918,Helix-hairpin-helix motif, class 2;IPR036279,5'-3' exonuclease, C-terminal domain superfamily;IPR006084,XPG/Rad2 endonuclease;IPR006086,XPG-I domain;IPR019974,XPG conserved site;IPR029060,PIN-like domain superfamily	KOG2520,5'-3' exonuclease;COG0258,5'-3' exonuclease (including N-terminal domain of PolI)	GO:0003697,molecular_function,single-stranded DNA binding;GO:0003677,molecular_function,DNA binding;GO:0003824,molecular_function,catalytic activity;GO:0016788,molecular_function,hydrolase activity, acting on ester bonds;GO:0006289,biological_process,nucleotide-excision repair;GO:0004518,molecular_function,nuclease activity;GO:0006281,biological_process,DNA repair;GO:0005634,cellular_component,nu…
Ercc5	1	44180901	44181141	peak_52	241	+	2.78	1e-24	3.98107e-23	1e-24	cds	ENSMUSG00000026048	ENSMUST00000027214	protein_coding	Ercc5	E9QM61,DNA repair protein-complementing XP-G cells homolog	NP_035859.2,DNA repair protein complementing XP-G cells homolog	PF00867,XPG I-region;PF00752,XPG N-terminal domain	IPR001044,XPG/Rad2 endonuclease, eukaryotes;IPR006085,XPG N-terminal;IPR008918,Helix-hairpin-helix motif, class 2;IPR036279,5'-3' exonuclease, C-terminal domain superfamily;IPR006084,XPG/Rad2 endonuclease;IPR006086,XPG-I domain;IPR019974,XPG conserved site;IPR029060,PIN-like domain superfamily	KOG2520,5'-3' exonuclease;COG0258,5'-3' exonuclease (including N-terminal domain of PolI)	GO:0003697,molecular_function,single-stranded DNA binding;GO:0003677,molecular_function,DNA binding;GO:0003824,molecular_function,catalytic activity;GO:0016788,molecular_function,hydrolase activity, acting on ester bonds;GO:0006289,biological_process,nucleotide-excision repair;GO:0004518,molecular_function,nuclease activity;GO:0006281,biological_process,DNA repair;GO:0005634,cellular_component,nu…
Col3a1	1	45331194	45331743	peak_53	550	+	1.57	0.000165959	0.00223872	0.00017	cds	ENSMUSG00000026043	ENSMUST00000087883	protein_coding	Col3a1	Q8BLW4,Uncharacterized protein	-	PF00093,von Willebrand factor type C domain;PF01391,Collagen triple helix repeat (20 copies);PF01410,ibrillar collagen C-terminal domain	IPR008160,Collagen triple helix repeat;IPR001007,VWFC domain;IPR000885,Fibrillar collagen, C-terminal	ENOG410XNMM,-;KOG3544,Collagens (type IV and type XIII), and related proteins	GO:0005201,molecular_function,extracellular matrix structural constituent
Sdpr	1	51300833	51300894	peak_54	62	+	2.15	0.00389045	0.042658	0.0039	cds	ENSMUSG00000045954	ENSMUST00000051572	protein_coding	Sdpr	G3IA88,Serum deprivation-response protein	XP_003511931.1,serum deprivation-response protein;XP_007635575.1,-	PF15237,PTRF/SDPR family	IPR026752,Cavin family;IPR033298,Caveolae-associated protein 2	-	GO:0045121,cellular_component,membrane raft;GO:0005901,cellular_component,caveola;GO:0097320,biological_process,plasma membrane tubulation;GO:0005737,cellular_component,cytoplasm;GO:0015629,cellular_component,actin cytoskeleton;GO:0005886,cellular_component,plasma membrane;GO:0001786,molecular_function,phosphatidylserine binding;GO:0005829,cellular_component,cytosol;GO:0005654,cellular_component,…
Stat1	1	52126528	52137287	peak_55	10760	+	1.93	5.01187e-43	2.51189e-41	5e-43	cds	ENSMUSG00000026104	ENSMUST00000186857	protein_coding	Stat1	A0A087WSP5,Signal transducer and activator of transcription	NP_001192242.1,signal transducer and activator of transcription 1 isoform 1	PF12162,STAT1 TAZ2 binding domain;PF02865,STAT protein, protein interaction domain;PF01017,STAT protein, all-alpha domain;PF00017,SH2 domain;PF02864,STAT protein, DNA binding domain	IPR036860,SH2 domain superfamily;IPR015988,STAT transcription factor, coiled coil;IPR035859,STAT1, SH2 domain;IPR038295,STAT1, C-terminal domain superfamily;IPR008967,p53-like transcription factor, DNA-binding;IPR013801,STAT transcription factor, DNA-binding;IPR000980,SH2 domain;IPR012345,STAT transcription factor, DNA-binding, N-terminal;IPR013800,STAT transcription factor, all-alpha domain;IPR0…	KOG3667,STAT protein;ENOG410XPN8,-	GO:0051607,biological_process,defense response to virus;GO:0035458,biological_process,cellular response to interferon-beta;GO:0001937,biological_process,negative regulation of endothelial cell proliferation;GO:0032991,cellular_component,protein-containing complex;GO:0000790,cellular_component,nuclear chromatin;GO:0005164,molecular_function,tumor necrosis factor receptor binding;GO:0042393,molecul…
Stat1	1	52159440	52159680	peak_56	241	+	1.98	1.38038e-05	0.00020893	1.4e-05	utr3	ENSMUSG00000026104	ENSMUST00000186057	protein_coding	Stat1	A0A087WSP5,Signal transducer and activator of transcription	NP_001192242.1,signal transducer and activator of transcription 1 isoform 1	PF12162,STAT1 TAZ2 binding domain;PF02865,STAT protein, protein interaction domain;PF01017,STAT protein, all-alpha domain;PF00017,SH2 domain;PF02864,STAT protein, DNA binding domain	IPR036860,SH2 domain superfamily;IPR015988,STAT transcription factor, coiled coil;IPR035859,STAT1, SH2 domain;IPR038295,STAT1, C-terminal domain superfamily;IPR008967,p53-like transcription factor, DNA-binding;IPR013801,STAT transcription factor, DNA-binding;IPR000980,SH2 domain;IPR012345,STAT transcription factor, DNA-binding, N-terminal;IPR013800,STAT transcription factor, all-alpha domain;IPR0…	KOG3667,STAT protein;ENOG410XPN8,-	GO:0051607,biological_process,defense response to virus;GO:0035458,biological_process,cellular response to interferon-beta;GO:0001937,biological_process,negative regulation of endothelial cell proliferation;GO:0032991,cellular_component,protein-containing complex;GO:0000790,cellular_component,nuclear chromatin;GO:0005164,molecular_function,tumor necrosis factor receptor binding;GO:0042393,molecul…
Hibch	1	52920276	52920395	peak_57	120	+	2.43	0.0112202	0.11246	0.011	cds	ENSMUSG00000041426	ENSMUST00000044478	protein_coding	Hibch	A0A1U8CVE5,3-hydroxyisobutyryl-CoA hydrolase, mitochondrial	XP_012979419.1,-	-	IPR032259,Enoyl-CoA hydratase/isomerase, HIBYL-CoA-H type;IPR029045,ClpP/crotonase-like domain superfamily	-	GO:0009083,biological_process,branched-chain amino acid catabolic process;GO:0016787,molecular_function,hydrolase activity;GO:0006574,biological_process,valine catabolic process;GO:0003860,molecular_function,3-hydroxyisobutyryl-CoA hydrolase activity;GO:0005739,cellular_component,mitochondrion
Osgepl1	1	53320002	53320152	peak_58	151	+	2.07	5.12861e-09	1.02329e-07	5.1e-09	cds	ENSMUSG00000026096	ENSMUST00000027265	protein_coding	Osgepl1	Q6AYN7,Osgepl1 protein	-	PF00814,lycoprotease family	IPR000905,Gcp-like domain;IPR017861,Kae1/TsaD family;IPR022450,tRNA N6-adenosine threonylcarbamoyltransferase, TsaD	KOG2707,Predicted metalloprotease with chaperone activity (RNAse H/HSP70 fold);COG0533,Metal-dependent proteases with possible chaperone activity	GO:0006508,biological_process,proteolysis;GO:0002949,biological_process,tRNA threonylcarbamoyladenosine modification;GO:0004222,molecular_function,metalloendopeptidase activity
Ccdc150	1	54364547	54366167	peak_59	1621	+	2.02	1.58489e-18	5.01187e-17	1.6e-18	cds	ENSMUSG00000025983	ENSMUST00000027128	protein_coding	Ccdc150	F1M7H6,Coiled-coil domain-containing 150	NP_001178735.1,coiled-coil domain-containing protein 150	-	-	ENOG410Y643,-;ENOG410IHQS,-	-
Mars2	1	55238584	55238735	peak_60	152	+	3.24	2.0893e-05	0.000316228	2.1e-05	cds	ENSMUSG00000046994	ENSMUST00000061334	protein_coding	Mars2	A2RT28,Methionine-tRNA synthetase 2	NP_780648.1,methionine--tRNA ligase, mitochondrial precursor	PF09334,tRNA synthetases class I (M)	IPR015413,Methionyl/Leucyl tRNA synthetase;IPR014758,Methionyl-tRNA synthetase;IPR014729,Rossmann-like alpha/beta/alpha sandwich fold;IPR033911,Methioninyl-tRNA synthetase core domain;IPR009080,Aminoacyl-tRNA synthetase, class Ia, anticodon-binding	KOG0436,Methionyl-tRNA synthetase;COG0143,Methionyl-tRNA synthetase	GO:0004812,molecular_function,aminoacyl-tRNA ligase activity;GO:0005737,cellular_component,cytoplasm;GO:0006418,biological_process,tRNA aminoacylation for protein translation;GO:0005524,molecular_function,ATP binding;GO:0004825,molecular_function,methionine-tRNA ligase activity;GO:0005759,cellular_component,mitochondrial matrix;GO:0005739,cellular_component,mitochondrion;GO:0006431,biological_pro…
Plcl1	1	55715497	55751474	peak_61	35978	+	1.74	1.86209e-09	3.80189e-08	1.9e-09	cds	ENSMUSG00000038349	ENSMUST00000042986	protein_coding	Plcl1	A0A1U7QKN4,Phosphoinositide phospholipase C	XP_005080961.1,inactive phospholipase C-like protein 1	-	IPR000909,Phosphatidylinositol-specific phospholipase C, X domain;IPR001192,Phosphoinositide phospholipase C family;IPR017946,PLC-like phosphodiesterase, TIM beta/alpha-barrel domain superfamily;IPR028382,Inactive phospholipase C-like protein 1/2;IPR001849,Pleckstrin homology domain;IPR011993,PH-like domain superfamily;IPR000008,C2 domain;IPR035892,C2 domain superfamily;IPR011992,EF-hand domain p…	-	GO:0006629,biological_process,lipid metabolic process;GO:0004435,molecular_function,phosphatidylinositol phospholipase C activity;GO:0070679,molecular_function,inositol 1,4,5 trisphosphate binding;GO:0016787,molecular_function,hydrolase activity;GO:0050811,molecular_function,GABA receptor binding;GO:0035556,biological_process,intracellular signal transduction;GO:0004871,molecular_function,signal …
1700066M21Rik	1	57382951	57383518	peak_62	568	+	2.37	5.01187e-21	1.58489e-19	5e-21	cds	ENSMUSG00000038323	ENSMUST00000042734	protein_coding	1700066M21Rik	G3V7A7,Similar to CG31122-PA	NP_001101689.1,UPF0565 protein C2orf69 homolog precursor	PF10561,Uncharacterised protein family UPF0565	IPR018881,Uncharacterised protein family UPF0565	KOG2800,Conserved developmentally regulated protein;ENOG4110057,-	-
Spats2l	1	57902136	57937945	peak_63	35810	+	2.14	2.23872e-08	4.2658e-07	2.2e-08	cds	ENSMUSG00000038305	ENSMUST00000167085	protein_coding	Spats2l	E9PVQ3,SPATS2-like protein	XP_006496275.1,-;NP_659131.2,SPATS2-like protein isoform 1;XP_006496274.1,-;XP_006496273.1,-	PF07139,Protein of unknown function (DUF1387)	IPR009060,UBA-like superfamily;IPR009816,Protein of unknown function DUF1387	ENOG410Y9WN,-;ENOG410IJV6,-	GO:0005829,cellular_component,cytosol;GO:0005730,cellular_component,nucleolus;GO:0005634,cellular_component,nucleus;GO:0032991,cellular_component,protein-containing complex
Sgol2a	1	58015511	58016141	peak_64	631	+	2.62	1e-146	1e-144	1e-146	cds	ENSMUSG00000026039	ENSMUST00000027202	protein_coding	Sgol2a	E2IUN6,Shugoshin-like 2B	-	-	IPR026706,Shugoshin 2	ENOG410Z3EE,-;ENOG410IVI8,-	GO:0016604,cellular_component,nuclear body;GO:0000775,cellular_component,chromosome, centromeric region;GO:0051754,biological_process,meiotic sister chromatid cohesion, centromeric;GO:0005654,cellular_component,nucleoplasm
Sgol2a	1	58016229	58016709	peak_65	481	+	3.07	1.58489e-78	1.58489e-76	1.6e-78	cds	ENSMUSG00000026039	ENSMUST00000027202	protein_coding	Sgol2a	E2IUN6,Shugoshin-like 2B	-	-	IPR026706,Shugoshin 2	ENOG410Z3EE,-;ENOG410IVI8,-	GO:0016604,cellular_component,nuclear body;GO:0000775,cellular_component,chromosome, centromeric region;GO:0051754,biological_process,meiotic sister chromatid cohesion, centromeric;GO:0005654,cellular_component,nucleoplasm
Sgol2a	1	58016888	58017517	peak_66	630	+	2.91	1e-48	6.30957e-47	1e-48	cds	ENSMUSG00000026039	ENSMUST00000027202	protein_coding	Sgol2a	E2IUN6,Shugoshin-like 2B	-	-	IPR026706,Shugoshin 2	ENOG410Z3EE,-;ENOG410IVI8,-	GO:0016604,cellular_component,nuclear body;GO:0000775,cellular_component,chromosome, centromeric region;GO:0051754,biological_process,meiotic sister chromatid cohesion, centromeric;GO:0005654,cellular_component,nucleoplasm
Sgol2a	1	58017666	58017816	peak_67	151	+	1.6	3.0903e-10	6.60693e-09	3.1e-10	cds	ENSMUSG00000026039	ENSMUST00000027202	protein_coding	Sgol2a	E2IUN6,Shugoshin-like 2B	-	-	IPR026706,Shugoshin 2	ENOG410Z3EE,-;ENOG410IVI8,-	GO:0016604,cellular_component,nuclear body;GO:0000775,cellular_component,chromosome, centromeric region;GO:0051754,biological_process,meiotic sister chromatid cohesion, centromeric;GO:0005654,cellular_component,nucleoplasm
Nif3l1	1	58461741	58461862	peak_68	122	+	1.65	0.00074131	0.00912011	0.00074	utr3	ENSMUSG00000026036	ENSMUST00000087521	protein_coding	Nif3l1	Q3V2R8,NIF3-like protein 1	-	PF01784,NIF3 (NGG1p interacting factor 3)	IPR002678,GTP cyclohydrolase 1 type 2/Nif3;IPR017222,NIF3-like protein 1, animal;IPR036069,GTP cyclohydrolase 1 type 2/Nif3 superfamily	KOG4131,Ngg1-interacting factor 3 protein NIF3L1;COG0327,Uncharacterized conserved protein	GO:0005737,cellular_component,cytoplasm;GO:0005634,cellular_component,nucleus
Fzd7	1	59484688	59485047	peak_69	360	+	2.48	1e-27	3.98107e-26	1e-27	utr3	ENSMUSG00000041075	ENSMUST00000114246	protein_coding	Fzd7	Q810L8,Fzd7 protein	NP_032083.3,frizzled-7 precursor	PF01392,z domain;PF01534,rizzled/Smoothened family membrane region	IPR015526,Frizzled/secreted frizzled-related protein;IPR026552,Frizzled-7;IPR017981,GPCR, family 2-like;IPR036790,Frizzled cysteine-rich domain superfamily;IPR000539,Frizzled/Smoothened, transmembrane domain;IPR020067,Frizzled domain	KOG3577,Smoothened and related G-protein-coupled receptors;ENOG410XRC8,-	GO:0042813,molecular_function,Wnt-activated receptor activity;GO:0004888,molecular_function,transmembrane signaling receptor activity;GO:0016055,biological_process,Wnt signaling pathway;GO:0007166,biological_process,cell surface receptor signaling pathway;GO:0016020,cellular_component,membrane;GO:0007275,biological_process,multicellular organism development;GO:0016021,cellular_component,integral …
Gm973	1	59625116	59630146	peak_70	5031	+	3.67	1.99526e-36	1e-34	2e-36	cds	ENSMUSG00000047361	ENSMUST00000114243	protein_coding	Gm973	E9Q295,Predicted gene 973	NP_001013793.2,uncharacterized protein KIAA2012 homolog isoform 1	PF15709,omain of unknown function (DUF4670)	IPR031440,Protein of unknown function DUF4670	KOG0181,20S proteasome, regulatory subunit alpha type PSMA2/PRE8;ENOG410Y0AJ,-	GO:0005575,cellular_component,cellular_component;GO:0003674,molecular_function,molecular_function;GO:0008150,biological_process,biological_process
Gm973	1	59630235	59634274	peak_71	4040	+	1.58	1.99526e-34	7.94328e-33	2e-34	cds	ENSMUSG00000047361	ENSMUST00000114243	protein_coding	Gm973	E9Q295,Predicted gene 973	NP_001013793.2,uncharacterized protein KIAA2012 homolog isoform 1	PF15709,omain of unknown function (DUF4670)	IPR031440,Protein of unknown function DUF4670	KOG0181,20S proteasome, regulatory subunit alpha type PSMA2/PRE8;ENOG410Y0AJ,-	GO:0005575,cellular_component,cellular_component;GO:0003674,molecular_function,molecular_function;GO:0008150,biological_process,biological_process
Gm973	1	59636207	59636268	peak_72	62	+	4.42	0.0389045	0.498884	0.039	cds	ENSMUSG00000047361	ENSMUST00000190490	protein_coding	Gm973	E9Q295,Predicted gene 973	NP_001013793.2,uncharacterized protein KIAA2012 homolog isoform 1	PF15709,omain of unknown function (DUF4670)	IPR031440,Protein of unknown function DUF4670	KOG0181,20S proteasome, regulatory subunit alpha type PSMA2/PRE8;ENOG410Y0AJ,-	GO:0005575,cellular_component,cellular_component;GO:0003674,molecular_function,molecular_function;GO:0008150,biological_process,biological_process
Nop58	1	59685156	59696000	peak_73	10845	+	2.21	1e-103	1e-101	1e-103	cds	ENSMUSG00000026020	ENSMUST00000027174	protein_coding	Nop58	H0XU11,NOP58 ribonucleoprotein	-	PF08156,NOP5NT (NUC127) domain;PF01798,snoRNA binding domain, fibrillarin	IPR029012,Helix hairpin bin domain superfamily;IPR036070,Nop domain superfamily;IPR012974,NOP5, N-terminal;IPR002687,Nop domain;IPR012976,NOSIC	KOG2572,Ribosome biogenesis protein - Nop58p/Nop5p;COG1498,Protein implicated in ribosomal biogenesis, Nop56p homolog	GO:0005732,cellular_component,small nucleolar ribonucleoprotein complex;GO:0070761,cellular_component,pre-snoRNP complex;GO:0005730,cellular_component,nucleolus;GO:0015030,cellular_component,Cajal body;GO:0001650,cellular_component,fibrillar center;GO:0048254,biological_process,snoRNA localization;GO:0001094,molecular_function,TFIID-class transcription factor binding;GO:0030515,molecular_function…
Nop58	1	59705751	59710548	peak_74	4798	+	1.72	0	0	0	cds	ENSMUSG00000026020	ENSMUST00000188390	protein_coding	Nop58	H0XU11,NOP58 ribonucleoprotein	-	PF08156,NOP5NT (NUC127) domain;PF01798,snoRNA binding domain, fibrillarin	IPR029012,Helix hairpin bin domain superfamily;IPR036070,Nop domain superfamily;IPR012974,NOP5, N-terminal;IPR002687,Nop domain;IPR012976,NOSIC	KOG2572,Ribosome biogenesis protein - Nop58p/Nop5p;COG1498,Protein implicated in ribosomal biogenesis, Nop56p homolog	GO:0005732,cellular_component,small nucleolar ribonucleoprotein complex;GO:0070761,cellular_component,pre-snoRNP complex;GO:0005730,cellular_component,nucleolus;GO:0015030,cellular_component,Cajal body;GO:0001650,cellular_component,fibrillar center;GO:0048254,biological_process,snoRNA localization;GO:0001094,molecular_function,TFIID-class transcription factor binding;GO:0030515,molecular_function…
Bmpr2	1	59867436	59867497	peak_75	62	+	1.37	0.00199526	0.0234423	0.002	cds	ENSMUSG00000067336	ENSMUST00000087435	protein_coding	Bmpr2	G3GYU9,Receptor protein serine/threonine kinase	XP_003497459.1,bone morphogenetic protein receptor type-2	PF01064,Activin types I and II receptor domain;PF00069,Protein kinase domain	IPR000333,Ser/Thr protein kinase, TGFB receptor;IPR000472,Activin types I and II receptor domain;IPR011009,Protein kinase-like domain superfamily;IPR017441,Protein kinase, ATP binding site;IPR015770,Bone morphogenetic protein receptor type-2;IPR000719,Protein kinase domain	-	GO:0036122,molecular_function,BMP binding;GO:0001974,biological_process,blood vessel remodeling;GO:0004675,molecular_function,transmembrane receptor protein serine/threonine kinase activity;GO:0001938,biological_process,positive regulation of endothelial cell proliferation;GO:0003197,biological_process,endocardial cushion development;GO:0060836,biological_process,lymphatic endothelial cell differ…
Bmpr2	1	59867915	59868126	peak_76	212	+	2.87	1.47911e-10	3.23594e-09	1.5e-10	cds	ENSMUSG00000067336	ENSMUST00000087435	protein_coding	Bmpr2	G3GYU9,Receptor protein serine/threonine kinase	XP_003497459.1,bone morphogenetic protein receptor type-2	PF01064,Activin types I and II receptor domain;PF00069,Protein kinase domain	IPR000333,Ser/Thr protein kinase, TGFB receptor;IPR000472,Activin types I and II receptor domain;IPR011009,Protein kinase-like domain superfamily;IPR017441,Protein kinase, ATP binding site;IPR015770,Bone morphogenetic protein receptor type-2;IPR000719,Protein kinase domain	-	GO:0036122,molecular_function,BMP binding;GO:0001974,biological_process,blood vessel remodeling;GO:0004675,molecular_function,transmembrane receptor protein serine/threonine kinase activity;GO:0001938,biological_process,positive regulation of endothelial cell proliferation;GO:0003197,biological_process,endocardial cushion development;GO:0060836,biological_process,lymphatic endothelial cell differ…
Bmpr2	1	59868215	59868546	peak_77	332	+	2.06	6.30957e-23	1.99526e-21	6.3e-23	cds	ENSMUSG00000067336	ENSMUST00000087435	protein_coding	Bmpr2	G3GYU9,Receptor protein serine/threonine kinase	XP_003497459.1,bone morphogenetic protein receptor type-2	PF01064,Activin types I and II receptor domain;PF00069,Protein kinase domain	IPR000333,Ser/Thr protein kinase, TGFB receptor;IPR000472,Activin types I and II receptor domain;IPR011009,Protein kinase-like domain superfamily;IPR017441,Protein kinase, ATP binding site;IPR015770,Bone morphogenetic protein receptor type-2;IPR000719,Protein kinase domain	-	GO:0036122,molecular_function,BMP binding;GO:0001974,biological_process,blood vessel remodeling;GO:0004675,molecular_function,transmembrane receptor protein serine/threonine kinase activity;GO:0001938,biological_process,positive regulation of endothelial cell proliferation;GO:0003197,biological_process,endocardial cushion development;GO:0060836,biological_process,lymphatic endothelial cell differ…
Fam117b	1	59981698	59981758	peak_78	61	+	1.28	0.0128825	0.126474	0.013	cds	ENSMUSG00000041040	ENSMUST00000036540	protein_coding	Fam117b	A0A1U7QMI1,protein FAM117B	XP_005070711.1,protein FAM117B	-	IPR026642,Glucocorticoid-induced transcript 1/FAM117;IPR026641,Protein FAM117B	-	-
Fam117b	1	59982026	59982117	peak_79	92	+	2.12	0.0138038	0.135831	0.014	utr3	ENSMUSG00000041040	ENSMUST00000036540	protein_coding	Fam117b	A0A1U7QMI1,protein FAM117B	XP_005070711.1,protein FAM117B	-	IPR026642,Glucocorticoid-induced transcript 1/FAM117;IPR026641,Protein FAM117B	-	-
Carf	1	60152662	60152783	peak_80	122	+	11	0.00057544	0.0074131	0.00058	utr3	ENSMUSG00000026017	ENSMUST00000187978	protein_coding	Carf	A8VI08,Calcium-responsive transcription factor	XP_006496037.1,-;XP_006496038.1,-;XP_017176088.1,-;NP_001272402.1,calcium-responsive transcription factor isoform 3;XP_017176091.1,-	PF15299,Amyotrophic lateral sclerosis 2 chromosomal region candidate gene 8	IPR029309,Calcium-responsive transcription factor	-	-
Nbeal1	1	60260584	60260645	peak_81	62	+	2	0.0165959	0.158125	0.017	cds	ENSMUSG00000073664	ENSMUST00000162291	nonsense_mediated_decay	Nbeal1	E9PYP2,Neurobeachin-like 1	NP_775620.2,neurobeachin-like protein 1	PF14844,PH domain associated with Beige/BEACH;PF16057,omain of unknown function (DUF4800);PF00400,WD domain, G-beta repeat;PF15787,omain of unknown function (DUF4704);PF02138,Beige/BEACH domain	IPR017986,WD40-repeat-containing domain;IPR036372,BEACH domain superfamily;IPR000409,BEACH domain;IPR036322,WD40-repeat-containing domain superfamily;IPR031570,Domain of unknown function DUF4704;IPR015943,WD40/YVTN repeat-like-containing domain superfamily;IPR013320,Concanavalin A-like lectin/glucanase domain superfamily;IPR023362,PH-BEACH domain;IPR016024,Armadillo-type fold;IPR001680,WD40 repea…	ENOG410XNQC,-;KOG1787,Kinase A-anchor protein Neurobeachin and related BEACH and WD40 repeat proteins	-
Abi2	1	60476811	60476961	peak_82	151	+	2.97	5.88844e-06	9.33254e-05	5.9e-06	cds	ENSMUSG00000026782	ENSMUST00000189980	protein_coding	Abi2	Q6AXD2,Abi2 protein	NP_001185499.1,abl interactor 2 isoform 1	PF00018,SH3 domain;PF07815,Abl-interactor HHR	IPR000727,Target SNARE coiled-coil homology domain;IPR036993,ABL interactor 2;IPR012849,Abl-interactor, homeo-domain homologous domain;IPR036028,SH3-like domain superfamily;IPR001452,SH3 domain;IPR028457,ABI family	-	GO:0008154,biological_process,actin polymerization or depolymerization
Pard3b	1	62344116	62344966	peak_83	851	+	4.7	8.51138e-06	0.000134896	8.5e-06	cds	ENSMUSG00000052062	ENSMUST00000094906	protein_coding	Pard3b	Q5SV55,Ortholog of human amyotrophic lateral sclerosis 2	-	PF00595,PDZ domain (Also known as DHR or GLGF);PF12053,N-terminal of Par3 and HAL proteins	IPR036034,PDZ superfamily;IPR021922,Par3/HAL, N-terminal;IPR001478,PDZ domain	-	-
Pard3b	1	62440078	62479576	peak_84	39499	+	1.73	2.18776e-08	4.16869e-07	2.2e-08	cds	ENSMUSG00000052062	ENSMUST00000046673	protein_coding	Pard3b	Q5SV55,Ortholog of human amyotrophic lateral sclerosis 2	-	PF00595,PDZ domain (Also known as DHR or GLGF);PF12053,N-terminal of Par3 and HAL proteins	IPR036034,PDZ superfamily;IPR021922,Par3/HAL, N-terminal;IPR001478,PDZ domain	-	-
Pard3b	1	62637968	62638029	peak_85	62	+	9.94	0.00707946	0.172187	0.0071	utr3	ENSMUSG00000052062	ENSMUST00000094906	protein_coding	Pard3b	Q5SV55,Ortholog of human amyotrophic lateral sclerosis 2	-	PF00595,PDZ domain (Also known as DHR or GLGF);PF12053,N-terminal of Par3 and HAL proteins	IPR036034,PDZ superfamily;IPR021922,Par3/HAL, N-terminal;IPR001478,PDZ domain	-	-
Nrp2	1	62795858	62796009	peak_86	152	+	11	0.00363078	0.040738	0.0036	cds	ENSMUSG00000025969	ENSMUST00000027112	protein_coding	Nrp2	Q8QZY7,Neuropilin	NP_001070872.1,neuropilin-2 isoform 2 precursor	PF00754,5/8 type C domain;PF00431,CUB domain;PF11980,C-terminal domain of neuropilin glycoprotein;PF00629,MAM domain, meprin/A5/mu	IPR000421,Coagulation factor 5/8 C-terminal domain;IPR035914,Spermadhesin, CUB domain superfamily;IPR022579,Neuropilin, C-terminal;IPR027143,Neuropilin-2;IPR013320,Concanavalin A-like lectin/glucanase domain superfamily;IPR000859,CUB domain;IPR000998,MAM domain;IPR008979,Galactose-binding-like domain superfamily;IPR014648,Neuropilin	ENOG410ZPIE,-;ENOG410IHB5,-	GO:0071526,biological_process,semaphorin-plexin signaling pathway;GO:0007411,biological_process,axon guidance;GO:0046872,molecular_function,metal ion binding;GO:0030154,biological_process,cell differentiation;GO:0017154,molecular_function,semaphorin receptor activity;GO:0007399,biological_process,nervous system development;GO:0001525,biological_process,angiogenesis;GO:0038084,biological_process,v…
Nrp2	1	62815694	62815935	peak_87	242	+	3.04	3.16228e-05	0.000467735	3.2e-05	utr3	ENSMUSG00000025969	ENSMUST00000114157	protein_coding	Nrp2	Q8QZY7,Neuropilin	NP_001070872.1,neuropilin-2 isoform 2 precursor	PF00754,5/8 type C domain;PF00431,CUB domain;PF11980,C-terminal domain of neuropilin glycoprotein;PF00629,MAM domain, meprin/A5/mu	IPR000421,Coagulation factor 5/8 C-terminal domain;IPR035914,Spermadhesin, CUB domain superfamily;IPR022579,Neuropilin, C-terminal;IPR027143,Neuropilin-2;IPR013320,Concanavalin A-like lectin/glucanase domain superfamily;IPR000859,CUB domain;IPR000998,MAM domain;IPR008979,Galactose-binding-like domain superfamily;IPR014648,Neuropilin	ENOG410ZPIE,-;ENOG410IHB5,-	GO:0071526,biological_process,semaphorin-plexin signaling pathway;GO:0007411,biological_process,axon guidance;GO:0046872,molecular_function,metal ion binding;GO:0030154,biological_process,cell differentiation;GO:0017154,molecular_function,semaphorin receptor activity;GO:0007399,biological_process,nervous system development;GO:0001525,biological_process,angiogenesis;GO:0038084,biological_process,v…
Eef1b2	1	63177793	63178860	peak_88	1068	+	2.38	0	0	0	cds	ENSMUSG00000025967	ENSMUST00000129339	protein_coding	Eef1b2	A0A0P6CBR8,Elongation factor 1-beta	-	PF10587,ukaryotic elongation factor 1 beta central acidic region;PF00736,-1 guanine nucleotide exchange domain	IPR001326,Translation elongation factor EF1B, beta/delta chains, conserved site;IPR036282,Glutathione S-transferase, C-terminal domain superfamily;IPR018940,Elongation factor 1 beta central acidic region, eukaryote;IPR036219,Translation elongation factor eEF-1beta-like superfamily;IPR014038,Translation elongation factor EF1B, beta/delta subunit, guanine nucleotide exchange domain;IPR014717,Transl…	-	GO:0006414,biological_process,translational elongation;GO:0005853,cellular_component,eukaryotic translation elongation factor 1 complex;GO:0006412,biological_process,translation;GO:0003746,molecular_function,translation elongation factor activity
Zdbf2	1	63302757	63302848	peak_89	92	+	1.52	0.000125893	0.00177828	0.00013	cds	ENSMUSG00000027520	ENSMUST00000114132	protein_coding	Zdbf2	D4A582,Zinc finger, DBF-type-containing 2	-	PF07535,BF zinc finger	IPR006572,Zinc finger, DBF-type	ENOG410J2NC,-;ENOG410YJEQ,-	GO:0003676,molecular_function,nucleic acid binding;GO:0008270,molecular_function,zinc ion binding
Zdbf2	1	63304917	63305157	peak_90	241	+	1.93	5.01187e-05	0.000724436	5e-05	cds	ENSMUSG00000027520	ENSMUST00000114132	protein_coding	Zdbf2	D4A582,Zinc finger, DBF-type-containing 2	-	PF07535,BF zinc finger	IPR006572,Zinc finger, DBF-type	ENOG410J2NC,-;ENOG410YJEQ,-	GO:0003676,molecular_function,nucleic acid binding;GO:0008270,molecular_function,zinc ion binding
Zdbf2	1	63305996	63306087	peak_91	92	+	2.57	1.25893e-15	3.16228e-14	1.3e-15	cds	ENSMUSG00000027520	ENSMUST00000114132	protein_coding	Zdbf2	D4A582,Zinc finger, DBF-type-containing 2	-	PF07535,BF zinc finger	IPR006572,Zinc finger, DBF-type	ENOG410J2NC,-;ENOG410YJEQ,-	GO:0003676,molecular_function,nucleic acid binding;GO:0008270,molecular_function,zinc ion binding
Zdbf2	1	63307196	63307317	peak_92	122	+	2.1	0.0040738	0.0446684	0.0041	cds	ENSMUSG00000027520	ENSMUST00000114132	protein_coding	Zdbf2	D4A582,Zinc finger, DBF-type-containing 2	-	PF07535,BF zinc finger	IPR006572,Zinc finger, DBF-type	ENOG410J2NC,-;ENOG410YJEQ,-	GO:0003676,molecular_function,nucleic acid binding;GO:0008270,molecular_function,zinc ion binding
Zdbf2	1	63307736	63307917	peak_93	182	+	1.74	1.8197e-09	3.71535e-08	1.8e-09	cds	ENSMUSG00000027520	ENSMUST00000114132	protein_coding	Zdbf2	D4A582,Zinc finger, DBF-type-containing 2	-	PF07535,BF zinc finger	IPR006572,Zinc finger, DBF-type	ENOG410J2NC,-;ENOG410YJEQ,-	GO:0003676,molecular_function,nucleic acid binding;GO:0008270,molecular_function,zinc ion binding
Zdbf2	1	63308096	63308367	peak_94	272	+	2.12	6.30957e-21	1.99526e-19	6.3e-21	cds	ENSMUSG00000027520	ENSMUST00000114132	protein_coding	Zdbf2	D4A582,Zinc finger, DBF-type-containing 2	-	PF07535,BF zinc finger	IPR006572,Zinc finger, DBF-type	ENOG410J2NC,-;ENOG410YJEQ,-	GO:0003676,molecular_function,nucleic acid binding;GO:0008270,molecular_function,zinc ion binding
Zdbf2	1	63308606	63309207	peak_95	602	+	3.41	1.25893e-11	3.0903e-10	1.3e-11	cds	ENSMUSG00000027520	ENSMUST00000114132	protein_coding	Zdbf2	D4A582,Zinc finger, DBF-type-containing 2	-	PF07535,BF zinc finger	IPR006572,Zinc finger, DBF-type	ENOG410J2NC,-;ENOG410YJEQ,-	GO:0003676,molecular_function,nucleic acid binding;GO:0008270,molecular_function,zinc ion binding
Zdbf2	1	63309686	63309987	peak_96	302	+	1.98	1.34896e-10	2.95121e-09	1.3e-10	cds	ENSMUSG00000027520	ENSMUST00000114132	protein_coding	Zdbf2	D4A582,Zinc finger, DBF-type-containing 2	-	PF07535,BF zinc finger	IPR006572,Zinc finger, DBF-type	ENOG410J2NC,-;ENOG410YJEQ,-	GO:0003676,molecular_function,nucleic acid binding;GO:0008270,molecular_function,zinc ion binding
Fastkd2	1	63731770	63731920	peak_97	151	+	1.78	0.00281838	0.0323594	0.0028	cds	ENSMUSG00000025962	ENSMUST00000027103	protein_coding	Fastkd2	A0A0H2UHK3,FAST kinase domain-containing protein 2, mitochondrial	XP_006245112.2,FAST kinase domain-containing protein 2, mitochondrial isoform X1	PF08373,RAP domain;PF06743,AST kinase-like protein, subdomain 1	IPR010622,FAST kinase leucine-rich;IPR013584,RAP domain	-	GO:0042645,cellular_component,mitochondrial nucleoid;GO:0019843,molecular_function,rRNA binding;GO:0045171,cellular_component,intercellular bridge;GO:1902775,biological_process,mitochondrial large ribosomal subunit assembly;GO:0035770,cellular_component,ribonucleoprotein granule;GO:0004672,molecular_function,protein kinase activity;GO:0006468,biological_process,protein phosphorylation;GO:0005634,…
Creb1	1	64576202	64578134	peak_98	1933	+	1.69	5.01187e-26	1.99526e-24	5e-26	cds	ENSMUSG00000025958	ENSMUST00000190348	protein_coding	Creb1	Q547S9,cAMP response element binding protein	NP_034082.1,cyclic AMP-responsive element-binding protein 1 isoform B;XP_006495713.1,-;XP_017169569.1,-	PF00170,bZIP transcription factor;PF02173,pKID domain	IPR003102,Coactivator CBP, pKID;IPR029802,cAMP-responsive element-binding protein 1;IPR001630,cAMP response element binding (CREB) protein;IPR004827,Basic-leucine zipper domain	KOG3584,cAMP response element binding protein and related transcription factors;ENOG410ZZJZ,-	GO:0003705,molecular_function,transcription factor activity, RNA polymerase II distal enhancer sequence-specific binding;GO:0000978,molecular_function,RNA polymerase II proximal promoter sequence-specific DNA binding;GO:0014823,biological_process,response to activity;GO:0000785,cellular_component,chromatin;GO:0060251,biological_process,regulation of glial cell proliferation;GO:0001225,molecular_f…
Creb1	1	64578193	64597570	peak_99	19378	+	3.13	1.25893e-14	3.16228e-13	1.3e-14	cds	ENSMUSG00000025958	ENSMUST00000190348	protein_coding	Creb1	Q547S9,cAMP response element binding protein	NP_034082.1,cyclic AMP-responsive element-binding protein 1 isoform B;XP_006495713.1,-;XP_017169569.1,-	PF00170,bZIP transcription factor;PF02173,pKID domain	IPR003102,Coactivator CBP, pKID;IPR029802,cAMP-responsive element-binding protein 1;IPR001630,cAMP response element binding (CREB) protein;IPR004827,Basic-leucine zipper domain	KOG3584,cAMP response element binding protein and related transcription factors;ENOG410ZZJZ,-	GO:0003705,molecular_function,transcription factor activity, RNA polymerase II distal enhancer sequence-specific binding;GO:0000978,molecular_function,RNA polymerase II proximal promoter sequence-specific DNA binding;GO:0014823,biological_process,response to activity;GO:0000785,cellular_component,chromatin;GO:0060251,biological_process,regulation of glial cell proliferation;GO:0001225,molecular_f…
Ccnyl1	1	64723558	64723887	peak_100	330	+	2.02	5.01187e-16	1.58489e-14	5e-16	cds	ENSMUSG00000070871	ENSMUST00000114077	protein_coding	Ccnyl1	D3YUJ3,Cyclin Y-like 1	-	PF00134,Cyclin, N-terminal domain	IPR012399,Cyclin Y;IPR013763,Cyclin-like;IPR036915,Cyclin-like superfamily;IPR006671,Cyclin, N-terminal	KOG1675,Predicted cyclin;ENOG410XNQX,-	GO:0007283,biological_process,spermatogenesis;GO:0005515,molecular_function,protein binding;GO:0019901,molecular_function,protein kinase binding;GO:0000079,biological_process,regulation of cyclin-dependent protein serine/threonine kinase activity;GO:0001932,biological_process,regulation of protein phosphorylation;GO:0005886,cellular_component,plasma membrane;GO:0016020,cellular_component,membrane…
Pikfyve	1	65246781	65247142	peak_101	362	+	2.43	1.58489e-21	5.01187e-20	1.6e-21	cds	ENSMUSG00000025949	ENSMUST00000097707	protein_coding	Pikfyve	D3ZYT8,Phosphoinositide kinase, FYVE-type zinc finger-containing	XP_006245138.1,-;XP_006245139.1,-;XP_006226919.1,1-phosphatidylinositol 3-phosphate 5-kinase isoform X4;XP_006226921.1,-;XP_006245136.1,-;XP_006226922.1,-	PF00610,omain found in Dishevelled, Egl-10, and Pleckstrin (DEP);PF01363,YVE zinc finger;PF00118,TCP-1/cpn60 chaperonin family;PF01504,Phosphatidylinositol-4-phosphate 5-Kinase	IPR017455,Zinc finger, FYVE-related;IPR036390,Winged helix DNA-binding domain superfamily;IPR011011,Zinc finger, FYVE/PHD-type;IPR000306,FYVE zinc finger;IPR027409,GroEL-like apical domain superfamily;IPR036388,Winged helix-like DNA-binding domain superfamily;IPR027410,TCP-1-like chaperonin intermediate domain superfamily;IPR037378,PIKfyve, DEP domain;IPR000591,DEP domain;IPR027484,Phosphatidylin…	KOG0230,Phosphatidylinositol-4-phosphate 5-kinase and related FYVE finger-containing proteins;COG0459,Chaperonin GroEL (HSP60 family);COG5253,Phosphatidylinositol-4-phosphate 5-kinase;ENOG410IMP3,-	GO:0034504,biological_process,protein localization to nucleus;GO:0042147,biological_process,retrograde transport, endosome to Golgi;GO:2000785,biological_process,regulation of autophagosome assembly;GO:0051082,molecular_function,unfolded protein binding;GO:0005524,molecular_function,ATP binding;GO:0046854,biological_process,phosphatidylinositol phosphorylation;GO:0016301,molecular_function,kinase…
Pikfyve	1	65265324	65265889	peak_102	566	+	1.32	6.30957e-14	1.58489e-12	6.3e-14	cds	ENSMUSG00000025949	ENSMUST00000097707	protein_coding	Pikfyve	D3ZYT8,Phosphoinositide kinase, FYVE-type zinc finger-containing	XP_006245138.1,-;XP_006245139.1,-;XP_006226919.1,1-phosphatidylinositol 3-phosphate 5-kinase isoform X4;XP_006226921.1,-;XP_006245136.1,-;XP_006226922.1,-	PF00610,omain found in Dishevelled, Egl-10, and Pleckstrin (DEP);PF01363,YVE zinc finger;PF00118,TCP-1/cpn60 chaperonin family;PF01504,Phosphatidylinositol-4-phosphate 5-Kinase	IPR017455,Zinc finger, FYVE-related;IPR036390,Winged helix DNA-binding domain superfamily;IPR011011,Zinc finger, FYVE/PHD-type;IPR000306,FYVE zinc finger;IPR027409,GroEL-like apical domain superfamily;IPR036388,Winged helix-like DNA-binding domain superfamily;IPR027410,TCP-1-like chaperonin intermediate domain superfamily;IPR037378,PIKfyve, DEP domain;IPR000591,DEP domain;IPR027484,Phosphatidylin…	KOG0230,Phosphatidylinositol-4-phosphate 5-kinase and related FYVE finger-containing proteins;COG0459,Chaperonin GroEL (HSP60 family);COG5253,Phosphatidylinositol-4-phosphate 5-kinase;ENOG410IMP3,-	GO:0034504,biological_process,protein localization to nucleus;GO:0042147,biological_process,retrograde transport, endosome to Golgi;GO:2000785,biological_process,regulation of autophagosome assembly;GO:0051082,molecular_function,unfolded protein binding;GO:0005524,molecular_function,ATP binding;GO:0046854,biological_process,phosphatidylinositol phosphorylation;GO:0016301,molecular_function,kinase…
Map2	1	66416134	66416481	peak_103	348	+	4.42	0.0057544	0.0616595	0.0058	cds	ENSMUSG00000015222	ENSMUST00000114013	protein_coding	Map2	A0A0U1RRX4,Microtubule-associated protein	XP_008765428.1,microtubule-associated protein 2 isoform X9	PF00418,Tau and MAP protein, tubulin-binding repeat;PF08377,MAP2/Tau projection domain	IPR001084,Microtubule associated protein, tubulin-binding repeat;IPR030797,Microtubule-associated protein 2;IPR013588,MAP2/Tau projection	-	GO:0005874,cellular_component,microtubule;GO:0005737,cellular_component,cytoplasm;GO:0005856,cellular_component,cytoskeleton;GO:0015631,molecular_function,tubulin binding;GO:0001578,biological_process,microtubule bundle formation;GO:0021954,biological_process,central nervous system neuron development
Map2	1	66440695	66440845	peak_104	151	+	1.5	8.51138e-06	0.000131826	8.5e-06	utr3	ENSMUSG00000015222	ENSMUST00000114012	protein_coding	Map2	A0A0U1RRX4,Microtubule-associated protein	XP_008765428.1,microtubule-associated protein 2 isoform X9	PF00418,Tau and MAP protein, tubulin-binding repeat;PF08377,MAP2/Tau projection domain	IPR001084,Microtubule associated protein, tubulin-binding repeat;IPR030797,Microtubule-associated protein 2;IPR013588,MAP2/Tau projection	-	GO:0005874,cellular_component,microtubule;GO:0005737,cellular_component,cytoplasm;GO:0005856,cellular_component,cytoskeleton;GO:0015631,molecular_function,tubulin binding;GO:0001578,biological_process,microtubule bundle formation;GO:0021954,biological_process,central nervous system neuron development
Gm38162	1	66776226	66776466	peak_105	241	+	6.63	0.000912011	0.0112202	0.00091	npExon	ENSMUSG00000102776	ENSMUST00000195562	TEC	Gm38162	F6ULJ7,KAT8 regulatory NSL complex subunit 1-like protein	-	PF15275,PEHE domain	IPR029332,PEHE domain;IPR026180,KAT8 regulatory NSL complex subunit 1	-	GO:0000123,cellular_component,histone acetyltransferase complex
Cps1	1	67143912	67145804	peak_106	1893	+	8.84	0.0134896	0.306902	0.013	cds	ENSMUSG00000025991	ENSMUST00000027144	protein_coding	Cps1	A0A1U7Q682,carbamoyl-phosphate synthase [ammonia], mitochondrial	XP_005070598.1,carbamoyl-phosphate synthase	-	IPR036897,Carbamoyl-phosphate synthetase, large subunit oligomerisation domain superfamily;IPR005480,Carbamoyl-phosphate synthetase, large subunit oligomerisation domain;IPR005479,Carbamoyl-phosphate synthetase large subunit-like, ATP-binding domain;IPR002474,Carbamoyl-phosphate synthase small subunit, N-terminal domain;IPR005483,Carbamoyl-phosphate synthase large subunit, CPSase domain;IPR006274…	-	GO:0006207,biological_process,'de novo' pyrimidine nucleobase biosynthetic process;GO:0004088,molecular_function,carbamoyl-phosphate synthase (glutamine-hydrolyzing) activity;GO:0046872,molecular_function,metal ion binding;GO:0006807,biological_process,nitrogen compound metabolic process;GO:0006541,biological_process,glutamine metabolic process;GO:0000166,molecular_function,nucleotide binding;GO:…
Tmem169	1	72298144	72300739	peak_107	2596	+	1.83	0.00177828	0.0213796	0.0018	cds	ENSMUSG00000026188	ENSMUST00000141783	protein_coding	Tmem169	D4ACP3,RCG25033, isoform CRA_a	XP_017452139.1,-;XP_006245348.1,-;XP_006245346.1,-;XP_006245349.1,-;NP_001103044.1,transmembrane protein 169;XP_006245347.1,-	PF15052,TMEM169 protein family	IPR029386,TMEM169 protein	ENOG4110340,-;ENOG410IH3Z,-	GO:0016021,cellular_component,integral component of membrane;GO:0016020,cellular_component,membrane
Tmem169	1	72301726	72301907	peak_108	182	+	1.74	0.000549541	0.00707946	0.00055	utr3	ENSMUSG00000026188	ENSMUST00000027380	protein_coding	Tmem169	D4ACP3,RCG25033, isoform CRA_a	XP_017452139.1,-;XP_006245348.1,-;XP_006245346.1,-;XP_006245349.1,-;NP_001103044.1,transmembrane protein 169;XP_006245347.1,-	PF15052,TMEM169 protein family	IPR029386,TMEM169 protein	ENOG4110340,-;ENOG410IH3Z,-	GO:0016021,cellular_component,integral component of membrane;GO:0016020,cellular_component,membrane
Plcd4	1	74561846	74562114	peak_109	269	+	3.18	0.00234423	0.0269153	0.0023	cds	ENSMUSG00000026173	ENSMUST00000152707	nonsense_mediated_decay	Plcd4	D3ZP94,Phosphoinositide phospholipase C	-	PF09279,Phosphoinositide-specific phospholipase C, efhand-like;PF00388,Phosphatidylinositol-specific phospholipase C, X domain;PF00387,Phosphatidylinositol-specific phospholipase C, Y domain;PF00168,C2 domain;PF00169,PH domain	IPR018247,EF-Hand 1, calcium-binding site;IPR001192,Phosphoinositide phospholipase C family;IPR017946,PLC-like phosphodiesterase, TIM beta/alpha-barrel domain superfamily;IPR028387,1-phosphatidylinositol 4,5-bisphosphate phosphodiesterase delta-4;IPR001849,Pleckstrin homology domain;IPR011993,PH-like domain superfamily;IPR002048,EF-hand domain;IPR000008,C2 domain;IPR035892,C2 domain superfamily;I…	KOG0169,Phosphoinositide-specific phospholipase C;ENOG410XPSW,-	GO:0006629,biological_process,lipid metabolic process;GO:0004435,molecular_function,phosphatidylinositol phospholipase C activity;GO:0016787,molecular_function,hydrolase activity;GO:0035556,biological_process,intracellular signal transduction;GO:0046488,biological_process,phosphatidylinositol metabolic process;GO:0007340,biological_process,acrosome reaction;GO:0004871,molecular_function,signal tr…
Ttll4	1	74679515	74679756	peak_110	242	+	1.74	7.4131e-06	0.00011749	7.4e-06	cds	ENSMUSG00000033257	ENSMUST00000113678	protein_coding	Ttll4	D3YY08,Tubulin polyglutamylase TTLL4	-	PF03133,Tubulin-tyrosine ligase family	IPR027748,Tubulin polyglutamylase TTLL-4;IPR004344,Tubulin-tyrosine ligase/Tubulin polyglutamylase	ENOG410XTI2,-;KOG2156,Tubulin-tyrosine ligase-related protein	GO:0070739,molecular_function,protein-glutamic acid ligase activity;GO:0018200,biological_process,peptidyl-glutamic acid modification;GO:0018095,biological_process,protein polyglutamylation;GO:0015631,molecular_function,tubulin binding;GO:0006464,biological_process,cellular protein modification process
Ttll4	1	74679935	74680176	peak_111	242	+	1.42	8.91251e-06	0.000138038	8.9e-06	cds	ENSMUSG00000033257	ENSMUST00000113678	protein_coding	Ttll4	D3YY08,Tubulin polyglutamylase TTLL4	-	PF03133,Tubulin-tyrosine ligase family	IPR027748,Tubulin polyglutamylase TTLL-4;IPR004344,Tubulin-tyrosine ligase/Tubulin polyglutamylase	ENOG410XTI2,-;KOG2156,Tubulin-tyrosine ligase-related protein	GO:0070739,molecular_function,protein-glutamic acid ligase activity;GO:0018200,biological_process,peptidyl-glutamic acid modification;GO:0018095,biological_process,protein polyglutamylation;GO:0015631,molecular_function,tubulin binding;GO:0006464,biological_process,cellular protein modification process
Ttll4	1	74680355	74681372	peak_112	1018	+	1.41	3.98107e-08	7.58578e-07	4e-08	cds	ENSMUSG00000033257	ENSMUST00000141119	protein_coding	Ttll4	D3YY08,Tubulin polyglutamylase TTLL4	-	PF03133,Tubulin-tyrosine ligase family	IPR027748,Tubulin polyglutamylase TTLL-4;IPR004344,Tubulin-tyrosine ligase/Tubulin polyglutamylase	ENOG410XTI2,-;KOG2156,Tubulin-tyrosine ligase-related protein	GO:0070739,molecular_function,protein-glutamic acid ligase activity;GO:0018200,biological_process,peptidyl-glutamic acid modification;GO:0018095,biological_process,protein polyglutamylation;GO:0015631,molecular_function,tubulin binding;GO:0006464,biological_process,cellular protein modification process
Ttll4	1	74701479	74701690	peak_113	212	+	6.19	9.77237e-06	0.000151356	9.8e-06	utr3	ENSMUSG00000033257	ENSMUST00000042125	protein_coding	Ttll4	D3YY08,Tubulin polyglutamylase TTLL4	-	PF03133,Tubulin-tyrosine ligase family	IPR027748,Tubulin polyglutamylase TTLL-4;IPR004344,Tubulin-tyrosine ligase/Tubulin polyglutamylase	ENOG410XTI2,-;KOG2156,Tubulin-tyrosine ligase-related protein	GO:0070739,molecular_function,protein-glutamic acid ligase activity;GO:0018200,biological_process,peptidyl-glutamic acid modification;GO:0018095,biological_process,protein polyglutamylation;GO:0015631,molecular_function,tubulin binding;GO:0006464,biological_process,cellular protein modification process
Cdk5r2	1	74856124	74856184	peak_114	61	+	12.2	0.00186209	0.0218776	0.0019	cds	ENSMUSG00000090071	ENSMUST00000160379	protein_coding	Cdk5r2	F1M491,Cyclin-dependent kinase 5 activator	NP_001102779.1,cyclin-dependent kinase 5 activator 2	PF03261,Cyclin-dependent kinase 5 activator protein	IPR004944,Cyclin-dependent kinase 5 activator;IPR036915,Cyclin-like superfamily	KOG3932,CDK5 kinase activator p35/Nck5a;ENOG410YFUI,-	GO:0021549,biological_process,cerebellum development;GO:0045956,biological_process,positive regulation of calcium ion-dependent exocytosis;GO:0005737,cellular_component,cytoplasm;GO:0045860,biological_process,positive regulation of protein kinase activity;GO:0016533,cellular_component,cyclin-dependent protein kinase 5 holoenzyme complex;GO:0021819,biological_process,layer formation in cerebral co…
Zfand2b	1	75170997	75171303	peak_115	307	+	1.55	1.94984e-08	3.71535e-07	1.9e-08	cds	ENSMUSG00000026197	ENSMUST00000160439	protein_coding	Zfand2b	E0CY18,AN1-type zinc finger protein 2B	-	PF02809,Ubiquitin interaction motif;PF01428,AN1-like Zinc finger	IPR000058,Zinc finger, AN1-type;IPR003903,Ubiquitin interacting motif;IPR035896,AN1-like Zinc finger	ENOG4111JCH,-;KOG3183,Predicted Zn-finger protein	GO:0046872,molecular_function,metal ion binding;GO:0008270,molecular_function,zinc ion binding
Ankzf1	1	75195410	75195470	peak_116	61	+	2.58	0.00186209	0.0218776	0.0019	utr3	ENSMUSG00000026199	ENSMUST00000127625	protein_coding	Ankzf1	J3QM81,Ankyrin repeat and zinc finger domain-containing protein 1	NP_080463.3,ankyrin repeat and zinc finger domain-containing protein 1 isoform 1	PF00023,Ankyrin repeat	IPR020683,Ankyrin repeat-containing domain;IPR013087,Zinc finger C2H2-type;IPR002110,Ankyrin repeat;IPR036770,Ankyrin repeat-containing domain superfamily	ENOG410XQAG,-;KOG2505,Ankyrin repeat protein	GO:0005737,cellular_component,cytoplasm;GO:0003676,molecular_function,nucleic acid binding;GO:0070301,biological_process,cellular response to hydrogen peroxide
Ankzf1	1	75198266	75198636	peak_117	371	+	1.83	1.58489e-58	1.25893e-56	1.6e-58	cds	ENSMUSG00000026199	ENSMUST00000152233	protein_coding	Ankzf1	J3QM81,Ankyrin repeat and zinc finger domain-containing protein 1	NP_080463.3,ankyrin repeat and zinc finger domain-containing protein 1 isoform 1	PF00023,Ankyrin repeat	IPR020683,Ankyrin repeat-containing domain;IPR013087,Zinc finger C2H2-type;IPR002110,Ankyrin repeat;IPR036770,Ankyrin repeat-containing domain superfamily	ENOG410XQAG,-;KOG2505,Ankyrin repeat protein	GO:0005737,cellular_component,cytoplasm;GO:0003676,molecular_function,nucleic acid binding;GO:0070301,biological_process,cellular response to hydrogen peroxide
Stk16	1	75214084	75214175	peak_118	92	+	1.95	0.00371535	0.0416869	0.0037	utr3	ENSMUSG00000026201	ENSMUST00000027401	protein_coding	Stk16	Q8BSV9,Uncharacterized protein	NP_035624.3,serine/threonine-protein kinase 16;NP_001264921.1,-	PF00069,Protein kinase domain	IPR011009,Protein kinase-like domain superfamily;IPR008271,Serine/threonine-protein kinase, active site;IPR000719,Protein kinase domain	ENOG410YN06,-;KOG2345,Serine/threonine protein kinase/TGF-beta stimulated factor	GO:0006468,biological_process,protein phosphorylation;GO:0004672,molecular_function,protein kinase activity;GO:0005524,molecular_function,ATP binding
Stk16	1	75215188	75215248	peak_119	61	+	2.43	0.0549541	0.444631	0.055	utr3	ENSMUSG00000026201	ENSMUST00000027401	protein_coding	Stk16	Q8BSV9,Uncharacterized protein	NP_035624.3,serine/threonine-protein kinase 16;NP_001264921.1,-	PF00069,Protein kinase domain	IPR011009,Protein kinase-like domain superfamily;IPR008271,Serine/threonine-protein kinase, active site;IPR000719,Protein kinase domain	ENOG410YN06,-;KOG2345,Serine/threonine protein kinase/TGF-beta stimulated factor	GO:0006468,biological_process,protein phosphorylation;GO:0004672,molecular_function,protein kinase activity;GO:0005524,molecular_function,ATP binding
Dnajb2	1	75245304	75245484	peak_120	181	+	2.07	4.16869e-07	7.24436e-06	4.2e-07	utr3	ENSMUSG00000026203	ENSMUST00000187058	protein_coding	Dnajb2	G1MEB5,DnaJ heat shock protein family	XP_011230080.1,dnaJ homolog subfamily B member 2 isoform X1	PF00226,naJ domain	IPR018253,DnaJ domain, conserved site;IPR036869,Chaperone J-domain superfamily;IPR003903,Ubiquitin interacting motif;IPR001623,DnaJ domain	COG0484,DnaJ-class molecular chaperone with C-terminal Zn finger domain;KOG0714,Molecular chaperone (DnaJ superfamily)	GO:0042026,biological_process,protein refolding;GO:0051087,molecular_function,chaperone binding;GO:0030308,biological_process,negative regulation of cell growth;GO:0001671,molecular_function,ATPase activator activity;GO:0090084,biological_process,negative regulation of inclusion body assembly;GO:0008285,biological_process,negative regulation of cell proliferation;GO:0030544,molecular_function,Hsp…
Speg	1	75431689	75432020	peak_121	332	+	2.9	0.000102329	0.00144544	0.0001	utr3	ENSMUSG00000026207	ENSMUST00000087122	protein_coding	Speg	E9QQ25,Striated muscle-specific serine/threonine-protein kinase	NP_031489.4,striated muscle-specific serine/threonine-protein kinase isoform 1	PF00069,Protein kinase domain;PF16650,Unstructured region on SPEG complex protein;PF07679,Immunoglobulin I-set domain	IPR013783,Immunoglobulin-like fold;IPR003961,Fibronectin type III;IPR007110,Immunoglobulin-like domain;IPR036116,Fibronectin type III superfamily;IPR015726,Serine/threonine protein kinase, striated muscle-specific;IPR036179,Immunoglobulin-like domain superfamily;IPR017441,Protein kinase, ATP binding site;IPR008271,Serine/threonine-protein kinase, active site;IPR003599,Immunoglobulin subtype;IPR00…	KOG0032,Ca2+/calmodulin-dependent protein kinase, EF-Hand protein superfamily;KOG0613,Projectin/twitchin and related proteins;ENOG410XQFD,-	GO:0016301,molecular_function,kinase activity;GO:0016310,biological_process,phosphorylation;GO:0042692,biological_process,muscle cell differentiation;GO:0005524,molecular_function,ATP binding;GO:0004672,molecular_function,protein kinase activity;GO:0006468,biological_process,protein phosphorylation;GO:0005634,cellular_component,nucleus;GO:0004674,molecular_function,protein serine/threonine kinase…
Tmem198	1	75480038	75480098	peak_122	61	+	6.63	0.00691831	0.0724436	0.0069	utr5	ENSMUSG00000051703	ENSMUST00000050899	protein_coding	Tmem198	D3ZHB8,RCG23725, isoform CRA_a	XP_003754587.1,-;XP_002730088.1,transmembrane protein 198	PF13886,omain of unknown function (DUF4203)	IPR025256,Domain of unknown function DUF4203	ENOG410IGI3,-;ENOG4110N65,-	GO:0031410,cellular_component,cytoplasmic vesicle;GO:0090263,biological_process,positive regulation of canonical Wnt signaling pathway;GO:0005886,cellular_component,plasma membrane;GO:0016021,cellular_component,integral component of membrane;GO:0016020,cellular_component,membrane
Acsl3	1	78681854	78681975	peak_123	122	+	1.36	2.81838e-09	5.7544e-08	2.8e-09	cds	ENSMUSG00000032883	ENSMUST00000142704	protein_coding	Acsl3	A0A1U8BPS4,long-chain-fatty-acid--CoA ligase 3	XP_012969224.1,-;XP_012969221.1,-;XP_005070498.1,long-chain-fatty-acid--CoA ligase 3;XP_012969223.1,-;XP_012969222.1,-	-	IPR000873,AMP-dependent synthetase/ligase;IPR020845,AMP-binding, conserved site	-	GO:0008152,biological_process,metabolic process;GO:0003824,molecular_function,catalytic activity;GO:0016874,molecular_function,ligase activity;GO:0016021,cellular_component,integral component of membrane;GO:0016020,cellular_component,membrane
Utp14b	1	78663238	78664644	peak_124	1407	+	2.7	3.16228e-41	1.58489e-39	3.2e-41	cds	ENSMUSG00000079470	ENSMUST00000053760	protein_coding	Utp14b	E9Q9S3,U3 small nucleolar RNA-associated protein 14 homolog B	NP_001129698.1,-;NP_001001981.2,U3 small nucleolar RNA-associated protein 14 homolog B	PF04615,Utp14 protein	IPR006709,Small-subunit processome, Utp14	COG5644,Uncharacterized conserved protein;KOG2172,Uncharacterized conserved protein	GO:0032040,cellular_component,small-subunit processome;GO:0006364,biological_process,rRNA processing
Utp14b	1	78664973	78665604	peak_125	632	+	2.41	1e-153	1e-150	1e-153	cds	ENSMUSG00000079470	ENSMUST00000053760	protein_coding	Utp14b	E9Q9S3,U3 small nucleolar RNA-associated protein 14 homolog B	NP_001129698.1,-;NP_001001981.2,U3 small nucleolar RNA-associated protein 14 homolog B	PF04615,Utp14 protein	IPR006709,Small-subunit processome, Utp14	COG5644,Uncharacterized conserved protein;KOG2172,Uncharacterized conserved protein	GO:0032040,cellular_component,small-subunit processome;GO:0006364,biological_process,rRNA processing
Utp14b	1	78665693	78666383	peak_126	691	+	2.59	1.25893e-29	5.01187e-28	1.3e-29	cds	ENSMUSG00000079470	ENSMUST00000053760	protein_coding	Utp14b	E9Q9S3,U3 small nucleolar RNA-associated protein 14 homolog B	NP_001129698.1,-;NP_001001981.2,U3 small nucleolar RNA-associated protein 14 homolog B	PF04615,Utp14 protein	IPR006709,Small-subunit processome, Utp14	COG5644,Uncharacterized conserved protein;KOG2172,Uncharacterized conserved protein	GO:0032040,cellular_component,small-subunit processome;GO:0006364,biological_process,rRNA processing
Utp14b	1	78666562	78666653	peak_127	92	+	4.42	0.000269153	0.00363078	0.00027	cds	ENSMUSG00000079470	ENSMUST00000053760	protein_coding	Utp14b	E9Q9S3,U3 small nucleolar RNA-associated protein 14 homolog B	NP_001129698.1,-;NP_001001981.2,U3 small nucleolar RNA-associated protein 14 homolog B	PF04615,Utp14 protein	IPR006709,Small-subunit processome, Utp14	COG5644,Uncharacterized conserved protein;KOG2172,Uncharacterized conserved protein	GO:0032040,cellular_component,small-subunit processome;GO:0006364,biological_process,rRNA processing
Utp14b	1	78666832	78667343	peak_128	512	+	2.04	5.01187e-46	2.51189e-44	5e-46	utr3	ENSMUSG00000079470	ENSMUST00000151622	protein_coding	Utp14b	E9Q9S3,U3 small nucleolar RNA-associated protein 14 homolog B	NP_001129698.1,-;NP_001001981.2,U3 small nucleolar RNA-associated protein 14 homolog B	PF04615,Utp14 protein	IPR006709,Small-subunit processome, Utp14	COG5644,Uncharacterized conserved protein;KOG2172,Uncharacterized conserved protein	GO:0032040,cellular_component,small-subunit processome;GO:0006364,biological_process,rRNA processing
Utp14b	1	78667942	78668243	peak_129	302	+	1.81	1e-12	2.51189e-11	1e-12	utr3	ENSMUSG00000079470	ENSMUST00000053760	protein_coding	Utp14b	E9Q9S3,U3 small nucleolar RNA-associated protein 14 homolog B	NP_001129698.1,-;NP_001001981.2,U3 small nucleolar RNA-associated protein 14 homolog B	PF04615,Utp14 protein	IPR006709,Small-subunit processome, Utp14	COG5644,Uncharacterized conserved protein;KOG2172,Uncharacterized conserved protein	GO:0032040,cellular_component,small-subunit processome;GO:0006364,biological_process,rRNA processing
Utp14b	1	78668302	78668483	peak_130	182	+	1.37	1.38038e-05	0.000213796	1.4e-05	utr3	ENSMUSG00000079470	ENSMUST00000053760	protein_coding	Utp14b	E9Q9S3,U3 small nucleolar RNA-associated protein 14 homolog B	NP_001129698.1,-;NP_001001981.2,U3 small nucleolar RNA-associated protein 14 homolog B	PF04615,Utp14 protein	IPR006709,Small-subunit processome, Utp14	COG5644,Uncharacterized conserved protein;KOG2172,Uncharacterized conserved protein	GO:0032040,cellular_component,small-subunit processome;GO:0006364,biological_process,rRNA processing
Utp14b	1	78670551	78670702	peak_131	152	+	9.94	0.00707946	0.123595	0.0071	utr3	ENSMUSG00000079470	ENSMUST00000053760	protein_coding	Utp14b	E9Q9S3,U3 small nucleolar RNA-associated protein 14 homolog B	NP_001129698.1,-;NP_001001981.2,U3 small nucleolar RNA-associated protein 14 homolog B	PF04615,Utp14 protein	IPR006709,Small-subunit processome, Utp14	COG5644,Uncharacterized conserved protein;KOG2172,Uncharacterized conserved protein	GO:0032040,cellular_component,small-subunit processome;GO:0006364,biological_process,rRNA processing
Rhbdd1	1	82444230	82444321	peak_132	92	+	1.75	0.00512861	0.0562341	0.0051	utr3	ENSMUSG00000026142	ENSMUST00000027322	protein_coding	Rhbdd1	A0A1U7QN77,rhomboid-related protein 4	XP_005082574.1,-	-	IPR022764,Peptidase S54, rhomboid domain;IPR035952,Rhomboid-like superfamily	-	GO:0006508,biological_process,proteolysis;GO:0004252,molecular_function,serine-type endopeptidase activity;GO:0016021,cellular_component,integral component of membrane;GO:0016020,cellular_component,membrane
Agfg1	1	82870688	82875325	peak_133	4638	+	1.56	1.90546e-07	3.46737e-06	1.9e-07	cds	ENSMUSG00000026159	ENSMUST00000063380	protein_coding	Agfg1	A0A087WR52,Arf-GAP domain and FG repeat-containing protein 1	-	PF01412,Putative GTPase activating protein for Arf	IPR001164,Arf GTPase activating protein;IPR038508,ArfGAP domain superfamily;IPR037278,ARFGAP/RecO-like zinc finger	COG5347,GTPase-activating protein that regulates ARFs (ADP-ribosylation factors), involved in ARF-mediated vesicular transport;ENOG410IUMA,-	GO:0043547,biological_process,positive regulation of GTPase activity;GO:0005096,molecular_function,GTPase activator activity
Sp140	1	85642638	85643235	peak_134	598	+	1.89	0.0125893	0.12388	0.013	cds	ENSMUSG00000070031	ENSMUST00000080204	protein_coding	Sp140	Q6NSQ5,Sp140 nuclear body protein	NP_001013839.1,SP140 nuclear body protein family member	PF03172,HSR domain;PF00439,Bromodomain;PF01342,SAND domain	IPR001965,Zinc finger, PHD-type;IPR011011,Zinc finger, FYVE/PHD-type;IPR010919,SAND-like domain superfamily;IPR036427,Bromodomain-like superfamily;IPR004865,HSR domain;IPR001487,Bromodomain;IPR019787,Zinc finger, PHD-finger;IPR000770,SAND domain;IPR019786,Zinc finger, PHD-type, conserved site	KOG2177,Predicted E3 ubiquitin ligase;ENOG4111G04,-	GO:0005739,cellular_component,mitochondrion;GO:0003677,molecular_function,DNA binding;GO:0005634,cellular_component,nucleus;GO:0046872,molecular_function,metal ion binding;GO:0001650,cellular_component,fibrillar center
Sp100	1	85679107	85682250	peak_135	3144	+	5.52	0.0870964	1	0.087	cds	ENSMUSG00000026222	ENSMUST00000155094	protein_coding	Sp100	Q8C405,Nuclear autoantigen Sp-100	NP_038701.2,nuclear autoantigen Sp-100 isoform 1	PF03172,HSR domain;PF00439,Bromodomain;PF01342,SAND domain	IPR036427,Bromodomain-like superfamily;IPR010919,SAND-like domain superfamily;IPR004865,HSR domain;IPR000770,SAND domain;IPR001487,Bromodomain	KOG2177,Predicted E3 ubiquitin ligase;ENOG4111G04,-	GO:0003677,molecular_function,DNA binding;GO:0005634,cellular_component,nucleus
Cab39	1	85849428	85849727	peak_136	300	+	2.45	1e-131	1e-129	1e-131	utr3	ENSMUSG00000036707	ENSMUST00000113360	protein_coding	Cab39	A0A091MUJ8,Calcium-binding protein 39	XP_009074083.1,-	PF08569,Mo25-like	IPR011989,Armadillo-like helical;IPR013878,Mo25-like;IPR016024,Armadillo-type fold	-	-
Psmd1	1	86078639	86083201	peak_137	4563	+	1.28	3.16228e-29	1.25893e-27	3.2e-29	cds	ENSMUSG00000026229	ENSMUST00000027432	protein_coding	Psmd1	G3V8B6,26S proteasome non-ATPase regulatory subunit 1	-	PF13646,HEAT repeats;PF01851,Proteasome/cyclosome repeat	IPR016024,Armadillo-type fold;IPR016642,26S proteasome regulatory complex, non-ATPase subcomplex, Rpn2/Psmd1 subunit;IPR011989,Armadillo-like helical;IPR002015,Proteasome/cyclosome repeat;IPR035266,26S Proteasome non-ATPase regulatory subunit 1	KOG2062,26S proteasome regulatory complex, subunit RPN2/PSMD1;COG5116,26S proteasome regulatory complex component	GO:0000502,cellular_component,proteasome complex;GO:0050790,biological_process,regulation of catalytic activity;GO:0042176,biological_process,regulation of protein catabolic process;GO:0030234,molecular_function,enzyme regulator activity
Psmd1	1	86133740	86139121	peak_138	5382	+	1.23	1.25893e-39	6.30957e-38	1.3e-39	cds	ENSMUSG00000026229	ENSMUST00000027432	protein_coding	Psmd1	G3V8B6,26S proteasome non-ATPase regulatory subunit 1	-	PF13646,HEAT repeats;PF01851,Proteasome/cyclosome repeat	IPR016024,Armadillo-type fold;IPR016642,26S proteasome regulatory complex, non-ATPase subcomplex, Rpn2/Psmd1 subunit;IPR011989,Armadillo-like helical;IPR002015,Proteasome/cyclosome repeat;IPR035266,26S Proteasome non-ATPase regulatory subunit 1	KOG2062,26S proteasome regulatory complex, subunit RPN2/PSMD1;COG5116,26S proteasome regulatory complex component	GO:0000502,cellular_component,proteasome complex;GO:0050790,biological_process,regulation of catalytic activity;GO:0042176,biological_process,regulation of protein catabolic process;GO:0030234,molecular_function,enzyme regulator activity
Ptma	1	86526934	86528012	peak_139	1079	+	1.21	1e-315	1e-313	1e-315	cds	ENSMUSG00000026238	ENSMUST00000188699	protein_coding	Ptma	A0A087WQN2,Prothymosin alpha	-	PF03247,Prothymosin/parathymosin family	IPR004931,Prothymosin/parathymosin	ENOG410J563,-;ENOG410ZA5I,-	-
Ptma	1	86528832	86529996	peak_140	1165	+	1.29	0	0	0	cds	ENSMUSG00000026238	ENSMUST00000188533	protein_coding	Ptma	A0A087WQN2,Prothymosin alpha	-	PF03247,Prothymosin/parathymosin family	IPR004931,Prothymosin/parathymosin	ENOG410J563,-;ENOG410ZA5I,-	-
Cops7b	1	86607400	86607521	peak_141	122	+	8.84	0.0134896	0.306902	0.013	utr3	ENSMUSG00000026240	ENSMUST00000121534	protein_coding	Cops7b	Q3TDL0,Uncharacterized protein	-	PF01399,PCI domain	IPR000717,Proteasome component (PCI) domain;IPR027530,COP9 signalosome complex subunit 7b	ENOG410XP7W,-;KOG3250,COP9 signalosome, subunit CSN7	GO:0008180,cellular_component,COP9 signalosome
Gm29055	1	86775628	86775778	peak_142	151	+	15.5	0.000245471	0.00331131	0.00025	npExon	ENSMUSG00000100768	ENSMUST00000186337	sense_intronic	Gm29055	A0A1X6RIB7,L1 transposable element	-	-	IPR035301,L1 transposable element, trimerization domain;IPR004244,Transposase, L1	-	-
Eif4e2	1	87213913	87214184	peak_143	272	+	2.15	1e-294	1e-292	1e-294	cds	ENSMUSG00000026254	ENSMUST00000113232	protein_coding	Eif4e2	D3YUV9,Eukaryotic translation initiation factor 4E type 2	XP_006529737.1,eukaryotic translation initiation factor 4E type 2 isoform X4	PF01652,ukaryotic initiation factor 4E	IPR023398,Translation Initiation factor eIF- 4e-like;IPR001040,Translation Initiation factor eIF- 4e;IPR019770,Eukaryotic translation initiation factor 4E (eIF-4E), conserved site	-	GO:0006413,biological_process,translational initiation;GO:0005737,cellular_component,cytoplasm;GO:0003723,molecular_function,RNA binding;GO:0003743,molecular_function,translation initiation factor activity;GO:0001701,biological_process,in utero embryonic development;GO:0006412,biological_process,translation
Eif4e2	1	87214393	87219689	peak_144	5297	+	1.48	1e-130	1e-127	1e-130	cds	ENSMUSG00000026254	ENSMUST00000113230	protein_coding	Eif4e2	D3YUV9,Eukaryotic translation initiation factor 4E type 2	XP_006529737.1,eukaryotic translation initiation factor 4E type 2 isoform X4	PF01652,ukaryotic initiation factor 4E	IPR023398,Translation Initiation factor eIF- 4e-like;IPR001040,Translation Initiation factor eIF- 4e;IPR019770,Eukaryotic translation initiation factor 4E (eIF-4E), conserved site	-	GO:0006413,biological_process,translational initiation;GO:0005737,cellular_component,cytoplasm;GO:0003723,molecular_function,RNA binding;GO:0003743,molecular_function,translation initiation factor activity;GO:0001701,biological_process,in utero embryonic development;GO:0006412,biological_process,translation
Gigyf2	1	87365265	87386356	peak_145	21092	+	1.29	5.01187e-14	1.58489e-12	5e-14	cds	ENSMUSG00000048000	ENSMUST00000027475	protein_coding	Gigyf2	G3UYG6,GRB10-interacting GYF protein 2	NP_001103682.1,GRB10-interacting GYF protein 2 isoform b	PF02213,YF domain	IPR035445,GYF-like domain superfamily;IPR003169,GYF domain	ENOG4111Q0Y,-;KOG1862,GYF domain containing proteins	GO:0048009,biological_process,insulin-like growth factor receptor signaling pathway;GO:0021522,biological_process,spinal cord motor neuron differentiation;GO:1990635,cellular_component,proximal dendrite;GO:0005737,cellular_component,cytoplasm;GO:0031571,biological_process,mitotic G1 DNA damage checkpoint;GO:0035264,biological_process,multicellular organism growth;GO:0048873,biological_process,hom…
Gigyf2	1	87386594	87403691	peak_146	17098	+	1.46	2.95121e-05	0.000436516	3e-05	cds	ENSMUSG00000048000	ENSMUST00000027475	protein_coding	Gigyf2	G3UYG6,GRB10-interacting GYF protein 2	NP_001103682.1,GRB10-interacting GYF protein 2 isoform b	PF02213,YF domain	IPR035445,GYF-like domain superfamily;IPR003169,GYF domain	ENOG4111Q0Y,-;KOG1862,GYF domain containing proteins	GO:0048009,biological_process,insulin-like growth factor receptor signaling pathway;GO:0021522,biological_process,spinal cord motor neuron differentiation;GO:1990635,cellular_component,proximal dendrite;GO:0005737,cellular_component,cytoplasm;GO:0031571,biological_process,mitotic G1 DNA damage checkpoint;GO:0035264,biological_process,multicellular organism growth;GO:0048873,biological_process,hom…
Gigyf2	1	87407177	87407588	peak_147	412	+	1.39	1.99526e-57	1.58489e-55	2e-57	cds	ENSMUSG00000048000	ENSMUST00000172964	nonsense_mediated_decay	Gigyf2	G3UYG6,GRB10-interacting GYF protein 2	NP_001103682.1,GRB10-interacting GYF protein 2 isoform b	PF02213,YF domain	IPR035445,GYF-like domain superfamily;IPR003169,GYF domain	ENOG4111Q0Y,-;KOG1862,GYF domain containing proteins	GO:0048009,biological_process,insulin-like growth factor receptor signaling pathway;GO:0021522,biological_process,spinal cord motor neuron differentiation;GO:1990635,cellular_component,proximal dendrite;GO:0005737,cellular_component,cytoplasm;GO:0031571,biological_process,mitotic G1 DNA damage checkpoint;GO:0035264,biological_process,multicellular organism growth;GO:0048873,biological_process,hom…
Gigyf2	1	87421559	87433796	peak_148	12238	+	1.6	0	0	0	cds	ENSMUSG00000048000	ENSMUST00000174501	protein_coding	Gigyf2	G3UYG6,GRB10-interacting GYF protein 2	NP_001103682.1,GRB10-interacting GYF protein 2 isoform b	PF02213,YF domain	IPR035445,GYF-like domain superfamily;IPR003169,GYF domain	ENOG4111Q0Y,-;KOG1862,GYF domain containing proteins	GO:0048009,biological_process,insulin-like growth factor receptor signaling pathway;GO:0021522,biological_process,spinal cord motor neuron differentiation;GO:1990635,cellular_component,proximal dendrite;GO:0005737,cellular_component,cytoplasm;GO:0031571,biological_process,mitotic G1 DNA damage checkpoint;GO:0035264,biological_process,multicellular organism growth;GO:0048873,biological_process,hom…
Atg16l1	1	87760084	87766835	peak_149	6752	+	2.2	2.51189e-95	3.16228e-93	2.5e-95	cds	ENSMUSG00000026289	ENSMUST00000113186	protein_coding	Atg16l1	G9M4M6,Autophagy-related 16-like 1	NP_001192320.1,autophagy-related protein 16-1 isoform 1	PF00400,WD domain, G-beta repeat;PF08614,Autophagy protein 16 (ATG16)	IPR019775,WD40 repeat, conserved site;IPR017986,WD40-repeat-containing domain;IPR036322,WD40-repeat-containing domain superfamily;IPR015943,WD40/YVTN repeat-like-containing domain superfamily;IPR013923,Autophagy-related protein 16;IPR020472,G-protein beta WD-40 repeat;IPR001680,WD40 repeat	ENOG410XQYA,-;KOG0288,WD40 repeat protein TipD	GO:0042802,molecular_function,identical protein binding;GO:0051020,molecular_function,GTPase binding
Agap1	1	89890071	89890221	peak_150	151	+	1.77	0.000134896	0.00186209	0.00013	utr3	ENSMUSG00000055013	ENSMUST00000027521	protein_coding	Agap1	A0A1U7QW48,arf-GAP with GTPase, ANK repeat and PH domain-containing protein 1 isoform X7	XP_005082279.1,arf-GAP with GTPase, ANK repeat and PH domain-containing protein 1 isoform X5	-	IPR037278,ARFGAP/RecO-like zinc finger;IPR027417,P-loop containing nucleoside triphosphate hydrolase;IPR038508,ArfGAP domain superfamily;IPR001806,Small GTPase superfamily;IPR001849,Pleckstrin homology domain;IPR011993,PH-like domain superfamily;IPR020683,Ankyrin repeat-containing domain;IPR036770,Ankyrin repeat-containing domain superfamily;IPR001164,Arf GTPase activating protein;IPR002110,Ankyr…	-	GO:0005525,molecular_function,GTP binding;GO:0003924,molecular_function,GTPase activity;GO:0043547,biological_process,positive regulation of GTPase activity;GO:0046872,molecular_function,metal ion binding;GO:0005096,molecular_function,GTPase activator activity
Mlph	1	90949262	90949412	peak_151	151	+	6.63	0.047863	0.894335	0.048	utr3	ENSMUSG00000026303	ENSMUST00000027528	protein_coding	Mlph	A0A0R4J075,Melanophilin	NP_443748.2,melanophilin	PF02318,YVE-type zinc finger;PF04698,Rab effector MyRIP/melanophilin C-terminus	IPR011011,Zinc finger, FYVE/PHD-type;IPR037442,Melanophilin, FYVE-related domain;IPR006788,Rab effector MyRIP/Melanophilin;IPR010911,Rab-binding domain;IPR013083,Zinc finger, RING/FYVE/PHD-type	-	GO:0030425,cellular_component,dendrite;GO:0017137,molecular_function,Rab GTPase binding;GO:0048471,cellular_component,perinuclear region of cytoplasm;GO:0046872,molecular_function,metal ion binding;GO:0030674,molecular_function,protein binding, bridging;GO:0017022,molecular_function,myosin binding;GO:0006886,biological_process,intracellular protein transport
Lrrfip1	1	91101257	91105152	peak_152	3896	+	1.5	7.76247e-09	1.51356e-07	7.8e-09	cds	ENSMUSG00000026305	ENSMUST00000068167	protein_coding	Lrrfip1	A0A1A6G3D9,Uncharacterized protein	-	PF09738,LRRFIP family	IPR019139,Leucine-rich repeat flightless-interacting protein 1/2	-	GO:0006355,biological_process,regulation of transcription, DNA-templated
Lrrfip1	1	91105241	91110412	peak_153	5172	+	2.19	3.98107e-36	1.99526e-34	4e-36	cds	ENSMUSG00000026305	ENSMUST00000068167	protein_coding	Lrrfip1	A0A1A6G3D9,Uncharacterized protein	-	PF09738,LRRFIP family	IPR019139,Leucine-rich repeat flightless-interacting protein 1/2	-	GO:0006355,biological_process,regulation of transcription, DNA-templated
Lrrfip1	1	91112179	91116098	peak_154	3920	+	2.28	1.99526e-63	1.58489e-61	2e-63	cds	ENSMUSG00000026305	ENSMUST00000097649	protein_coding	Lrrfip1	A0A1A6G3D9,Uncharacterized protein	-	PF09738,LRRFIP family	IPR019139,Leucine-rich repeat flightless-interacting protein 1/2	-	GO:0006355,biological_process,regulation of transcription, DNA-templated
Lrrfip1	1	91123100	91128134	peak_155	5035	+	5.08	9.33254e-08	1.69824e-06	9.3e-08	cds	ENSMUSG00000026305	ENSMUST00000068167	protein_coding	Lrrfip1	A0A1A6G3D9,Uncharacterized protein	-	PF09738,LRRFIP family	IPR019139,Leucine-rich repeat flightless-interacting protein 1/2	-	GO:0006355,biological_process,regulation of transcription, DNA-templated
Rbm44	1	91145100	91152453	peak_156	7354	+	1.67	1.99526e-27	7.94328e-26	2e-27	cds	ENSMUSG00000070732	ENSMUST00000094698	protein_coding	Rbm44	B9EKJ9,RNA binding motif protein 44	-	PF00076,RNA recognition motif. (a.k.a. RRM, RBD, or RNP domain)	IPR034153,RBM44, RNA recognition motif;IPR035979,RNA-binding domain superfamily;IPR012677,Nucleotide-binding alpha-beta plait domain superfamily;IPR000504,RNA recognition motif domain	ENOG410IG20,-;ENOG410YPIM,-	GO:0003723,molecular_function,RNA binding;GO:0003676,molecular_function,nucleic acid binding
Rbm44	1	91152870	91153110	peak_157	241	+	2.22	1.58489e-22	6.30957e-21	1.6e-22	cds	ENSMUSG00000070732	ENSMUST00000094698	protein_coding	Rbm44	B9EKJ9,RNA binding motif protein 44	-	PF00076,RNA recognition motif. (a.k.a. RRM, RBD, or RNP domain)	IPR034153,RBM44, RNA recognition motif;IPR035979,RNA-binding domain superfamily;IPR012677,Nucleotide-binding alpha-beta plait domain superfamily;IPR000504,RNA recognition motif domain	ENOG410IG20,-;ENOG410YPIM,-	GO:0003723,molecular_function,RNA binding;GO:0003676,molecular_function,nucleic acid binding
Ube2f	1	91285571	91285812	peak_158	242	+	1.65	7.94328e-14	2.51189e-12	7.9e-14	utr3	ENSMUSG00000034343	ENSMUST00000171165	protein_coding	Ube2f	A0A1U7R947,NEDD8-conjugating enzyme UBE2F	XP_005082264.1,-;XP_005082265.1,-	-	IPR016135,Ubiquitin-conjugating enzyme/RWD-like;IPR023313,Ubiquitin-conjugating enzyme, active site;IPR000608,Ubiquitin-conjugating enzyme E2	-	GO:0000166,molecular_function,nucleotide binding;GO:0005524,molecular_function,ATP binding
Espnl	1	91346779	91346840	peak_159	62	+	2.43	0.0549541	0.444631	0.055	utr3	ENSMUSG00000049515	ENSMUST00000088904	protein_coding	Espnl	H3BLK9,Espin-like protein	-	PF12796,Ankyrin repeats (3 copies)	IPR020683,Ankyrin repeat-containing domain;IPR002110,Ankyrin repeat;IPR036770,Ankyrin repeat-containing domain superfamily	KOG0504,FOG: Ankyrin repeat;COG0666,FOG: Ankyrin repeat	GO:0051015,molecular_function,actin filament binding;GO:0007605,biological_process,sensory perception of sound;GO:0032426,cellular_component,stereocilium tip
Traf3ip1	1	91499609	91501351	peak_160	1743	+	2.05	0	0	0	cds	ENSMUSG00000034292	ENSMUST00000189341	protein_coding	Traf3ip1	A0A087WQD8,TRAF3-interacting protein 1	XP_006529961.1,TRAF3-interacting protein 1 isoform X3	PF10243,Microtubule-binding protein MIP-T3	IPR018799,TRAF3-interacting protein 1	-	GO:0031076,biological_process,embryonic camera-type eye development;GO:0021532,biological_process,neural tube patterning;GO:0008017,molecular_function,microtubule binding;GO:0035050,biological_process,embryonic heart tube development;GO:0097546,cellular_component,ciliary base;GO:0035869,cellular_component,ciliary transition zone;GO:0001933,biological_process,negative regulation of protein phospho…
Sned1	1	93296926	93297107	peak_161	182	+	4.05	0.00724436	0.0758578	0.0072	utr3	ENSMUSG00000047793	ENSMUST00000062202	protein_coding	Sned1	A0A0R4J0N0,Sushi, nidogen and EGF-like domain-containing protein 1	NP_766051.4,sushi, nidogen and EGF-like domain-containing protein 1 precursor	PF06119,Nidogen-like;PF00008,-like domain;PF00041,ibronectin type III domain;PF12661,Human growth factor-like EGF	IPR003961,Fibronectin type III;IPR018097,EGF-like calcium-binding, conserved site;IPR036116,Fibronectin type III superfamily;IPR000436,Sushi/SCR/CCP domain;IPR035976,Sushi/SCR/CCP superfamily;IPR009030,Growth factor receptor cysteine-rich domain superfamily;IPR001881,EGF-like calcium-binding domain;IPR013783,Immunoglobulin-like fold;IPR000152,EGF-type aspartate/asparagine hydroxylation site;IPR00…	-	GO:0007160,biological_process,cell-matrix adhesion;GO:0005509,molecular_function,calcium ion binding
Sned1	1	93299565	93299806	peak_162	242	+	5.52	2.81838e-07	4.89779e-06	2.8e-07	utr3	ENSMUSG00000047793	ENSMUST00000062202	protein_coding	Sned1	A0A0R4J0N0,Sushi, nidogen and EGF-like domain-containing protein 1	NP_766051.4,sushi, nidogen and EGF-like domain-containing protein 1 precursor	PF06119,Nidogen-like;PF00008,-like domain;PF00041,ibronectin type III domain;PF12661,Human growth factor-like EGF	IPR003961,Fibronectin type III;IPR018097,EGF-like calcium-binding, conserved site;IPR036116,Fibronectin type III superfamily;IPR000436,Sushi/SCR/CCP domain;IPR035976,Sushi/SCR/CCP superfamily;IPR009030,Growth factor receptor cysteine-rich domain superfamily;IPR001881,EGF-like calcium-binding domain;IPR013783,Immunoglobulin-like fold;IPR000152,EGF-type aspartate/asparagine hydroxylation site;IPR00…	-	GO:0007160,biological_process,cell-matrix adhesion;GO:0005509,molecular_function,calcium ion binding
Ppp1r7	1	93343603	93350354	peak_163	6752	+	1.78	5.01187e-90	5.01187e-88	5e-90	cds	ENSMUSG00000026275	ENSMUST00000127141	nonsense_mediated_decay	Ppp1r7	G5C3R5,Protein phosphatase 1 regulatory subunit 7	XP_004868528.1,protein phosphatase 1 regulatory subunit 7 isoform X1	PF14580,Leucine-rich repeat	IPR001611,Leucine-rich repeat;IPR003603,U2A'/phosphoprotein 32 family A, C-terminal;IPR003591,Leucine-rich repeat, typical subtype;IPR032675,Leucine-rich repeat domain superfamily	-	GO:0005694,cellular_component,chromosome;GO:0007059,biological_process,chromosome segregation;GO:0035307,biological_process,positive regulation of protein dephosphorylation
Ppp1r7	1	93366172	93366383	peak_164	212	+	4.97	2.69153e-06	4.46684e-05	2.7e-06	utr3	ENSMUSG00000026275	ENSMUST00000027494	protein_coding	Ppp1r7	G5C3R5,Protein phosphatase 1 regulatory subunit 7	XP_004868528.1,protein phosphatase 1 regulatory subunit 7 isoform X1	PF14580,Leucine-rich repeat	IPR001611,Leucine-rich repeat;IPR003603,U2A'/phosphoprotein 32 family A, C-terminal;IPR003591,Leucine-rich repeat, typical subtype;IPR032675,Leucine-rich repeat domain superfamily	-	GO:0005694,cellular_component,chromosome;GO:0007059,biological_process,chromosome segregation;GO:0035307,biological_process,positive regulation of protein dephosphorylation
Ppp1r7	1	93366832	93367253	peak_165	422	+	2.53	1e-17	3.16228e-16	1e-17	utr3	ENSMUSG00000026275	ENSMUST00000027494	protein_coding	Ppp1r7	G5C3R5,Protein phosphatase 1 regulatory subunit 7	XP_004868528.1,protein phosphatase 1 regulatory subunit 7 isoform X1	PF14580,Leucine-rich repeat	IPR001611,Leucine-rich repeat;IPR003603,U2A'/phosphoprotein 32 family A, C-terminal;IPR003591,Leucine-rich repeat, typical subtype;IPR032675,Leucine-rich repeat domain superfamily	-	GO:0005694,cellular_component,chromosome;GO:0007059,biological_process,chromosome segregation;GO:0035307,biological_process,positive regulation of protein dephosphorylation
Ppp1r7	1	93368361	93368422	peak_166	62	+	1.91	0.00977237	0.1	0.0098	utr3	ENSMUSG00000026275	ENSMUST00000027494	protein_coding	Ppp1r7	G5C3R5,Protein phosphatase 1 regulatory subunit 7	XP_004868528.1,protein phosphatase 1 regulatory subunit 7 isoform X1	PF14580,Leucine-rich repeat	IPR001611,Leucine-rich repeat;IPR003603,U2A'/phosphoprotein 32 family A, C-terminal;IPR003591,Leucine-rich repeat, typical subtype;IPR032675,Leucine-rich repeat domain superfamily	-	GO:0005694,cellular_component,chromosome;GO:0007059,biological_process,chromosome segregation;GO:0035307,biological_process,positive regulation of protein dephosphorylation
Ppp1r7	1	93371299	93371480	peak_167	182	+	3.47	0.0011749	0.0141254	0.0012	utr3	ENSMUSG00000026275	ENSMUST00000027494	protein_coding	Ppp1r7	G5C3R5,Protein phosphatase 1 regulatory subunit 7	XP_004868528.1,protein phosphatase 1 regulatory subunit 7 isoform X1	PF14580,Leucine-rich repeat	IPR001611,Leucine-rich repeat;IPR003603,U2A'/phosphoprotein 32 family A, C-terminal;IPR003591,Leucine-rich repeat, typical subtype;IPR032675,Leucine-rich repeat domain superfamily	-	GO:0005694,cellular_component,chromosome;GO:0007059,biological_process,chromosome segregation;GO:0035307,biological_process,positive regulation of protein dephosphorylation
2024-09-02	1	93499125	93499341	peak_168	217	+	1.39	1.07152e-07	1.94984e-06	1.1e-07	cds	ENSMUSG00000026276	ENSMUST00000027495	protein_coding	2024-09-02	A0A1S3GMA1,septin-2	XP_012889112.1,septin-2	-	IPR030379,Septin-type guanine nucleotide-binding (G) domain;IPR027417,P-loop containing nucleoside triphosphate hydrolase;IPR008113,Septin 2;IPR016491,Septin	-	GO:0005525,molecular_function,GTP binding;GO:0007049,biological_process,cell cycle;GO:0000166,molecular_function,nucleotide binding;GO:0051301,biological_process,cell division
Farp2	1	93621437	93621527	peak_169	91	+	6.63	0.00354813	0.0398107	0.0035	utr3	ENSMUSG00000034066	ENSMUST00000120301	protein_coding	Farp2	D3ZFK8,FERM, ARH/RhoGEF and pleckstrin domain protein 2	XP_006245594.1,-;NP_001101703.1,FERM, RhoGEF and pleckstrin domain-containing protein 2	PF09380,RM C-terminal PH-like domain;PF00621,RhoGEF domain;PF09379,RM N-terminal domain;PF08736,RM adjacent (FA);PF00373,RM central domain;PF00169,PH domain	IPR019748,FERM central domain;IPR014847,FERM adjacent (FA);IPR035963,FERM superfamily, second domain;IPR018980,FERM, C-terminal PH-like domain;IPR000299,FERM domain;IPR019747,FERM conserved site;IPR001849,Pleckstrin homology domain;IPR011993,PH-like domain superfamily;IPR018979,FERM, N-terminal;IPR019749,Band 4.1 domain;IPR014352,FERM/acyl-CoA-binding protein superfamily;IPR035899,Dbl homology (D…	KOG3531,Rho guanine nucleotide exchange factor CDEP;ENOG410XP7Q,-	GO:0007155,biological_process,cell adhesion;GO:0005856,cellular_component,cytoskeleton;GO:0071800,biological_process,podosome assembly;GO:0005737,cellular_component,cytoplasm;GO:0008092,molecular_function,cytoskeletal protein binding;GO:0071526,biological_process,semaphorin-plexin signaling pathway;GO:0031532,biological_process,actin cytoskeleton reorganization;GO:0065009,biological_process,regul…
Ing5	1	93811911	93812726	peak_170	816	+	1.45	3.23594e-09	6.60693e-08	3.2e-09	cds	ENSMUSG00000026283	ENSMUST00000190476	protein_coding	Ing5	A0A1U7QMV3,Inhibitor of growth protein	XP_005077243.1,inhibitor of growth protein 5 isoform X1	-	IPR001965,Zinc finger, PHD-type;IPR011011,Zinc finger, FYVE/PHD-type;IPR028638,Inhibitor of growth protein 5;IPR019787,Zinc finger, PHD-finger;IPR013083,Zinc finger, RING/FYVE/PHD-type;IPR024610,Inhibitor of growth protein, N-terminal histone-binding;IPR019786,Zinc finger, PHD-type, conserved site	-	GO:0006325,biological_process,chromatin organization;GO:0008285,biological_process,negative regulation of cell proliferation;GO:0046872,molecular_function,metal ion binding;GO:0016573,biological_process,histone acetylation;GO:0070776,cellular_component,MOZ/MORF histone acetyltransferase complex;GO:0005634,cellular_component,nucleus
Gin1	1	97770201	97777454	peak_171	7254	+	2.3	2.51189e-29	1e-27	2.5e-29	cds	ENSMUSG00000026333	ENSMUST00000112842	protein_coding	Gin1	A0A1U7QMU8,gypsy retrotransposon integrase-like protein 1	XP_005077236.1,gypsy retrotransposon integrase-like protein 1 isoform X1	-	IPR036397,Ribonuclease H superfamily;IPR001584,Integrase, catalytic core;IPR012337,Ribonuclease H-like superfamily	-	GO:0003676,molecular_function,nucleic acid binding;GO:0015074,biological_process,DNA integration
Gin1	1	97785215	97786028	peak_172	814	+	1.53	7.76247e-09	1.54882e-07	7.8e-09	cds	ENSMUSG00000026333	ENSMUST00000112844	protein_coding	Gin1	A0A1U7QMU8,gypsy retrotransposon integrase-like protein 1	XP_005077236.1,gypsy retrotransposon integrase-like protein 1 isoform X1	-	IPR036397,Ribonuclease H superfamily;IPR001584,Integrase, catalytic core;IPR012337,Ribonuclease H-like superfamily	-	GO:0003676,molecular_function,nucleic acid binding;GO:0015074,biological_process,DNA integration
Zcchc2	1	106021817	106027456	peak_173	5640	+	1.45	0.000104713	0.00147911	0.0001	cds	ENSMUSG00000038866	ENSMUST00000118196	protein_coding	Zcchc2	A0A0H2UHB2,Zinc finger CCHC domain-containing protein 2	NP_001116149.2,zinc finger CCHC domain-containing protein 2 isoform 1	PF00098,Zinc knuckle	IPR036871,PX domain superfamily;IPR001878,Zinc finger, CCHC-type;IPR036875,Zinc finger, CCHC-type superfamily	-	GO:0005737,cellular_component,cytoplasm;GO:0003676,molecular_function,nucleic acid binding;GO:0035091,molecular_function,phosphatidylinositol binding;GO:0008270,molecular_function,zinc ion binding
Zcchc2	1	106030812	106031052	peak_174	241	+	2.37	5.7544e-10	1.23027e-08	5.8e-10	cds	ENSMUSG00000038866	ENSMUST00000118196	protein_coding	Zcchc2	A0A0H2UHB2,Zinc finger CCHC domain-containing protein 2	NP_001116149.2,zinc finger CCHC domain-containing protein 2 isoform 1	PF00098,Zinc knuckle	IPR036871,PX domain superfamily;IPR001878,Zinc finger, CCHC-type;IPR036875,Zinc finger, CCHC-type superfamily	-	GO:0005737,cellular_component,cytoplasm;GO:0003676,molecular_function,nucleic acid binding;GO:0035091,molecular_function,phosphatidylinositol binding;GO:0008270,molecular_function,zinc ion binding
Nifk	1	118329548	118332390	peak_175	2843	+	1.39	1e-13	2.51189e-12	1e-13	cds	ENSMUSG00000026377	ENSMUST00000112688	protein_coding	Nifk	G3H134,MKI67 FHA domain-interacting nucleolar phosphoprotein	XP_003498157.1,MKI67 FHA domain-interacting nucleolar phosphoprotein isoform X1;XP_007608332.1,-	PF12196,HA Ki67 binding domain of hNIFK;PF00076,RNA recognition motif. (a.k.a. RRM, RBD, or RNP domain)	IPR000504,RNA recognition motif domain;IPR035979,RNA-binding domain superfamily;IPR012677,Nucleotide-binding alpha-beta plait domain superfamily;IPR021043,MKI67 FHA domain-interacting nucleolar phosphoprotein, FHA Ki67 binding	-	GO:0000794,cellular_component,condensed nuclear chromosome;GO:0005730,cellular_component,nucleolus;GO:0005737,cellular_component,cytoplasm;GO:0003676,molecular_function,nucleic acid binding;GO:0003723,molecular_function,RNA binding;GO:0005654,cellular_component,nucleoplasm
Nifk	1	118333047	118333138	peak_176	92	+	2.03	1.99526e-12	5.01187e-11	2e-12	utr3	ENSMUSG00000026377	ENSMUST00000027626	protein_coding	Nifk	G3H134,MKI67 FHA domain-interacting nucleolar phosphoprotein	XP_003498157.1,MKI67 FHA domain-interacting nucleolar phosphoprotein isoform X1;XP_007608332.1,-	PF12196,HA Ki67 binding domain of hNIFK;PF00076,RNA recognition motif. (a.k.a. RRM, RBD, or RNP domain)	IPR000504,RNA recognition motif domain;IPR035979,RNA-binding domain superfamily;IPR012677,Nucleotide-binding alpha-beta plait domain superfamily;IPR021043,MKI67 FHA domain-interacting nucleolar phosphoprotein, FHA Ki67 binding	-	GO:0000794,cellular_component,condensed nuclear chromosome;GO:0005730,cellular_component,nucleolus;GO:0005737,cellular_component,cytoplasm;GO:0003676,molecular_function,nucleic acid binding;GO:0003723,molecular_function,RNA binding;GO:0005654,cellular_component,nucleoplasm
Clasp1	1	118389087	118389298	peak_177	212	+	3.98	0.00263027	0.0301995	0.0026	utr5	ENSMUSG00000064302	ENSMUST00000070989	protein_coding	Clasp1	A0A087WQ31,CLIP-associating protein 1	NP_001280229.1,CLIP-associating protein 1 isoform 4	PF12348,CLASP N terminal	IPR028399,CLIP-associating protein 1;IPR011989,Armadillo-like helical;IPR021133,HEAT, type 2;IPR016024,Armadillo-type fold;IPR024395,CLASP N-terminal domain;IPR034085,TOG domain	KOG2956,CLIP-associating protein;ENOG410ZMY0,-	GO:0051010,molecular_function,microtubule plus-end binding;GO:0005881,cellular_component,cytoplasmic microtubule;GO:0043515,molecular_function,kinetochore binding;GO:0005828,cellular_component,kinetochore microtubule
Clasp1	1	118608091	118608182	peak_178	92	+	1.41	0.00030903	0.0040738	0.00031	utr3	ENSMUSG00000064302	ENSMUST00000165223	protein_coding	Clasp1	A0A087WQ31,CLIP-associating protein 1	NP_001280229.1,CLIP-associating protein 1 isoform 4	PF12348,CLASP N terminal	IPR028399,CLIP-associating protein 1;IPR011989,Armadillo-like helical;IPR021133,HEAT, type 2;IPR016024,Armadillo-type fold;IPR024395,CLASP N-terminal domain;IPR034085,TOG domain	KOG2956,CLIP-associating protein;ENOG410ZMY0,-	GO:0051010,molecular_function,microtubule plus-end binding;GO:0005881,cellular_component,cytoplasmic microtubule;GO:0043515,molecular_function,kinetochore binding;GO:0005828,cellular_component,kinetochore microtubule
En1	1	120603818	120606949	peak_179	3132	+	2.91	0.0011749	0.0144544	0.0012	cds	ENSMUSG00000058665	ENSMUST00000079721	protein_coding	En1	A0A0G2JT82,Homeobox protein engrailed-like	-	PF00046,Homeobox domain;PF10525,ngrailed homeobox C-terminal signature domain	IPR009057,Homeobox-like domain superfamily;IPR017970,Homeobox, conserved site;IPR019549,Homeobox engrailed, C-terminal;IPR020479,Homeobox domain, metazoa;IPR000747,Homeobox domain engrailed;IPR019737,Homeobox engrailed-type, conserved site;IPR001356,Homeobox domain	-	GO:0043473,biological_process,pigmentation;GO:0009953,biological_process,dorsal/ventral pattern formation;GO:0001078,molecular_function,transcriptional repressor activity, RNA polymerase II proximal promoter sequence-specific DNA binding;GO:0035264,biological_process,multicellular organism growth;GO:0000122,biological_process,negative regulation of transcription by RNA polymerase II;GO:0006355,bi…
Ccdc93	1	121476053	121482617	peak_180	6565	+	1.67	1.99526e-44	1.25893e-42	2e-44	cds	ENSMUSG00000026339	ENSMUST00000112621	protein_coding	Ccdc93	E9QAD4,Coiled-coil domain-containing protein 93	NP_084231.2,coiled-coil domain-containing protein 93 isoform c	PF09762,Coiled-coil domain-containing protein (DUF2037)	IPR019159,Coiled-coil domain of unkwon function DUF2037	KOG2701,Uncharacterized conserved protein;ENOG410XRRE,-	GO:0043231,cellular_component,intracellular membrane-bounded organelle;GO:0006893,biological_process,Golgi to plasma membrane transport
Mgat5	1	127482712	127482802	peak_181	91	+	3.45	0.000891251	0.0112202	0.00089	cds	ENSMUSG00000036155	ENSMUST00000171405	protein_coding	Mgat5	Q059T5,Mannoside acetylglucosaminyltransferase 5	XP_006529119.1,-;NP_660110.2,alpha-1,6-mannosylglycoprotein 6-beta-N-acetylglucosaminyltransferase A;XP_006529120.1,-;XP_006529118.1,-	PF15024,lycosyltransferase family 18;PF15027,omain of unknown function (DUF4525)	IPR026116,Glycosyltransferase family 18;IPR027833,Domain of unknown function DUF4525	ENOG410IDYS,-;ENOG410XTV7,-	GO:0030144,molecular_function,alpha-1,6-mannosylglycoprotein 6-beta-N-acetylglucosaminyltransferase activity;GO:0006487,biological_process,protein N-linked glycosylation;GO:0016740,molecular_function,transferase activity;GO:0016021,cellular_component,integral component of membrane;GO:0016020,cellular_component,membrane
Ccnt2	1	127802581	127803121	peak_182	541	+	2.16	6.30957e-29	2.51189e-27	6.3e-29	cds	ENSMUSG00000026349	ENSMUST00000027587	protein_coding	Ccnt2	Q3U832,Uncharacterized protein	-	PF00134,Cyclin, N-terminal domain	IPR013763,Cyclin-like;IPR036915,Cyclin-like superfamily;IPR006671,Cyclin, N-terminal;IPR028862,Cyclin-T2	COG5333,Cdk activating kinase (CAK)/RNA polymerase II transcription initiation/nucleotide excision repair factor TFIIH/TFIIK, cyclin H subunit;KOG0834,CDK9 kinase-activating protein cyclin T	GO:0006351,biological_process,transcription, DNA-templated
Ccnt2	1	127803359	127803540	peak_183	182	+	2.39	1.02329e-09	2.13796e-08	1e-09	cds	ENSMUSG00000026349	ENSMUST00000027587	protein_coding	Ccnt2	Q3U832,Uncharacterized protein	-	PF00134,Cyclin, N-terminal domain	IPR013763,Cyclin-like;IPR036915,Cyclin-like superfamily;IPR006671,Cyclin, N-terminal;IPR028862,Cyclin-T2	COG5333,Cdk activating kinase (CAK)/RNA polymerase II transcription initiation/nucleotide excision repair factor TFIIH/TFIIK, cyclin H subunit;KOG0834,CDK9 kinase-activating protein cyclin T	GO:0006351,biological_process,transcription, DNA-templated
Rab3gap1	1	127930434	127930965	peak_184	532	+	1.39	6.30957e-41	3.98107e-39	6.3e-41	cds	ENSMUSG00000036104	ENSMUST00000212506	protein_coding	Rab3gap1	A0A1D5RLG3,Rab3 GTPase-activating protein catalytic subunit	XP_006529468.1,rab3 GTPase-activating protein catalytic subunit isoform X1	-	IPR026147,Rab3 GTPase-activating protein catalytic subunit	-	GO:0043547,biological_process,positive regulation of GTPase activity;GO:0005096,molecular_function,GTPase activator activity
R3hdm1	1	128153344	128169006	peak_185	15663	+	1.58	1.25893e-11	3.23594e-10	1.3e-11	cds	ENSMUSG00000056211	ENSMUST00000188381	protein_coding	R3hdm1	E9Q9Q2,R3H domain-containing 1	NP_861415.2,R3H domain-containing protein 1;XP_011246284.1,-	PF01424,R3H domain;PF12752,SUZ domain	IPR001374,R3H domain;IPR024771,SUZ domain;IPR036867,R3H domain superfamily	KOG2953,mRNA-binding protein Encore;ENOG410ZICF,-	GO:0003676,molecular_function,nucleic acid binding;GO:0005575,cellular_component,cellular_component;GO:0008150,biological_process,biological_process
R3hdm1	1	128175099	128182037	peak_186	6939	+	1.99	1e-153	1e-150	1e-153	cds	ENSMUSG00000056211	ENSMUST00000187900	protein_coding	R3hdm1	E9Q9Q2,R3H domain-containing 1	NP_861415.2,R3H domain-containing protein 1;XP_011246284.1,-	PF01424,R3H domain;PF12752,SUZ domain	IPR001374,R3H domain;IPR024771,SUZ domain;IPR036867,R3H domain superfamily	KOG2953,mRNA-binding protein Encore;ENOG410ZICF,-	GO:0003676,molecular_function,nucleic acid binding;GO:0005575,cellular_component,cellular_component;GO:0008150,biological_process,biological_process
Ubxn4	1	128258957	128266319	peak_187	7363	+	1.82	0	0	0	cds	ENSMUSG00000026353	ENSMUST00000027592	protein_coding	Ubxn4	A0A0R4J078,UBX domain containing 2, isoform CRA_a	NP_080666.2,UBX domain-containing protein 4 isoform 1	PF00789,UBX domain	IPR029071,Ubiquitin-like domain superfamily;IPR001012,UBX domain;IPR036249,Thioredoxin-like superfamily	-	GO:0005829,cellular_component,cytosol;GO:0030433,biological_process,ubiquitin-dependent ERAD pathway;GO:0005783,cellular_component,endoplasmic reticulum
Ubxn4	1	128274917	128277139	peak_188	2223	+	1.53	5.01187e-93	6.30957e-91	5e-93	cds	ENSMUSG00000026353	ENSMUST00000027592	protein_coding	Ubxn4	A0A0R4J078,UBX domain containing 2, isoform CRA_a	NP_080666.2,UBX domain-containing protein 4 isoform 1	PF00789,UBX domain	IPR029071,Ubiquitin-like domain superfamily;IPR001012,UBX domain;IPR036249,Thioredoxin-like superfamily	-	GO:0005829,cellular_component,cytosol;GO:0030433,biological_process,ubiquitin-dependent ERAD pathway;GO:0005783,cellular_component,endoplasmic reticulum
Yod1	1	130719157	130719307	peak_189	151	+	2.38	0.0057544	0.0616595	0.0058	cds	ENSMUSG00000046404	ENSMUST00000049813	protein_coding	Yod1	A0A1A6HBJ0,Uncharacterized protein	-	PF02338,OTU-like cysteine protease	IPR013087,Zinc finger C2H2-type;IPR029071,Ubiquitin-like domain superfamily;IPR003323,OTU domain	-	GO:0003676,molecular_function,nucleic acid binding
AA986860	1	130742852	130742913	peak_190	62	+	3.31	0.0245471	0.222844	0.025	cds	ENSMUSG00000042510	ENSMUST00000039323	protein_coding	AA986860	A0A061I6E6,Specifically androgen-regulated protein	-	PF15385,Specifically androgen-regulated gene protein	IPR026152,Specifically androgen-regulated gene protein	-	-
AA986860	1	130744141	130744292	peak_191	152	+	3.95	0.000398107	0.00512861	0.0004	utr3	ENSMUSG00000042510	ENSMUST00000039323	protein_coding	AA986860	A0A061I6E6,Specifically androgen-regulated protein	-	PF15385,Specifically androgen-regulated gene protein	IPR026152,Specifically androgen-regulated gene protein	-	-
Nucks1	1	131910713	131931111	peak_192	20399	+	1.85	1e-291	1e-289	1e-291	cds	ENSMUSG00000026434	ENSMUST00000062264	protein_coding	Nucks1	A0A250XX65,Nuclear ubiquitous casein and cyclin-dependent kinase substrate 1	XP_020033044.1,nuclear ubiquitous casein and cyclin-dependent kinase substrate 1 isoform X2	-	IPR026633,Nuclear ubiquitous casein and cyclin-dependent kinase substrate 1	-	GO:0016301,molecular_function,kinase activity;GO:0016310,biological_process,phosphorylation
Elk4	1	132017613	132017883	peak_193	271	+	1.77	3.46737e-06	5.62341e-05	3.5e-06	cds	ENSMUSG00000026436	ENSMUST00000027696	protein_coding	Elk4	B4F7D4,ELK4, ETS transcription factor	XP_006249835.1,-;NP_001100643.1,ETS domain-containing protein Elk-4;XP_006249832.1,-;XP_006249834.1,-;XP_006249833.1,-	PF00178,ts-domain	IPR036390,Winged helix DNA-binding domain superfamily;IPR036388,Winged helix-like DNA-binding domain superfamily;IPR000418,Ets domain	ENOG410Z0ZF,-;KOG3806,Predicted transcription factor	GO:0006355,biological_process,regulation of transcription, DNA-templated;GO:0003677,molecular_function,DNA binding;GO:0000981,molecular_function,RNA polymerase II transcription factor activity, sequence-specific DNA binding;GO:0043565,molecular_function,sequence-specific DNA binding;GO:0006357,biological_process,regulation of transcription by RNA polymerase II;GO:0003700,molecular_function,DNA bi…
Gm37120	1	132105238	132105299	peak_194	62	+	3.59	0.0147911	0.144212	0.015	npExon	ENSMUSG00000103966	ENSMUST00000193350	TEC	-	-	-	-	-	-	-
Nuak2	1	132332205	132332474	peak_195	270	+	3.16	2.23872e-05	0.000331131	2.2e-05	cds	ENSMUSG00000009772	ENSMUST00000072177	protein_coding	Nuak2	A0A1U7R4J9,NUAK family SNF1-like kinase 2	XP_005087403.1,NUAK family SNF1-like kinase 2	-	IPR011009,Protein kinase-like domain superfamily;IPR017441,Protein kinase, ATP binding site;IPR008271,Serine/threonine-protein kinase, active site;IPR000719,Protein kinase domain	-	GO:0004672,molecular_function,protein kinase activity;GO:0016301,molecular_function,kinase activity;GO:0006468,biological_process,protein phosphorylation;GO:0005524,molecular_function,ATP binding;GO:0016310,biological_process,phosphorylation
Rbbp5	1	132494297	132496224	peak_196	1928	+	1.6	2.51189e-30	1.25893e-28	2.5e-30	cds	ENSMUSG00000026439	ENSMUST00000027700	protein_coding	Rbbp5	G3HAX2,Retinoblastoma-binding protein 5	XP_003501248.1,retinoblastoma-binding protein 5 isoform X1;XP_007629211.1,-	PF00400,WD domain, G-beta repeat	IPR037850,Retinoblastoma-binding protein 5/Swd1;IPR015943,WD40/YVTN repeat-like-containing domain superfamily;IPR001680,WD40 repeat;IPR017986,WD40-repeat-containing domain	-	GO:0042800,molecular_function,histone methyltransferase activity (H3-K4 specific);GO:0071339,cellular_component,MLL1 complex;GO:0005730,cellular_component,nucleolus;GO:0006974,biological_process,cellular response to DNA damage stimulus;GO:0035097,cellular_component,histone methyltransferase complex;GO:0044212,molecular_function,transcription regulatory region DNA binding;GO:0044666,cellular_compo…
Rbbp5	1	132503829	132503980	peak_197	152	+	1.29	5.01187e-06	8.12831e-05	5e-06	utr3	ENSMUSG00000026439	ENSMUST00000187505	protein_coding	Rbbp5	G3HAX2,Retinoblastoma-binding protein 5	XP_003501248.1,retinoblastoma-binding protein 5 isoform X1;XP_007629211.1,-	PF00400,WD domain, G-beta repeat	IPR037850,Retinoblastoma-binding protein 5/Swd1;IPR015943,WD40/YVTN repeat-like-containing domain superfamily;IPR001680,WD40 repeat;IPR017986,WD40-repeat-containing domain	-	GO:0042800,molecular_function,histone methyltransferase activity (H3-K4 specific);GO:0071339,cellular_component,MLL1 complex;GO:0005730,cellular_component,nucleolus;GO:0006974,biological_process,cellular response to DNA damage stimulus;GO:0035097,cellular_component,histone methyltransferase complex;GO:0044212,molecular_function,transcription regulatory region DNA binding;GO:0044666,cellular_compo…
Ppp1r15b	1	133132667	133133147	peak_198	481	+	1.55	3.98107e-19	1.25893e-17	4e-19	cds	ENSMUSG00000046062	ENSMUST00000052529	protein_coding	Ppp1r15b	D3ZP67,Protein phosphatase 1, regulatory	NP_001100645.1,protein phosphatase 1 regulatory subunit 15B	PF10488,Phosphatase-1 catalytic subunit binding region;PF10472,eIF2-alpha phosphatase phosphorylation constitutive repressor	IPR019523,Protein phosphatase 1, regulatory subunit 15A/B, C-terminal;IPR019512,Protein phosphatase 1, regulatory subunit 15B, N-terminal	ENOG4111TVA,-;ENOG410IJ9C,-	GO:0006983,biological_process,ER overload response;GO:0019888,molecular_function,protein phosphatase regulator activity;GO:0034976,biological_process,response to endoplasmic reticulum stress;GO:0070262,biological_process,peptidyl-serine dephosphorylation;GO:0043666,biological_process,regulation of phosphoprotein phosphatase activity;GO:0000164,cellular_component,protein phosphatase type 1 complex…
Ppp1r15b	1	133133505	133136912	peak_199	3408	+	1.81	1.99526e-26	7.94328e-25	2e-26	cds	ENSMUSG00000046062	ENSMUST00000052529	protein_coding	Ppp1r15b	D3ZP67,Protein phosphatase 1, regulatory	NP_001100645.1,protein phosphatase 1 regulatory subunit 15B	PF10488,Phosphatase-1 catalytic subunit binding region;PF10472,eIF2-alpha phosphatase phosphorylation constitutive repressor	IPR019523,Protein phosphatase 1, regulatory subunit 15A/B, C-terminal;IPR019512,Protein phosphatase 1, regulatory subunit 15B, N-terminal	ENOG4111TVA,-;ENOG410IJ9C,-	GO:0006983,biological_process,ER overload response;GO:0019888,molecular_function,protein phosphatase regulator activity;GO:0034976,biological_process,response to endoplasmic reticulum stress;GO:0070262,biological_process,peptidyl-serine dephosphorylation;GO:0043666,biological_process,regulation of phosphoprotein phosphatase activity;GO:0000164,cellular_component,protein phosphatase type 1 complex…
Plekha6	1	133300261	133300352	peak_200	92	+	1.42	1.99526e-13	5.01187e-12	2e-13	utr3	ENSMUSG00000041757	ENSMUST00000105082	protein_coding	Plekha6	I3N9K0,Pleckstrin homology domain containing A6	-	PF00169,PH domain	IPR001849,Pleckstrin homology domain;IPR011993,PH-like domain superfamily	ENOG410ZX2B,-;ENOG410IKMF,-	-
Gm15851	1	133914620	133914707	peak_201	88	+	12.2	0.00186209	0.0218776	0.0019	npExon	ENSMUSG00000090208	ENSMUST00000160564	antisense	Gm15851	A0A1S2ZNN2,prolargin	XP_007522177.1,prolargin	-	IPR001611,Leucine-rich repeat;IPR000372,Leucine-rich repeat N-terminal domain;IPR003591,Leucine-rich repeat, typical subtype;IPR027216,Prolargin;IPR032675,Leucine-rich repeat domain superfamily	-	GO:0005578,,;GO:0005201,molecular_function,extracellular matrix structural constituent
Klhl12	1	134489519	134489580	peak_202	62	+	1.55	0.00141254	0.0169824	0.0014	utr3	ENSMUSG00000026455	ENSMUST00000116528	protein_coding	Klhl12	A0A140TA97,Kelch-like protein 12	-	PF01344,Kelch motif;PF00651,BTB/POZ domain;PF07707,BTB And C-terminal Kelch	IPR011705,BTB/Kelch-associated;IPR011333,SKP1/BTB/POZ domain superfamily;IPR015915,Kelch-type beta propeller;IPR017096,BTB-kelch protein;IPR006652,Kelch repeat type 1;IPR000210,BTB/POZ domain	-	GO:0043231,cellular_component,intracellular membrane-bounded organelle;GO:0014032,biological_process,neural crest cell development;GO:0030127,cellular_component,COPII vesicle coat;GO:0048208,biological_process,COPII vesicle coating;GO:0014029,biological_process,neural crest formation;GO:0016055,biological_process,Wnt signaling pathway;GO:0031463,cellular_component,Cul3-RING ubiquitin ligase compl…
Klhl12	1	134490028	134490269	peak_203	242	+	1.4	5.01187e-19	1.58489e-17	5e-19	utr3	ENSMUSG00000026455	ENSMUST00000116528	protein_coding	Klhl12	A0A140TA97,Kelch-like protein 12	-	PF01344,Kelch motif;PF00651,BTB/POZ domain;PF07707,BTB And C-terminal Kelch	IPR011705,BTB/Kelch-associated;IPR011333,SKP1/BTB/POZ domain superfamily;IPR015915,Kelch-type beta propeller;IPR017096,BTB-kelch protein;IPR006652,Kelch repeat type 1;IPR000210,BTB/POZ domain	-	GO:0043231,cellular_component,intracellular membrane-bounded organelle;GO:0014032,biological_process,neural crest cell development;GO:0030127,cellular_component,COPII vesicle coat;GO:0048208,biological_process,COPII vesicle coating;GO:0014029,biological_process,neural crest formation;GO:0016055,biological_process,Wnt signaling pathway;GO:0031463,cellular_component,Cul3-RING ubiquitin ligase compl…
Kdm5b	1	134593333	134597655	peak_204	4323	+	1.93	1e-284	1e-281	1e-284	cds	ENSMUSG00000042207	ENSMUST00000112198	protein_coding	Kdm5b	A0A0G2K6G9,Lysine demethylase 5B	-	PF00628,PHD-finger;PF02375,jmjN domain;PF08429,PLU-1-like protein;PF02373,JmjC domain, hydroxylase;PF02928,C5HC2 zinc finger;PF01388,ARID/BRIGHT DNA binding domain	IPR001606,ARID DNA-binding domain;IPR001965,Zinc finger, PHD-type;IPR011011,Zinc finger, FYVE/PHD-type;IPR013637,Lysine-specific demethylase-like domain;IPR003349,JmjN domain;IPR036431,ARID DNA-binding domain superfamily;IPR019787,Zinc finger, PHD-finger;IPR004198,Zinc finger, C5HC2-type;IPR013083,Zinc finger, RING/FYVE/PHD-type;IPR019786,Zinc finger, PHD-type, conserved site;IPR003347,JmjC domain	-	GO:0044344,biological_process,cellular response to fibroblast growth factor stimulus;GO:0033601,biological_process,positive regulation of mammary gland epithelial cell proliferation;GO:0034721,biological_process,histone H3-K4 demethylation, trimethyl-H3-K4-specific;GO:0007338,biological_process,single fertilization;GO:0003714,molecular_function,transcription corepressor activity;GO:0003677,molecu…
Kdm5b	1	134630461	134630672	peak_205	212	+	1.29	1.99526e-27	7.94328e-26	2e-27	cds	ENSMUSG00000042207	ENSMUST00000112198	protein_coding	Kdm5b	A0A0G2K6G9,Lysine demethylase 5B	-	PF00628,PHD-finger;PF02375,jmjN domain;PF08429,PLU-1-like protein;PF02373,JmjC domain, hydroxylase;PF02928,C5HC2 zinc finger;PF01388,ARID/BRIGHT DNA binding domain	IPR001606,ARID DNA-binding domain;IPR001965,Zinc finger, PHD-type;IPR011011,Zinc finger, FYVE/PHD-type;IPR013637,Lysine-specific demethylase-like domain;IPR003349,JmjN domain;IPR036431,ARID DNA-binding domain superfamily;IPR019787,Zinc finger, PHD-finger;IPR004198,Zinc finger, C5HC2-type;IPR013083,Zinc finger, RING/FYVE/PHD-type;IPR019786,Zinc finger, PHD-type, conserved site;IPR003347,JmjC domain	-	GO:0044344,biological_process,cellular response to fibroblast growth factor stimulus;GO:0033601,biological_process,positive regulation of mammary gland epithelial cell proliferation;GO:0034721,biological_process,histone H3-K4 demethylation, trimethyl-H3-K4-specific;GO:0007338,biological_process,single fertilization;GO:0003714,molecular_function,transcription corepressor activity;GO:0003677,molecu…
Kdm5b	1	134631420	134631481	peak_206	62	+	1.33	0.000371535	0.00489779	0.00037	utr3	ENSMUSG00000042207	ENSMUST00000047714	protein_coding	Kdm5b	A0A0G2K6G9,Lysine demethylase 5B	-	PF00628,PHD-finger;PF02375,jmjN domain;PF08429,PLU-1-like protein;PF02373,JmjC domain, hydroxylase;PF02928,C5HC2 zinc finger;PF01388,ARID/BRIGHT DNA binding domain	IPR001606,ARID DNA-binding domain;IPR001965,Zinc finger, PHD-type;IPR011011,Zinc finger, FYVE/PHD-type;IPR013637,Lysine-specific demethylase-like domain;IPR003349,JmjN domain;IPR036431,ARID DNA-binding domain superfamily;IPR019787,Zinc finger, PHD-finger;IPR004198,Zinc finger, C5HC2-type;IPR013083,Zinc finger, RING/FYVE/PHD-type;IPR019786,Zinc finger, PHD-type, conserved site;IPR003347,JmjC domain	-	GO:0044344,biological_process,cellular response to fibroblast growth factor stimulus;GO:0033601,biological_process,positive regulation of mammary gland epithelial cell proliferation;GO:0034721,biological_process,histone H3-K4 demethylation, trimethyl-H3-K4-specific;GO:0007338,biological_process,single fertilization;GO:0003714,molecular_function,transcription corepressor activity;GO:0003677,molecu…
Kdm5b	1	134633966	134634177	peak_207	212	+	3.57	1.20226e-05	0.00018197	1.2e-05	utr3	ENSMUSG00000042207	ENSMUST00000047714	protein_coding	Kdm5b	A0A0G2K6G9,Lysine demethylase 5B	-	PF00628,PHD-finger;PF02375,jmjN domain;PF08429,PLU-1-like protein;PF02373,JmjC domain, hydroxylase;PF02928,C5HC2 zinc finger;PF01388,ARID/BRIGHT DNA binding domain	IPR001606,ARID DNA-binding domain;IPR001965,Zinc finger, PHD-type;IPR011011,Zinc finger, FYVE/PHD-type;IPR013637,Lysine-specific demethylase-like domain;IPR003349,JmjN domain;IPR036431,ARID DNA-binding domain superfamily;IPR019787,Zinc finger, PHD-finger;IPR004198,Zinc finger, C5HC2-type;IPR013083,Zinc finger, RING/FYVE/PHD-type;IPR019786,Zinc finger, PHD-type, conserved site;IPR003347,JmjC domain	-	GO:0044344,biological_process,cellular response to fibroblast growth factor stimulus;GO:0033601,biological_process,positive regulation of mammary gland epithelial cell proliferation;GO:0034721,biological_process,histone H3-K4 demethylation, trimethyl-H3-K4-specific;GO:0007338,biological_process,single fertilization;GO:0003714,molecular_function,transcription corepressor activity;GO:0003677,molecu…
Syt2	1	134748028	134748089	peak_208	62	+	9.94	0.00707946	0.172187	0.0071	utr3	ENSMUSG00000026452	ENSMUST00000188842	protein_coding	Syt2	A0A0R4J2C2,Synaptotagmin II	XP_006529385.1,-;XP_006529386.1,-;NP_033333.2,synaptotagmin-2	PF00168,C2 domain	IPR001565,Synaptotagmin;IPR000008,C2 domain;IPR015428,Synaptotagmin 1/2;IPR035892,C2 domain superfamily	-	GO:0007269,biological_process,neurotransmitter secretion;GO:0005544,molecular_function,calcium-dependent phospholipid binding;GO:0016020,cellular_component,membrane;GO:0008021,cellular_component,synaptic vesicle;GO:1903861,biological_process,positive regulation of dendrite extension;GO:0016021,cellular_component,integral component of membrane
Syt2	1	134749016	134749316	peak_209	301	+	7.37	0.0001	0.00141254	0.0001	utr3	ENSMUSG00000026452	ENSMUST00000188842	protein_coding	Syt2	A0A0R4J2C2,Synaptotagmin II	XP_006529385.1,-;XP_006529386.1,-;NP_033333.2,synaptotagmin-2	PF00168,C2 domain	IPR001565,Synaptotagmin;IPR000008,C2 domain;IPR015428,Synaptotagmin 1/2;IPR035892,C2 domain superfamily	-	GO:0007269,biological_process,neurotransmitter secretion;GO:0005544,molecular_function,calcium-dependent phospholipid binding;GO:0016020,cellular_component,membrane;GO:0008021,cellular_component,synaptic vesicle;GO:1903861,biological_process,positive regulation of dendrite extension;GO:0016021,cellular_component,integral component of membrane
Lmod1	1	135364760	135364880	peak_210	121	+	9.94	0.00707946	0.123595	0.0071	cds	ENSMUSG00000048096	ENSMUST00000059352	protein_coding	Lmod1	F8VPR1,Leiomodin-1	NP_444336.2,leiomodin-1	PF02205,WH2 motif;PF03250,Tropomodulin	IPR003124,WH2 domain;IPR004934,Tropomodulin;IPR030136,Leiomodin-1;IPR032675,Leucine-rich repeat domain superfamily	KOG3735,Tropomodulin and leiomodulin;ENOG410YAHM,-	GO:0005884,cellular_component,actin filament;GO:0030017,cellular_component,sarcomere;GO:0030838,biological_process,positive regulation of actin filament polymerization;GO:0005523,molecular_function,tropomyosin binding;GO:0045010,biological_process,actin nucleation;GO:0030016,cellular_component,myofibril;GO:0003779,molecular_function,actin binding;GO:0006936,biological_process,muscle contraction;G…
Lad1	1	135827414	135827475	peak_211	62	+	1.83	6.30957e-17	1.99526e-15	6.3e-17	cds	ENSMUSG00000041782	ENSMUST00000038760	protein_coding	Lad1	Q8R3D5,Ladinin-1	-	-	IPR017404,Ladinin 1	ENOG410YZPA,-;ENOG410IIRJ,-	GO:0005604,cellular_component,basement membrane;GO:0005578,,;GO:0005576,cellular_component,extracellular region;GO:0005198,molecular_function,structural molecule activity
Tnnt2	1	135845902	135850771	peak_212	4870	+	2.83	5.01187e-13	1.25893e-11	5e-13	cds	ENSMUSG00000026414	ENSMUST00000189355	protein_coding	Tnnt2	Q6P3Z7,Tnnt2 protein	NP_001123648.1,troponin T, cardiac muscle isoform b;NP_001123646.1,troponin T, cardiac muscle isoform a	PF00992,Troponin	IPR038077,Troponin domain superfamily;IPR001978,Troponin;IPR027707,Troponin T	KOG3634,Troponin;ENOG410XS6A,-	GO:0032780,biological_process,negative regulation of ATPase activity;GO:0032972,biological_process,regulation of muscle filament sliding speed;GO:0005523,molecular_function,tropomyosin binding;GO:0051592,biological_process,response to calcium ion;GO:0055010,biological_process,ventricular cardiac muscle tissue morphogenesis;GO:0032781,biological_process,positive regulation of ATPase activity;GO:00…
Kif21b	1	136152313	136154251	peak_213	1939	+	1.48	3.98107e-36	1.99526e-34	4e-36	cds	ENSMUSG00000041642	ENSMUST00000130864	nonsense_mediated_decay	Kif21b	E9Q0A4,Kinesin-like protein KIF21B	-	PF00225,Kinesin motor domain;PF00400,WD domain, G-beta repeat	IPR019775,WD40 repeat, conserved site;IPR019821,Kinesin motor domain, conserved site;IPR017986,WD40-repeat-containing domain;IPR027417,P-loop containing nucleoside triphosphate hydrolase;IPR001752,Kinesin motor domain;IPR036322,WD40-repeat-containing domain superfamily;IPR015943,WD40/YVTN repeat-like-containing domain superfamily;IPR036961,Kinesin motor domain superfamily;IPR001680,WD40 repeat;IP…	COG5059,Kinesin-like protein;KOG0244,Kinesin-like protein	GO:0003777,molecular_function,microtubule motor activity;GO:0008017,molecular_function,microtubule binding;GO:0007018,biological_process,microtubule-based movement;GO:0003774,molecular_function,motor activity;GO:0000166,molecular_function,nucleotide binding;GO:0005524,molecular_function,ATP binding
Kif21b	1	136156171	136157518	peak_214	1348	+	1.35	7.76247e-07	1.31826e-05	7.8e-07	cds	ENSMUSG00000041642	ENSMUST00000130864	nonsense_mediated_decay	Kif21b	E9Q0A4,Kinesin-like protein KIF21B	-	PF00225,Kinesin motor domain;PF00400,WD domain, G-beta repeat	IPR019775,WD40 repeat, conserved site;IPR019821,Kinesin motor domain, conserved site;IPR017986,WD40-repeat-containing domain;IPR027417,P-loop containing nucleoside triphosphate hydrolase;IPR001752,Kinesin motor domain;IPR036322,WD40-repeat-containing domain superfamily;IPR015943,WD40/YVTN repeat-like-containing domain superfamily;IPR036961,Kinesin motor domain superfamily;IPR001680,WD40 repeat;IP…	COG5059,Kinesin-like protein;KOG0244,Kinesin-like protein	GO:0003777,molecular_function,microtubule motor activity;GO:0008017,molecular_function,microtubule binding;GO:0007018,biological_process,microtubule-based movement;GO:0003774,molecular_function,motor activity;GO:0000166,molecular_function,nucleotide binding;GO:0005524,molecular_function,ATP binding
Kif21b	1	136177008	136177099	peak_215	92	+	1.64	7.24436e-07	1.23027e-05	7.2e-07	utr3	ENSMUSG00000041642	ENSMUST00000075164	protein_coding	Kif21b	E9Q0A4,Kinesin-like protein KIF21B	-	PF00225,Kinesin motor domain;PF00400,WD domain, G-beta repeat	IPR019775,WD40 repeat, conserved site;IPR019821,Kinesin motor domain, conserved site;IPR017986,WD40-repeat-containing domain;IPR027417,P-loop containing nucleoside triphosphate hydrolase;IPR001752,Kinesin motor domain;IPR036322,WD40-repeat-containing domain superfamily;IPR015943,WD40/YVTN repeat-like-containing domain superfamily;IPR036961,Kinesin motor domain superfamily;IPR001680,WD40 repeat;IP…	COG5059,Kinesin-like protein;KOG0244,Kinesin-like protein	GO:0003777,molecular_function,microtubule motor activity;GO:0008017,molecular_function,microtubule binding;GO:0007018,biological_process,microtubule-based movement;GO:0003774,molecular_function,motor activity;GO:0000166,molecular_function,nucleotide binding;GO:0005524,molecular_function,ATP binding
Ddx59	1	136416814	136417081	peak_216	268	+	1.8	1.20226e-06	1.99526e-05	1.2e-06	cds	ENSMUSG00000026404	ENSMUST00000027655	protein_coding	Ddx59	D4A2T7,DEAD	NP_001177749.1,probable ATP-dependent RNA helicase DDX59 isoform 1	PF00271,Helicase conserved C-terminal domain;PF04438,HIT zinc finger;PF00270,AD/DEAH box helicase	IPR014001,Helicase superfamily 1/2, ATP-binding domain;IPR007529,Zinc finger, HIT-type;IPR027417,P-loop containing nucleoside triphosphate hydrolase;IPR014014,RNA helicase, DEAD-box type, Q motif;IPR011545,DEAD/DEAH box helicase domain;IPR001650,Helicase, C-terminal	COG0513,Superfamily II DNA and RNA helicases;KOG0331,ATP-dependent RNA helicase	GO:0003676,molecular_function,nucleic acid binding;GO:0005524,molecular_function,ATP binding;GO:0005622,cellular_component,intracellular
Ddx59	1	136439771	136440069	peak_217	299	+	1.88	3.98107e-17	1.25893e-15	4e-17	cds	ENSMUSG00000026404	ENSMUST00000027655	protein_coding	Ddx59	D4A2T7,DEAD	NP_001177749.1,probable ATP-dependent RNA helicase DDX59 isoform 1	PF00271,Helicase conserved C-terminal domain;PF04438,HIT zinc finger;PF00270,AD/DEAH box helicase	IPR014001,Helicase superfamily 1/2, ATP-binding domain;IPR007529,Zinc finger, HIT-type;IPR027417,P-loop containing nucleoside triphosphate hydrolase;IPR014014,RNA helicase, DEAD-box type, Q motif;IPR011545,DEAD/DEAH box helicase domain;IPR001650,Helicase, C-terminal	COG0513,Superfamily II DNA and RNA helicases;KOG0331,ATP-dependent RNA helicase	GO:0003676,molecular_function,nucleic acid binding;GO:0005524,molecular_function,ATP binding;GO:0005622,cellular_component,intracellular
Kif14	1	136468084	136468593	peak_218	510	+	2.68	3.16228e-24	1.25893e-22	3.2e-24	cds	ENSMUSG00000041498	ENSMUST00000201676	nonsense_mediated_decay	Kif14	B2RY84,Kif14 protein	-	PF16183,Kinesin-associated;PF00225,Kinesin motor domain;PF00498,HA domain	IPR019821,Kinesin motor domain, conserved site;IPR027417,P-loop containing nucleoside triphosphate hydrolase;IPR032405,Kinesin-associated;IPR000253,Forkhead-associated (FHA) domain;IPR008984,SMAD/FHA domain superfamily;IPR001752,Kinesin motor domain;IPR036961,Kinesin motor domain superfamily;IPR027640,Kinesin-like protein	COG5059,Kinesin-like protein;KOG0245,Kinesin-like protein	GO:0003777,molecular_function,microtubule motor activity;GO:0003774,molecular_function,motor activity;GO:0008017,molecular_function,microtubule binding;GO:0007018,biological_process,microtubule-based movement;GO:0000166,molecular_function,nucleotide binding;GO:0005524,molecular_function,ATP binding
Kif14	1	136468712	136469101	peak_219	390	+	2.36	1.58489e-17	5.01187e-16	1.6e-17	cds	ENSMUSG00000041498	ENSMUST00000201676	nonsense_mediated_decay	Kif14	B2RY84,Kif14 protein	-	PF16183,Kinesin-associated;PF00225,Kinesin motor domain;PF00498,HA domain	IPR019821,Kinesin motor domain, conserved site;IPR027417,P-loop containing nucleoside triphosphate hydrolase;IPR032405,Kinesin-associated;IPR000253,Forkhead-associated (FHA) domain;IPR008984,SMAD/FHA domain superfamily;IPR001752,Kinesin motor domain;IPR036961,Kinesin motor domain superfamily;IPR027640,Kinesin-like protein	COG5059,Kinesin-like protein;KOG0245,Kinesin-like protein	GO:0003777,molecular_function,microtubule motor activity;GO:0003774,molecular_function,motor activity;GO:0008017,molecular_function,microtubule binding;GO:0007018,biological_process,microtubule-based movement;GO:0000166,molecular_function,nucleotide binding;GO:0005524,molecular_function,ATP binding
Kif14	1	136486407	136490280	peak_220	3874	+	1.7	3.98107e-37	1.99526e-35	4e-37	cds	ENSMUSG00000041498	ENSMUST00000047817	protein_coding	Kif14	B2RY84,Kif14 protein	-	PF16183,Kinesin-associated;PF00225,Kinesin motor domain;PF00498,HA domain	IPR019821,Kinesin motor domain, conserved site;IPR027417,P-loop containing nucleoside triphosphate hydrolase;IPR032405,Kinesin-associated;IPR000253,Forkhead-associated (FHA) domain;IPR008984,SMAD/FHA domain superfamily;IPR001752,Kinesin motor domain;IPR036961,Kinesin motor domain superfamily;IPR027640,Kinesin-like protein	COG5059,Kinesin-like protein;KOG0245,Kinesin-like protein	GO:0003777,molecular_function,microtubule motor activity;GO:0003774,molecular_function,motor activity;GO:0008017,molecular_function,microtubule binding;GO:0007018,biological_process,microtubule-based movement;GO:0000166,molecular_function,nucleotide binding;GO:0005524,molecular_function,ATP binding
Kif14	1	136495946	136502654	peak_221	6709	+	1.93	1e-79	1e-77	1e-79	cds	ENSMUSG00000041498	ENSMUST00000047817	protein_coding	Kif14	B2RY84,Kif14 protein	-	PF16183,Kinesin-associated;PF00225,Kinesin motor domain;PF00498,HA domain	IPR019821,Kinesin motor domain, conserved site;IPR027417,P-loop containing nucleoside triphosphate hydrolase;IPR032405,Kinesin-associated;IPR000253,Forkhead-associated (FHA) domain;IPR008984,SMAD/FHA domain superfamily;IPR001752,Kinesin motor domain;IPR036961,Kinesin motor domain superfamily;IPR027640,Kinesin-like protein	COG5059,Kinesin-like protein;KOG0245,Kinesin-like protein	GO:0003777,molecular_function,microtubule motor activity;GO:0003774,molecular_function,motor activity;GO:0008017,molecular_function,microtubule binding;GO:0007018,biological_process,microtubule-based movement;GO:0000166,molecular_function,nucleotide binding;GO:0005524,molecular_function,ATP binding
Kif14	1	136527473	136527773	peak_222	301	+	2.17	6.16595e-07	1.07152e-05	6.2e-07	cds	ENSMUSG00000041498	ENSMUST00000047817	protein_coding	Kif14	B2RY84,Kif14 protein	-	PF16183,Kinesin-associated;PF00225,Kinesin motor domain;PF00498,HA domain	IPR019821,Kinesin motor domain, conserved site;IPR027417,P-loop containing nucleoside triphosphate hydrolase;IPR032405,Kinesin-associated;IPR000253,Forkhead-associated (FHA) domain;IPR008984,SMAD/FHA domain superfamily;IPR001752,Kinesin motor domain;IPR036961,Kinesin motor domain superfamily;IPR027640,Kinesin-like protein	COG5059,Kinesin-like protein;KOG0245,Kinesin-like protein	GO:0003777,molecular_function,microtubule motor activity;GO:0003774,molecular_function,motor activity;GO:0008017,molecular_function,microtubule binding;GO:0007018,biological_process,microtubule-based movement;GO:0000166,molecular_function,nucleotide binding;GO:0005524,molecular_function,ATP binding
Zfp281	1	136625744	136626762	peak_223	1019	+	3.48	1e-130	1e-127	1e-130	cds	ENSMUSG00000041483	ENSMUST00000112046	protein_coding	Zfp281	Q5XI48,Zinc finger protein 281	NP_001012030.1,zinc finger protein 281	PF00096,Zinc finger, C2H2 type	IPR013087,Zinc finger C2H2-type;IPR036236,Zinc finger C2H2 superfamily	KOG1721,FOG: Zn-finger;COG5048,FOG: Zn-finger	GO:0001047,molecular_function,core promoter binding;GO:0001078,molecular_function,transcriptional repressor activity, RNA polymerase II proximal promoter sequence-specific DNA binding;GO:0043565,molecular_function,sequence-specific DNA binding;GO:0003676,molecular_function,nucleic acid binding;GO:0003700,molecular_function,DNA binding transcription factor activity;GO:0045892,biological_process,ne…
Zfp281	1	136627001	136627121	peak_224	121	+	2	5.37032e-05	0.000776247	5.4e-05	cds	ENSMUSG00000041483	ENSMUST00000112046	protein_coding	Zfp281	Q5XI48,Zinc finger protein 281	NP_001012030.1,zinc finger protein 281	PF00096,Zinc finger, C2H2 type	IPR013087,Zinc finger C2H2-type;IPR036236,Zinc finger C2H2 superfamily	KOG1721,FOG: Zn-finger;COG5048,FOG: Zn-finger	GO:0001047,molecular_function,core promoter binding;GO:0001078,molecular_function,transcriptional repressor activity, RNA polymerase II proximal promoter sequence-specific DNA binding;GO:0043565,molecular_function,sequence-specific DNA binding;GO:0003676,molecular_function,nucleic acid binding;GO:0003700,molecular_function,DNA binding transcription factor activity;GO:0045892,biological_process,ne…
Zfp281	1	136627449	136627929	peak_225	481	+	3.34	1e-148	1e-146	1e-148	cds	ENSMUSG00000041483	ENSMUST00000112046	protein_coding	Zfp281	Q5XI48,Zinc finger protein 281	NP_001012030.1,zinc finger protein 281	PF00096,Zinc finger, C2H2 type	IPR013087,Zinc finger C2H2-type;IPR036236,Zinc finger C2H2 superfamily	KOG1721,FOG: Zn-finger;COG5048,FOG: Zn-finger	GO:0001047,molecular_function,core promoter binding;GO:0001078,molecular_function,transcriptional repressor activity, RNA polymerase II proximal promoter sequence-specific DNA binding;GO:0043565,molecular_function,sequence-specific DNA binding;GO:0003676,molecular_function,nucleic acid binding;GO:0003700,molecular_function,DNA binding transcription factor activity;GO:0045892,biological_process,ne…
Dennd1b	1	139170208	139170298	peak_226	91	+	2.15	0.0042658	0.0467735	0.0043	cds	ENSMUSG00000056268	ENSMUST00000094505	protein_coding	Dennd1b	D3Z8F6,DENN domain-containing 1B	XP_003752691.1,DENN domain-containing protein 1B isoform X2;XP_003751292.1,-	PF02141,NN (AEX-3) domain;PF03455,dDENN domain;PF03456,uDENN domain	IPR001194,cDENN domain;IPR005113,uDENN domain;IPR037516,Tripartite DENN domain;IPR005112,dDENN domain	ENOG410XT3N,-;KOG3569,RAS signaling inhibitor ST5	GO:0032456,biological_process,endocytic recycling;GO:0035745,biological_process,T-helper 2 cell cytokine production;GO:0017137,molecular_function,Rab GTPase binding;GO:0050776,biological_process,regulation of immune response;GO:0043547,biological_process,positive regulation of GTPase activity;GO:0016607,cellular_component,nuclear speck;GO:0005829,cellular_component,cytosol;GO:0017112,molecular_fu…
Zbtb41	1	139423642	139429251	peak_227	5610	+	2.39	1e-205	1e-202	1e-205	cds	ENSMUSG00000033964	ENSMUST00000039867	protein_coding	Zbtb41	D3ZMX0,Zinc finger and BTB domain-containing 41	XP_006250001.1,-;XP_006250002.1,-;XP_006250000.1,-;NP_001178599.1,zinc finger and BTB domain-containing protein 41;XP_006249999.1,-	PF00096,Zinc finger, C2H2 type;PF12874,Zinc-finger of C2H2 type;PF00651,BTB/POZ domain	IPR013087,Zinc finger C2H2-type;IPR011333,SKP1/BTB/POZ domain superfamily;IPR000210,BTB/POZ domain;IPR036236,Zinc finger C2H2 superfamily	KOG1721,FOG: Zn-finger;COG5048,FOG: Zn-finger	GO:0003676,molecular_function,nucleic acid binding
Zbtb41	1	139446945	139447216	peak_228	272	+	3.62	6.30957e-22	1.99526e-20	6.3e-22	cds	ENSMUSG00000033964	ENSMUST00000039867	protein_coding	Zbtb41	D3ZMX0,Zinc finger and BTB domain-containing 41	XP_006250001.1,-;XP_006250002.1,-;XP_006250000.1,-;NP_001178599.1,zinc finger and BTB domain-containing protein 41;XP_006249999.1,-	PF00096,Zinc finger, C2H2 type;PF12874,Zinc-finger of C2H2 type;PF00651,BTB/POZ domain	IPR013087,Zinc finger C2H2-type;IPR011333,SKP1/BTB/POZ domain superfamily;IPR000210,BTB/POZ domain;IPR036236,Zinc finger C2H2 superfamily	KOG1721,FOG: Zn-finger;COG5048,FOG: Zn-finger	GO:0003676,molecular_function,nucleic acid binding
Aspm	1	139458079	139458350	peak_229	272	+	1.52	1.58489e-14	3.98107e-13	1.6e-14	cds	ENSMUSG00000033952	ENSMUST00000053364	protein_coding	Aspm	D3ZZQ1,Abnormal spindle microtubule assembly	NP_001099425.2,abnormal spindle-like microcephaly-associated protein	PF15780,Abnormal spindle-like microcephaly-assoc'd, ASPM-SPD-2-Hydin;PF00307,Calponin homology (CH) domain;PF00612,IQ calmodulin-binding motif	IPR001715,Calponin homology domain;IPR036872,CH domain superfamily;IPR027417,P-loop containing nucleoside triphosphate hydrolase;IPR031549,Abnormal spindle-like microcephaly-associated protein, ASH domain;IPR013783,Immunoglobulin-like fold;IPR000048,IQ motif, EF-hand binding site;IPR016024,Armadillo-type fold;IPR029955,Abnormal spindle-like microcephaly-associated protein	KOG0165,Microtubule-associated protein Asp;ENOG410XSAR,-	GO:0007283,biological_process,spermatogenesis;GO:0019901,molecular_function,protein kinase binding;GO:0072687,cellular_component,meiotic spindle;GO:0097431,cellular_component,mitotic spindle pole;GO:0005634,cellular_component,nucleus;GO:0008150,biological_process,biological_process;GO:0051653,biological_process,spindle localization;GO:0021987,biological_process,cerebral cortex development;GO:0005…
Aspm	1	139477626	139478137	peak_230	512	+	1.75	1.25893e-17	3.98107e-16	1.3e-17	cds	ENSMUSG00000033952	ENSMUST00000053364	protein_coding	Aspm	D3ZZQ1,Abnormal spindle microtubule assembly	NP_001099425.2,abnormal spindle-like microcephaly-associated protein	PF15780,Abnormal spindle-like microcephaly-assoc'd, ASPM-SPD-2-Hydin;PF00307,Calponin homology (CH) domain;PF00612,IQ calmodulin-binding motif	IPR001715,Calponin homology domain;IPR036872,CH domain superfamily;IPR027417,P-loop containing nucleoside triphosphate hydrolase;IPR031549,Abnormal spindle-like microcephaly-associated protein, ASH domain;IPR013783,Immunoglobulin-like fold;IPR000048,IQ motif, EF-hand binding site;IPR016024,Armadillo-type fold;IPR029955,Abnormal spindle-like microcephaly-associated protein	KOG0165,Microtubule-associated protein Asp;ENOG410XSAR,-	GO:0007283,biological_process,spermatogenesis;GO:0019901,molecular_function,protein kinase binding;GO:0072687,cellular_component,meiotic spindle;GO:0097431,cellular_component,mitotic spindle pole;GO:0005634,cellular_component,nucleus;GO:0008150,biological_process,biological_process;GO:0051653,biological_process,spindle localization;GO:0021987,biological_process,cerebral cortex development;GO:0005…
Aspm	1	139479305	139479546	peak_231	242	+	1.36	4.2658e-06	6.76083e-05	4.3e-06	cds	ENSMUSG00000033952	ENSMUST00000053364	protein_coding	Aspm	D3ZZQ1,Abnormal spindle microtubule assembly	NP_001099425.2,abnormal spindle-like microcephaly-associated protein	PF15780,Abnormal spindle-like microcephaly-assoc'd, ASPM-SPD-2-Hydin;PF00307,Calponin homology (CH) domain;PF00612,IQ calmodulin-binding motif	IPR001715,Calponin homology domain;IPR036872,CH domain superfamily;IPR027417,P-loop containing nucleoside triphosphate hydrolase;IPR031549,Abnormal spindle-like microcephaly-associated protein, ASH domain;IPR013783,Immunoglobulin-like fold;IPR000048,IQ motif, EF-hand binding site;IPR016024,Armadillo-type fold;IPR029955,Abnormal spindle-like microcephaly-associated protein	KOG0165,Microtubule-associated protein Asp;ENOG410XSAR,-	GO:0007283,biological_process,spermatogenesis;GO:0019901,molecular_function,protein kinase binding;GO:0072687,cellular_component,meiotic spindle;GO:0097431,cellular_component,mitotic spindle pole;GO:0005634,cellular_component,nucleus;GO:0008150,biological_process,biological_process;GO:0051653,biological_process,spindle localization;GO:0021987,biological_process,cerebral cortex development;GO:0005…
Aspm	1	139479665	139480116	peak_232	452	+	2.25	6.30957e-79	6.30957e-77	6.3e-79	cds	ENSMUSG00000033952	ENSMUST00000053364	protein_coding	Aspm	D3ZZQ1,Abnormal spindle microtubule assembly	NP_001099425.2,abnormal spindle-like microcephaly-associated protein	PF15780,Abnormal spindle-like microcephaly-assoc'd, ASPM-SPD-2-Hydin;PF00307,Calponin homology (CH) domain;PF00612,IQ calmodulin-binding motif	IPR001715,Calponin homology domain;IPR036872,CH domain superfamily;IPR027417,P-loop containing nucleoside triphosphate hydrolase;IPR031549,Abnormal spindle-like microcephaly-associated protein, ASH domain;IPR013783,Immunoglobulin-like fold;IPR000048,IQ motif, EF-hand binding site;IPR016024,Armadillo-type fold;IPR029955,Abnormal spindle-like microcephaly-associated protein	KOG0165,Microtubule-associated protein Asp;ENOG410XSAR,-	GO:0007283,biological_process,spermatogenesis;GO:0019901,molecular_function,protein kinase binding;GO:0072687,cellular_component,meiotic spindle;GO:0097431,cellular_component,mitotic spindle pole;GO:0005634,cellular_component,nucleus;GO:0008150,biological_process,biological_process;GO:0051653,biological_process,spindle localization;GO:0021987,biological_process,cerebral cortex development;GO:0005…
Aspm	1	139480625	139481136	peak_233	512	+	2.94	6.30957e-71	6.30957e-69	6.3e-71	cds	ENSMUSG00000033952	ENSMUST00000053364	protein_coding	Aspm	D3ZZQ1,Abnormal spindle microtubule assembly	NP_001099425.2,abnormal spindle-like microcephaly-associated protein	PF15780,Abnormal spindle-like microcephaly-assoc'd, ASPM-SPD-2-Hydin;PF00307,Calponin homology (CH) domain;PF00612,IQ calmodulin-binding motif	IPR001715,Calponin homology domain;IPR036872,CH domain superfamily;IPR027417,P-loop containing nucleoside triphosphate hydrolase;IPR031549,Abnormal spindle-like microcephaly-associated protein, ASH domain;IPR013783,Immunoglobulin-like fold;IPR000048,IQ motif, EF-hand binding site;IPR016024,Armadillo-type fold;IPR029955,Abnormal spindle-like microcephaly-associated protein	KOG0165,Microtubule-associated protein Asp;ENOG410XSAR,-	GO:0007283,biological_process,spermatogenesis;GO:0019901,molecular_function,protein kinase binding;GO:0072687,cellular_component,meiotic spindle;GO:0097431,cellular_component,mitotic spindle pole;GO:0005634,cellular_component,nucleus;GO:0008150,biological_process,biological_process;GO:0051653,biological_process,spindle localization;GO:0021987,biological_process,cerebral cortex development;GO:0005…
Aspm	1	139489805	139490022	peak_234	218	+	1.47	7.94328e-13	1.58489e-11	7.9e-13	cds	ENSMUSG00000033952	ENSMUST00000053364	protein_coding	Aspm	D3ZZQ1,Abnormal spindle microtubule assembly	NP_001099425.2,abnormal spindle-like microcephaly-associated protein	PF15780,Abnormal spindle-like microcephaly-assoc'd, ASPM-SPD-2-Hydin;PF00307,Calponin homology (CH) domain;PF00612,IQ calmodulin-binding motif	IPR001715,Calponin homology domain;IPR036872,CH domain superfamily;IPR027417,P-loop containing nucleoside triphosphate hydrolase;IPR031549,Abnormal spindle-like microcephaly-associated protein, ASH domain;IPR013783,Immunoglobulin-like fold;IPR000048,IQ motif, EF-hand binding site;IPR016024,Armadillo-type fold;IPR029955,Abnormal spindle-like microcephaly-associated protein	KOG0165,Microtubule-associated protein Asp;ENOG410XSAR,-	GO:0007283,biological_process,spermatogenesis;GO:0019901,molecular_function,protein kinase binding;GO:0072687,cellular_component,meiotic spindle;GO:0097431,cellular_component,mitotic spindle pole;GO:0005634,cellular_component,nucleus;GO:0008150,biological_process,biological_process;GO:0051653,biological_process,spindle localization;GO:0021987,biological_process,cerebral cortex development;GO:0005…
Uchl5	1	143794715	143802178	peak_235	7464	+	2.25	1e-170	1e-167	1e-170	cds	ENSMUSG00000018189	ENSMUST00000185539	nonsense_mediated_decay	Uchl5	A0A1U7Q961,Ubiquitin carboxyl-terminal hydrolase	XP_005073514.1,ubiquitin carboxyl-terminal hydrolase isozyme L5 isoform X1	-	IPR036959,Peptidase C12, ubiquitin carboxyl-terminal hydrolase superfamily;IPR033837,Ubiquitinyl hydrolase-L5;IPR001578,Peptidase C12, ubiquitin carboxyl-terminal hydrolase;IPR017390,Ubiquitinyl hydrolase, UCH37 type	-	GO:0006508,biological_process,proteolysis;GO:0016787,molecular_function,hydrolase activity;GO:0006511,biological_process,ubiquitin-dependent protein catabolic process;GO:0004843,molecular_function,thiol-dependent ubiquitin-specific protease activity;GO:0031011,cellular_component,Ino80 complex;GO:0008234,molecular_function,cysteine-type peptidase activity;GO:0005622,cellular_component,intracellula…
Gm29170	1	143778535	143778655	peak_236	121	+	1.82	0.0389045	0.334195	0.039	npExon	ENSMUSG00000100455	ENSMUST00000190224	sense_intronic	Gm29170	G3HUN2,Uncharacterized protein	-	-	-	-	-
Gm29170	1	143780501	143780592	peak_237	92	+	9.94	0.00707946	0.172187	0.0071	npExon	ENSMUSG00000100455	ENSMUST00000190224	sense_intronic	Gm29170	G3HUN2,Uncharacterized protein	-	-	-	-	-
Tpr	1	150393581	150411931	peak_238	18351	+	2.37	1e-303	1e-300	1e-303	cds	ENSMUSG00000006005	ENSMUST00000124973	protein_coding	Tpr	Q7M739,Nuclear pore complex-associated intranuclear coiled-coil protein TPR	-	PF07926,TPR/MLP1/MLP2-like protein	IPR012929,Nucleoprotein TPR/MLP1	KOG4674,Uncharacterized conserved coiled-coil protein;ENOG410XSA1,-	GO:0010965,biological_process,regulation of mitotic sister chromatid separation;GO:0090316,biological_process,positive regulation of intracellular protein transport;GO:0034399,cellular_component,nuclear periphery;GO:0006999,biological_process,nuclear pore organization;GO:0090267,biological_process,positive regulation of mitotic cell cycle spindle assembly checkpoint;GO:0000122,biological_process,…
Tpr	1	150414514	150422678	peak_239	8165	+	2.5	1e-277	1e-274	1e-277	cds	ENSMUSG00000006005	ENSMUST00000124973	protein_coding	Tpr	Q7M739,Nuclear pore complex-associated intranuclear coiled-coil protein TPR	-	PF07926,TPR/MLP1/MLP2-like protein	IPR012929,Nucleoprotein TPR/MLP1	KOG4674,Uncharacterized conserved coiled-coil protein;ENOG410XSA1,-	GO:0010965,biological_process,regulation of mitotic sister chromatid separation;GO:0090316,biological_process,positive regulation of intracellular protein transport;GO:0034399,cellular_component,nuclear periphery;GO:0006999,biological_process,nuclear pore organization;GO:0090267,biological_process,positive regulation of mitotic cell cycle spindle assembly checkpoint;GO:0000122,biological_process,…
Tpr	1	150423980	150428180	peak_240	4201	+	1.5	1e-244	1e-242	1e-244	cds	ENSMUSG00000006005	ENSMUST00000124973	protein_coding	Tpr	Q7M739,Nuclear pore complex-associated intranuclear coiled-coil protein TPR	-	PF07926,TPR/MLP1/MLP2-like protein	IPR012929,Nucleoprotein TPR/MLP1	KOG4674,Uncharacterized conserved coiled-coil protein;ENOG410XSA1,-	GO:0010965,biological_process,regulation of mitotic sister chromatid separation;GO:0090316,biological_process,positive regulation of intracellular protein transport;GO:0034399,cellular_component,nuclear periphery;GO:0006999,biological_process,nuclear pore organization;GO:0090267,biological_process,positive regulation of mitotic cell cycle spindle assembly checkpoint;GO:0000122,biological_process,…
Tpr	1	150428239	150432575	peak_241	4337	+	1.98	0	0	0	cds	ENSMUSG00000006005	ENSMUST00000124973	protein_coding	Tpr	Q7M739,Nuclear pore complex-associated intranuclear coiled-coil protein TPR	-	PF07926,TPR/MLP1/MLP2-like protein	IPR012929,Nucleoprotein TPR/MLP1	KOG4674,Uncharacterized conserved coiled-coil protein;ENOG410XSA1,-	GO:0010965,biological_process,regulation of mitotic sister chromatid separation;GO:0090316,biological_process,positive regulation of intracellular protein transport;GO:0034399,cellular_component,nuclear periphery;GO:0006999,biological_process,nuclear pore organization;GO:0090267,biological_process,positive regulation of mitotic cell cycle spindle assembly checkpoint;GO:0000122,biological_process,…
Tpr	1	150437474	150440279	peak_242	2806	+	1.69	0	0	0	cds	ENSMUSG00000006005	ENSMUST00000124973	protein_coding	Tpr	Q7M739,Nuclear pore complex-associated intranuclear coiled-coil protein TPR	-	PF07926,TPR/MLP1/MLP2-like protein	IPR012929,Nucleoprotein TPR/MLP1	KOG4674,Uncharacterized conserved coiled-coil protein;ENOG410XSA1,-	GO:0010965,biological_process,regulation of mitotic sister chromatid separation;GO:0090316,biological_process,positive regulation of intracellular protein transport;GO:0034399,cellular_component,nuclear periphery;GO:0006999,biological_process,nuclear pore organization;GO:0090267,biological_process,positive regulation of mitotic cell cycle spindle assembly checkpoint;GO:0000122,biological_process,…
Gm20631	1	150665617	150665708	peak_243	92	+	6.63	0.047863	0.894335	0.048	npExon	ENSMUSG00000093650	ENSMUST00000177239	antisense	Gm20631	F1M4Q3,Hemicentin 1	-	PF12662,Complement Clr-like EGF-like;PF07679,Immunoglobulin I-set domain;PF13927,Immunoglobulin domain;PF00090,Thrombospondin type 1 domain;PF07645,Calcium-binding EGF domain;PF07474,2F domain	IPR003599,Immunoglobulin subtype;IPR013106,Immunoglobulin V-set domain;IPR018097,EGF-like calcium-binding, conserved site;IPR036465,von Willebrand factor A-like domain superfamily;IPR006605,G2 nidogen/fibulin G2F;IPR009017,Green fluorescent protein;IPR007110,Immunoglobulin-like domain;IPR009030,Growth factor receptor cysteine-rich domain superfamily;IPR000884,Thrombospondin type-1 (TSP1) repeat;I…	ENOG410IUGC,-;ENOG410XQFD,-	GO:0030054,cellular_component,cell junction;GO:0070062,cellular_component,extracellular exosome;GO:0005604,cellular_component,basement membrane;GO:0005938,cellular_component,cell cortex;GO:0005509,molecular_function,calcium ion binding;GO:0005576,cellular_component,extracellular region
Trmt1l	1	151454989	151457501	peak_244	2513	+	1.42	5.7544e-05	0.000831764	5.8e-05	cds	ENSMUSG00000053286	ENSMUST00000065625	protein_coding	Trmt1l	A0A0R4J0U8,RIKEN cDNA 1190005F20, isoform CRA_a	NP_081152.2,TRMT1-like protein isoform 1	PF02005,N2,N2-dimethylguanosine tRNA methyltransferase	IPR013087,Zinc finger C2H2-type;IPR002905,tRNA methyltransferase, Trm1;IPR029063,S-adenosyl-L-methionine-dependent methyltransferase	-	GO:0004809,molecular_function,tRNA (guanine-N2-)-methyltransferase activity;GO:0003676,molecular_function,nucleic acid binding;GO:0030488,biological_process,tRNA methylation;GO:0016740,molecular_function,transferase activity;GO:0003723,molecular_function,RNA binding;GO:0008168,molecular_function,methyltransferase activity;GO:0000049,molecular_function,tRNA binding;GO:0032259,biological_process,me…
Fam129a	1	151717595	151717746	peak_245	152	+	1.91	0.0109648	0.111173	0.011	cds	ENSMUSG00000026483	ENSMUST00000148810	protein_coding	Fam129a	G3H9S0,Protein Niban	XP_003500886.1,protein Niban isoform X1	-	IPR026088,Niban-like	-	GO:0034976,biological_process,response to endoplasmic reticulum stress;GO:0005737,cellular_component,cytoplasm;GO:0001933,biological_process,negative regulation of protein phosphorylation;GO:0005886,cellular_component,plasma membrane;GO:0005829,cellular_component,cytosol;GO:0045727,biological_process,positive regulation of translation;GO:0001934,biological_process,positive regulation of protein p…
Edem3	1	151818426	151818846	peak_246	421	+	3.47	1e-104	1e-102	1e-104	cds	ENSMUSG00000043019	ENSMUST00000187951	protein_coding	Edem3	A0A087WR24,alpha-1,2-Mannosidase	XP_011246362.1,ER degradation-enhancing alpha-mannosidase-like protein 3 isoform X2	PF01532,lycosyl hydrolase family 47;PF02225,PA domain	IPR012341,Six-hairpin glycosidase-like superfamily;IPR036026,Seven-hairpin glycosidases;IPR001382,Glycoside hydrolase family 47;IPR037322,EDEM3, PA domain;IPR003137,PA domain	KOG2429,Glycosyl hydrolase, family 47;ENOG410XS6F,-	GO:0016798,molecular_function,hydrolase activity, acting on glycosyl bonds;GO:0006516,biological_process,glycoprotein catabolic process;GO:0016787,molecular_function,hydrolase activity;GO:0004571,molecular_function,mannosyl-oligosaccharide 1,2-alpha-mannosidase activity;GO:0003824,molecular_function,catalytic activity;GO:0005509,molecular_function,calcium ion binding;GO:0043161,biological_process…
Shcbp1l	1	153452394	153452455	peak_247	62	+	1.42	0.00524807	0.057544	0.0052	cds	ENSMUSG00000042708	ENSMUST00000042373	protein_coding	Shcbp1l	B1H291,SHC-binding and spindle-associated 1-like	NP_001099431.1,testicular spindle-associated protein SHCBP1L	PF13229,Right handed beta helix region	IPR011050,Pectin lyase fold/virulence factor;IPR006626,Parallel beta-helix repeat;IPR006633,Carbohydrate-binding/sugar hydrolysis domain	ENOG410IIV2,-;ENOG410XXTE,-	GO:0007283,biological_process,spermatogenesis;GO:2001252,biological_process,positive regulation of chromosome organization;GO:0072687,cellular_component,meiotic spindle
Rgs16	1	153744058	153744209	peak_248	152	+	2.39	1.47911e-08	2.88403e-07	1.5e-08	utr3	ENSMUSG00000026475	ENSMUST00000027748	protein_coding	Rgs16	Q542U0,MCG20130, isoform CRA_d	NP_035397.2,regulator of G-protein signaling 16	PF00615,Regulator of G protein signaling domain	IPR024066,RGS, subdomain 1/3;IPR016137,RGS domain;IPR036305,RGS domain superfamily	KOG3589,G protein signaling regulators;ENOG410YMJD,-	GO:0005737,cellular_component,cytoplasm;GO:0043547,biological_process,positive regulation of GTPase activity;GO:0007186,biological_process,G-protein coupled receptor signaling pathway;GO:0031224,cellular_component,intrinsic component of membrane;GO:0005096,molecular_function,GTPase activator activity
Acbd6	1	155564694	155587494	peak_249	22801	+	1.86	2.51189e-52	1.58489e-50	2.5e-52	cds	ENSMUSG00000033701	ENSMUST00000097529	protein_coding	Acbd6	Q14BV7,Acyl-Coenzyme A binding domain containing 6	NP_082526.2,acyl-CoA-binding domain-containing protein 6 isoform 1	PF12796,Ankyrin repeats (3 copies);PF00887,Acyl CoA binding protein	IPR000582,Acyl-CoA-binding protein, ACBP;IPR002110,Ankyrin repeat;IPR035984,Acyl-CoA binding protein superfamily;IPR014352,FERM/acyl-CoA-binding protein superfamily;IPR036770,Ankyrin repeat-containing domain superfamily;IPR020683,Ankyrin repeat-containing domain	COG4281,Acyl-CoA-binding protein;KOG0817,Acyl-CoA-binding protein	GO:0000062,molecular_function,fatty-acyl-CoA binding
Acbd6	1	155601477	155615868	peak_250	14392	+	1.17	0.00416869	0.0457088	0.0042	cds	ENSMUSG00000033701	ENSMUST00000035560	protein_coding	Acbd6	Q14BV7,Acyl-Coenzyme A binding domain containing 6	NP_082526.2,acyl-CoA-binding domain-containing protein 6 isoform 1	PF12796,Ankyrin repeats (3 copies);PF00887,Acyl CoA binding protein	IPR000582,Acyl-CoA-binding protein, ACBP;IPR002110,Ankyrin repeat;IPR035984,Acyl-CoA binding protein superfamily;IPR014352,FERM/acyl-CoA-binding protein superfamily;IPR036770,Ankyrin repeat-containing domain superfamily;IPR020683,Ankyrin repeat-containing domain	COG4281,Acyl-CoA-binding protein;KOG0817,Acyl-CoA-binding protein	GO:0000062,molecular_function,fatty-acyl-CoA binding
Tor1aip2	1	156035940	156036061	peak_251	122	+	1.27	3.98107e-06	6.30957e-05	4e-06	utr5	ENSMUSG00000050565	ENSMUST00000111757	protein_coding	Tor1aip2	A0A061I2C7,Torsin-1A-interacting protein 2	XP_007609023.1,-;XP_007609021.1,-;XP_007609024.1,-;XP_007609022.1,-;XP_007609020.1,torsin-1A-interacting protein 2	PF05609,Lamina-associated polypeptide 1C (LAP1C)	IPR038599,LAP1C-like, C-terminal domain superfamily;IPR008662,Lamina-associated polypeptide 1C	-	GO:0016021,cellular_component,integral component of membrane;GO:0016020,cellular_component,membrane
Tor1aip2	1	156061645	156061855	peak_252	211	+	1.74	1.62181e-08	3.16228e-07	1.6e-08	cds	ENSMUSG00000050565	ENSMUST00000060404	protein_coding	Tor1aip2	A0A061I2C7,Torsin-1A-interacting protein 2	XP_007609023.1,-;XP_007609021.1,-;XP_007609024.1,-;XP_007609022.1,-;XP_007609020.1,torsin-1A-interacting protein 2	PF05609,Lamina-associated polypeptide 1C (LAP1C)	IPR038599,LAP1C-like, C-terminal domain superfamily;IPR008662,Lamina-associated polypeptide 1C	-	GO:0016021,cellular_component,integral component of membrane;GO:0016020,cellular_component,membrane
Tor1aip2	1	156065719	156065810	peak_253	92	+	2.76	0.00831764	0.0851138	0.0083	utr3	ENSMUSG00000050565	ENSMUST00000060404	protein_coding	Tor1aip2	A0A061I2C7,Torsin-1A-interacting protein 2	XP_007609023.1,-;XP_007609021.1,-;XP_007609024.1,-;XP_007609022.1,-;XP_007609020.1,torsin-1A-interacting protein 2	PF05609,Lamina-associated polypeptide 1C (LAP1C)	IPR038599,LAP1C-like, C-terminal domain superfamily;IPR008662,Lamina-associated polypeptide 1C	-	GO:0016021,cellular_component,integral component of membrane;GO:0016020,cellular_component,membrane
Tor1aip2	1	156067035	156067126	peak_254	92	+	1.48	0.00645654	0.0676083	0.0065	utr3	ENSMUSG00000050565	ENSMUST00000060404	protein_coding	Tor1aip2	A0A061I2C7,Torsin-1A-interacting protein 2	XP_007609023.1,-;XP_007609021.1,-;XP_007609024.1,-;XP_007609022.1,-;XP_007609020.1,torsin-1A-interacting protein 2	PF05609,Lamina-associated polypeptide 1C (LAP1C)	IPR038599,LAP1C-like, C-terminal domain superfamily;IPR008662,Lamina-associated polypeptide 1C	-	GO:0016021,cellular_component,integral component of membrane;GO:0016020,cellular_component,membrane
Abl2	1	156641618	156641889	peak_255	272	+	2.16	5.01187e-24	1.58489e-22	5e-24	cds	ENSMUSG00000026596	ENSMUST00000166172	protein_coding	Abl2	F8VQH0,Tyrosine-protein kinase	NP_033725.2,Abelson tyrosine-protein kinase 2 isoform b	PF08919,-actin binding;PF00018,SH3 domain;PF00017,SH2 domain;PF07714,Protein tyrosine kinase	IPR001245,Serine-threonine/tyrosine-protein kinase, catalytic domain;IPR008266,Tyrosine-protein kinase, active site;IPR036860,SH2 domain superfamily;IPR020635,Tyrosine-protein kinase, catalytic domain;IPR000980,SH2 domain;IPR011009,Protein kinase-like domain superfamily;IPR036028,SH3-like domain superfamily;IPR015015,F-actin binding;IPR035837,Tyrosine-protein kinase ABL, SH2 domain;IPR001452,SH3 …	COG0515,Serine/threonine protein kinase;KOG0197,Tyrosine kinases	GO:0001784,molecular_function,phosphotyrosine residue binding;GO:0006468,biological_process,protein phosphorylation;GO:0016310,biological_process,phosphorylation;GO:0071300,biological_process,cellular response to retinoic acid;GO:0051353,biological_process,positive regulation of oxidoreductase activity;GO:0010863,biological_process,positive regulation of phospholipase C activity;GO:0005623,cellul…
Abl2	1	156642608	156642939	peak_256	332	+	2.01	1.25893e-58	1e-56	1.3e-58	cds	ENSMUSG00000026596	ENSMUST00000166172	protein_coding	Abl2	F8VQH0,Tyrosine-protein kinase	NP_033725.2,Abelson tyrosine-protein kinase 2 isoform b	PF08919,-actin binding;PF00018,SH3 domain;PF00017,SH2 domain;PF07714,Protein tyrosine kinase	IPR001245,Serine-threonine/tyrosine-protein kinase, catalytic domain;IPR008266,Tyrosine-protein kinase, active site;IPR036860,SH2 domain superfamily;IPR020635,Tyrosine-protein kinase, catalytic domain;IPR000980,SH2 domain;IPR011009,Protein kinase-like domain superfamily;IPR036028,SH3-like domain superfamily;IPR015015,F-actin binding;IPR035837,Tyrosine-protein kinase ABL, SH2 domain;IPR001452,SH3 …	COG0515,Serine/threonine protein kinase;KOG0197,Tyrosine kinases	GO:0001784,molecular_function,phosphotyrosine residue binding;GO:0006468,biological_process,protein phosphorylation;GO:0016310,biological_process,phosphorylation;GO:0071300,biological_process,cellular response to retinoic acid;GO:0051353,biological_process,positive regulation of oxidoreductase activity;GO:0010863,biological_process,positive regulation of phospholipase C activity;GO:0005623,cellul…
Rfwd2	1	159244659	159252593	peak_257	7935	+	1.83	1.25893e-22	3.98107e-21	1.3e-22	cds	ENSMUSG00000040782	ENSMUST00000192215	protein_coding	Rfwd2	B2RXW4,Ring finger and WD repeat domain 2	-	PF13923,Zinc finger, C3HC4 type (RING finger);PF00400,WD domain, G-beta repeat	IPR019775,WD40 repeat, conserved site;IPR017907,Zinc finger, RING-type, conserved site;IPR036322,WD40-repeat-containing domain superfamily;IPR001841,Zinc finger, RING-type;IPR015943,WD40/YVTN repeat-like-containing domain superfamily;IPR013083,Zinc finger, RING/FYVE/PHD-type;IPR001680,WD40 repeat;IPR017986,WD40-repeat-containing domain	ENOG410IE71,-;ENOG410XNTU,-	-
4933417C20Rik	1	160213566	160213657	peak_258	92	+	2.53	0.000660693	0.00831764	0.00066	npExon	ENSMUSG00000103006	ENSMUST00000193962	TEC	-	-	-	-	-	-	-
4933417C20Rik	1	160214607	160214757	peak_259	151	+	6.63	2.81838e-05	0.000416869	2.8e-05	npExon	ENSMUSG00000103006	ENSMUST00000193962	TEC	-	-	-	-	-	-	-
Rc3h1	1	160963752	160963812	peak_260	61	+	1.68	8.70964e-06	0.000138038	8.7e-06	cds	ENSMUSG00000040423	ENSMUST00000035911	protein_coding	Rc3h1	Q3UT88,Uncharacterized protein	-	PF00642,Zinc finger C-x8-C-x5-C-x3-H type (and similar);PF13445,RING-type zinc-finger	IPR017907,Zinc finger, RING-type, conserved site;IPR036855,Zinc finger, CCCH-type superfamily;IPR001841,Zinc finger, RING-type;IPR032671,Roquin-1;IPR013083,Zinc finger, RING/FYVE/PHD-type;IPR000571,Zinc finger, CCCH-type;IPR027370,RING-type zinc-finger, LisH dimerisation motif	KOG3161,Predicted E3 ubiquitin ligase;ENOG410YWQD,-	GO:0050863,biological_process,regulation of T cell activation;GO:0010608,biological_process,posttranscriptional regulation of gene expression;GO:0042129,biological_process,regulation of T cell proliferation;GO:0046872,molecular_function,metal ion binding;GO:0003730,molecular_function,mRNA 3'-UTR binding
Rc3h1	1	160967720	160967931	peak_261	212	+	1.62	1.99526e-12	5.01187e-11	2e-12	cds	ENSMUSG00000040423	ENSMUST00000035911	protein_coding	Rc3h1	Q3UT88,Uncharacterized protein	-	PF00642,Zinc finger C-x8-C-x5-C-x3-H type (and similar);PF13445,RING-type zinc-finger	IPR017907,Zinc finger, RING-type, conserved site;IPR036855,Zinc finger, CCCH-type superfamily;IPR001841,Zinc finger, RING-type;IPR032671,Roquin-1;IPR013083,Zinc finger, RING/FYVE/PHD-type;IPR000571,Zinc finger, CCCH-type;IPR027370,RING-type zinc-finger, LisH dimerisation motif	KOG3161,Predicted E3 ubiquitin ligase;ENOG410YWQD,-	GO:0050863,biological_process,regulation of T cell activation;GO:0010608,biological_process,posttranscriptional regulation of gene expression;GO:0042129,biological_process,regulation of T cell proliferation;GO:0046872,molecular_function,metal ion binding;GO:0003730,molecular_function,mRNA 3'-UTR binding
Serpinc1	1	161004251	161004311	peak_262	61	+	2.76	0.0630957	0.498884	0.063	utr3	ENSMUSG00000026715	ENSMUST00000064725	protein_coding	Serpinc1	Q543J5,Antithrombin	NP_543120.1,antithrombin-III precursor;XP_006496689.1,-	PF00079,Serpin (serine protease inhibitor)	IPR023795,Serpin, conserved site;IPR033829,Antithrombin serpin domain;IPR023796,Serpin domain;IPR000215,Serpin family;IPR036186,Serpin superfamily;IPR015555,Antithrombin-III	KOG2392,Serpin;COG4826,Serine protease inhibitor	GO:0010951,biological_process,negative regulation of endopeptidase activity;GO:0002438,biological_process,acute inflammatory response to antigenic stimulus;GO:0004867,molecular_function,serine-type endopeptidase inhibitor activity;GO:0002020,molecular_function,protease binding;GO:0030193,biological_process,regulation of blood coagulation;GO:0007584,biological_process,response to nutrient;GO:00075…
Cenpl	1	161085971	161086241	peak_263	271	+	2.25	7.94328e-18	2.51189e-16	7.9e-18	cds	ENSMUSG00000026708	ENSMUST00000111620	protein_coding	Cenpl	Q14A61,Cenpl protein	NP_001153402.1,centromere protein L	PF13092,Kinetochore complex Sim4 subunit Fta1	IPR025204,Centromere subunit L	ENOG410XZDF,-;ENOG410IIZ1,-	-
Ankrd45	1	161142720	161151173	peak_264	8454	+	1.8	1.20226e-07	2.18776e-06	1.2e-07	cds	ENSMUSG00000044835	ENSMUST00000052245	protein_coding	Ankrd45	G3X9E0,Ankyrin repeat domain-containing protein 45	NP_082940.1,ankyrin repeat domain-containing protein 45	PF12796,Ankyrin repeats (3 copies)	IPR020683,Ankyrin repeat-containing domain;IPR002110,Ankyrin repeat;IPR029048,Heat shock protein 70kD, C-terminal domain superfamily;IPR036770,Ankyrin repeat-containing domain superfamily	KOG0100,Molecular chaperones GRP78/BiP/KAR2, HSP70 superfamily;COG0443,Molecular chaperone	-
Scyl3	1	163952447	163952598	peak_265	152	+	1.55	0.000114815	0.00158489	0.00011	cds	ENSMUSG00000026584	ENSMUST00000170359	protein_coding	Scyl3	D3ZK09,SCY1-like pseudokinase 3	NP_001178757.1,protein-associating with the carboxyl-terminal domain of ezrin	PF00069,Protein kinase domain	IPR016024,Armadillo-type fold;IPR011989,Armadillo-like helical;IPR011009,Protein kinase-like domain superfamily;IPR021133,HEAT, type 2;IPR000719,Protein kinase domain	KOG1243,Protein kinase;ENOG410XQTG,-	GO:0016301,molecular_function,kinase activity;GO:0005737,cellular_component,cytoplasm;GO:0005794,cellular_component,Golgi apparatus;GO:0030027,cellular_component,lamellipodium;GO:0006468,biological_process,protein phosphorylation;GO:0005524,molecular_function,ATP binding
Mettl18	1	163995938	163996265	peak_266	328	+	3.79	3.46737e-09	6.91831e-08	3.5e-09	cds	ENSMUSG00000041396	ENSMUST00000045694	protein_coding	Mettl18	G3HYM4,UPF0558 protein C1orf156-like	XP_007628165.1,-;XP_007647092.1,-;XP_003508324.1,histidine protein methyltransferase 1 homolog;XP_007628164.1,-	PF10294,Lysine methyltransferase;PF06325,Ribosomal protein L11 methyltransferase (PrmA);PF05175,Methyltransferase small domain	IPR029063,S-adenosyl-L-methionine-dependent methyltransferase	-	GO:0031072,molecular_function,heat shock protein binding;GO:0032991,cellular_component,protein-containing complex
Mettl18	1	163996590	163996858	peak_267	269	+	2.79	8.31764e-10	1.7378e-08	8.3e-10	cds	ENSMUSG00000041396	ENSMUST00000045694	protein_coding	Mettl18	G3HYM4,UPF0558 protein C1orf156-like	XP_007628165.1,-;XP_007647092.1,-;XP_003508324.1,histidine protein methyltransferase 1 homolog;XP_007628164.1,-	PF10294,Lysine methyltransferase;PF06325,Ribosomal protein L11 methyltransferase (PrmA);PF05175,Methyltransferase small domain	IPR029063,S-adenosyl-L-methionine-dependent methyltransferase	-	GO:0031072,molecular_function,heat shock protein binding;GO:0032991,cellular_component,protein-containing complex
Slc19a2	1	164264611	164264850	peak_268	240	+	2.39	4.46684e-09	8.91251e-08	4.5e-09	utr3	ENSMUSG00000040918	ENSMUST00000044021	protein_coding	Slc19a2	Q499Q0,Solute carrier family 19	NP_001025195.1,thiamine transporter 1	PF01770,Reduced folate carrier	IPR036259,MFS transporter superfamily;IPR002666,Reduced folate carrier;IPR028338,Thiamine transporter 1	ENOG410XT34,-;KOG3810,Micronutrient transporters (folate transporter family)	GO:0071934,biological_process,thiamine transmembrane transport;GO:0005575,cellular_component,cellular_component;GO:0008150,biological_process,biological_process;GO:0015234,molecular_function,thiamine transmembrane transporter activity;GO:0005886,cellular_component,plasma membrane;GO:0016020,cellular_component,membrane;GO:0090482,molecular_function,vitamin transmembrane transporter activity;GO:001…
Ccdc181	1	164278175	164280473	peak_269	2299	+	2.09	2.51189e-74	1.99526e-72	2.5e-74	cds	ENSMUSG00000026578	ENSMUST00000027867	protein_coding	Ccdc181	A0A1U8C1P8,coiled-coil domain-containing protein 181 isoform X3	XP_012969713.1,-	-	IPR026687,Coiled-coil domain-containing protein 181	-	-
Ccdc181	1	164280741	164287519	peak_270	6779	+	1.37	2.51189e-49	1.58489e-47	2.5e-49	cds	ENSMUSG00000026578	ENSMUST00000027867	protein_coding	Ccdc181	A0A1U8C1P8,coiled-coil domain-containing protein 181 isoform X3	XP_012969713.1,-	-	IPR026687,Coiled-coil domain-containing protein 181	-	-
Gpr161	1	165321546	165321786	peak_271	241	+	2.87	0.000199526	0.00269153	0.0002	cds	ENSMUSG00000040836	ENSMUST00000111450	protein_coding	Gpr161	A0A140T8Q9,G-protein-coupled receptor 161	XP_011237123.1,-;XP_006496915.1,-;NP_001297359.1,G-protein coupled receptor 161 isoform 3;XP_006496914.1,-;XP_006496913.1,-	PF00001,7 transmembrane receptor (rhodopsin family)	IPR017452,GPCR, rhodopsin-like, 7TM;IPR000276,G protein-coupled receptor, rhodopsin-like	-	GO:0007186,biological_process,G-protein coupled receptor signaling pathway;GO:0030819,biological_process,positive regulation of cAMP biosynthetic process;GO:0055037,cellular_component,recycling endosome;GO:0005929,cellular_component,cilium;GO:0004871,molecular_function,signal transducer activity;GO:1901621,biological_process,negative regulation of smoothened signaling pathway involved in dorsal/v…
Gpr161	1	165322352	165322562	peak_272	211	+	2.95	1.25893e-14	3.98107e-13	1.3e-14	utr3	ENSMUSG00000040836	ENSMUST00000111450	protein_coding	Gpr161	A0A140T8Q9,G-protein-coupled receptor 161	XP_011237123.1,-;XP_006496915.1,-;NP_001297359.1,G-protein coupled receptor 161 isoform 3;XP_006496914.1,-;XP_006496913.1,-	PF00001,7 transmembrane receptor (rhodopsin family)	IPR017452,GPCR, rhodopsin-like, 7TM;IPR000276,G protein-coupled receptor, rhodopsin-like	-	GO:0007186,biological_process,G-protein coupled receptor signaling pathway;GO:0030819,biological_process,positive regulation of cAMP biosynthetic process;GO:0055037,cellular_component,recycling endosome;GO:0005929,cellular_component,cilium;GO:0004871,molecular_function,signal transducer activity;GO:1901621,biological_process,negative regulation of smoothened signaling pathway involved in dorsal/v…
Gpr161	1	165325788	165326088	peak_273	301	+	3.04	1.25893e-26	5.01187e-25	1.3e-26	utr3	ENSMUSG00000040836	ENSMUST00000111450	protein_coding	Gpr161	A0A140T8Q9,G-protein-coupled receptor 161	XP_011237123.1,-;XP_006496915.1,-;NP_001297359.1,G-protein coupled receptor 161 isoform 3;XP_006496914.1,-;XP_006496913.1,-	PF00001,7 transmembrane receptor (rhodopsin family)	IPR017452,GPCR, rhodopsin-like, 7TM;IPR000276,G protein-coupled receptor, rhodopsin-like	-	GO:0007186,biological_process,G-protein coupled receptor signaling pathway;GO:0030819,biological_process,positive regulation of cAMP biosynthetic process;GO:0055037,cellular_component,recycling endosome;GO:0005929,cellular_component,cilium;GO:0004871,molecular_function,signal transducer activity;GO:1901621,biological_process,negative regulation of smoothened signaling pathway involved in dorsal/v…
Ildr2	1	166313026	166313206	peak_274	181	+	2.97	1.44544e-05	0.000223872	1.4e-05	utr3	ENSMUSG00000040612	ENSMUST00000111416	protein_coding	Ildr2	D3ZGJ1,Immunoglobulin-like domain-containing receptor 2	-	PF05624,Lipolysis stimulated receptor (LSR)	IPR003599,Immunoglobulin subtype;IPR036179,Immunoglobulin-like domain superfamily;IPR008664,LISCH7	ENOG410XYIF,-;ENOG410IE5P,-	GO:0030073,biological_process,insulin secretion;GO:0030154,biological_process,cell differentiation;GO:0048873,biological_process,homeostasis of number of cells within a tissue;GO:0016020,cellular_component,membrane;GO:0009749,biological_process,response to glucose;GO:0031016,biological_process,pancreas development;GO:0016021,cellular_component,integral component of membrane
Tmco1	1	167308911	167319263	peak_275	10353	+	1.46	1.99526e-50	1.25893e-48	2e-50	cds	ENSMUSG00000052428	ENSMUST00000193446	protein_coding	Tmco1	A0A0A6YVS2,Calcium load-activated calcium channel	-	PF01956,Integral membrane protein DUF106	IPR008559,Calcium load-activated calcium channel;IPR002809,Integral membrane protein EMC3/TMCO1-like	KOG3312,Predicted membrane protein;ENOG410XR8B,-	GO:0005262,molecular_function,calcium channel activity;GO:0030176,cellular_component,integral component of endoplasmic reticulum membrane;GO:0016020,cellular_component,membrane;GO:0032469,biological_process,endoplasmic reticulum calcium ion homeostasis;GO:0016021,cellular_component,integral component of membrane;GO:0070588,biological_process,calcium ion transmembrane transport
Olfml2b	1	170669077	170681059	peak_276	11983	+	2.53	4.7863e-07	8.31764e-06	4.8e-07	cds	ENSMUSG00000038463	ENSMUST00000046792	protein_coding	Olfml2b	D4A0J7,Olfactomedin-like 2B	NP_001100665.1,olfactomedin-like protein 2B precursor	PF02191,Olfactomedin-like domain	IPR031233,Olfactomedin-like protein 2B;IPR003112,Olfactomedin-like domain	ENOG410ZJ72,-;KOG3545,Olfactomedin and related extracellular matrix glycoproteins	GO:0042803,molecular_function,protein homodimerization activity;GO:0030198,biological_process,extracellular matrix organization;GO:0005578,,;GO:0050840,molecular_function,extracellular matrix binding;GO:0005615,cellular_component,extracellular space
Olfml2b	1	170682015	170682343	peak_277	329	+	2.37	1.62181e-10	3.54813e-09	1.6e-10	cds	ENSMUSG00000038463	ENSMUST00000046792	protein_coding	Olfml2b	D4A0J7,Olfactomedin-like 2B	NP_001100665.1,olfactomedin-like protein 2B precursor	PF02191,Olfactomedin-like domain	IPR031233,Olfactomedin-like protein 2B;IPR003112,Olfactomedin-like domain	ENOG410ZJ72,-;KOG3545,Olfactomedin and related extracellular matrix glycoproteins	GO:0042803,molecular_function,protein homodimerization activity;GO:0030198,biological_process,extracellular matrix organization;GO:0005578,,;GO:0050840,molecular_function,extracellular matrix binding;GO:0005615,cellular_component,extracellular space
Pfdn2	1	171356767	171357937	peak_278	1171	+	1.4	1e-142	1e-139	1e-142	cds	ENSMUSG00000006412	ENSMUST00000006579	protein_coding	Pfdn2	A0A250XVB3,Prefoldin subunit 2	XP_020029945.1,prefoldin subunit 2	-	IPR009053,Prefoldin;IPR027235,Prefoldin subunit 2;IPR002777,Prefoldin beta-like	-	GO:0006457,biological_process,protein folding;GO:0051082,molecular_function,unfolded protein binding;GO:0016272,cellular_component,prefoldin complex
Arhgap30	1	171407993	171408323	peak_279	331	+	2.96	5.01187e-17	1.25893e-15	5e-17	cds	ENSMUSG00000048865	ENSMUST00000056449	protein_coding	Arhgap30	E9QMX7,Rho GTPase-activating protein 30	NP_001005508.2,rho GTPase-activating protein 30	PF00620,RhoGAP domain	IPR008936,Rho GTPase activation protein;IPR000198,Rho GTPase-activating protein domain	ENOG410Z6GM,-;ENOG410IPFR,-	GO:0043231,cellular_component,intracellular membrane-bounded organelle;GO:0007165,biological_process,signal transduction
Usf1	1	171411342	171411853	peak_280	512	+	1.76	1.58489e-12	3.98107e-11	1.6e-12	utr5	ENSMUSG00000026641	ENSMUST00000167546	protein_coding	Usf1	Q3UQH7,Upstream transcription factor 1, isoform CRA_a	NP_001292606.1,-;NP_001292607.1,upstream stimulatory factor 1 isoform 2;NP_033506.1,upstream stimulatory factor 1 isoform 1;NP_001292605.1,-	PF00010,Helix-loop-helix DNA-binding domain	IPR011598,Myc-type, basic helix-loop-helix (bHLH) domain;IPR036638,Helix-loop-helix DNA-binding domain superfamily	ENOG4110B3H,-;ENOG410INSE,-	GO:0003705,molecular_function,transcription factor activity, RNA polymerase II distal enhancer sequence-specific binding;GO:0046983,molecular_function,protein dimerization activity;GO:0019901,molecular_function,protein kinase binding;GO:0009411,biological_process,response to UV;GO:0006006,biological_process,glucose metabolic process;GO:0006355,biological_process,regulation of transcription, DNA-t…
Usf1	1	171418091	171418212	peak_281	122	+	2.67	6.60693e-07	1.14815e-05	6.6e-07	cds	ENSMUSG00000026641	ENSMUST00000161241	protein_coding	Usf1	Q3UQH7,Upstream transcription factor 1, isoform CRA_a	NP_001292606.1,-;NP_001292607.1,upstream stimulatory factor 1 isoform 2;NP_033506.1,upstream stimulatory factor 1 isoform 1;NP_001292605.1,-	PF00010,Helix-loop-helix DNA-binding domain	IPR011598,Myc-type, basic helix-loop-helix (bHLH) domain;IPR036638,Helix-loop-helix DNA-binding domain superfamily	ENOG4110B3H,-;ENOG410INSE,-	GO:0003705,molecular_function,transcription factor activity, RNA polymerase II distal enhancer sequence-specific binding;GO:0046983,molecular_function,protein dimerization activity;GO:0019901,molecular_function,protein kinase binding;GO:0009411,biological_process,response to UV;GO:0006006,biological_process,glucose metabolic process;GO:0006355,biological_process,regulation of transcription, DNA-t…
F11r	1	171463523	171463824	peak_282	302	+	2.52	3.16228e-53	1.99526e-51	3.2e-53	utr3	ENSMUSG00000038235	ENSMUST00000043839	protein_coding	F11r	A0A061I1B7,Intelectin-1a-like protein	-	PF13927,Immunoglobulin domain;PF07686,Immunoglobulin V-set domain	IPR007110,Immunoglobulin-like domain;IPR002181,Fibrinogen, alpha/beta/gamma chain, C-terminal globular domain;IPR036179,Immunoglobulin-like domain superfamily;IPR014716,Fibrinogen, alpha/beta/gamma chain, C-terminal globular, subdomain 1;IPR013783,Immunoglobulin-like fold;IPR003599,Immunoglobulin subtype;IPR003598,Immunoglobulin subtype 2;IPR013106,Immunoglobulin V-set domain;IPR036056,Fibrinogen…	-	GO:0016021,cellular_component,integral component of membrane;GO:0016020,cellular_component,membrane
Alyref2	1	171504069	171504395	peak_283	327	+	3.08	1.65959e-10	3.63078e-09	1.7e-10	cds	ENSMUSG00000060244	ENSMUST00000081527	protein_coding	Alyref2	G3X9I4,Aly/REF export factor 2	NP_062357.3,aly/REF export factor 2	PF00076,RNA recognition motif. (a.k.a. RRM, RBD, or RNP domain);PF07078,orty-two-three protein;PF13865,C-terminal duplication domain of Friend of PRMT1	IPR025715,Chromatin target of PRMT1 protein, C-terminal;IPR000504,RNA recognition motif domain;IPR035979,RNA-binding domain superfamily;IPR012677,Nucleotide-binding alpha-beta plait domain superfamily	ENOG4111JAW,-;KOG0533,RRM motif-containing protein	GO:0003723,molecular_function,RNA binding;GO:0003676,molecular_function,nucleic acid binding
Alyref2	1	171504631	171504691	peak_284	61	+	3.31	0.0245471	0.222844	0.025	utr3	ENSMUSG00000060244	ENSMUST00000081527	protein_coding	Alyref2	G3X9I4,Aly/REF export factor 2	NP_062357.3,aly/REF export factor 2	PF00076,RNA recognition motif. (a.k.a. RRM, RBD, or RNP domain);PF07078,orty-two-three protein;PF13865,C-terminal duplication domain of Friend of PRMT1	IPR025715,Chromatin target of PRMT1 protein, C-terminal;IPR000504,RNA recognition motif domain;IPR035979,RNA-binding domain superfamily;IPR012677,Nucleotide-binding alpha-beta plait domain superfamily	ENOG4111JAW,-;KOG0533,RRM motif-containing protein	GO:0003723,molecular_function,RNA binding;GO:0003676,molecular_function,nucleic acid binding
Dcaf8	1	172165867	172172637	peak_285	6771	+	1.94	1e-103	1e-101	1e-103	cds	ENSMUSG00000026554	ENSMUST00000191689	protein_coding	Dcaf8	G3H7Y3,WD repeat-containing protein 42A	XP_003500329.1,DDB1- and CUL4-associated factor 8;XP_007637426.1,-;XP_016829219.1,-	PF00400,WD domain, G-beta repeat	IPR036322,WD40-repeat-containing domain superfamily;IPR015943,WD40/YVTN repeat-like-containing domain superfamily;IPR001680,WD40 repeat;IPR017986,WD40-repeat-containing domain	-	-
Dcaf8	1	172194659	172194959	peak_286	301	+	1.73	1.25893e-63	1e-61	1.3e-63	cds	ENSMUSG00000026554	ENSMUST00000191689	protein_coding	Dcaf8	G3H7Y3,WD repeat-containing protein 42A	XP_003500329.1,DDB1- and CUL4-associated factor 8;XP_007637426.1,-;XP_016829219.1,-	PF00400,WD domain, G-beta repeat	IPR036322,WD40-repeat-containing domain superfamily;IPR015943,WD40/YVTN repeat-like-containing domain superfamily;IPR001680,WD40 repeat;IPR017986,WD40-repeat-containing domain	-	-
Kcnj10	1	172371605	172371666	peak_287	62	+	3.04	0.0363078	0.311889	0.036	utr3	ENSMUSG00000044708	ENSMUST00000056136	protein_coding	Kcnj10	Q56VN0,Inward rectifying potassium channel Kir4.1	NP_001034573.1,ATP-sensitive inward rectifier potassium channel 10;XP_006496740.2,-	PF01007,Inward rectifier potassium channel	IPR003269,Potassium channel, inwardly rectifying, Kir1.2;IPR016449,Potassium channel, inwardly rectifying, Kir;IPR013518,Potassium channel, inwardly rectifying, Kir, cytoplasmic;IPR014756,Immunoglobulin E-set	ENOG410XQ62,-;KOG3827,Inward rectifier K+ channel	GO:0007628,biological_process,adult walking behavior;GO:0005267,molecular_function,potassium channel activity;GO:0006813,biological_process,potassium ion transport;GO:0098793,cellular_component,presynapse;GO:0016020,cellular_component,membrane;GO:0022010,biological_process,central nervous system myelination;GO:0006811,biological_process,ion transport;GO:0048169,biological_process,regulation of lo…
Pigm	1	172382899	172383170	peak_288	272	+	2.68	1e-19	3.16228e-18	1e-19	utr3	ENSMUSG00000050229	ENSMUST00000052455	protein_coding	Pigm	A0A1U8CGA8,GPI mannosyltransferase 1	XP_012974664.1,GPI mannosyltransferase 1	-	IPR007704,Mannosyltransferase, DXD	-	GO:0016757,molecular_function,transferase activity, transferring glycosyl groups;GO:0006506,biological_process,GPI anchor biosynthetic process;GO:0016740,molecular_function,transferase activity;GO:0016020,cellular_component,membrane;GO:0016758,molecular_function,transferase activity, transferring hexosyl groups;GO:0016021,cellular_component,integral component of membrane
Cfap45	1	172533985	172534046	peak_289	62	+	1.7	0.000275423	0.00371535	0.00028	cds	ENSMUSG00000026546	ENSMUST00000085894	protein_coding	Cfap45	Q9D9U9,Ccdc19 protein	NP_082248.1,cilia- and flagella-associated protein 45	PF13868,Trichohyalin-plectin-homology domain	IPR033253,Cilia- and flagella-associated protein 45	ENOG410IEDS,-;ENOG410YV97,-	GO:0003674,molecular_function,molecular_function;GO:0008150,biological_process,biological_process;GO:0005654,cellular_component,nucleoplasm
Cfap45	1	172537647	172538484	peak_290	838	+	2.29	0.000239883	0.00323594	0.00024	cds	ENSMUSG00000026546	ENSMUST00000085894	protein_coding	Cfap45	Q9D9U9,Ccdc19 protein	NP_082248.1,cilia- and flagella-associated protein 45	PF13868,Trichohyalin-plectin-homology domain	IPR033253,Cilia- and flagella-associated protein 45	ENOG410IEDS,-;ENOG410YV97,-	GO:0003674,molecular_function,molecular_function;GO:0008150,biological_process,biological_process;GO:0005654,cellular_component,nucleoplasm
Cfap45	1	172540554	172541229	peak_291	676	+	1.84	3.01995e-05	0.000446684	3e-05	cds	ENSMUSG00000026546	ENSMUST00000085894	protein_coding	Cfap45	Q9D9U9,Ccdc19 protein	NP_082248.1,cilia- and flagella-associated protein 45	PF13868,Trichohyalin-plectin-homology domain	IPR033253,Cilia- and flagella-associated protein 45	ENOG410IEDS,-;ENOG410YV97,-	GO:0003674,molecular_function,molecular_function;GO:0008150,biological_process,biological_process;GO:0005654,cellular_component,nucleoplasm
Aim2	1	173462292	173463980	peak_292	1689	+	3.76	0.00234423	0.0269153	0.0023	cds	ENSMUSG00000037860	ENSMUST00000166137	protein_coding	Aim2	D4A9W0,Absent in melanoma 2	XP_008761783.1,-;XP_006250397.1,-;XP_222949.5,-;XP_006221618.1,-;XP_006221619.1,-;XP_008761788.1,-;XP_017460141.1,-;XP_006250398.1,-;XP_008768027.1,-;XP_017454492.1,-;XP_008768024.1,-;XP_008761781.1,-;XP_001057147.2,interferon-inducible protein AIM2;XP_008768025.1,-	PF02760,HIN-200/IF120x domain;PF02758,PAAD/DAPIN/Pyrin domain	IPR004020,DAPIN domain;IPR011029,Death-like domain superfamily;IPR004021,HIN-200/IF120x	ENOG410J5NP,-;ENOG410Y78B,-	GO:0035458,biological_process,cellular response to interferon-beta;GO:0097169,cellular_component,AIM2 inflammasome complex;GO:0002218,biological_process,activation of innate immune response;GO:0070269,biological_process,pyroptosis;GO:0033209,biological_process,tumor necrosis factor-mediated signaling pathway;GO:0003674,molecular_function,molecular_function;GO:0005737,cellular_component,cytoplasm;…
Olfr420	1	174158838	174158959	peak_293	122	+	6.63	0.047863	0.894335	0.048	cds	ENSMUSG00000055033	ENSMUST00000213748	protein_coding	Olfr420	E9Q4G0,Olfactory receptor	NP_666417.2,olfactory receptor 420	PF13853,Olfactory receptor	IPR017452,GPCR, rhodopsin-like, 7TM;IPR000725,Olfactory receptor;IPR000276,G protein-coupled receptor, rhodopsin-like	ENOG410IJT5,-;ENOG41115SN,-	GO:0050896,biological_process,response to stimulus;GO:0004984,molecular_function,olfactory receptor activity;GO:0050907,biological_process,detection of chemical stimulus involved in sensory perception;GO:0004888,molecular_function,transmembrane signaling receptor activity;GO:0007608,biological_process,sensory perception of smell;GO:0007186,biological_process,G-protein coupled receptor signaling p…
Exo1	1	175900957	175901048	peak_294	92	+	2.07	5.01187e-11	1.12202e-09	5e-11	cds	ENSMUSG00000039748	ENSMUST00000039725	protein_coding	Exo1	A0A0G2K4W8,Exonuclease 1	-	PF00867,XPG I-region;PF00752,XPG N-terminal domain	IPR037315,Exonuclease-1, H3TH domain;IPR008918,Helix-hairpin-helix motif, class 2;IPR006085,XPG N-terminal;IPR032641,Exonuclease 1;IPR036279,5'-3' exonuclease, C-terminal domain superfamily;IPR006084,XPG/Rad2 endonuclease;IPR006086,XPG-I domain;IPR019974,XPG conserved site;IPR029060,PIN-like domain superfamily	-	GO:0035312,molecular_function,5'-3' exodeoxyribonuclease activity;GO:0005886,cellular_component,plasma membrane;GO:0045145,molecular_function,single-stranded DNA 5'-3' exodeoxyribonuclease activity;GO:0005634,cellular_component,nucleus;GO:0090305,biological_process,nucleic acid phosphodiester bond hydrolysis;GO:0003674,molecular_function,molecular_function;GO:0003824,molecular_function,catalytic …
Exo1	1	175909233	175909354	peak_295	122	+	2.21	9.12011e-05	0.00128825	9.1e-05	utr3	ENSMUSG00000039748	ENSMUST00000039725	protein_coding	Exo1	A0A0G2K4W8,Exonuclease 1	-	PF00867,XPG I-region;PF00752,XPG N-terminal domain	IPR037315,Exonuclease-1, H3TH domain;IPR008918,Helix-hairpin-helix motif, class 2;IPR006085,XPG N-terminal;IPR032641,Exonuclease 1;IPR036279,5'-3' exonuclease, C-terminal domain superfamily;IPR006084,XPG/Rad2 endonuclease;IPR006086,XPG-I domain;IPR019974,XPG conserved site;IPR029060,PIN-like domain superfamily	-	GO:0035312,molecular_function,5'-3' exodeoxyribonuclease activity;GO:0005886,cellular_component,plasma membrane;GO:0045145,molecular_function,single-stranded DNA 5'-3' exodeoxyribonuclease activity;GO:0005634,cellular_component,nucleus;GO:0090305,biological_process,nucleic acid phosphodiester bond hydrolysis;GO:0003674,molecular_function,molecular_function;GO:0003824,molecular_function,catalytic …
Sdccag8	1	176853860	176862038	peak_296	8179	+	1.5	2.13796e-05	0.000316228	2.1e-05	cds	ENSMUSG00000026504	ENSMUST00000056773	protein_coding	Sdccag8	A0A1U7QSD0,serologically defined colon cancer antigen 8 isoform X1	XP_005078218.1,serologically defined colon cancer antigen 8 isoform X1	-	IPR031887,Serologically defined colon cancer antigen 8	-	GO:0007098,biological_process,centrosome cycle;GO:0005813,cellular_component,centrosome
Sdccag8	1	176862126	176919614	peak_297	57489	+	2.21	3.16228e-30	1.58489e-28	3.2e-30	cds	ENSMUSG00000026504	ENSMUST00000027785	protein_coding	Sdccag8	A0A1U7QSD0,serologically defined colon cancer antigen 8 isoform X1	XP_005078218.1,serologically defined colon cancer antigen 8 isoform X1	-	IPR031887,Serologically defined colon cancer antigen 8	-	GO:0007098,biological_process,centrosome cycle;GO:0005813,cellular_component,centrosome
Sdccag8	1	176946152	176955838	peak_298	9687	+	2.3	3.98107e-12	1e-10	4e-12	cds	ENSMUSG00000026504	ENSMUST00000027785	protein_coding	Sdccag8	A0A1U7QSD0,serologically defined colon cancer antigen 8 isoform X1	XP_005078218.1,serologically defined colon cancer antigen 8 isoform X1	-	IPR031887,Serologically defined colon cancer antigen 8	-	GO:0007098,biological_process,centrosome cycle;GO:0005813,cellular_component,centrosome
Zbtb18	1	177447206	177448193	peak_299	988	+	2.18	1e-185	1e-182	1e-185	cds	ENSMUSG00000063659	ENSMUST00000077225	protein_coding	Zbtb18	H7BX69,Zinc finger and BTB domain-containing protein 18	XP_006496953.1,-;NP_001012330.1,zinc finger and BTB domain-containing protein 18 isoform 1;XP_006496952.1,-	PF00096,Zinc finger, C2H2 type;PF13894,C2H2-type zinc finger;PF00651,BTB/POZ domain	IPR013087,Zinc finger C2H2-type;IPR011333,SKP1/BTB/POZ domain superfamily;IPR000210,BTB/POZ domain;IPR036236,Zinc finger C2H2 superfamily	KOG1721,FOG: Zn-finger;COG5048,FOG: Zn-finger	GO:0043565,molecular_function,sequence-specific DNA binding;GO:0003676,molecular_function,nucleic acid binding;GO:0003713,molecular_function,transcription coactivator activity;GO:0005634,cellular_component,nucleus;GO:0045944,biological_process,positive regulation of transcription by RNA polymerase II
Desi2	1	178249431	178249492	peak_300	62	+	1.5	0.0128825	0.125893	0.013	cds	ENSMUSG00000026502	ENSMUST00000027783	protein_coding	Desi2	A0A1U7QZZ6,desumoylating isopeptidase 2	XP_005078214.1,desumoylating isopeptidase 2 isoform X1	-	IPR008580,PPPDE putative peptidase domain	-	-
Cox20	1	178321953	178322517	peak_301	565	+	1.26	0.000281838	0.00380189	0.00028	cds	ENSMUSG00000026500	ENSMUST00000027781	protein_coding	Cox20	D3ZYU4,COX20 cytochrome C oxidase assembly factor	NP_001099446.1,COX20 cytochrome C oxidase assembly factor	PF12597,Protein of unknown function (DUF3767)	IPR022533,Cox20	ENOG4111Y8F,-;ENOG410J3VJ,-	GO:0033617,biological_process,mitochondrial respiratory chain complex IV assembly;GO:0009060,biological_process,aerobic respiration;GO:0005743,cellular_component,mitochondrial inner membrane;GO:0005739,cellular_component,mitochondrion
Efcab2	1	178406102	178455879	peak_302	49778	+	1.71	3.98107e-20	1.25893e-18	4e-20	cds	ENSMUSG00000026495	ENSMUST00000027775	protein_coding	Efcab2	A0A0G2K9F5,EF-hand calcium-binding domain 2	XP_006250381.1,EF-hand calcium-binding domain-containing protein 2 isoform X1	-	IPR002048,EF-hand domain;IPR011992,EF-hand domain pair	-	GO:0005509,molecular_function,calcium ion binding
Efcab2	1	178482693	178482843	peak_303	151	+	2.87	0.00229087	0.0269153	0.0023	utr3	ENSMUSG00000026495	ENSMUST00000027775	protein_coding	Efcab2	A0A0G2K9F5,EF-hand calcium-binding domain 2	XP_006250381.1,EF-hand calcium-binding domain-containing protein 2 isoform X1	-	IPR002048,EF-hand domain;IPR011992,EF-hand domain pair	-	GO:0005509,molecular_function,calcium ion binding
Efcab2	1	178483170	178483409	peak_304	240	+	2.07	2.51189e-17	7.94328e-16	2.5e-17	utr3	ENSMUSG00000026495	ENSMUST00000027775	protein_coding	Efcab2	A0A0G2K9F5,EF-hand calcium-binding domain 2	XP_006250381.1,EF-hand calcium-binding domain-containing protein 2 isoform X1	-	IPR002048,EF-hand domain;IPR011992,EF-hand domain pair	-	GO:0005509,molecular_function,calcium ion binding
Cnst	1	179605024	179609923	peak_305	4900	+	1.96	6.30957e-13	1.58489e-11	6.3e-13	cds	ENSMUSG00000038949	ENSMUST00000040706	protein_coding	Cnst	D3ZKK3,Consortin, connexin sorting protein	XP_573525.5,-;XP_001060344.4,consortin-like isoform X1	PF15281,Consortin C-terminus	IPR028129,Consortin, C-terminal domain	ENOG411023R,-;ENOG410IHAY,-	GO:0043231,cellular_component,intracellular membrane-bounded organelle;GO:0032991,cellular_component,protein-containing complex;GO:0071253,molecular_function,connexin binding;GO:0010923,biological_process,negative regulation of phosphatase activity;GO:0030133,cellular_component,transport vesicle;GO:0019902,molecular_function,phosphatase binding;GO:0005802,cellular_component,trans-Golgi network;GO…
Cnst	1	179610282	179610463	peak_306	182	+	1.45	3.98107e-05	0.000588844	4e-05	cds	ENSMUSG00000038949	ENSMUST00000040706	protein_coding	Cnst	D3ZKK3,Consortin, connexin sorting protein	XP_573525.5,-;XP_001060344.4,consortin-like isoform X1	PF15281,Consortin C-terminus	IPR028129,Consortin, C-terminal domain	ENOG411023R,-;ENOG410IHAY,-	GO:0043231,cellular_component,intracellular membrane-bounded organelle;GO:0032991,cellular_component,protein-containing complex;GO:0071253,molecular_function,connexin binding;GO:0010923,biological_process,negative regulation of phosphatase activity;GO:0030133,cellular_component,transport vesicle;GO:0019902,molecular_function,phosphatase binding;GO:0005802,cellular_component,trans-Golgi network;GO…
Cnst	1	179625258	179625409	peak_307	152	+	2.25	0.000165959	0.00229087	0.00017	utr3	ENSMUSG00000038949	ENSMUST00000040706	protein_coding	Cnst	D3ZKK3,Consortin, connexin sorting protein	XP_573525.5,-;XP_001060344.4,consortin-like isoform X1	PF15281,Consortin C-terminus	IPR028129,Consortin, C-terminal domain	ENOG411023R,-;ENOG410IHAY,-	GO:0043231,cellular_component,intracellular membrane-bounded organelle;GO:0032991,cellular_component,protein-containing complex;GO:0071253,molecular_function,connexin binding;GO:0010923,biological_process,negative regulation of phosphatase activity;GO:0030133,cellular_component,transport vesicle;GO:0019902,molecular_function,phosphatase binding;GO:0005802,cellular_component,trans-Golgi network;GO…
Cdc42bpa	1	179960860	179961041	peak_308	182	+	1.64	2.23872e-07	3.98107e-06	2.2e-07	utr5	ENSMUSG00000026490	ENSMUST00000134959	nonsense_mediated_decay	Cdc42bpa	A0A1D5RLQ9,Serine/threonine-protein kinase MRCK alpha	XP_006496871.1,serine/threonine-protein kinase MRCK alpha isoform X8	-	IPR000095,CRIB domain;IPR001180,Citron homology (CNH) domain;IPR001849,Pleckstrin homology domain;IPR011993,PH-like domain superfamily;IPR017892,Protein kinase, C-terminal;IPR011009,Protein kinase-like domain superfamily;IPR000961,AGC-kinase, C-terminal;IPR014930,Myotonic dystrophy protein kinase, coiled coil;IPR008271,Serine/threonine-protein kinase, active site;IPR002219,Protein kinase C-like, …	-	GO:0030036,biological_process,actin cytoskeleton organization;GO:0016301,molecular_function,kinase activity;GO:0035556,biological_process,intracellular signal transduction;GO:0016740,molecular_function,transferase activity;GO:0046872,molecular_function,metal ion binding;GO:0016310,biological_process,phosphorylation;GO:0004672,molecular_function,protein kinase activity;GO:0005622,cellular_componen…
Cdc42bpa	1	179999383	180031525	peak_309	32143	+	1.3	1.99526e-11	4.16869e-10	2e-11	cds	ENSMUSG00000026490	ENSMUST00000097450	protein_coding	Cdc42bpa	A0A1D5RLQ9,Serine/threonine-protein kinase MRCK alpha	XP_006496871.1,serine/threonine-protein kinase MRCK alpha isoform X8	-	IPR000095,CRIB domain;IPR001180,Citron homology (CNH) domain;IPR001849,Pleckstrin homology domain;IPR011993,PH-like domain superfamily;IPR017892,Protein kinase, C-terminal;IPR011009,Protein kinase-like domain superfamily;IPR000961,AGC-kinase, C-terminal;IPR014930,Myotonic dystrophy protein kinase, coiled coil;IPR008271,Serine/threonine-protein kinase, active site;IPR002219,Protein kinase C-like, …	-	GO:0030036,biological_process,actin cytoskeleton organization;GO:0016301,molecular_function,kinase activity;GO:0035556,biological_process,intracellular signal transduction;GO:0016740,molecular_function,transferase activity;GO:0046872,molecular_function,metal ion binding;GO:0016310,biological_process,phosphorylation;GO:0004672,molecular_function,protein kinase activity;GO:0005622,cellular_componen…
Cdc42bpa	1	180072459	180084377	peak_310	11919	+	1.27	5.88844e-05	0.000851138	5.9e-05	cds	ENSMUSG00000026490	ENSMUST00000097450	protein_coding	Cdc42bpa	A0A1D5RLQ9,Serine/threonine-protein kinase MRCK alpha	XP_006496871.1,serine/threonine-protein kinase MRCK alpha isoform X8	-	IPR000095,CRIB domain;IPR001180,Citron homology (CNH) domain;IPR001849,Pleckstrin homology domain;IPR011993,PH-like domain superfamily;IPR017892,Protein kinase, C-terminal;IPR011009,Protein kinase-like domain superfamily;IPR000961,AGC-kinase, C-terminal;IPR014930,Myotonic dystrophy protein kinase, coiled coil;IPR008271,Serine/threonine-protein kinase, active site;IPR002219,Protein kinase C-like, …	-	GO:0030036,biological_process,actin cytoskeleton organization;GO:0016301,molecular_function,kinase activity;GO:0035556,biological_process,intracellular signal transduction;GO:0016740,molecular_function,transferase activity;GO:0046872,molecular_function,metal ion binding;GO:0016310,biological_process,phosphorylation;GO:0004672,molecular_function,protein kinase activity;GO:0005622,cellular_componen…
Cdc42bpa	1	180084496	180109185	peak_311	24690	+	2.11	1e-171	1e-168	1e-171	cds	ENSMUSG00000026490	ENSMUST00000111117	protein_coding	Cdc42bpa	A0A1D5RLQ9,Serine/threonine-protein kinase MRCK alpha	XP_006496871.1,serine/threonine-protein kinase MRCK alpha isoform X8	-	IPR000095,CRIB domain;IPR001180,Citron homology (CNH) domain;IPR001849,Pleckstrin homology domain;IPR011993,PH-like domain superfamily;IPR017892,Protein kinase, C-terminal;IPR011009,Protein kinase-like domain superfamily;IPR000961,AGC-kinase, C-terminal;IPR014930,Myotonic dystrophy protein kinase, coiled coil;IPR008271,Serine/threonine-protein kinase, active site;IPR002219,Protein kinase C-like, …	-	GO:0030036,biological_process,actin cytoskeleton organization;GO:0016301,molecular_function,kinase activity;GO:0035556,biological_process,intracellular signal transduction;GO:0016740,molecular_function,transferase activity;GO:0046872,molecular_function,metal ion binding;GO:0016310,biological_process,phosphorylation;GO:0004672,molecular_function,protein kinase activity;GO:0005622,cellular_componen…
Cdc42bpa	1	180149167	180155813	peak_312	6647	+	2.04	3.98107e-60	3.16228e-58	4e-60	cds	ENSMUSG00000026490	ENSMUST00000143176	protein_coding	Cdc42bpa	A0A1D5RLQ9,Serine/threonine-protein kinase MRCK alpha	XP_006496871.1,serine/threonine-protein kinase MRCK alpha isoform X8	-	IPR000095,CRIB domain;IPR001180,Citron homology (CNH) domain;IPR001849,Pleckstrin homology domain;IPR011993,PH-like domain superfamily;IPR017892,Protein kinase, C-terminal;IPR011009,Protein kinase-like domain superfamily;IPR000961,AGC-kinase, C-terminal;IPR014930,Myotonic dystrophy protein kinase, coiled coil;IPR008271,Serine/threonine-protein kinase, active site;IPR002219,Protein kinase C-like, …	-	GO:0030036,biological_process,actin cytoskeleton organization;GO:0016301,molecular_function,kinase activity;GO:0035556,biological_process,intracellular signal transduction;GO:0016740,molecular_function,transferase activity;GO:0046872,molecular_function,metal ion binding;GO:0016310,biological_process,phosphorylation;GO:0004672,molecular_function,protein kinase activity;GO:0005622,cellular_componen…
Itpkb	1	180332176	180332267	peak_313	92	+	6.08	0.00691831	0.0724436	0.0069	utr5	ENSMUSG00000038855	ENSMUST00000070181	protein_coding	Itpkb	B2RXC2,Kinase	NP_001074644.1,inositol-trisphosphate 3-kinase B	PF03770,Inositol polyphosphate kinase	IPR005522,Inositol polyphosphate kinase;IPR038286,Inositol polyphosphate kinase superfamily	KOG1621,1D-myo-inositol-triphosphate 3-kinase A;ENOG410Y8AC,-	GO:0001932,biological_process,regulation of protein phosphorylation;GO:0002262,biological_process,myeloid cell homeostasis;GO:0045059,biological_process,positive thymic T cell selection;GO:0016310,biological_process,phosphorylation;GO:0016301,molecular_function,kinase activity;GO:0005524,molecular_function,ATP binding;GO:0005829,cellular_component,cytosol;GO:0030217,biological_process,T cell diff…
Itpkb	1	180333554	180333615	peak_314	62	+	2.21	0.0057544	0.0616595	0.0058	cds	ENSMUSG00000038855	ENSMUST00000070181	protein_coding	Itpkb	B2RXC2,Kinase	NP_001074644.1,inositol-trisphosphate 3-kinase B	PF03770,Inositol polyphosphate kinase	IPR005522,Inositol polyphosphate kinase;IPR038286,Inositol polyphosphate kinase superfamily	KOG1621,1D-myo-inositol-triphosphate 3-kinase A;ENOG410Y8AC,-	GO:0001932,biological_process,regulation of protein phosphorylation;GO:0002262,biological_process,myeloid cell homeostasis;GO:0045059,biological_process,positive thymic T cell selection;GO:0016310,biological_process,phosphorylation;GO:0016301,molecular_function,kinase activity;GO:0005524,molecular_function,ATP binding;GO:0005829,cellular_component,cytosol;GO:0030217,biological_process,T cell diff…
Parp1	1	180579272	180582768	peak_315	3497	+	1.36	1e-112	1e-110	1e-112	cds	ENSMUSG00000026496	ENSMUST00000027777	protein_coding	Parp1	Q3TIV3,Poly [ADP-ribose] polymerase	-	PF05406,WGR domain;PF02877,Poly(ADP-ribose) polymerase, regulatory domain;PF00533,BRCA1 C Terminus (BRCT) domain;PF00645,Poly(ADP-ribose) polymerase and DNA-Ligase Zn-finger region;PF00644,Poly(ADP-ribose) polymerase catalytic domain;PF08063,PADR1 (NUC008) domain	IPR036616,Poly(ADP-ribose) polymerase, regulatory domain superfamily;IPR038650,PADR1 domain superfamily;IPR001357,BRCT domain;IPR012982,PADR1 domain;IPR008288,Poly [ADP-ribose] polymerase;IPR001510,Zinc finger, PARP-type;IPR004102,Poly(ADP-ribose) polymerase, regulatory domain;IPR036930,WGR domain superfamily;IPR008893,WGR domain;IPR012317,Poly(ADP-ribose) polymerase, catalytic domain;IPR036420,B…	ENOG410XP18,-;KOG1037,NAD+ ADP-ribosyltransferase Parp, required for poly-ADP ribosylation of nuclear proteins	GO:0051287,molecular_function,NAD binding;GO:0016757,molecular_function,transferase activity, transferring glycosyl groups;GO:0003677,molecular_function,DNA binding;GO:0003950,molecular_function,NAD+ ADP-ribosyltransferase activity;GO:0016740,molecular_function,transferase activity;GO:0006471,biological_process,protein ADP-ribosylation;GO:0005634,cellular_component,nucleus;GO:0008270,molecular_fu…
Lin9	1	180650759	180651934	peak_316	1176	+	1.77	1.58489e-11	4.0738e-10	1.6e-11	cds	ENSMUSG00000058729	ENSMUST00000192725	protein_coding	Lin9	A0A0A6YVZ7,Protein lin-9 homolog	NP_001096652.2,protein lin-9 homolog	PF06584,IRP	IPR010561,Protein LIN-9/Protein ALWAYS EARLY;IPR033471,DIRP domain	ENOG410YA1T,-;KOG1019,Retinoblastoma pathway protein LIN-9/chromatin-associated protein Aly	GO:0007049,biological_process,cell cycle;GO:0017053,cellular_component,transcriptional repressor complex;GO:0006351,biological_process,transcription, DNA-templated;GO:0005654,cellular_component,nucleoplasm
Lin9	1	180688352	180689410	peak_317	1059	+	1.51	3.89045e-06	6.30957e-05	3.9e-06	cds	ENSMUSG00000058729	ENSMUST00000192725	protein_coding	Lin9	A0A0A6YVZ7,Protein lin-9 homolog	NP_001096652.2,protein lin-9 homolog	PF06584,IRP	IPR010561,Protein LIN-9/Protein ALWAYS EARLY;IPR033471,DIRP domain	ENOG410YA1T,-;KOG1019,Retinoblastoma pathway protein LIN-9/chromatin-associated protein Aly	GO:0007049,biological_process,cell cycle;GO:0017053,cellular_component,transcriptional repressor complex;GO:0006351,biological_process,transcription, DNA-templated;GO:0005654,cellular_component,nucleoplasm
Lin9	1	180689887	180690186	peak_318	300	+	3.06	3.16228e-15	7.94328e-14	3.2e-15	utr3	ENSMUSG00000058729	ENSMUST00000192725	protein_coding	Lin9	A0A0A6YVZ7,Protein lin-9 homolog	NP_001096652.2,protein lin-9 homolog	PF06584,IRP	IPR010561,Protein LIN-9/Protein ALWAYS EARLY;IPR033471,DIRP domain	ENOG410YA1T,-;KOG1019,Retinoblastoma pathway protein LIN-9/chromatin-associated protein Aly	GO:0007049,biological_process,cell cycle;GO:0017053,cellular_component,transcriptional repressor complex;GO:0006351,biological_process,transcription, DNA-templated;GO:0005654,cellular_component,nucleoplasm
Acbd3	1	180746850	180752559	peak_319	5710	+	1.62	1.25893e-44	6.30957e-43	1.3e-44	cds	ENSMUSG00000026499	ENSMUST00000027780	protein_coding	Acbd3	A0A0R4J079,Acyl-Coenzyme A binding domain containing 3, isoform CRA_b	NP_573488.2,Golgi resident protein GCP60	PF13897,olgi-dynamics membrane-trafficking;PF00887,Acyl CoA binding protein	IPR000582,Acyl-CoA-binding protein, ACBP;IPR009038,GOLD domain;IPR035984,Acyl-CoA binding protein superfamily;IPR014352,FERM/acyl-CoA-binding protein superfamily;IPR036598,GOLD domain superfamily;IPR022408,Acyl-CoA-binding protein, ACBP, conserved site	-	GO:0005794,cellular_component,Golgi apparatus;GO:0000139,cellular_component,Golgi membrane;GO:0034237,molecular_function,protein kinase A regulatory subunit binding;GO:0000062,molecular_function,fatty-acyl-CoA binding
Sde2	1	180862414	180866091	peak_320	3678	+	1.77	1e-162	1e-160	1e-162	cds	ENSMUSG00000038806	ENSMUST00000038091	protein_coding	Sde2	A0A0G2KA69,Protein SDE2 homolog	-	PF13297,Telomere stability C-terminal;PF13019,Telomere stability and silencing	IPR024974,Sde2 N-terminal domain	-	-
Lefty2	1	180898596	180898656	peak_321	61	+	8.84	0.0134896	0.306902	0.013	utr3	ENSMUSG00000066652	ENSMUST00000085797	protein_coding	Lefty2	Q52M97,Uncharacterized protein	NP_001184200.1,-	PF00019,Transforming growth factor beta like domain;PF00688,TGF-beta propeptide	IPR017948,Transforming growth factor beta, conserved site;IPR001111,TGF-beta, propeptide;IPR029034,Cystine-knot cytokine;IPR015615,Transforming growth factor-beta-related;IPR001839,Transforming growth factor-beta, C-terminal;IPR003942,Left- Right determination factor	-	GO:0008083,molecular_function,growth factor activity;GO:0010469,biological_process,regulation of signaling receptor activity;GO:0005576,cellular_component,extracellular region;GO:0005160,molecular_function,transforming growth factor beta receptor binding
Lefty1	1	180937143	180937620	peak_322	478	+	6.63	0.047863	0.894335	0.048	cds	ENSMUSG00000038793	ENSMUST00000037361	protein_coding	Lefty1	A0A0R5T0P8,Lefty1	-	PF00019,Transforming growth factor beta like domain;PF00688,TGF-beta propeptide	IPR017948,Transforming growth factor beta, conserved site;IPR001111,TGF-beta, propeptide;IPR029034,Cystine-knot cytokine;IPR015615,Transforming growth factor-beta-related;IPR001839,Transforming growth factor-beta, C-terminal;IPR003942,Left- Right determination factor	-	GO:0008083,molecular_function,growth factor activity;GO:0010469,biological_process,regulation of signaling receptor activity;GO:0005576,cellular_component,extracellular region;GO:0005160,molecular_function,transforming growth factor beta receptor binding
Dnah14	1	181626979	181628045	peak_323	1067	+	5.25	0.00057544	0.0074131	0.00058	cds	ENSMUSG00000047369	ENSMUST00000208001	protein_coding	Dnah14	A0A140LIJ4,Dynein, axonemal, heavy chain 14	-	PF12774,Hydrolytic ATP binding site of dynein motor region D1;PF12777,Microtubule-binding stalk of dynein motor;PF03028,ynein heavy chain and region D6 of dynein motor;PF12780,P-loop containing dynein motor region D4;PF08393,ynein heavy chain, N-terminal region 2;PF12781,ATP-binding dynein motor region D5;PF12775,P-loop containing dynein motor region D3	IPR035699,Dynein heavy chain, hydrolytic ATP-binding dynein motor region D1;IPR024743,Dynein heavy chain, coiled coil stalk;IPR026983,Dynein heavy chain;IPR027417,P-loop containing nucleoside triphosphate hydrolase;IPR004273,Dynein heavy chain domain;IPR013602,Dynein heavy chain, domain-2;IPR035706,Dynein heavy chain, ATP-binding dynein motor region D5;IPR003593,AAA+ ATPase domain;IPR026980,Dynei…	-	GO:0005858,cellular_component,axonemal dynein complex;GO:0003777,molecular_function,microtubule motor activity;GO:0016887,molecular_function,ATPase activity;GO:0001539,biological_process,cilium or flagellum-dependent cell motility;GO:0007018,biological_process,microtubule-based movement;GO:0030286,cellular_component,dynein complex;GO:0005524,molecular_function,ATP binding
Dnah14	1	181707488	181707609	peak_324	122	+	2.63	0.0017378	0.0204174	0.0017	cds	ENSMUSG00000047369	ENSMUST00000208001	protein_coding	Dnah14	A0A140LIJ4,Dynein, axonemal, heavy chain 14	-	PF12774,Hydrolytic ATP binding site of dynein motor region D1;PF12777,Microtubule-binding stalk of dynein motor;PF03028,ynein heavy chain and region D6 of dynein motor;PF12780,P-loop containing dynein motor region D4;PF08393,ynein heavy chain, N-terminal region 2;PF12781,ATP-binding dynein motor region D5;PF12775,P-loop containing dynein motor region D3	IPR035699,Dynein heavy chain, hydrolytic ATP-binding dynein motor region D1;IPR024743,Dynein heavy chain, coiled coil stalk;IPR026983,Dynein heavy chain;IPR027417,P-loop containing nucleoside triphosphate hydrolase;IPR004273,Dynein heavy chain domain;IPR013602,Dynein heavy chain, domain-2;IPR035706,Dynein heavy chain, ATP-binding dynein motor region D5;IPR003593,AAA+ ATPase domain;IPR026980,Dynei…	-	GO:0005858,cellular_component,axonemal dynein complex;GO:0003777,molecular_function,microtubule motor activity;GO:0016887,molecular_function,ATPase activity;GO:0001539,biological_process,cilium or flagellum-dependent cell motility;GO:0007018,biological_process,microtubule-based movement;GO:0030286,cellular_component,dynein complex;GO:0005524,molecular_function,ATP binding
Dnah14	1	181741312	181745912	peak_325	4601	+	2.11	0.00025704	0.00346737	0.00026	cds	ENSMUSG00000047369	ENSMUST00000208001	protein_coding	Dnah14	A0A140LIJ4,Dynein, axonemal, heavy chain 14	-	PF12774,Hydrolytic ATP binding site of dynein motor region D1;PF12777,Microtubule-binding stalk of dynein motor;PF03028,ynein heavy chain and region D6 of dynein motor;PF12780,P-loop containing dynein motor region D4;PF08393,ynein heavy chain, N-terminal region 2;PF12781,ATP-binding dynein motor region D5;PF12775,P-loop containing dynein motor region D3	IPR035699,Dynein heavy chain, hydrolytic ATP-binding dynein motor region D1;IPR024743,Dynein heavy chain, coiled coil stalk;IPR026983,Dynein heavy chain;IPR027417,P-loop containing nucleoside triphosphate hydrolase;IPR004273,Dynein heavy chain domain;IPR013602,Dynein heavy chain, domain-2;IPR035706,Dynein heavy chain, ATP-binding dynein motor region D5;IPR003593,AAA+ ATPase domain;IPR026980,Dynei…	-	GO:0005858,cellular_component,axonemal dynein complex;GO:0003777,molecular_function,microtubule motor activity;GO:0016887,molecular_function,ATPase activity;GO:0001539,biological_process,cilium or flagellum-dependent cell motility;GO:0007018,biological_process,microtubule-based movement;GO:0030286,cellular_component,dynein complex;GO:0005524,molecular_function,ATP binding
Dnah14	1	181763901	181766229	peak_326	2329	+	16.6	8.12831e-06	0.000128825	8.1e-06	cds	ENSMUSG00000047369	ENSMUST00000208001	protein_coding	Dnah14	A0A140LIJ4,Dynein, axonemal, heavy chain 14	-	PF12774,Hydrolytic ATP binding site of dynein motor region D1;PF12777,Microtubule-binding stalk of dynein motor;PF03028,ynein heavy chain and region D6 of dynein motor;PF12780,P-loop containing dynein motor region D4;PF08393,ynein heavy chain, N-terminal region 2;PF12781,ATP-binding dynein motor region D5;PF12775,P-loop containing dynein motor region D3	IPR035699,Dynein heavy chain, hydrolytic ATP-binding dynein motor region D1;IPR024743,Dynein heavy chain, coiled coil stalk;IPR026983,Dynein heavy chain;IPR027417,P-loop containing nucleoside triphosphate hydrolase;IPR004273,Dynein heavy chain domain;IPR013602,Dynein heavy chain, domain-2;IPR035706,Dynein heavy chain, ATP-binding dynein motor region D5;IPR003593,AAA+ ATPase domain;IPR026980,Dynei…	-	GO:0005858,cellular_component,axonemal dynein complex;GO:0003777,molecular_function,microtubule motor activity;GO:0016887,molecular_function,ATPase activity;GO:0001539,biological_process,cilium or flagellum-dependent cell motility;GO:0007018,biological_process,microtubule-based movement;GO:0030286,cellular_component,dynein complex;GO:0005524,molecular_function,ATP binding
Dnah14	1	181766348	181769429	peak_327	3082	+	2.07	0.011749	0.11695	0.012	cds	ENSMUSG00000047369	ENSMUST00000208001	protein_coding	Dnah14	A0A140LIJ4,Dynein, axonemal, heavy chain 14	-	PF12774,Hydrolytic ATP binding site of dynein motor region D1;PF12777,Microtubule-binding stalk of dynein motor;PF03028,ynein heavy chain and region D6 of dynein motor;PF12780,P-loop containing dynein motor region D4;PF08393,ynein heavy chain, N-terminal region 2;PF12781,ATP-binding dynein motor region D5;PF12775,P-loop containing dynein motor region D3	IPR035699,Dynein heavy chain, hydrolytic ATP-binding dynein motor region D1;IPR024743,Dynein heavy chain, coiled coil stalk;IPR026983,Dynein heavy chain;IPR027417,P-loop containing nucleoside triphosphate hydrolase;IPR004273,Dynein heavy chain domain;IPR013602,Dynein heavy chain, domain-2;IPR035706,Dynein heavy chain, ATP-binding dynein motor region D5;IPR003593,AAA+ ATPase domain;IPR026980,Dynei…	-	GO:0005858,cellular_component,axonemal dynein complex;GO:0003777,molecular_function,microtubule motor activity;GO:0016887,molecular_function,ATPase activity;GO:0001539,biological_process,cilium or flagellum-dependent cell motility;GO:0007018,biological_process,microtubule-based movement;GO:0030286,cellular_component,dynein complex;GO:0005524,molecular_function,ATP binding
Srp9	1	182131417	182131538	peak_328	122	+	1.4	6.30957e-16	1.58489e-14	6.3e-16	cds	ENSMUSG00000026511	ENSMUST00000027792	protein_coding	Srp9	Q5EAT0,Signal recognition particle 9 kDa protein	NP_036188.1,signal recognition particle 9 kDa protein	PF05486,Signal recognition particle 9 kDa protein (SRP9)	IPR008832,Signal recognition particle, SRP9 subunit;IPR009018,Signal recognition particle, SRP9/SRP14 subunit	KOG3465,Signal recognition particle, subunit Srp9;ENOG41123E8,-	GO:0006614,biological_process,SRP-dependent cotranslational protein targeting to membrane;GO:0005737,cellular_component,cytoplasm;GO:0045900,biological_process,negative regulation of translational elongation;GO:0003723,molecular_function,RNA binding;GO:0005786,cellular_component,signal recognition particle, endoplasmic reticulum targeting;GO:0008312,molecular_function,7S RNA binding;GO:0048500,ce…
Trp53bp2	1	182436990	182441706	peak_329	4717	+	1.57	1.25893e-75	1e-73	1.3e-75	cds	ENSMUSG00000026510	ENSMUST00000117245	protein_coding	Trp53bp2	E9QJU8,Transformation-related protein 53-binding protein 2	NP_775554.2,apoptosis-stimulating of p53 protein 2	PF12796,Ankyrin repeats (3 copies);PF00018,SH3 domain	IPR002110,Ankyrin repeat;IPR036028,SH3-like domain superfamily;IPR036770,Ankyrin repeat-containing domain superfamily;IPR020683,Ankyrin repeat-containing domain;IPR001452,SH3 domain;IPR029071,Ubiquitin-like domain superfamily	KOG0515,p53-interacting protein 53BP/ASPP, contains ankyrin and SH3 domains;ENOG410Y17W,-	GO:0030054,cellular_component,cell junction;GO:0051059,molecular_function,NF-kappaB binding;GO:1901216,biological_process,positive regulation of neuron death;GO:1900119,biological_process,positive regulation of execution phase of apoptosis;GO:0048471,cellular_component,perinuclear region of cytoplasm;GO:0005737,cellular_component,cytoplasm;GO:0002039,molecular_function,p53 binding;GO:0005829,cell…
Trp53bp2	1	182448682	182449041	peak_330	360	+	1.95	7.07946e-08	1.28825e-06	7.1e-08	cds	ENSMUSG00000026510	ENSMUST00000117245	protein_coding	Trp53bp2	E9QJU8,Transformation-related protein 53-binding protein 2	NP_775554.2,apoptosis-stimulating of p53 protein 2	PF12796,Ankyrin repeats (3 copies);PF00018,SH3 domain	IPR002110,Ankyrin repeat;IPR036028,SH3-like domain superfamily;IPR036770,Ankyrin repeat-containing domain superfamily;IPR020683,Ankyrin repeat-containing domain;IPR001452,SH3 domain;IPR029071,Ubiquitin-like domain superfamily	KOG0515,p53-interacting protein 53BP/ASPP, contains ankyrin and SH3 domains;ENOG410Y17W,-	GO:0030054,cellular_component,cell junction;GO:0051059,molecular_function,NF-kappaB binding;GO:1901216,biological_process,positive regulation of neuron death;GO:1900119,biological_process,positive regulation of execution phase of apoptosis;GO:0048471,cellular_component,perinuclear region of cytoplasm;GO:0005737,cellular_component,cytoplasm;GO:0002039,molecular_function,p53 binding;GO:0005829,cell…
Trp53bp2	1	182455852	182461924	peak_331	6073	+	2.13	1e-52	6.30957e-51	1e-52	cds	ENSMUSG00000026510	ENSMUST00000117245	protein_coding	Trp53bp2	E9QJU8,Transformation-related protein 53-binding protein 2	NP_775554.2,apoptosis-stimulating of p53 protein 2	PF12796,Ankyrin repeats (3 copies);PF00018,SH3 domain	IPR002110,Ankyrin repeat;IPR036028,SH3-like domain superfamily;IPR036770,Ankyrin repeat-containing domain superfamily;IPR020683,Ankyrin repeat-containing domain;IPR001452,SH3 domain;IPR029071,Ubiquitin-like domain superfamily	KOG0515,p53-interacting protein 53BP/ASPP, contains ankyrin and SH3 domains;ENOG410Y17W,-	GO:0030054,cellular_component,cell junction;GO:0051059,molecular_function,NF-kappaB binding;GO:1901216,biological_process,positive regulation of neuron death;GO:1900119,biological_process,positive regulation of execution phase of apoptosis;GO:0048471,cellular_component,perinuclear region of cytoplasm;GO:0005737,cellular_component,cytoplasm;GO:0002039,molecular_function,p53 binding;GO:0005829,cell…
Susd4	1	182895245	182895395	peak_332	151	+	1.78	0.0104713	0.106414	0.01	utr3	ENSMUSG00000038576	ENSMUST00000085724	protein_coding	Susd4	D4A231,Similar to RIKEN cDNA E430021N18	NP_001099452.1,sushi domain-containing protein 4	PF00084,Sushi repeat (SCR repeat)	IPR000436,Sushi/SCR/CCP domain;IPR035976,Sushi/SCR/CCP superfamily	ENOG410ZTUX,-;ENOG410IEVB,-	GO:0030449,biological_process,regulation of complement activation;GO:0045957,biological_process,negative regulation of complement activation, alternative pathway;GO:0016021,cellular_component,integral component of membrane;GO:0045959,biological_process,negative regulation of complement activation, classical pathway;GO:0016020,cellular_component,membrane
Aida	1	183304725	183313680	peak_333	8956	+	1.52	6.30957e-16	1.99526e-14	6.3e-16	cds	ENSMUSG00000042901	ENSMUST00000193625	protein_coding	Aida	B1WBV1,Axin interactor, dorsalization-associated	NP_001121072.1,axin interactor, dorsalization-associated protein	PF08910,Aida N-terminus;PF14186,Cytoskeletal adhesion	IPR036818,Axin interactor, dorsalization-associated protein, N-terminal domain superfamily;IPR023421,Axin interactor, dorsalization-associated protein, N-terminal;IPR025939,Axin interactor dorsalization-associated protein, C-terminal domain;IPR035892,C2 domain superfamily	ENOG410IJ07,-;ENOG410YXX7,-	GO:0030178,biological_process,negative regulation of Wnt signaling pathway;GO:0043496,biological_process,regulation of protein homodimerization activity;GO:0043508,biological_process,negative regulation of JUN kinase activity;GO:0035556,biological_process,intracellular signal transduction;GO:0005737,cellular_component,cytoplasm;GO:0019904,molecular_function,protein domain specific binding;GO:0035…
Aida	1	183322366	183322754	peak_334	389	+	2.84	3.98107e-48	2.51189e-46	4e-48	cds	ENSMUSG00000042901	ENSMUST00000193625	protein_coding	Aida	B1WBV1,Axin interactor, dorsalization-associated	NP_001121072.1,axin interactor, dorsalization-associated protein	PF08910,Aida N-terminus;PF14186,Cytoskeletal adhesion	IPR036818,Axin interactor, dorsalization-associated protein, N-terminal domain superfamily;IPR023421,Axin interactor, dorsalization-associated protein, N-terminal;IPR025939,Axin interactor dorsalization-associated protein, C-terminal domain;IPR035892,C2 domain superfamily	ENOG410IJ07,-;ENOG410YXX7,-	GO:0030178,biological_process,negative regulation of Wnt signaling pathway;GO:0043496,biological_process,regulation of protein homodimerization activity;GO:0043508,biological_process,negative regulation of JUN kinase activity;GO:0035556,biological_process,intracellular signal transduction;GO:0005737,cellular_component,cytoplasm;GO:0019904,molecular_function,protein domain specific binding;GO:0035…
Gm37785	1	185329658	185329808	peak_335	151	+	4.97	0.00102329	0.0125893	0.001	npExon	ENSMUSG00000102526	ENSMUST00000195783	TEC	Gm37785	F7CAV3,Inositol polyphosphate 5-phosphatase OCRL-1	-	-	IPR036691,Endonuclease/exonuclease/phosphatase superfamily;IPR013783,Immunoglobulin-like fold	-	GO:0005802,cellular_component,trans-Golgi network;GO:0046856,biological_process,phosphatidylinositol dephosphorylation;GO:0004439,molecular_function,phosphatidylinositol-4,5-bisphosphate 5-phosphatase activity;GO:0043547,biological_process,positive regulation of GTPase activity;GO:0043087,biological_process,regulation of GTPase activity;GO:0048365,molecular_function,Rac GTPase binding;GO:0005737,…
Eprs	1	185379597	185379688	peak_336	92	+	1.21	5.01187e-17	1.58489e-15	5e-17	cds	ENSMUSG00000026615	ENSMUST00000046514	protein_coding	Eprs	B9EIU1,Glutamyl-prolyl-tRNA synthetase	-	PF03950,tRNA synthetases class I (E and Q), anti-codon binding domain;PF09180,Prolyl-tRNA synthetase, C-terminal;PF00749,tRNA synthetases class I (E and Q), catalytic domain;PF00043,lutathione S-transferase, C-terminal domain;PF03129,Anticodon binding domain;PF00458,WHEP-TRS domain;PF00587,tRNA synthetase class II core domain (G, H, P, S and T)	IPR011035,Ribosomal protein L25/Gln-tRNA synthetase, anti-codon-binding domain superfamily;IPR004499,Proline-tRNA ligase, class IIa, archaeal-type;IPR020056,Ribosomal protein L25/Gln-tRNA synthetase, N-terminal;IPR014729,Rossmann-like alpha/beta/alpha sandwich fold;IPR017449,Prolyl-tRNA synthetase, class II;IPR004154,Anticodon-binding;IPR004526,Glutamyl-tRNA synthetase, archaeal/eukaryotic cytoso…	KOG4163,Prolyl-tRNA synthetase;COG0008,Glutamyl- and glutaminyl-tRNA synthetases;COG0442,Prolyl-tRNA synthetase;KOG1147,Glutamyl-tRNA synthetase	GO:0004812,molecular_function,aminoacyl-tRNA ligase activity;GO:0006424,biological_process,glutamyl-tRNA aminoacylation;GO:0004818,molecular_function,glutamate-tRNA ligase activity;GO:0005737,cellular_component,cytoplasm;GO:0006418,biological_process,tRNA aminoacylation for protein translation;GO:0006433,biological_process,prolyl-tRNA aminoacylation;GO:0005524,molecular_function,ATP binding;GO:00…
Eprs	1	185396154	185399338	peak_337	3185	+	1.46	1.58489e-43	7.94328e-42	1.6e-43	cds	ENSMUSG00000026615	ENSMUST00000046514	protein_coding	Eprs	B9EIU1,Glutamyl-prolyl-tRNA synthetase	-	PF03950,tRNA synthetases class I (E and Q), anti-codon binding domain;PF09180,Prolyl-tRNA synthetase, C-terminal;PF00749,tRNA synthetases class I (E and Q), catalytic domain;PF00043,lutathione S-transferase, C-terminal domain;PF03129,Anticodon binding domain;PF00458,WHEP-TRS domain;PF00587,tRNA synthetase class II core domain (G, H, P, S and T)	IPR011035,Ribosomal protein L25/Gln-tRNA synthetase, anti-codon-binding domain superfamily;IPR004499,Proline-tRNA ligase, class IIa, archaeal-type;IPR020056,Ribosomal protein L25/Gln-tRNA synthetase, N-terminal;IPR014729,Rossmann-like alpha/beta/alpha sandwich fold;IPR017449,Prolyl-tRNA synthetase, class II;IPR004154,Anticodon-binding;IPR004526,Glutamyl-tRNA synthetase, archaeal/eukaryotic cytoso…	KOG4163,Prolyl-tRNA synthetase;COG0008,Glutamyl- and glutaminyl-tRNA synthetases;COG0442,Prolyl-tRNA synthetase;KOG1147,Glutamyl-tRNA synthetase	GO:0004812,molecular_function,aminoacyl-tRNA ligase activity;GO:0006424,biological_process,glutamyl-tRNA aminoacylation;GO:0004818,molecular_function,glutamate-tRNA ligase activity;GO:0005737,cellular_component,cytoplasm;GO:0006418,biological_process,tRNA aminoacylation for protein translation;GO:0006433,biological_process,prolyl-tRNA aminoacylation;GO:0005524,molecular_function,ATP binding;GO:00…
Eprs	1	185407166	185410193	peak_338	3028	+	1.52	2.51189e-48	1.58489e-46	2.5e-48	cds	ENSMUSG00000026615	ENSMUST00000046514	protein_coding	Eprs	B9EIU1,Glutamyl-prolyl-tRNA synthetase	-	PF03950,tRNA synthetases class I (E and Q), anti-codon binding domain;PF09180,Prolyl-tRNA synthetase, C-terminal;PF00749,tRNA synthetases class I (E and Q), catalytic domain;PF00043,lutathione S-transferase, C-terminal domain;PF03129,Anticodon binding domain;PF00458,WHEP-TRS domain;PF00587,tRNA synthetase class II core domain (G, H, P, S and T)	IPR011035,Ribosomal protein L25/Gln-tRNA synthetase, anti-codon-binding domain superfamily;IPR004499,Proline-tRNA ligase, class IIa, archaeal-type;IPR020056,Ribosomal protein L25/Gln-tRNA synthetase, N-terminal;IPR014729,Rossmann-like alpha/beta/alpha sandwich fold;IPR017449,Prolyl-tRNA synthetase, class II;IPR004154,Anticodon-binding;IPR004526,Glutamyl-tRNA synthetase, archaeal/eukaryotic cytoso…	KOG4163,Prolyl-tRNA synthetase;COG0008,Glutamyl- and glutaminyl-tRNA synthetases;COG0442,Prolyl-tRNA synthetase;KOG1147,Glutamyl-tRNA synthetase	GO:0004812,molecular_function,aminoacyl-tRNA ligase activity;GO:0006424,biological_process,glutamyl-tRNA aminoacylation;GO:0004818,molecular_function,glutamate-tRNA ligase activity;GO:0005737,cellular_component,cytoplasm;GO:0006418,biological_process,tRNA aminoacylation for protein translation;GO:0006433,biological_process,prolyl-tRNA aminoacylation;GO:0005524,molecular_function,ATP binding;GO:00…
D1Pas1	1	186968277	186968486	peak_339	210	+	1.8	2.23872e-10	4.89779e-09	2.2e-10	cds	ENSMUSG00000039224	ENSMUST00000045108	protein_coding	D1Pas1	B9EIA2,DNA segment, Chr 1, Pasteur Institute 1	NP_149068.1,putative ATP-dependent RNA helicase Pl10	PF00271,Helicase conserved C-terminal domain;PF00270,AD/DEAH box helicase	IPR014001,Helicase superfamily 1/2, ATP-binding domain;IPR027417,P-loop containing nucleoside triphosphate hydrolase;IPR014014,RNA helicase, DEAD-box type, Q motif;IPR011545,DEAD/DEAH box helicase domain;IPR000629,ATP-dependent RNA helicase DEAD-box, conserved site;IPR001650,Helicase, C-terminal	KOG0335,ATP-dependent RNA helicase;ENOG410XNTI,-	GO:0003676,molecular_function,nucleic acid binding;GO:0016787,molecular_function,hydrolase activity;GO:0000166,molecular_function,nucleotide binding;GO:0005524,molecular_function,ATP binding;GO:0004386,molecular_function,helicase activity
D1Pas1	1	186968634	186969021	peak_340	388	+	2.72	1e-220	1e-218	1e-220	cds	ENSMUSG00000039224	ENSMUST00000045108	protein_coding	D1Pas1	B9EIA2,DNA segment, Chr 1, Pasteur Institute 1	NP_149068.1,putative ATP-dependent RNA helicase Pl10	PF00271,Helicase conserved C-terminal domain;PF00270,AD/DEAH box helicase	IPR014001,Helicase superfamily 1/2, ATP-binding domain;IPR027417,P-loop containing nucleoside triphosphate hydrolase;IPR014014,RNA helicase, DEAD-box type, Q motif;IPR011545,DEAD/DEAH box helicase domain;IPR000629,ATP-dependent RNA helicase DEAD-box, conserved site;IPR001650,Helicase, C-terminal	KOG0335,ATP-dependent RNA helicase;ENOG410XNTI,-	GO:0003676,molecular_function,nucleic acid binding;GO:0016787,molecular_function,hydrolase activity;GO:0000166,molecular_function,nucleotide binding;GO:0005524,molecular_function,ATP binding;GO:0004386,molecular_function,helicase activity
D1Pas1	1	186969496	186970389	peak_341	894	+	4.97	7.94328e-34	3.98107e-32	7.9e-34	cds	ENSMUSG00000039224	ENSMUST00000045108	protein_coding	D1Pas1	B9EIA2,DNA segment, Chr 1, Pasteur Institute 1	NP_149068.1,putative ATP-dependent RNA helicase Pl10	PF00271,Helicase conserved C-terminal domain;PF00270,AD/DEAH box helicase	IPR014001,Helicase superfamily 1/2, ATP-binding domain;IPR027417,P-loop containing nucleoside triphosphate hydrolase;IPR014014,RNA helicase, DEAD-box type, Q motif;IPR011545,DEAD/DEAH box helicase domain;IPR000629,ATP-dependent RNA helicase DEAD-box, conserved site;IPR001650,Helicase, C-terminal	KOG0335,ATP-dependent RNA helicase;ENOG410XNTI,-	GO:0003676,molecular_function,nucleic acid binding;GO:0016787,molecular_function,hydrolase activity;GO:0000166,molecular_function,nucleotide binding;GO:0005524,molecular_function,ATP binding;GO:0004386,molecular_function,helicase activity
Gpatch2	1	187225831	187230815	peak_342	4985	+	2.57	1e-101	1.58489e-99	1e-101	cds	ENSMUSG00000039210	ENSMUST00000160471	protein_coding	Gpatch2	A0A1U7QWJ4,G patch domain-containing protein 2 isoform X1	XP_005082501.1,G patch domain-containing protein 2 isoform X1	-	IPR000467,G-patch domain;IPR026291,G patch domain-containing protein 2	-	GO:0003676,molecular_function,nucleic acid binding
Gpatch2	1	187349846	187350027	peak_343	182	+	2.06	0.000154882	0.00213796	0.00015	utr3	ENSMUSG00000039210	ENSMUST00000065573	protein_coding	Gpatch2	A0A1U7QWJ4,G patch domain-containing protein 2 isoform X1	XP_005082501.1,G patch domain-containing protein 2 isoform X1	-	IPR000467,G-patch domain;IPR026291,G patch domain-containing protein 2	-	GO:0003676,molecular_function,nucleic acid binding
Ptpn14	1	189850965	189851026	peak_344	62	+	1.54	0.00128825	0.0154882	0.0013	cds	ENSMUSG00000026604	ENSMUST00000097442	protein_coding	Ptpn14	A0A0G2K2N0,Tyrosine-protein phosphatase non-receptor type	XP_008768075.1,-;XP_017454326.1,-;XP_006250515.1,tyrosine-protein phosphatase non-receptor type 14 isoform X1	PF00102,Protein-tyrosine phosphatase;PF09379,RM N-terminal domain;PF00373,RM central domain;PF09380,RM C-terminal PH-like domain	IPR019747,FERM conserved site;IPR029021,Protein-tyrosine phosphatase-like;IPR014392,Protein-tyrosine phosphatase, non-receptor type-14, -21;IPR035963,FERM superfamily, second domain;IPR018979,FERM, N-terminal;IPR000387,Tyrosine specific protein phosphatases domain;IPR000299,FERM domain;IPR019748,FERM central domain;IPR000242,PTP type protein phosphatase;IPR011993,PH-like domain superfamily;IPR003…	-	GO:0001946,biological_process,lymphangiogenesis;GO:0046825,biological_process,regulation of protein export from nucleus;GO:0004725,molecular_function,protein tyrosine phosphatase activity;GO:0004721,molecular_function,phosphoprotein phosphatase activity;GO:0035335,biological_process,peptidyl-tyrosine dephosphorylation;GO:0003712,molecular_function,transcription cofactor activity;GO:0008285,biolog…
Ptpn14	1	189851294	189856666	peak_345	5373	+	1.78	1.99526e-21	7.94328e-20	2e-21	cds	ENSMUSG00000026604	ENSMUST00000097442	protein_coding	Ptpn14	A0A0G2K2N0,Tyrosine-protein phosphatase non-receptor type	XP_008768075.1,-;XP_017454326.1,-;XP_006250515.1,tyrosine-protein phosphatase non-receptor type 14 isoform X1	PF00102,Protein-tyrosine phosphatase;PF09379,RM N-terminal domain;PF00373,RM central domain;PF09380,RM C-terminal PH-like domain	IPR019747,FERM conserved site;IPR029021,Protein-tyrosine phosphatase-like;IPR014392,Protein-tyrosine phosphatase, non-receptor type-14, -21;IPR035963,FERM superfamily, second domain;IPR018979,FERM, N-terminal;IPR000387,Tyrosine specific protein phosphatases domain;IPR000299,FERM domain;IPR019748,FERM central domain;IPR000242,PTP type protein phosphatase;IPR011993,PH-like domain superfamily;IPR003…	-	GO:0001946,biological_process,lymphangiogenesis;GO:0046825,biological_process,regulation of protein export from nucleus;GO:0004725,molecular_function,protein tyrosine phosphatase activity;GO:0004721,molecular_function,phosphoprotein phosphatase activity;GO:0035335,biological_process,peptidyl-tyrosine dephosphorylation;GO:0003712,molecular_function,transcription cofactor activity;GO:0008285,biolog…
Gm37422	1	189881845	189881935	peak_346	91	+	6.63	0.047863	0.894335	0.048	npExon	ENSMUSG00000104435	ENSMUST00000193794	antisense	Gm37422	A0A1A6GF00,Uncharacterized protein	-	PF00856,SET domain	IPR001214,SET domain;IPR011990,Tetratricopeptide-like helical domain superfamily	-	-
Nsl1	1	191083777	191083988	peak_347	212	+	2.34	1.34896e-10	2.95121e-09	1.3e-10	utr3	ENSMUSG00000062510	ENSMUST00000078259	protein_coding	Nsl1	E9QME3,Kinetochore-associated protein NSL1 homolog	NP_941056.3,kinetochore-associated protein NSL1 homolog	PF08641,Kinetochore protein Mis14 like	IPR013950,Kinetochore Mis14/Nsl1	ENOG410IXS8,-;ENOG41125EG,-	GO:0000444,cellular_component,MIS12/MIND type complex;GO:0000776,cellular_component,kinetochore;GO:0016607,cellular_component,nuclear speck;GO:0000070,biological_process,mitotic sister chromatid segregation;GO:0000777,cellular_component,condensed chromosome kinetochore;GO:0005654,cellular_component,nucleoplasm
Nsl1	1	191086173	191086384	peak_348	212	+	2.87	1.54882e-08	2.95121e-07	1.5e-08	utr3	ENSMUSG00000062510	ENSMUST00000078259	protein_coding	Nsl1	E9QME3,Kinetochore-associated protein NSL1 homolog	NP_941056.3,kinetochore-associated protein NSL1 homolog	PF08641,Kinetochore protein Mis14 like	IPR013950,Kinetochore Mis14/Nsl1	ENOG410IXS8,-;ENOG41125EG,-	GO:0000444,cellular_component,MIS12/MIND type complex;GO:0000776,cellular_component,kinetochore;GO:0016607,cellular_component,nuclear speck;GO:0000070,biological_process,mitotic sister chromatid segregation;GO:0000777,cellular_component,condensed chromosome kinetochore;GO:0005654,cellular_component,nucleoplasm
Lpgat1	1	191778576	191778876	peak_349	301	+	3.1	3.98107e-23	1.58489e-21	4e-23	utr3	ENSMUSG00000026623	ENSMUST00000110856	protein_coding	Lpgat1	E9QL80,Acyl-CoA:lysophosphatidylglycerol acyltransferase 1	NP_001128301.1,lysophosphatidylglycerol acyltransferase 1 isoform 1;XP_006497216.1,-	PF01553,Acyltransferase;PF16076,Acyltransferase C-terminus	IPR002123,Phospholipid/glycerol acyltransferase;IPR032098,Acyltransferase, C-terminal domain	COG0204,1-acyl-sn-glycerol-3-phosphate acyltransferase;KOG1505,Lysophosphatidic acid acyltransferase LPAAT and related acyltransferases	GO:0005737,cellular_component,cytoplasm;GO:0045723,biological_process,positive regulation of fatty acid biosynthetic process;GO:0008152,biological_process,metabolic process;GO:0016020,cellular_component,membrane;GO:0016746,molecular_function,transferase activity, transferring acyl groups;GO:0016021,cellular_component,integral component of membrane
Lpgat1	1	191779861	191780071	peak_350	211	+	1.78	2.23872e-10	4.7863e-09	2.2e-10	utr3	ENSMUSG00000026623	ENSMUST00000110855	protein_coding	Lpgat1	E9QL80,Acyl-CoA:lysophosphatidylglycerol acyltransferase 1	NP_001128301.1,lysophosphatidylglycerol acyltransferase 1 isoform 1;XP_006497216.1,-	PF01553,Acyltransferase;PF16076,Acyltransferase C-terminus	IPR002123,Phospholipid/glycerol acyltransferase;IPR032098,Acyltransferase, C-terminal domain	COG0204,1-acyl-sn-glycerol-3-phosphate acyltransferase;KOG1505,Lysophosphatidic acid acyltransferase LPAAT and related acyltransferases	GO:0005737,cellular_component,cytoplasm;GO:0045723,biological_process,positive regulation of fatty acid biosynthetic process;GO:0008152,biological_process,metabolic process;GO:0016020,cellular_component,membrane;GO:0016746,molecular_function,transferase activity, transferring acyl groups;GO:0016021,cellular_component,integral component of membrane
Lpgat1	1	191781056	191781297	peak_351	242	+	1.4	1e-28	3.98107e-27	1e-28	utr3	ENSMUSG00000026623	ENSMUST00000110855	protein_coding	Lpgat1	E9QL80,Acyl-CoA:lysophosphatidylglycerol acyltransferase 1	NP_001128301.1,lysophosphatidylglycerol acyltransferase 1 isoform 1;XP_006497216.1,-	PF01553,Acyltransferase;PF16076,Acyltransferase C-terminus	IPR002123,Phospholipid/glycerol acyltransferase;IPR032098,Acyltransferase, C-terminal domain	COG0204,1-acyl-sn-glycerol-3-phosphate acyltransferase;KOG1505,Lysophosphatidic acid acyltransferase LPAAT and related acyltransferases	GO:0005737,cellular_component,cytoplasm;GO:0045723,biological_process,positive regulation of fatty acid biosynthetic process;GO:0008152,biological_process,metabolic process;GO:0016020,cellular_component,membrane;GO:0016746,molecular_function,transferase activity, transferring acyl groups;GO:0016021,cellular_component,integral component of membrane
Nek2	1	191829399	191831228	peak_352	1830	+	1.26	2.51189e-14	6.30957e-13	2.5e-14	cds	ENSMUSG00000026622	ENSMUST00000027931	protein_coding	Nek2	Q6PFG1,Nek2 protein	NP_035022.2,serine/threonine-protein kinase Nek2	PF00069,Protein kinase domain	IPR011009,Protein kinase-like domain superfamily;IPR008271,Serine/threonine-protein kinase, active site;IPR000719,Protein kinase domain	KOG0591,NIMA (never in mitosis)-related G2-specific serine/threonine protein kinase;ENOG410XNQP,-	GO:0006468,biological_process,protein phosphorylation;GO:0004672,molecular_function,protein kinase activity;GO:0005524,molecular_function,ATP binding
Slc30a1	1	191909531	191909891	peak_353	361	+	2.22	1.99526e-13	5.01187e-12	2e-13	cds	ENSMUSG00000037434	ENSMUST00000044954	protein_coding	Slc30a1	Q3UM63,Solute carrier family 30	NP_033605.1,zinc transporter 1	PF01545,Cation efflux family	IPR027469,Cation efflux transmembrane domain superfamily;IPR002524,Cation efflux protein;IPR036837,Cation efflux protein, cytoplasmic domain superfamily	COG1230,Co/Zn/Cd efflux system component;KOG1483,Zn2+ transporter ZNT1 and related Cd2+/Zn2+ transporters (cation diffusion facilitator superfamily)	GO:0008324,molecular_function,cation transmembrane transporter activity;GO:0090281,biological_process,negative regulation of calcium ion import;GO:0005783,cellular_component,endoplasmic reticulum;GO:0071577,biological_process,zinc ion transmembrane transport;GO:0005886,cellular_component,plasma membrane;GO:0070509,biological_process,calcium ion import;GO:0005794,cellular_component,Golgi apparatus…
A130010J15Rik	1	193174387	193174448	peak_354	62	+	3.68	0.00218776	0.0251189	0.0022	cds	ENSMUSG00000079144	ENSMUST00000193307	protein_coding	A130010J15Rik	A0A1A6HWD9,Uncharacterized protein	-	PF14953,omain of unknown function (DUF4504)	IPR027850,Protein of unknown function DUF4504	-	-
Plxna2	1	194620214	194620335	peak_355	122	+	5.25	0.000549541	0.00707946	0.00055	utr5	ENSMUSG00000026640	ENSMUST00000027952	protein_coding	Plxna2	D3ZWP6,Plexin A2	NP_001099458.2,plexin-A2	PF01437,Plexin repeat;PF01403,Sema domain;PF01833,IPT/TIG domain;PF08337,Plexin cytoplasmic RasGAP domain	IPR031148,Plexin family;IPR001627,Sema domain;IPR016201,PSI domain;IPR036352,Sema domain superfamily;IPR013548,Plexin, cytoplasmic RasGAP domain;IPR002165,Plexin repeat;IPR008936,Rho GTPase activation protein;IPR015943,WD40/YVTN repeat-like-containing domain superfamily;IPR013783,Immunoglobulin-like fold;IPR014756,Immunoglobulin E-set;IPR002909,IPT domain	ENOG410XR88,-;KOG3610,Plexins (functional semaphorin receptors)	GO:0030334,biological_process,regulation of cell migration;GO:0021785,biological_process,branchiomotor neuron axon guidance;GO:0071526,biological_process,semaphorin-plexin signaling pathway;GO:0060174,biological_process,limb bud formation;GO:0051642,biological_process,centrosome localization;GO:0001756,biological_process,somitogenesis;GO:0021935,biological_process,cerebellar granule cell precurso…
Xkr4	1	3671289	3671379	peak_356	91	-	7.73	0.025704	0.533335	0.026	cds	ENSMUSG00000051951	ENSMUST00000070533	protein_coding	Xkr4	A0A1U7RCM9,XK-related protein	XP_005085982.1,XK-related protein 4	-	IPR018629,XK-related protein	-	GO:0016021,cellular_component,integral component of membrane;GO:0016020,cellular_component,membrane
Mybl1	1	9669890	9671726	peak_357	1837	-	2.21	2.04174e-05	0.00030903	2e-05	cds	ENSMUSG00000025912	ENSMUST00000088658	protein_coding	Mybl1	Q3ZB50,Mybl1 protein	-	PF07988,LMSTEN motif;PF09316,C-myb, C-terminal;PF00249,Myb-like DNA-binding domain	IPR015395,C-myb, C-terminal;IPR012642,Transcription regulator Wos2-domain;IPR009057,Homeobox-like domain superfamily;IPR001005,SANT/Myb domain;IPR017930,Myb domain	KOG0048,Transcription factor, Myb superfamily;COG5147,Myb superfamily proteins, including transcription factors and mRNA splicing factors	GO:0006355,biological_process,regulation of transcription, DNA-templated;GO:0003677,molecular_function,DNA binding
Mybl1	1	9685774	9700030	peak_358	14257	-	2.89	3.98107e-15	1e-13	4e-15	cds	ENSMUSG00000025912	ENSMUST00000188212	protein_coding	Mybl1	Q3ZB50,Mybl1 protein	-	PF07988,LMSTEN motif;PF09316,C-myb, C-terminal;PF00249,Myb-like DNA-binding domain	IPR015395,C-myb, C-terminal;IPR012642,Transcription regulator Wos2-domain;IPR009057,Homeobox-like domain superfamily;IPR001005,SANT/Myb domain;IPR017930,Myb domain	KOG0048,Transcription factor, Myb superfamily;COG5147,Myb superfamily proteins, including transcription factors and mRNA splicing factors	GO:0006355,biological_process,regulation of transcription, DNA-templated;GO:0003677,molecular_function,DNA binding
Vcpip1	1	9724470	9724801	peak_359	332	-	2.16	3.98107e-61	3.16228e-59	4e-61	cds	ENSMUSG00000045210	ENSMUST00000057438	protein_coding	Vcpip1	A0A0R4J0M9,Deubiquitinating protein VCIP135	NP_775619.2,deubiquitinating protein VCIP135	PF02338,OTU-like cysteine protease	IPR029071,Ubiquitin-like domain superfamily;IPR003323,OTU domain	-	GO:0071108,biological_process,protein K48-linked deubiquitination;GO:0016567,biological_process,protein ubiquitination;GO:0005737,cellular_component,cytoplasm;GO:0090168,biological_process,Golgi reassembly;GO:0004843,molecular_function,thiol-dependent ubiquitin-specific protease activity;GO:0000278,biological_process,mitotic cell cycle;GO:0007030,biological_process,Golgi organization;GO:0016320,b…
Vcpip1	1	9745922	9746222	peak_360	301	-	3.64	1e-121	1e-119	1e-121	cds	ENSMUSG00000045210	ENSMUST00000057438	protein_coding	Vcpip1	A0A0R4J0M9,Deubiquitinating protein VCIP135	NP_775619.2,deubiquitinating protein VCIP135	PF02338,OTU-like cysteine protease	IPR029071,Ubiquitin-like domain superfamily;IPR003323,OTU domain	-	GO:0071108,biological_process,protein K48-linked deubiquitination;GO:0016567,biological_process,protein ubiquitination;GO:0005737,cellular_component,cytoplasm;GO:0090168,biological_process,Golgi reassembly;GO:0004843,molecular_function,thiol-dependent ubiquitin-specific protease activity;GO:0000278,biological_process,mitotic cell cycle;GO:0007030,biological_process,Golgi organization;GO:0016320,b…
Vcpip1	1	9746461	9746642	peak_361	182	-	1.77	1.02329e-08	1.99526e-07	1e-08	cds	ENSMUSG00000045210	ENSMUST00000057438	protein_coding	Vcpip1	A0A0R4J0M9,Deubiquitinating protein VCIP135	NP_775619.2,deubiquitinating protein VCIP135	PF02338,OTU-like cysteine protease	IPR029071,Ubiquitin-like domain superfamily;IPR003323,OTU domain	-	GO:0071108,biological_process,protein K48-linked deubiquitination;GO:0016567,biological_process,protein ubiquitination;GO:0005737,cellular_component,cytoplasm;GO:0090168,biological_process,Golgi reassembly;GO:0004843,molecular_function,thiol-dependent ubiquitin-specific protease activity;GO:0000278,biological_process,mitotic cell cycle;GO:0007030,biological_process,Golgi organization;GO:0016320,b…
Vcpip1	1	9746761	9747152	peak_362	392	-	1.91	1e-31	3.98107e-30	1e-31	cds	ENSMUSG00000045210	ENSMUST00000057438	protein_coding	Vcpip1	A0A0R4J0M9,Deubiquitinating protein VCIP135	NP_775619.2,deubiquitinating protein VCIP135	PF02338,OTU-like cysteine protease	IPR029071,Ubiquitin-like domain superfamily;IPR003323,OTU domain	-	GO:0071108,biological_process,protein K48-linked deubiquitination;GO:0016567,biological_process,protein ubiquitination;GO:0005737,cellular_component,cytoplasm;GO:0090168,biological_process,Golgi reassembly;GO:0004843,molecular_function,thiol-dependent ubiquitin-specific protease activity;GO:0000278,biological_process,mitotic cell cycle;GO:0007030,biological_process,Golgi organization;GO:0016320,b…
Vcpip1	1	9747691	9747962	peak_363	272	-	1.72	3.98107e-13	1e-11	4e-13	cds	ENSMUSG00000045210	ENSMUST00000057438	protein_coding	Vcpip1	A0A0R4J0M9,Deubiquitinating protein VCIP135	NP_775619.2,deubiquitinating protein VCIP135	PF02338,OTU-like cysteine protease	IPR029071,Ubiquitin-like domain superfamily;IPR003323,OTU domain	-	GO:0071108,biological_process,protein K48-linked deubiquitination;GO:0016567,biological_process,protein ubiquitination;GO:0005737,cellular_component,cytoplasm;GO:0090168,biological_process,Golgi reassembly;GO:0004843,molecular_function,thiol-dependent ubiquitin-specific protease activity;GO:0000278,biological_process,mitotic cell cycle;GO:0007030,biological_process,Golgi organization;GO:0016320,b…
Arfgef1	1	10160744	10160804	peak_364	61	-	1.3	0.00158489	0.0190546	0.0016	cds	ENSMUSG00000067851	ENSMUST00000088615	protein_coding	Arfgef1	A0A1U7Q7K7,brefeldin A-inhibited guanine nucleotide-exchange protein 1 isoform X1	XP_005066809.1,brefeldin A-inhibited guanine nucleotide-exchange protein 1 isoform X1	-	IPR032691,Guanine nucleotide exchange factor, N-terminal;IPR032629,Mon2, dimerisation and cyclophilin-binding domain;IPR023394,Sec7, C-terminal domain superfamily;IPR000904,Sec7 domain;IPR015403,Sec7, C-terminal;IPR016024,Armadillo-type fold;IPR035999,Sec7 domain superfamily	-	GO:0032012,biological_process,regulation of ARF protein signal transduction;GO:0005086,molecular_function,ARF guanyl-nucleotide exchange factor activity;GO:0065009,biological_process,regulation of molecular function
Arfgef1	1	10180919	10181039	peak_365	121	-	1.29	0.000234423	0.00316228	0.00023	cds	ENSMUSG00000067851	ENSMUST00000131556	protein_coding	Arfgef1	A0A1U7Q7K7,brefeldin A-inhibited guanine nucleotide-exchange protein 1 isoform X1	XP_005066809.1,brefeldin A-inhibited guanine nucleotide-exchange protein 1 isoform X1	-	IPR032691,Guanine nucleotide exchange factor, N-terminal;IPR032629,Mon2, dimerisation and cyclophilin-binding domain;IPR023394,Sec7, C-terminal domain superfamily;IPR000904,Sec7 domain;IPR015403,Sec7, C-terminal;IPR016024,Armadillo-type fold;IPR035999,Sec7 domain superfamily	-	GO:0032012,biological_process,regulation of ARF protein signal transduction;GO:0005086,molecular_function,ARF guanyl-nucleotide exchange factor activity;GO:0065009,biological_process,regulation of molecular function
Arfgef1	1	10184451	10188830	peak_366	4380	-	1.51	4.36516e-09	8.70964e-08	4.4e-09	cds	ENSMUSG00000067851	ENSMUST00000131556	protein_coding	Arfgef1	A0A1U7Q7K7,brefeldin A-inhibited guanine nucleotide-exchange protein 1 isoform X1	XP_005066809.1,brefeldin A-inhibited guanine nucleotide-exchange protein 1 isoform X1	-	IPR032691,Guanine nucleotide exchange factor, N-terminal;IPR032629,Mon2, dimerisation and cyclophilin-binding domain;IPR023394,Sec7, C-terminal domain superfamily;IPR000904,Sec7 domain;IPR015403,Sec7, C-terminal;IPR016024,Armadillo-type fold;IPR035999,Sec7 domain superfamily	-	GO:0032012,biological_process,regulation of ARF protein signal transduction;GO:0005086,molecular_function,ARF guanyl-nucleotide exchange factor activity;GO:0065009,biological_process,regulation of molecular function
Ncoa2	1	13174109	13174738	peak_367	630	-	2.48	7.94328e-52	6.30957e-50	7.9e-52	cds	ENSMUSG00000005886	ENSMUST00000006037	protein_coding	Ncoa2	F1MA61,Nuclear receptor coactivator 2	XP_006237809.1,-;XP_017449149.1,-;XP_006237806.1,nuclear receptor coactivator 2 isoform X1;XP_006237807.1,-;XP_017449150.1,-	PF07469,omain of unknown function (DUF1518);PF16279,omain of unknown function (DUF4927);PF14598,PAS domain;PF00989,PAS fold;PF08815,Nuclear receptor coactivator;PF08832,Steroid receptor coactivator;PF16665,Unstructured region on nuclear receptor coactivator protein	IPR014920,Nuclear receptor coactivator, Ncoa-type, interlocking;IPR000014,PAS domain;IPR036638,Helix-loop-helix DNA-binding domain superfamily;IPR011598,Myc-type, basic helix-loop-helix (bHLH) domain;IPR009110,Nuclear receptor coactivator, interlocking;IPR035965,PAS domain superfamily;IPR028822,Nuclear receptor coactivator 2;IPR037077,Nuclear receptor coactivator, Ncoa-type, interlocking domain s…	ENOG410IQ5S,-;ENOG410XPF9,-	GO:0046983,molecular_function,protein dimerization activity;GO:0032991,cellular_component,protein-containing complex;GO:0017162,molecular_function,aryl hydrocarbon receptor binding;GO:0016922,molecular_function,ligand-dependent nuclear receptor binding;GO:0000122,biological_process,negative regulation of transcription by RNA polymerase II;GO:0006355,biological_process,regulation of transcription,…
Ncoa2	1	13221325	13286010	peak_368	64686	-	1.26	6.30957e-13	1.58489e-11	6.3e-13	cds	ENSMUSG00000005886	ENSMUST00000006037	protein_coding	Ncoa2	F1MA61,Nuclear receptor coactivator 2	XP_006237809.1,-;XP_017449149.1,-;XP_006237806.1,nuclear receptor coactivator 2 isoform X1;XP_006237807.1,-;XP_017449150.1,-	PF07469,omain of unknown function (DUF1518);PF16279,omain of unknown function (DUF4927);PF14598,PAS domain;PF00989,PAS fold;PF08815,Nuclear receptor coactivator;PF08832,Steroid receptor coactivator;PF16665,Unstructured region on nuclear receptor coactivator protein	IPR014920,Nuclear receptor coactivator, Ncoa-type, interlocking;IPR000014,PAS domain;IPR036638,Helix-loop-helix DNA-binding domain superfamily;IPR011598,Myc-type, basic helix-loop-helix (bHLH) domain;IPR009110,Nuclear receptor coactivator, interlocking;IPR035965,PAS domain superfamily;IPR028822,Nuclear receptor coactivator 2;IPR037077,Nuclear receptor coactivator, Ncoa-type, interlocking domain s…	ENOG410IQ5S,-;ENOG410XPF9,-	GO:0046983,molecular_function,protein dimerization activity;GO:0032991,cellular_component,protein-containing complex;GO:0017162,molecular_function,aryl hydrocarbon receptor binding;GO:0016922,molecular_function,ligand-dependent nuclear receptor binding;GO:0000122,biological_process,negative regulation of transcription by RNA polymerase II;GO:0006355,biological_process,regulation of transcription,…
Rpl7	1	16103241	16104167	peak_369	927	-	1.26	1e-130	1e-128	1e-130	cds	ENSMUSG00000043716	ENSMUST00000058437	protein_coding	Rpl7	F6XI62,60S ribosomal protein L7	-	PF08079,Ribosomal L30 N-terminal domain;PF00327,Ribosomal protein L30p/L7e	IPR016082,Ribosomal protein L30, ferredoxin-like fold domain;IPR005998,Ribosomal protein L7, eukaryotic;IPR012988,Ribosomal protein L30, N-terminal;IPR035808,Ribosomal protein L7, eukaryotic/archaeal;IPR018038,Ribosomal protein L30, conserved site;IPR036919,Ribosomal protein L30, ferredoxin-like fold domain superfamily;IPR023106,Ribosomal protein L30, central domain, archaeal type	COG1841,Ribosomal protein L30/L7E;KOG3184,60S ribosomal protein L7	GO:0022625,cellular_component,cytosolic large ribosomal subunit;GO:0005844,cellular_component,polysome
Jph1	1	17091346	17091646	peak_370	301	-	1.9	6.30957e-69	5.01187e-67	6.3e-69	cds	ENSMUSG00000042686	ENSMUST00000038382	protein_coding	Jph1	D3ZQ55,Junctophilin 1	XP_008761697.1,-;XP_006237783.1,-;XP_006237785.1,-;XP_006237784.1,-;XP_006237781.1,-;XP_006237782.1,-;NP_001100100.1,junctophilin-1	PF02493,MORN repeat	IPR003409,MORN motif;IPR017191,Junctophilin	KOG0231,Junctional membrane complex protein Junctophilin and related MORN repeat proteins;COG4642,Uncharacterized protein conserved in bacteria	GO:0016529,cellular_component,sarcoplasmic reticulum;GO:0030314,cellular_component,junctional membrane complex;GO:0005783,cellular_component,endoplasmic reticulum;GO:0014701,cellular_component,junctional sarcoplasmic reticulum membrane;GO:0005886,cellular_component,plasma membrane;GO:0007517,biological_process,muscle organ development;GO:0016020,cellular_component,membrane;GO:0005789,cellular_com…
Mcm3	1	20803383	20803443	peak_371	61	-	1.54	2.51189e-11	6.0256e-10	2.5e-11	utr3	ENSMUSG00000041859	ENSMUST00000053266	protein_coding	Mcm3	Q3UI57,DNA helicase	NP_032589.1,DNA replication licensing factor MCM3	PF00493,MCM2/3/5 family;PF17207,MCM OB domain;PF14551,MCM N-terminal domain	IPR008046,DNA replication licensing factor Mcm3;IPR018525,Mini-chromosome maintenance, conserved site;IPR027417,P-loop containing nucleoside triphosphate hydrolase;IPR001208,MCM domain;IPR033762,MCM OB domain;IPR031327,Mini-chromosome maintenance protein;IPR003593,AAA+ ATPase domain;IPR027925,MCM N-terminal domain;IPR012340,Nucleic acid-binding, OB-fold	KOG0479,DNA replication licensing factor, MCM3 component;COG1241,Predicted ATPase involved in replication control, Cdc46/Mcm family	GO:0016787,molecular_function,hydrolase activity;GO:0003677,molecular_function,DNA binding;GO:0005737,cellular_component,cytoplasm;GO:0042555,cellular_component,MCM complex;GO:0006260,biological_process,DNA replication;GO:0048471,cellular_component,perinuclear region of cytoplasm;GO:0005634,cellular_component,nucleus;GO:0006270,biological_process,DNA replication initiation;GO:0004386,molecular_fu…
Mcm3	1	20804872	20806882	peak_372	2011	-	1.7	0	0	0	cds	ENSMUSG00000041859	ENSMUST00000053266	protein_coding	Mcm3	Q3UI57,DNA helicase	NP_032589.1,DNA replication licensing factor MCM3	PF00493,MCM2/3/5 family;PF17207,MCM OB domain;PF14551,MCM N-terminal domain	IPR008046,DNA replication licensing factor Mcm3;IPR018525,Mini-chromosome maintenance, conserved site;IPR027417,P-loop containing nucleoside triphosphate hydrolase;IPR001208,MCM domain;IPR033762,MCM OB domain;IPR031327,Mini-chromosome maintenance protein;IPR003593,AAA+ ATPase domain;IPR027925,MCM N-terminal domain;IPR012340,Nucleic acid-binding, OB-fold	KOG0479,DNA replication licensing factor, MCM3 component;COG1241,Predicted ATPase involved in replication control, Cdc46/Mcm family	GO:0016787,molecular_function,hydrolase activity;GO:0003677,molecular_function,DNA binding;GO:0005737,cellular_component,cytoplasm;GO:0042555,cellular_component,MCM complex;GO:0006260,biological_process,DNA replication;GO:0048471,cellular_component,perinuclear region of cytoplasm;GO:0005634,cellular_component,nucleus;GO:0006270,biological_process,DNA replication initiation;GO:0004386,molecular_fu…
Ogfrl1	1	23369764	23370362	peak_373	599	-	22.1	1.25893e-35	6.30957e-34	1.3e-35	cds	ENSMUSG00000026158	ENSMUST00000027343	protein_coding	Ogfrl1	A0A1U7Q854,opioid growth factor receptor-like protein 1 isoform X2	XP_005072481.2,opioid growth factor receptor-like protein 1 isoform X2	-	IPR006757,Opioid growth factor receptor (OGFr) conserved domain	-	GO:0004872,-,-;GO:0016020,cellular_component,membrane
Smap1	1	23848422	23848482	peak_374	61	-	1.23	0.000954993	0.011749	0.00095	cds	ENSMUSG00000026155	ENSMUST00000027339	protein_coding	Smap1	M0RC57,Small ArfGAP 1	XP_001071989.4,stromal membrane-associated protein 1 isoform X2;XP_003750715.3,-	PF01412,Putative GTPase activating protein for Arf	IPR001164,Arf GTPase activating protein;IPR038508,ArfGAP domain superfamily;IPR037278,ARFGAP/RecO-like zinc finger	COG5347,GTPase-activating protein that regulates ARFs (ADP-ribosylation factors), involved in ARF-mediated vesicular transport;KOG0703,Predicted GTPase-activating protein	GO:0005737,cellular_component,cytoplasm;GO:0031532,biological_process,actin cytoskeleton reorganization;GO:0046872,molecular_function,metal ion binding;GO:0043547,biological_process,positive regulation of GTPase activity;GO:2000369,biological_process,regulation of clathrin-dependent endocytosis;GO:0005096,molecular_function,GTPase activator activity;GO:0045648,biological_process,positive regulati…
Smap1	1	23866246	23909672	peak_375	43427	-	1.86	1e-128	1e-126	1e-128	cds	ENSMUSG00000026155	ENSMUST00000027339	protein_coding	Smap1	M0RC57,Small ArfGAP 1	XP_001071989.4,stromal membrane-associated protein 1 isoform X2;XP_003750715.3,-	PF01412,Putative GTPase activating protein for Arf	IPR001164,Arf GTPase activating protein;IPR038508,ArfGAP domain superfamily;IPR037278,ARFGAP/RecO-like zinc finger	COG5347,GTPase-activating protein that regulates ARFs (ADP-ribosylation factors), involved in ARF-mediated vesicular transport;KOG0703,Predicted GTPase-activating protein	GO:0005737,cellular_component,cytoplasm;GO:0031532,biological_process,actin cytoskeleton reorganization;GO:0046872,molecular_function,metal ion binding;GO:0043547,biological_process,positive regulation of GTPase activity;GO:2000369,biological_process,regulation of clathrin-dependent endocytosis;GO:0005096,molecular_function,GTPase activator activity;GO:0045648,biological_process,positive regulati…
Fam135a	1	24028402	24028733	peak_376	332	-	2.32	1e-199	1e-196	1e-199	cds	ENSMUSG00000026153	ENSMUST00000187752	protein_coding	Fam135a	A0A087WRT5,Protein FAM135A	XP_006496297.1,protein FAM135A isoform X6	PF12394,Protein FAM135;PF05057,Putative serine esterase (DUF676)	IPR022122,Protein FAM135;IPR007751,Domain of unknown function DUF676, lipase-like;IPR029058,Alpha/Beta hydrolase fold	KOG2205,Uncharacterized conserved protein;ENOG410XQFK,-	-
Fam135a	1	24030259	24030470	peak_377	212	-	1.98	3.98107e-14	1e-12	4e-14	cds	ENSMUSG00000026153	ENSMUST00000027337	protein_coding	Fam135a	A0A087WRT5,Protein FAM135A	XP_006496297.1,protein FAM135A isoform X6	PF12394,Protein FAM135;PF05057,Putative serine esterase (DUF676)	IPR022122,Protein FAM135;IPR007751,Domain of unknown function DUF676, lipase-like;IPR029058,Alpha/Beta hydrolase fold	KOG2205,Uncharacterized conserved protein;ENOG410XQFK,-	-
Phf3	1	30803777	30804348	peak_378	572	-	2.15	0	0	0	cds	ENSMUSG00000048874	ENSMUST00000088310	protein_coding	Phf3	B2RQG2,PHD finger protein 3	NP_001074549.1,PHD finger protein 3;XP_006495899.1,-;XP_006495900.1,-	PF07500,Transcription factor S-II (TFIIS), central domain;PF00628,PHD-finger;PF07744,SPOC domain	IPR001965,Zinc finger, PHD-type;IPR011011,Zinc finger, FYVE/PHD-type;IPR036575,Transcription elongation factor S-II, central domain superfamily;IPR013083,Zinc finger, RING/FYVE/PHD-type;IPR012921,Spen paralogue and orthologue SPOC, C-terminal;IPR003618,Transcription elongation factor S-II, central domain;IPR019787,Zinc finger, PHD-finger;IPR019786,Zinc finger, PHD-type, conserved site	ENOG410IQ8Y,-;ENOG4111K1A,-	GO:0006351,biological_process,transcription, DNA-templated;GO:0005575,cellular_component,cellular_component;GO:0008150,biological_process,biological_process;GO:0046872,molecular_function,metal ion binding;GO:0003674,molecular_function,molecular_function
Phf3	1	30804737	30804948	peak_379	212	-	1.65	8.31764e-05	0.0011749	8.3e-05	cds	ENSMUSG00000048874	ENSMUST00000088310	protein_coding	Phf3	B2RQG2,PHD finger protein 3	NP_001074549.1,PHD finger protein 3;XP_006495899.1,-;XP_006495900.1,-	PF07500,Transcription factor S-II (TFIIS), central domain;PF00628,PHD-finger;PF07744,SPOC domain	IPR001965,Zinc finger, PHD-type;IPR011011,Zinc finger, FYVE/PHD-type;IPR036575,Transcription elongation factor S-II, central domain superfamily;IPR013083,Zinc finger, RING/FYVE/PHD-type;IPR012921,Spen paralogue and orthologue SPOC, C-terminal;IPR003618,Transcription elongation factor S-II, central domain;IPR019787,Zinc finger, PHD-finger;IPR019786,Zinc finger, PHD-type, conserved site	ENOG410IQ8Y,-;ENOG4111K1A,-	GO:0006351,biological_process,transcription, DNA-templated;GO:0005575,cellular_component,cellular_component;GO:0008150,biological_process,biological_process;GO:0046872,molecular_function,metal ion binding;GO:0003674,molecular_function,molecular_function
Phf3	1	30805037	30805517	peak_380	481	-	3.66	1e-24	3.98107e-23	1e-24	cds	ENSMUSG00000048874	ENSMUST00000088310	protein_coding	Phf3	B2RQG2,PHD finger protein 3	NP_001074549.1,PHD finger protein 3;XP_006495899.1,-;XP_006495900.1,-	PF07500,Transcription factor S-II (TFIIS), central domain;PF00628,PHD-finger;PF07744,SPOC domain	IPR001965,Zinc finger, PHD-type;IPR011011,Zinc finger, FYVE/PHD-type;IPR036575,Transcription elongation factor S-II, central domain superfamily;IPR013083,Zinc finger, RING/FYVE/PHD-type;IPR012921,Spen paralogue and orthologue SPOC, C-terminal;IPR003618,Transcription elongation factor S-II, central domain;IPR019787,Zinc finger, PHD-finger;IPR019786,Zinc finger, PHD-type, conserved site	ENOG410IQ8Y,-;ENOG4111K1A,-	GO:0006351,biological_process,transcription, DNA-templated;GO:0005575,cellular_component,cellular_component;GO:0008150,biological_process,biological_process;GO:0046872,molecular_function,metal ion binding;GO:0003674,molecular_function,molecular_function
Phf3	1	30813084	30820184	peak_381	7101	-	2.86	2.51189e-56	1.99526e-54	2.5e-56	cds	ENSMUSG00000048874	ENSMUST00000088310	protein_coding	Phf3	B2RQG2,PHD finger protein 3	NP_001074549.1,PHD finger protein 3;XP_006495899.1,-;XP_006495900.1,-	PF07500,Transcription factor S-II (TFIIS), central domain;PF00628,PHD-finger;PF07744,SPOC domain	IPR001965,Zinc finger, PHD-type;IPR011011,Zinc finger, FYVE/PHD-type;IPR036575,Transcription elongation factor S-II, central domain superfamily;IPR013083,Zinc finger, RING/FYVE/PHD-type;IPR012921,Spen paralogue and orthologue SPOC, C-terminal;IPR003618,Transcription elongation factor S-II, central domain;IPR019787,Zinc finger, PHD-finger;IPR019786,Zinc finger, PHD-type, conserved site	ENOG410IQ8Y,-;ENOG4111K1A,-	GO:0006351,biological_process,transcription, DNA-templated;GO:0005575,cellular_component,cellular_component;GO:0008150,biological_process,biological_process;GO:0046872,molecular_function,metal ion binding;GO:0003674,molecular_function,molecular_function
Phf3	1	30824305	30824456	peak_382	152	-	2.17	0.000549541	0.00707946	0.00055	cds	ENSMUSG00000048874	ENSMUST00000088310	protein_coding	Phf3	B2RQG2,PHD finger protein 3	NP_001074549.1,PHD finger protein 3;XP_006495899.1,-;XP_006495900.1,-	PF07500,Transcription factor S-II (TFIIS), central domain;PF00628,PHD-finger;PF07744,SPOC domain	IPR001965,Zinc finger, PHD-type;IPR011011,Zinc finger, FYVE/PHD-type;IPR036575,Transcription elongation factor S-II, central domain superfamily;IPR013083,Zinc finger, RING/FYVE/PHD-type;IPR012921,Spen paralogue and orthologue SPOC, C-terminal;IPR003618,Transcription elongation factor S-II, central domain;IPR019787,Zinc finger, PHD-finger;IPR019786,Zinc finger, PHD-type, conserved site	ENOG410IQ8Y,-;ENOG4111K1A,-	GO:0006351,biological_process,transcription, DNA-templated;GO:0005575,cellular_component,cellular_component;GO:0008150,biological_process,biological_process;GO:0046872,molecular_function,metal ion binding;GO:0003674,molecular_function,molecular_function
Phf3	1	30830438	30830589	peak_383	152	-	2.49	1.12202e-08	2.18776e-07	1.1e-08	cds	ENSMUSG00000048874	ENSMUST00000088310	protein_coding	Phf3	B2RQG2,PHD finger protein 3	NP_001074549.1,PHD finger protein 3;XP_006495899.1,-;XP_006495900.1,-	PF07500,Transcription factor S-II (TFIIS), central domain;PF00628,PHD-finger;PF07744,SPOC domain	IPR001965,Zinc finger, PHD-type;IPR011011,Zinc finger, FYVE/PHD-type;IPR036575,Transcription elongation factor S-II, central domain superfamily;IPR013083,Zinc finger, RING/FYVE/PHD-type;IPR012921,Spen paralogue and orthologue SPOC, C-terminal;IPR003618,Transcription elongation factor S-II, central domain;IPR019787,Zinc finger, PHD-finger;IPR019786,Zinc finger, PHD-type, conserved site	ENOG410IQ8Y,-;ENOG4111K1A,-	GO:0006351,biological_process,transcription, DNA-templated;GO:0005575,cellular_component,cellular_component;GO:0008150,biological_process,biological_process;GO:0046872,molecular_function,metal ion binding;GO:0003674,molecular_function,molecular_function
Phf3	1	30830828	30831309	peak_384	482	-	2.56	3.98107e-16	1.25893e-14	4e-16	cds	ENSMUSG00000048874	ENSMUST00000088310	protein_coding	Phf3	B2RQG2,PHD finger protein 3	NP_001074549.1,PHD finger protein 3;XP_006495899.1,-;XP_006495900.1,-	PF07500,Transcription factor S-II (TFIIS), central domain;PF00628,PHD-finger;PF07744,SPOC domain	IPR001965,Zinc finger, PHD-type;IPR011011,Zinc finger, FYVE/PHD-type;IPR036575,Transcription elongation factor S-II, central domain superfamily;IPR013083,Zinc finger, RING/FYVE/PHD-type;IPR012921,Spen paralogue and orthologue SPOC, C-terminal;IPR003618,Transcription elongation factor S-II, central domain;IPR019787,Zinc finger, PHD-finger;IPR019786,Zinc finger, PHD-type, conserved site	ENOG410IQ8Y,-;ENOG4111K1A,-	GO:0006351,biological_process,transcription, DNA-templated;GO:0005575,cellular_component,cellular_component;GO:0008150,biological_process,biological_process;GO:0046872,molecular_function,metal ion binding;GO:0003674,molecular_function,molecular_function
Bag2	1	33746383	33746503	peak_385	121	-	2.76	0.00102329	0.0125893	0.001	utr3	ENSMUSG00000042215	ENSMUST00000044691	protein_coding	Bag2	B0BN74,Bag2 protein	NP_001121667.1,BAG family molecular chaperone regulator 2	-	IPR037689,BAG family molecular chaperone regulator 2;IPR003103,BAG domain	KOG3633,BAG family molecular chaperone regulator 2;ENOG410XRW0,-	GO:0050790,biological_process,regulation of catalytic activity;GO:0051087,molecular_function,chaperone binding;GO:0000774,molecular_function,adenyl-nucleotide exchange factor activity;GO:0042802,molecular_function,identical protein binding;GO:0019538,biological_process,protein metabolic process
Zfp451	1	33762144	33769800	peak_386	7657	-	1.61	6.30957e-13	1.58489e-11	6.3e-13	cds	ENSMUSG00000042197	ENSMUST00000019861	protein_coding	Zfp451	Q3T1G8,Zinc finger protein 451	NP_001028877.1,E3 SUMO-protein ligase ZNF451	-	IPR013087,Zinc finger C2H2-type	KOG1721,FOG: Zn-finger;COG5048,FOG: Zn-finger	GO:0016925,biological_process,protein sumoylation;GO:0060633,biological_process,negative regulation of transcription initiation from RNA polymerase II promoter;GO:2000616,biological_process,negative regulation of histone H3-K9 acetylation;GO:0003676,molecular_function,nucleic acid binding;GO:0001106,molecular_function,RNA polymerase II transcription corepressor activity;GO:0061665,molecular_funct…
Zfp451	1	33776638	33777389	peak_387	752	-	2.27	1e-113	1e-110	1e-113	cds	ENSMUSG00000042197	ENSMUST00000019861	protein_coding	Zfp451	Q3T1G8,Zinc finger protein 451	NP_001028877.1,E3 SUMO-protein ligase ZNF451	-	IPR013087,Zinc finger C2H2-type	KOG1721,FOG: Zn-finger;COG5048,FOG: Zn-finger	GO:0016925,biological_process,protein sumoylation;GO:0060633,biological_process,negative regulation of transcription initiation from RNA polymerase II promoter;GO:2000616,biological_process,negative regulation of histone H3-K9 acetylation;GO:0003676,molecular_function,nucleic acid binding;GO:0001106,molecular_function,RNA polymerase II transcription corepressor activity;GO:0061665,molecular_funct…
Zfp451	1	33802120	33802721	peak_388	602	-	3.82	1.25893e-12	3.16228e-11	1.3e-12	cds	ENSMUSG00000042197	ENSMUST00000044455	protein_coding	Zfp451	Q3T1G8,Zinc finger protein 451	NP_001028877.1,E3 SUMO-protein ligase ZNF451	-	IPR013087,Zinc finger C2H2-type	KOG1721,FOG: Zn-finger;COG5048,FOG: Zn-finger	GO:0016925,biological_process,protein sumoylation;GO:0060633,biological_process,negative regulation of transcription initiation from RNA polymerase II promoter;GO:2000616,biological_process,negative regulation of histone H3-K9 acetylation;GO:0003676,molecular_function,nucleic acid binding;GO:0001106,molecular_function,RNA polymerase II transcription corepressor activity;GO:0061665,molecular_funct…
Gm26788	1	34166685	34166805	peak_389	121	-	16.6	0.000125893	0.0017378	0.00013	npExon	ENSMUSG00000096992	ENSMUST00000181692	antisense	Gm26788	A0A1A6HNS4,Uncharacterized protein	-	PF00681,Plectin repeat	IPR035915,Plakin repeat superfamily;IPR001101,Plectin repeat	-	GO:0005856,cellular_component,cytoskeleton
Ccdc115	1	34437058	34437118	peak_390	61	-	1.16	8.70964e-08	1.58489e-06	8.7e-08	utr3	ENSMUSG00000042111	ENSMUST00000042493	protein_coding	Ccdc115	B2GV96,Coiled-coil domain-containing 115	NP_001102263.1,coiled-coil domain-containing protein 115	-	-	ENOG410Y0F4,-;ENOG410J11Y,-	GO:0016471,cellular_component,vacuolar proton-transporting V-type ATPase complex;GO:0036295,biological_process,cellular response to increased oxygen levels;GO:0005793,cellular_component,endoplasmic reticulum-Golgi intermediate compartment;GO:1905146,biological_process,lysosomal protein catabolic process;GO:0005764,cellular_component,lysosome;GO:0042406,cellular_component,extrinsic component of en…
Fam168b	1	34816903	34817054	peak_391	152	-	1.67	7.94328e-19	2.51189e-17	7.9e-19	utr3	ENSMUSG00000037503	ENSMUST00000047534	protein_coding	Fam168b	G3UWF0,Myelin-associated neurite-outgrowth inhibitor	NP_001153707.1,myelin-associated neurite-outgrowth inhibitor isoform 1	PF14944,Tongue Cancer Chemotherapy Resistant Protein 1	IPR029247,FAM168A/MANI	ENOG410YDBT,-;ENOG410IIIT,-	-
Uggt1	1	36144153	36144244	peak_392	92	-	1.47	2.13796e-06	3.46737e-05	2.1e-06	cds	ENSMUSG00000037470	ENSMUST00000046875	protein_coding	Uggt1	M3VWB5,UDP-glucose glycoprotein glucosyltransferase 1	-	PF06427,UDP-glucose:Glycoprotein Glucosyltransferase	IPR029044,Nucleotide-diphospho-sugar transferases;IPR009448,UDP-glucose:Glycoprotein Glucosyltransferase	ENOG410XRK6,-;KOG1879,UDP-glucose:glycoprotein glucosyltransferase	GO:0006486,biological_process,protein glycosylation;GO:0032991,cellular_component,protein-containing complex;GO:0071712,biological_process,ER-associated misfolded protein catabolic process;GO:0003980,molecular_function,UDP-glucose:glycoprotein glucosyltransferase activity;GO:0018279,biological_process,protein N-linked glycosylation via asparagine;GO:0051084,biological_process,'de novo' posttransl…
Kansl3	1	36335878	36336328	peak_393	451	-	1.41	5.01187e-16	1.58489e-14	5e-16	utr3	ENSMUSG00000010453	ENSMUST00000185912	protein_coding	Kansl3	A0A0G2K522,KAT8 regulatory NSL complex subunit 3	XP_008765249.1,-;XP_017451931.1,-;XP_006244871.1,-;XP_006244872.1,-;XP_006244870.1,KAT8 regulatory NSL complex subunit 3 isoform X1	-	IPR026555,KAT8 regulatory NSL complex subunit 3/Testis-expressed sequence 30 protein;IPR029058,Alpha/Beta hydrolase fold	-	GO:0043981,biological_process,histone H4-K5 acetylation;GO:0005730,cellular_component,nucleolus;GO:0043984,biological_process,histone H4-K16 acetylation;GO:0043231,cellular_component,intracellular membrane-bounded organelle;GO:0000123,cellular_component,histone acetyltransferase complex;GO:0046972,molecular_function,histone acetyltransferase activity (H4-K16 specific);GO:0043996,molecular_functio…
Sema4c	1	36549353	36549414	peak_394	62	-	2.12	0.0177828	0.169044	0.018	utr3	ENSMUSG00000026121	ENSMUST00000191642	protein_coding	Sema4c	D4A9J3,Sema domain, immunoglobulin domain	XP_006244821.1,-;XP_017451828.1,-;XP_008765218.1,-;XP_006244822.1,-;NP_001100372.1,semaphorin-4C precursor;XP_008765217.1,-	PF01437,Plexin repeat;PF01403,Sema domain	IPR001627,Sema domain;IPR036352,Sema domain superfamily;IPR016201,PSI domain;IPR002165,Plexin repeat;IPR015943,WD40/YVTN repeat-like-containing domain superfamily;IPR036179,Immunoglobulin-like domain superfamily;IPR013783,Immunoglobulin-like fold;IPR003599,Immunoglobulin subtype;IPR027231,Semaphorin;IPR007110,Immunoglobulin-like domain	KOG3611,Semaphorins;ENOG410XQZC,-	GO:0021549,biological_process,cerebellum development;GO:0071526,biological_process,semaphorin-plexin signaling pathway;GO:0032874,biological_process,positive regulation of stress-activated MAPK cascade;GO:0042692,biological_process,muscle cell differentiation;GO:0038191,molecular_function,neuropilin binding;GO:0014069,cellular_component,postsynaptic density;GO:0030672,cellular_component,synaptic …
Sema4c	1	36549890	36549950	peak_395	61	-	1.75	0.0190546	0.179887	0.019	cds	ENSMUSG00000026121	ENSMUST00000191642	protein_coding	Sema4c	D4A9J3,Sema domain, immunoglobulin domain	XP_006244821.1,-;XP_017451828.1,-;XP_008765218.1,-;XP_006244822.1,-;NP_001100372.1,semaphorin-4C precursor;XP_008765217.1,-	PF01437,Plexin repeat;PF01403,Sema domain	IPR001627,Sema domain;IPR036352,Sema domain superfamily;IPR016201,PSI domain;IPR002165,Plexin repeat;IPR015943,WD40/YVTN repeat-like-containing domain superfamily;IPR036179,Immunoglobulin-like domain superfamily;IPR013783,Immunoglobulin-like fold;IPR003599,Immunoglobulin subtype;IPR027231,Semaphorin;IPR007110,Immunoglobulin-like domain	KOG3611,Semaphorins;ENOG410XQZC,-	GO:0021549,biological_process,cerebellum development;GO:0071526,biological_process,semaphorin-plexin signaling pathway;GO:0032874,biological_process,positive regulation of stress-activated MAPK cascade;GO:0042692,biological_process,muscle cell differentiation;GO:0038191,molecular_function,neuropilin binding;GO:0014069,cellular_component,postsynaptic density;GO:0030672,cellular_component,synaptic …
Actr1b	1	36698471	36698711	peak_396	241	-	1.54	1e-12	1.99526e-11	1e-12	utr3	ENSMUSG00000037351	ENSMUST00000043951	protein_coding	Actr1b	A0A1U7QJU9,beta-centractin	XP_005075457.1,-	-	IPR004001,Actin, conserved site;IPR029909,Actin-related protein 1 family;IPR004000,Actin family;IPR020902,Actin/actin-like conserved site	-	GO:0005869,cellular_component,dynactin complex;GO:0000166,molecular_function,nucleotide binding;GO:0005524,molecular_function,ATP binding
Tmem131	1	36799088	36801876	peak_397	2789	-	1.48	2.04174e-07	3.63078e-06	2e-07	cds	ENSMUSG00000026116	ENSMUST00000027290	protein_coding	Tmem131	F1M5G8,Transmembrane protein 131	-	PF12371,Transmembrane protein 131-like	IPR013783,Immunoglobulin-like fold;IPR022113,Transmembrane protein 131-like	ENOG410Z7NH,-;KOG3620,Uncharacterized conserved protein	GO:0008150,biological_process,biological_process;GO:0005575,cellular_component,cellular_component;GO:0003674,molecular_function,molecular_function;GO:0016021,cellular_component,integral component of membrane;GO:0016020,cellular_component,membrane
Tmem131	1	36808316	36808407	peak_398	92	-	1.45	0.000645654	0.00812831	0.00065	cds	ENSMUSG00000026116	ENSMUST00000027290	protein_coding	Tmem131	F1M5G8,Transmembrane protein 131	-	PF12371,Transmembrane protein 131-like	IPR013783,Immunoglobulin-like fold;IPR022113,Transmembrane protein 131-like	ENOG410Z7NH,-;KOG3620,Uncharacterized conserved protein	GO:0008150,biological_process,biological_process;GO:0005575,cellular_component,cellular_component;GO:0003674,molecular_function,molecular_function;GO:0016021,cellular_component,integral component of membrane;GO:0016020,cellular_component,membrane
Coa5	1	37420316	37420467	peak_399	152	-	1.63	3.54813e-05	0.000512861	3.5e-05	utr3	ENSMUSG00000026112	ENSMUST00000027286	protein_coding	Coa5	D3ZB55,Cytochrome C oxidase assembly factor 5	NP_001182417.1,-	PF10203,Cytochrome c oxidase assembly protein PET191	IPR018793,Cytochrome c oxidase assembly protein PET191	ENOG4111YIY,-;KOG4114,Cytochrome c oxidase assembly protein PET191	GO:0005739,cellular_component,mitochondrion;GO:0005575,cellular_component,cellular_component;GO:0033617,biological_process,mitochondrial respiratory chain complex IV assembly;GO:0008150,biological_process,biological_process;GO:0003674,molecular_function,molecular_function
2010300C02Rik	1	37612064	37612304	peak_400	241	-	2.21	3.98107e-07	6.91831e-06	4e-07	cds	ENSMUSG00000026090	ENSMUST00000162875	protein_coding	2010300C02Rik	E9Q3M9,RIKEN cDNA 2010300C02 gene	NP_082372.1,uncharacterized protein KIAA1211-like homolog	PF15262,omain of unknown function (DUF4592)	IPR026713,Uncharacterised protein KIAA1211-like;IPR028030,Domain of unknown function DUF4592	ENOG410IIB6,-;ENOG410YAR8,-	GO:0005575,cellular_component,cellular_component;GO:0003674,molecular_function,molecular_function;GO:0008150,biological_process,biological_process
2010300C02Rik	1	37625271	37625421	peak_401	151	-	1.64	0.0123027	0.12331	0.012	cds	ENSMUSG00000026090	ENSMUST00000162875	protein_coding	2010300C02Rik	E9Q3M9,RIKEN cDNA 2010300C02 gene	NP_082372.1,uncharacterized protein KIAA1211-like homolog	PF15262,omain of unknown function (DUF4592)	IPR026713,Uncharacterised protein KIAA1211-like;IPR028030,Domain of unknown function DUF4592	ENOG410IIB6,-;ENOG410YAR8,-	GO:0005575,cellular_component,cellular_component;GO:0003674,molecular_function,molecular_function;GO:0008150,biological_process,biological_process
Tsga10	1	37784016	37810975	peak_402	26960	-	4.23	3.98107e-25	1.58489e-23	4e-25	cds	ENSMUSG00000060771	ENSMUST00000088072	protein_coding	Tsga10	B4F7B1,Tsga10 protein	-	-	IPR033323,Testis-specific gene 10 protein	-	GO:0007283,biological_process,spermatogenesis
Tsga10	1	37834353	37834414	peak_403	62	-	1.63	0.000436516	0.00562341	0.00044	utr3	ENSMUSG00000060771	ENSMUST00000193669	protein_coding	Tsga10	B4F7B1,Tsga10 protein	-	-	IPR033323,Testis-specific gene 10 protein	-	GO:0007283,biological_process,spermatogenesis
Tsga10	1	37841249	37864780	peak_404	23532	-	2.52	2.51189e-16	7.94328e-15	2.5e-16	utr5	ENSMUSG00000060771	ENSMUST00000114902	protein_coding	Tsga10	B4F7B1,Tsga10 protein	-	-	IPR033323,Testis-specific gene 10 protein	-	GO:0007283,biological_process,spermatogenesis
Mitd1	1	37882692	37885269	peak_405	2578	-	1.87	0.000234423	0.00316228	0.00023	cds	ENSMUSG00000026088	ENSMUST00000139725	protein_coding	Mitd1	G3I701,MIT domain-containing protein 1	XP_007612016.2,-;XP_003510915.3,MIT domain-containing protein 1	PF04212,MIT (microtubule interacting and transport) domain;PF16565,Phospholipase D-like domain at C-terminus of MIT	IPR038113,MIT, C-terminal domain superfamily;IPR007330,MIT;IPR032341,MIT, C-terminal phospholipase D-like domain;IPR036181,MIT domain superfamily	-	GO:0030496,cellular_component,midbody;GO:0043231,cellular_component,intracellular membrane-bounded organelle;GO:0042803,molecular_function,protein homodimerization activity;GO:0000920,biological_process,cell separation after cytokinesis;GO:0000281,biological_process,mitotic cytokinesis;GO:0019904,molecular_function,protein domain specific binding;GO:0032091,biological_process,negative regulation …
Txndc9	1	37986866	37987076	peak_406	211	-	1.77	0.00436516	0.047863	0.0044	utr3	ENSMUSG00000058407	ENSMUST00000162031	protein_coding	Txndc9	Q6P9X7,Txndc9 protein	-	PF00085,Thioredoxin	IPR013766,Thioredoxin domain;IPR036249,Thioredoxin-like superfamily	KOG1672,ATP binding protein;COG0526,Thiol-disulfide isomerase and thioredoxins	GO:0045454,biological_process,cell redox homeostasis;GO:0005623,cellular_component,cell
Txndc9	1	37994025	37995818	peak_407	1794	-	1.32	3.16228e-34	1.58489e-32	3.2e-34	cds	ENSMUSG00000058407	ENSMUST00000192237	protein_coding	Txndc9	Q6P9X7,Txndc9 protein	-	PF00085,Thioredoxin	IPR013766,Thioredoxin domain;IPR036249,Thioredoxin-like superfamily	KOG1672,ATP binding protein;COG0526,Thiol-disulfide isomerase and thioredoxins	GO:0045454,biological_process,cell redox homeostasis;GO:0005623,cellular_component,cell
Txndc9	1	37997682	37997803	peak_408	122	-	8.84	0.0125893	0.123595	0.013	utr5	ENSMUSG00000058407	ENSMUST00000195247	protein_coding	Txndc9	Q6P9X7,Txndc9 protein	-	PF00085,Thioredoxin	IPR013766,Thioredoxin domain;IPR036249,Thioredoxin-like superfamily	KOG1672,ATP binding protein;COG0526,Thiol-disulfide isomerase and thioredoxins	GO:0045454,biological_process,cell redox homeostasis;GO:0005623,cellular_component,cell
Rev1	1	38088294	38092131	peak_409	3838	-	2.34	1.58489e-74	1.58489e-72	1.6e-74	cds	ENSMUSG00000026082	ENSMUST00000027251	protein_coding	Rev1	D3ZRU9,DNA repair protein REV1	XP_006244882.1,-;XP_006244881.1,DNA repair protein REV1 isoform X1	PF11799,impB/mucB/samB family C-terminal domain;PF16589,BRCT domain, a BRCA1 C-terminus domain;PF16727,NA repair protein REV1 C-terminal domain;PF00817,impB/mucB/samB family;PF14377,omain of unknown function (DUF4414)	IPR012112,DNA repair protein Rev1;IPR001126,UmuC domain;IPR001357,BRCT domain;IPR038401,Rev1, C-terminal domain superfamily;IPR036420,BRCT domain superfamily;IPR025527,Domain of unknown function DUF4414;IPR017961,DNA polymerase, Y-family, little finger domain;IPR031991,DNA repair protein Rev1, C-terminal;IPR036775,DNA polymerase, Y-family, little finger domain superfamily	COG0389,Nucleotidyltransferase/DNA polymerase involved in DNA repair;KOG2093,Translesion DNA polymerase - REV1 deoxycytidyl transferase	GO:0003677,molecular_function,DNA binding;GO:0071897,biological_process,DNA biosynthetic process;GO:0003684,molecular_function,damaged DNA binding;GO:0009411,biological_process,response to UV;GO:0006974,biological_process,cellular response to DNA damage stimulus;GO:0016740,molecular_function,transferase activity;GO:0016779,molecular_function,nucleotidyltransferase activity;GO:0006281,biological_p…
Chst10	1	38864704	38864885	peak_410	182	-	1.75	0.000158489	0.00213796	0.00016	cds	ENSMUSG00000026080	ENSMUST00000192948	nonsense_mediated_decay	Chst10	A2RSS2,Carbohydrate sulfotransferase	NP_660124.2,carbohydrate sulfotransferase 10;XP_006496427.1,-	PF03567,Sulfotransferase family	IPR018011,Carbohydrate sulfotransferase 8-10;IPR005331,Sulfotransferase	ENOG4111GJR,-;KOG4651,Chondroitin 6-sulfotransferase and related sulfotransferases	GO:0008146,molecular_function,sulfotransferase activity;GO:0005975,biological_process,carbohydrate metabolic process;GO:0005794,cellular_component,Golgi apparatus;GO:0016740,molecular_function,transferase activity;GO:0000139,cellular_component,Golgi membrane;GO:0016051,biological_process,carbohydrate biosynthetic process;GO:0016020,cellular_component,membrane;GO:0016021,cellular_component,integra…
Chst10	1	38865482	38865633	peak_411	152	-	2.01	0.000691831	0.00870964	0.00069	cds	ENSMUSG00000026080	ENSMUST00000194361	protein_coding	Chst10	A2RSS2,Carbohydrate sulfotransferase	NP_660124.2,carbohydrate sulfotransferase 10;XP_006496427.1,-	PF03567,Sulfotransferase family	IPR018011,Carbohydrate sulfotransferase 8-10;IPR005331,Sulfotransferase	ENOG4111GJR,-;KOG4651,Chondroitin 6-sulfotransferase and related sulfotransferases	GO:0008146,molecular_function,sulfotransferase activity;GO:0005975,biological_process,carbohydrate metabolic process;GO:0005794,cellular_component,Golgi apparatus;GO:0016740,molecular_function,transferase activity;GO:0000139,cellular_component,Golgi membrane;GO:0016051,biological_process,carbohydrate biosynthetic process;GO:0016020,cellular_component,membrane;GO:0016021,cellular_component,integra…
Tbc1d8	1	39372356	39372506	peak_412	151	-	1.77	0.000891251	0.0109648	0.00089	cds	ENSMUSG00000003134	ENSMUST00000054462	protein_coding	Tbc1d8	F1LWZ7,TBC1 domain family, member 8	NP_001177996.1,TBC1 domain family member 8	PF00566,Rab-GTPase-TBC domain;PF02893,RAM domain	IPR036009,TBC1D8, PH-GRAM domain 1;IPR035969,Rab-GTPase-TBC domain superfamily;IPR004182,GRAM domain;IPR000195,Rab-GTPase-TBC domain;IPR036016,TBC1D8, PH-GRAM domain 2;IPR011993,PH-like domain superfamily;IPR002048,EF-hand domain;IPR011992,EF-hand domain pair	COG5210,GTPase-activating protein;KOG4347,GTPase-activating protein VRP	GO:1902017,biological_process,regulation of cilium assembly;GO:0012505,cellular_component,endomembrane system;GO:0017137,molecular_function,Rab GTPase binding;GO:0005622,cellular_component,intracellular;GO:0005509,molecular_function,calcium ion binding;GO:0090630,biological_process,activation of GTPase activity;GO:0031338,biological_process,regulation of vesicle fusion;GO:0005096,molecular_functi…
Tbc1d8	1	39372594	39372655	peak_413	62	-	3.5	0.00354813	0.0398107	0.0035	cds	ENSMUSG00000003134	ENSMUST00000054462	protein_coding	Tbc1d8	F1LWZ7,TBC1 domain family, member 8	NP_001177996.1,TBC1 domain family member 8	PF00566,Rab-GTPase-TBC domain;PF02893,RAM domain	IPR036009,TBC1D8, PH-GRAM domain 1;IPR035969,Rab-GTPase-TBC domain superfamily;IPR004182,GRAM domain;IPR000195,Rab-GTPase-TBC domain;IPR036016,TBC1D8, PH-GRAM domain 2;IPR011993,PH-like domain superfamily;IPR002048,EF-hand domain;IPR011992,EF-hand domain pair	COG5210,GTPase-activating protein;KOG4347,GTPase-activating protein VRP	GO:1902017,biological_process,regulation of cilium assembly;GO:0012505,cellular_component,endomembrane system;GO:0017137,molecular_function,Rab GTPase binding;GO:0005622,cellular_component,intracellular;GO:0005509,molecular_function,calcium ion binding;GO:0090630,biological_process,activation of GTPase activity;GO:0031338,biological_process,regulation of vesicle fusion;GO:0005096,molecular_functi…
Tgfbrap1	1	43049595	43049686	peak_414	92	-	2.16	0.00239883	0.0275423	0.0024	cds	ENSMUSG00000070939	ENSMUST00000186694	protein_coding	Tgfbrap1	A0A0G2JV19,Transforming growth factor, beta receptor-associated protein 1	XP_006244852.1,transforming growth factor-beta receptor-associated protein 1 isoform X4;XP_006244854.1,-;XP_006244853.1,-	PF10367,Vacuolar sorting protein 39 domain 2;PF00637,Region in Clathrin and VPS;PF10366,Vacuolar sorting protein 39 domain 1;PF00780,CNH domain	IPR019453,Vacuolar sorting protein 39/Transforming growth factor beta receptor-associated domain 2;IPR000547,Clathrin, heavy chain/VPS, 7-fold repeat;IPR001180,Citron homology (CNH) domain;IPR032914,Vam6/VPS39/TRAP1 family;IPR019452,Vacuolar sorting protein 39/Transforming growth factor beta receptor-associated domain 1	-	GO:0046332,molecular_function,SMAD binding;GO:0007165,biological_process,signal transduction;GO:0033263,cellular_component,CORVET complex;GO:0034058,biological_process,endosomal vesicle fusion;GO:0006355,biological_process,regulation of transcription, DNA-templated;GO:0005160,molecular_function,transforming growth factor beta receptor binding;GO:0005769,cellular_component,early endosome;GO:001602…
Tgfbrap1	1	43075778	43075839	peak_415	62	-	1.9	0.0190546	0.180302	0.019	cds	ENSMUSG00000070939	ENSMUST00000189010	protein_coding	Tgfbrap1	A0A0G2JV19,Transforming growth factor, beta receptor-associated protein 1	XP_006244852.1,transforming growth factor-beta receptor-associated protein 1 isoform X4;XP_006244854.1,-;XP_006244853.1,-	PF10367,Vacuolar sorting protein 39 domain 2;PF00637,Region in Clathrin and VPS;PF10366,Vacuolar sorting protein 39 domain 1;PF00780,CNH domain	IPR019453,Vacuolar sorting protein 39/Transforming growth factor beta receptor-associated domain 2;IPR000547,Clathrin, heavy chain/VPS, 7-fold repeat;IPR001180,Citron homology (CNH) domain;IPR032914,Vam6/VPS39/TRAP1 family;IPR019452,Vacuolar sorting protein 39/Transforming growth factor beta receptor-associated domain 1	-	GO:0046332,molecular_function,SMAD binding;GO:0007165,biological_process,signal transduction;GO:0033263,cellular_component,CORVET complex;GO:0034058,biological_process,endosomal vesicle fusion;GO:0006355,biological_process,regulation of transcription, DNA-templated;GO:0005160,molecular_function,transforming growth factor beta receptor binding;GO:0005769,cellular_component,early endosome;GO:001602…
Col5a2	1	45394750	45396103	peak_416	1354	-	2.11	4.16869e-05	0.00060256	4.2e-05	cds	ENSMUSG00000026042	ENSMUST00000086430	protein_coding	Col5a2	F1LQ00,Collagen type V alpha 2 chain	-	PF00093,von Willebrand factor type C domain;PF01391,Collagen triple helix repeat (20 copies);PF01410,ibrillar collagen C-terminal domain	IPR008160,Collagen triple helix repeat;IPR001007,VWFC domain;IPR000885,Fibrillar collagen, C-terminal	ENOG4110XTV,-;KOG3544,Collagens (type IV and type XIII), and related proteins	GO:0046332,molecular_function,SMAD binding;GO:1903225,biological_process,negative regulation of endodermal cell differentiation;GO:0048592,biological_process,eye morphogenesis;GO:0001503,biological_process,ossification;GO:0005581,cellular_component,collagen trimer;GO:0001501,biological_process,skeletal system development;GO:0031012,cellular_component,extracellular matrix;GO:0030199,biological_pro…
Slc39a10	1	46819250	46819401	peak_417	152	-	1.38	0.000389045	0.00501187	0.00039	cds	ENSMUSG00000025986	ENSMUST00000027131	protein_coding	Slc39a10	D4A517,Solute carrier family 39	XP_006244999.1,-;XP_006245000.1,-;NP_001102266.2,zinc transporter ZIP10 precursor	PF02535,ZIP Zinc transporter	IPR003689,Zinc/iron permease	KOG2693,Putative zinc transporter;COG0428,Predicted divalent heavy-metal cations transporter	GO:0002903,biological_process,negative regulation of B cell apoptotic process;GO:0030001,biological_process,metal ion transport;GO:0055085,biological_process,transmembrane transport;GO:0071578,biological_process,zinc ion import across plasma membrane;GO:0006882,biological_process,cellular zinc ion homeostasis;GO:0030890,biological_process,positive regulation of B cell proliferation;GO:0005886,cel…
Slc39a10	1	46832761	46835395	peak_418	2635	-	1.75	5.01187e-14	1.25893e-12	5e-14	cds	ENSMUSG00000025986	ENSMUST00000027131	protein_coding	Slc39a10	D4A517,Solute carrier family 39	XP_006244999.1,-;XP_006245000.1,-;NP_001102266.2,zinc transporter ZIP10 precursor	PF02535,ZIP Zinc transporter	IPR003689,Zinc/iron permease	KOG2693,Putative zinc transporter;COG0428,Predicted divalent heavy-metal cations transporter	GO:0002903,biological_process,negative regulation of B cell apoptotic process;GO:0030001,biological_process,metal ion transport;GO:0055085,biological_process,transmembrane transport;GO:0071578,biological_process,zinc ion import across plasma membrane;GO:0006882,biological_process,cellular zinc ion homeostasis;GO:0030890,biological_process,positive regulation of B cell proliferation;GO:0005886,cel…
Nabp1	1	51471306	51477739	peak_419	6434	-	1.45	6.30957e-48	3.98107e-46	6.3e-48	cds	ENSMUSG00000026107	ENSMUST00000190103	nonsense_mediated_decay	Nabp1	A0A1A6GK35,Uncharacterized protein	-	-	IPR012340,Nucleic acid-binding, OB-fold	-	-
Gls	1	52187623	52188688	peak_420	1066	-	1.67	3.98107e-16	1.25893e-14	4e-16	cds	ENSMUSG00000026103	ENSMUST00000114510	protein_coding	Gls	A0A0G2K1T0,Glutaminase kidney isoform, mitochondrial	-	PF12796,Ankyrin repeats (3 copies);PF04960,lutaminase	IPR020683,Ankyrin repeat-containing domain;IPR002110,Ankyrin repeat;IPR015868,Glutaminase;IPR012338,Beta-lactamase/transpeptidase-like;IPR036770,Ankyrin repeat-containing domain superfamily	-	GO:0007268,biological_process,chemical synaptic transmission;GO:0006543,biological_process,glutamine catabolic process;GO:0002087,biological_process,regulation of respiratory gaseous exchange by neurological system process;GO:0004359,molecular_function,glutaminase activity;GO:0051289,biological_process,protein homotetramerization;GO:0006541,biological_process,glutamine metabolic process;GO:000573…
Nab1	1	52458455	52458634	peak_421	180	-	2.78	1e-08	1.94984e-07	1e-08	utr3	ENSMUSG00000002881	ENSMUST00000186764	protein_coding	Nab1	A0A087WSU4,NGFI-A-binding protein 1	XP_006495834.1,NGFI-A-binding protein 1 isoform X2	PF04904,NAB conserved region 1 (NCD1);PF04905,NAB conserved region 2 (NCD2);PF04902,Conserved region in Nab1	IPR006986,Nab1, C-terminal;IPR006989,NAB co-repressor, domain;IPR038398,NAB co-repressor domain 2 superfamily;IPR006988,Nab, N-terminal	ENOG410YKFH,-;KOG3835,Transcriptional corepressor NAB1	GO:0045682,biological_process,regulation of epidermis development;GO:0042552,biological_process,myelination;GO:0045892,biological_process,negative regulation of transcription, DNA-templated;GO:0006355,biological_process,regulation of transcription, DNA-templated;GO:0008134,molecular_function,transcription factor binding;GO:0014037,biological_process,Schwann cell differentiation;GO:0005634,cellula…
Nab1	1	52489972	52490241	peak_422	270	-	2.53	7.94328e-79	7.94328e-77	7.9e-79	cds	ENSMUSG00000002881	ENSMUST00000170269	protein_coding	Nab1	A0A087WSU4,NGFI-A-binding protein 1	XP_006495834.1,NGFI-A-binding protein 1 isoform X2	PF04904,NAB conserved region 1 (NCD1);PF04905,NAB conserved region 2 (NCD2);PF04902,Conserved region in Nab1	IPR006986,Nab1, C-terminal;IPR006989,NAB co-repressor, domain;IPR038398,NAB co-repressor domain 2 superfamily;IPR006988,Nab, N-terminal	ENOG410YKFH,-;KOG3835,Transcriptional corepressor NAB1	GO:0045682,biological_process,regulation of epidermis development;GO:0042552,biological_process,myelination;GO:0045892,biological_process,negative regulation of transcription, DNA-templated;GO:0006355,biological_process,regulation of transcription, DNA-templated;GO:0008134,molecular_function,transcription factor binding;GO:0014037,biological_process,Schwann cell differentiation;GO:0005634,cellula…
Gm37242	1	52653926	52654106	peak_423	181	-	6.63	0.00354813	0.0398107	0.0035	npExon	ENSMUSG00000103630	ENSMUST00000191873	TEC	Gm37242	Q6TXI5,LRRGT00014	-	PF03372,ndonuclease/Exonuclease/phosphatase family	IPR036691,Endonuclease/exonuclease/phosphatase superfamily;IPR005135,Endonuclease/exonuclease/phosphatase	ENOG410IPYC,-;ENOG4111K5V,-	-
Gm37242	1	52654194	52654523	peak_424	330	-	6.08	0.000660693	0.00831764	0.00066	npExon	ENSMUSG00000103630	ENSMUST00000191873	TEC	Gm37242	Q6TXI5,LRRGT00014	-	PF03372,ndonuclease/Exonuclease/phosphatase family	IPR036691,Endonuclease/exonuclease/phosphatase superfamily;IPR005135,Endonuclease/exonuclease/phosphatase	ENOG410IPYC,-;ENOG4111K5V,-	-
Mfsd6	1	52658231	52658291	peak_425	61	-	2.08	0.00912011	0.0933254	0.0091	utr3	ENSMUSG00000041439	ENSMUST00000147758	protein_coding	Mfsd6	D3Z183,Major facilitator superfamily domain-containing protein 6	XP_006496437.1,-;NP_598590.2,major facilitator superfamily domain-containing protein 6 isoform 1	PF12832,MFS_1 like family	IPR024989,Major facilitator superfamily associated domain;IPR036259,MFS transporter superfamily;IPR020846,Major facilitator superfamily domain	KOG3762,Predicted transporter;ENOG410YMHR,-	GO:0016021,cellular_component,integral component of membrane;GO:0016020,cellular_component,membrane
Inpp1	1	52789678	52790009	peak_426	332	-	17.7	2.81838e-05	0.000416869	2.8e-05	cds	ENSMUSG00000026102	ENSMUST00000027271	protein_coding	Inpp1	Q5RJK6,Inositol polyphosphate-1-phosphatase	XP_008765313.1,-;XP_008765314.1,-;NP_001012131.1,inositol polyphosphate 1-phosphatase;XP_006244961.1,-	PF00459,Inositol monophosphatase family	IPR020550,Inositol monophosphatase, conserved site;IPR000760,Inositol monophosphatase-like;IPR020583,Inositol monophosphatase, metal-binding site	KOG3099,Bisphosphate 3'-nucleotidase BPNT1/Inositol polyphosphate 1-phosphatase;ENOG410XNMV,-	GO:0005575,cellular_component,cellular_component;GO:0008150,biological_process,biological_process;GO:0046854,biological_process,phosphatidylinositol phosphorylation;GO:0003674,molecular_function,molecular_function
Inpp1	1	52799296	52799357	peak_427	62	-	1.66	0.000707946	0.00891251	0.00071	cds	ENSMUSG00000026102	ENSMUST00000177279	nonsense_mediated_decay	Inpp1	Q5RJK6,Inositol polyphosphate-1-phosphatase	XP_008765313.1,-;XP_008765314.1,-;NP_001012131.1,inositol polyphosphate 1-phosphatase;XP_006244961.1,-	PF00459,Inositol monophosphatase family	IPR020550,Inositol monophosphatase, conserved site;IPR000760,Inositol monophosphatase-like;IPR020583,Inositol monophosphatase, metal-binding site	KOG3099,Bisphosphate 3'-nucleotidase BPNT1/Inositol polyphosphate 1-phosphatase;ENOG410XNMV,-	GO:0005575,cellular_component,cellular_component;GO:0008150,biological_process,biological_process;GO:0046854,biological_process,phosphatidylinositol phosphorylation;GO:0003674,molecular_function,molecular_function
1700019A02Rik	1	53181876	53187451	peak_428	5576	-	3.19	0.000436516	0.00562341	0.00044	cds	ENSMUSG00000060715	ENSMUST00000190748	protein_coding	1700019A02Rik	Q9DA74,MCG115476	NP_081346.1,uncharacterized protein LOC69397	-	-	ENOG4111DTM,-;ENOG410J3V7,-	GO:0005575,cellular_component,cellular_component;GO:0003674,molecular_function,molecular_function;GO:0008150,biological_process,biological_process
Pms1	1	53197028	53207217	peak_429	10190	-	2.49	1e-120	1e-118	1e-120	cds	ENSMUSG00000026098	ENSMUST00000027267	protein_coding	Pms1	Q8K119,PMS1 homolog 1, mismatch repair system component	XP_006496004.1,-;XP_006496001.1,-;XP_006496002.1,-;NP_705784.1,PMS1 protein homolog 1;XP_011236799.1,-;XP_006496005.1,-	PF00505,HMG (high mobility group) box;PF13589,Histidine kinase-, DNA gyrase B-, and HSP90-like ATPase;PF01119,NA mismatch repair protein, C-terminal domain	IPR031263,PMS1 protein homologue 1;IPR009071,High mobility group box domain;IPR014762,DNA mismatch repair, conserved site;IPR013507,DNA mismatch repair protein, C-terminal;IPR014721,Ribosomal protein S5 domain 2-type fold, subgroup;IPR020568,Ribosomal protein S5 domain 2-type fold;IPR002099,DNA mismatch repair protein family;IPR003594,Histidine kinase/HSP90-like ATPase;IPR036910,High mobility gro…	KOG1978,DNA mismatch repair protein - MLH2/PMS1/Pms2 family;COG0323,DNA mismatch repair enzyme (predicted ATPase)	GO:0003697,molecular_function,single-stranded DNA binding;GO:0003677,molecular_function,DNA binding;GO:0032389,cellular_component,MutLalpha complex;GO:0006298,biological_process,mismatch repair;GO:0005524,molecular_function,ATP binding;GO:0016887,molecular_function,ATPase activity;GO:0042493,biological_process,response to drug;GO:0005634,cellular_component,nucleus;GO:0030983,molecular_function,mi…
Asnsd1	1	53347067	53347308	peak_430	242	-	1.87	1e-31	5.01187e-30	1e-31	cds	ENSMUSG00000026095	ENSMUST00000027264	protein_coding	Asnsd1	D3ZWR3,Asparagine synthetase domain-containing 1	-	PF13537,lutamine amidotransferase domain;PF00733,Asparagine synthase	IPR017932,Glutamine amidotransferase type 2 domain;IPR001962,Asparagine synthase;IPR029055,Nucleophile aminohydrolases, N-terminal	COG0367,Asparagine synthase (glutamine-hydrolyzing);KOG0573,Asparagine synthase	GO:0042803,molecular_function,protein homodimerization activity;GO:0006529,biological_process,asparagine biosynthetic process;GO:0004066,molecular_function,asparagine synthase (glutamine-hydrolyzing) activity
Asnsd1	1	53348444	53350959	peak_431	2516	-	1.68	2.51189e-30	1.25893e-28	2.5e-30	cds	ENSMUSG00000026095	ENSMUST00000154402	protein_coding	Asnsd1	D3ZWR3,Asparagine synthetase domain-containing 1	-	PF13537,lutamine amidotransferase domain;PF00733,Asparagine synthase	IPR017932,Glutamine amidotransferase type 2 domain;IPR001962,Asparagine synthase;IPR029055,Nucleophile aminohydrolases, N-terminal	COG0367,Asparagine synthase (glutamine-hydrolyzing);KOG0573,Asparagine synthase	GO:0042803,molecular_function,protein homodimerization activity;GO:0006529,biological_process,asparagine biosynthetic process;GO:0004066,molecular_function,asparagine synthase (glutamine-hydrolyzing) activity
Gtf3c3	1	54437861	54437922	peak_432	62	-	1.15	0.000831764	0.0104713	0.00083	cds	ENSMUSG00000041303	ENSMUST00000041638	protein_coding	Gtf3c3	Q3TMP1,General transcription factor IIIC, polypeptide 3	NP_001028366.1,general transcription factor 3C polypeptide 3	PF13181,Tetratricopeptide repeat	IPR011990,Tetratricopeptide-like helical domain superfamily;IPR019734,Tetratricopeptide repeat;IPR013026,Tetratricopeptide repeat-containing domain	KOG2076,RNA polymerase III transcription factor TFIIIC;ENOG410XNW8,-	GO:0005730,cellular_component,nucleolus;GO:0000995,molecular_function,transcription factor activity, core RNA polymerase III binding;GO:0006359,biological_process,regulation of transcription by RNA polymerase III;GO:0031965,cellular_component,nuclear membrane;GO:0000127,cellular_component,transcription factor TFIIIC complex;GO:0005634,cellular_component,nucleus;GO:0006383,biological_process,trans…
Sf3b1	1	55012193	55016396	peak_433	4204	-	1.16	5.37032e-05	0.000776247	5.4e-05	cds	ENSMUSG00000025982	ENSMUST00000027127	protein_coding	Sf3b1	A0A250Y7F1,Splicing factor 3B subunit 1	-	-	IPR011989,Armadillo-like helical;IPR016024,Armadillo-type fold;IPR015016,Splicing factor 3B subunit 1	-	-
Hspd1	1	55078190	55078546	peak_434	357	-	1.96	2.51189e-92	3.16228e-90	2.5e-92	cds	ENSMUSG00000025980	ENSMUST00000027123	protein_coding	Hspd1	A0A1A6HEZ8,Uncharacterized protein	-	PF00118,TCP-1/cpn60 chaperonin family	IPR027413,GroEL-like equatorial domain superfamily;IPR018370,Chaperonin Cpn60, conserved site;IPR001844,Chaperonin Cpn60;IPR027409,GroEL-like apical domain superfamily;IPR027410,TCP-1-like chaperonin intermediate domain superfamily;IPR002423,Chaperonin Cpn60/TCP-1 family	-	GO:0005737,cellular_component,cytoplasm;GO:0042026,biological_process,protein refolding;GO:0006457,biological_process,protein folding;GO:0005524,molecular_function,ATP binding
Hspd1	1	55079160	55081143	peak_435	1984	-	1.31	1.58489e-22	5.01187e-21	1.6e-22	cds	ENSMUSG00000025980	ENSMUST00000027123	protein_coding	Hspd1	A0A1A6HEZ8,Uncharacterized protein	-	PF00118,TCP-1/cpn60 chaperonin family	IPR027413,GroEL-like equatorial domain superfamily;IPR018370,Chaperonin Cpn60, conserved site;IPR001844,Chaperonin Cpn60;IPR027409,GroEL-like apical domain superfamily;IPR027410,TCP-1-like chaperonin intermediate domain superfamily;IPR002423,Chaperonin Cpn60/TCP-1 family	-	GO:0005737,cellular_component,cytoplasm;GO:0042026,biological_process,protein refolding;GO:0006457,biological_process,protein folding;GO:0005524,molecular_function,ATP binding
Satb2	1	56796761	56796881	peak_436	121	-	4.1	2.88403e-08	5.37032e-07	2.9e-08	cds	ENSMUSG00000038331	ENSMUST00000114415	protein_coding	Satb2	Q546B3,DNA-binding protein SATB	NP_631885.1,DNA-binding protein SATB2;XP_017175119.1,-;XP_017175120.1,-	PF02376,CUT domain;PF16534,Ubiquitin-like oligomerisation domain of SATB;PF16557,CUT1-like DNA-binding domain of SATB;PF00046,Homeobox domain	IPR032392,SATB, ubiquitin-like oligomerisation domain;IPR009057,Homeobox-like domain superfamily;IPR010982,Lambda repressor-like, DNA-binding domain superfamily;IPR038216,SATB, CUTL domain superfamily;IPR032355,SATB, CUT1-like DNA-binding domain;IPR003350,CUT domain;IPR001356,Homeobox domain;IPR038224,SATB, ULD domain superfamily	ENOG41113K2,-;ENOG410ISJ9,-	GO:0006366,biological_process,transcription by RNA polymerase II;GO:0003677,molecular_function,DNA binding;GO:0045944,biological_process,positive regulation of transcription by RNA polymerase II;GO:0006355,biological_process,regulation of transcription, DNA-templated;GO:0001077,molecular_function,transcriptional activator activity, RNA polymerase II proximal promoter sequence-specific DNA binding…
Tyw5	1	57388414	57388504	peak_437	91	-	4.14	0.00524807	0.0562341	0.0052	cds	ENSMUSG00000048495	ENSMUST00000162686	protein_coding	Tyw5	D3ZY75,tRNA-yW synthesizing protein 5	NP_001163944.1,tRNA wybutosine-synthesizing protein 5	PF13621,Cupin-like domain	IPR029612,tRNA wybutosine-synthesizing protein 5;IPR003347,JmjC domain	KOG2132,Uncharacterized conserved protein, contains JmjC domain;ENOG410XQDR,-	GO:0042803,molecular_function,protein homodimerization activity;GO:0000049,molecular_function,tRNA binding;GO:0031591,biological_process,wybutosine biosynthetic process;GO:0016706,molecular_function,oxidoreductase activity, acting on paired donors, with incorporation or reduction of molecular oxygen, 2-oxoglutarate as one donor, and incorporation of one atom each of oxygen into both donors;GO:000…
Gm37607	1	58385150	58385240	peak_438	91	-	2.62	0.0107152	0.108143	0.011	npExon	ENSMUSG00000103839	ENSMUST00000194925	TEC	Gm37607	A0A0G2JVX1,Uncharacterized protein	-	PF02994,L1 transposable element RBD-like domain;PF17489,L1 transposable element trimerization domain;PF17490,L1 transposable element dsRBD-like domain	IPR035300,L1 transposable element, dsRBD-like domain;IPR035301,L1 transposable element, trimerization domain;IPR004244,Transposase, L1	-	GO:0030529,,;GO:0032197,biological_process,transposition, RNA-mediated;GO:0003727,molecular_function,single-stranded RNA binding
Gm37607	1	58385418	58385747	peak_439	330	-	2.95	2.75423e-05	0.000416869	2.8e-05	npExon	ENSMUSG00000103839	ENSMUST00000194925	TEC	Gm37607	A0A0G2JVX1,Uncharacterized protein	-	PF02994,L1 transposable element RBD-like domain;PF17489,L1 transposable element trimerization domain;PF17490,L1 transposable element dsRBD-like domain	IPR035300,L1 transposable element, dsRBD-like domain;IPR035301,L1 transposable element, trimerization domain;IPR004244,Transposase, L1	-	GO:0030529,,;GO:0032197,biological_process,transposition, RNA-mediated;GO:0003727,molecular_function,single-stranded RNA binding
Orc2	1	58463638	58464057	peak_440	420	-	1.85	1.99526e-23	6.30957e-22	2e-23	utr3	ENSMUSG00000026037	ENSMUST00000027198	protein_coding	Orc2	Q543F8,Origin recognition complex, subunit 2-like	NP_001258455.1,-;NP_001020549.1,origin recognition complex subunit 2 isoform B;NP_032791.1,origin recognition complex subunit 2 isoform A	PF04084,Origin recognition complex subunit 2	IPR007220,Origin recognition complex, subunit 2	COG5575,Origin recognition complex, subunit 2;KOG2928,Origin recognition complex, subunit 2	GO:0000939,cellular_component,condensed chromosome inner kinetochore;GO:0000785,cellular_component,chromatin;GO:0000792,cellular_component,heterochromatin;GO:0005664,cellular_component,nuclear origin of replication recognition complex;GO:0006260,biological_process,DNA replication;GO:0000784,cellular_component,nuclear chromosome, telomeric region;GO:0000808,cellular_component,origin recognition co…
Orc2	1	58493696	58497382	peak_441	3687	-	1.3	0.00057544	0.0074131	0.00058	cds	ENSMUSG00000026037	ENSMUST00000027198	protein_coding	Orc2	Q543F8,Origin recognition complex, subunit 2-like	NP_001258455.1,-;NP_001020549.1,origin recognition complex subunit 2 isoform B;NP_032791.1,origin recognition complex subunit 2 isoform A	PF04084,Origin recognition complex subunit 2	IPR007220,Origin recognition complex, subunit 2	COG5575,Origin recognition complex, subunit 2;KOG2928,Origin recognition complex, subunit 2	GO:0000939,cellular_component,condensed chromosome inner kinetochore;GO:0000785,cellular_component,chromatin;GO:0000792,cellular_component,heterochromatin;GO:0005664,cellular_component,nuclear origin of replication recognition complex;GO:0006260,biological_process,DNA replication;GO:0000784,cellular_component,nuclear chromosome, telomeric region;GO:0000808,cellular_component,origin recognition co…
Orc2	1	58497441	58501364	peak_442	3924	-	1.27	1.99526e-11	4.46684e-10	2e-11	cds	ENSMUSG00000026037	ENSMUST00000027198	protein_coding	Orc2	Q543F8,Origin recognition complex, subunit 2-like	NP_001258455.1,-;NP_001020549.1,origin recognition complex subunit 2 isoform B;NP_032791.1,origin recognition complex subunit 2 isoform A	PF04084,Origin recognition complex subunit 2	IPR007220,Origin recognition complex, subunit 2	COG5575,Origin recognition complex, subunit 2;KOG2928,Origin recognition complex, subunit 2	GO:0000939,cellular_component,condensed chromosome inner kinetochore;GO:0000785,cellular_component,chromatin;GO:0000792,cellular_component,heterochromatin;GO:0005664,cellular_component,nuclear origin of replication recognition complex;GO:0006260,biological_process,DNA replication;GO:0000784,cellular_component,nuclear chromosome, telomeric region;GO:0000808,cellular_component,origin recognition co…
Fam126b	1	58527560	58527620	peak_443	61	-	2.1	0.00177828	0.020893	0.0018	utr3	ENSMUSG00000038174	ENSMUST00000097724	protein_coding	Fam126b	W5Q5I9,Family with sequence similarity 126 member B	XP_011997621.1,-;XP_011997611.1,protein FAM126B isoform X1	PF09790,Hyccin	IPR018619,Hyccin	-	GO:0005622,cellular_component,intracellular
Fam126b	1	58529982	58530192	peak_444	211	-	1.87	8.12831e-10	1.7378e-08	8.1e-10	cds	ENSMUSG00000038174	ENSMUST00000097724	protein_coding	Fam126b	W5Q5I9,Family with sequence similarity 126 member B	XP_011997621.1,-;XP_011997611.1,protein FAM126B isoform X1	PF09790,Hyccin	IPR018619,Hyccin	-	GO:0005622,cellular_component,intracellular
Fam126b	1	58557996	58586263	peak_445	28268	-	2.36	1.14815e-06	1.94984e-05	1.1e-06	cds	ENSMUSG00000038174	ENSMUST00000097724	protein_coding	Fam126b	W5Q5I9,Family with sequence similarity 126 member B	XP_011997621.1,-;XP_011997611.1,protein FAM126B isoform X1	PF09790,Hyccin	IPR018619,Hyccin	-	GO:0005622,cellular_component,intracellular
Trak2	1	58903109	58903169	peak_446	61	-	1.93	1.09648e-05	0.000169824	1.1e-05	utr3	ENSMUSG00000026028	ENSMUST00000027186	protein_coding	Trak2	Q6P9N8,Trafficking protein, kinesin-binding 2	NP_765994.2,trafficking kinesin-binding protein 2;XP_011236902.1,-	PF12448,Kinesin associated protein;PF04849,HAP1 N-terminal conserved region	IPR022154,Trafficking kinesin-binding protein domain;IPR006933,HAP1, N-terminal	ENOG410XSWD,-;KOG4360,Uncharacterized coiled coil protein	GO:0005102,molecular_function,signaling receptor binding;GO:0005886,cellular_component,plasma membrane;GO:0005769,cellular_component,early endosome;GO:0005634,cellular_component,nucleus;GO:0043005,cellular_component,neuron projection;GO:0050811,molecular_function,GABA receptor binding;GO:0048813,biological_process,dendrite morphogenesis;GO:0098972,biological_process,anterograde dendritic transpor…
Trak2	1	58903228	58903797	peak_447	570	-	2.65	1e-243	1e-241	1e-243	cds	ENSMUSG00000026028	ENSMUST00000027186	protein_coding	Trak2	Q6P9N8,Trafficking protein, kinesin-binding 2	NP_765994.2,trafficking kinesin-binding protein 2;XP_011236902.1,-	PF12448,Kinesin associated protein;PF04849,HAP1 N-terminal conserved region	IPR022154,Trafficking kinesin-binding protein domain;IPR006933,HAP1, N-terminal	ENOG410XSWD,-;KOG4360,Uncharacterized coiled coil protein	GO:0005102,molecular_function,signaling receptor binding;GO:0005886,cellular_component,plasma membrane;GO:0005769,cellular_component,early endosome;GO:0005634,cellular_component,nucleus;GO:0043005,cellular_component,neuron projection;GO:0050811,molecular_function,GABA receptor binding;GO:0048813,biological_process,dendrite morphogenesis;GO:0098972,biological_process,anterograde dendritic transpor…
Als2cr11	1	59050890	59062414	peak_448	11525	-	2.63	1e-14	2.51189e-13	1e-14	cds	ENSMUSG00000072295	ENSMUST00000097080	protein_coding	Als2cr11	E9Q152,C2 calcium-dependent domain-containing 6	NP_780409.2,amyotrophic lateral sclerosis 2 (juvenile) chromosome region, candidate 11	PF15729,Amyotrophic lateral sclerosis 2 candidate 11	IPR031462,Amyotrophic lateral sclerosis 2 candidate 11	ENOG410IIHD,-;ENOG4112989,-	GO:0005575,cellular_component,cellular_component;GO:0008150,biological_process,biological_process;GO:0003674,molecular_function,molecular_function
Tmem237	1	59109106	59114171	peak_449	5066	-	2.08	1e-173	1e-171	1e-173	cds	ENSMUSG00000038079	ENSMUST00000190014	protein_coding	Tmem237	A0A0G2K7G5,Transmembrane protein 237	XP_006245039.1,transmembrane protein 237 isoform X3	PF15383,Transmembrane protein 237	IPR029409,Transmembrane protein 237	-	GO:0030111,biological_process,regulation of Wnt signaling pathway;GO:0060271,biological_process,cilium assembly;GO:0035869,cellular_component,ciliary transition zone;GO:0016021,cellular_component,integral component of membrane;GO:0016020,cellular_component,membrane
Als2	1	59163209	59163389	peak_450	181	-	1.51	3.89045e-10	8.31764e-09	3.9e-10	utr3	ENSMUSG00000026024	ENSMUST00000027178	protein_coding	Als2	A0A1U7QBY6,alsin	XP_012969200.1,-;XP_005070659.1,alsin isoform X1;XP_012969201.1,-	-	IPR037191,VPS9 domain superfamily;IPR009091,Regulator of chromosome condensation 1/beta-lactamase-inhibitor protein II;IPR003409,MORN motif;IPR011993,PH-like domain superfamily;IPR000408,Regulator of chromosome condensation, RCC1;IPR035899,Dbl homology (DH) domain superfamily;IPR003123,VPS9 domain;IPR000219,Dbl homology (DH) domain	-	GO:0005089,molecular_function,Rho guanyl-nucleotide exchange factor activity;GO:0035023,biological_process,regulation of Rho protein signal transduction;GO:0065009,biological_process,regulation of molecular function
Als2	1	59163224	59163525	peak_451	302	-	1.43	1e-13	2.51189e-12	1e-13	utr3	ENSMUSG00000026024	ENSMUST00000027178	protein_coding	Als2	A0A1U7QBY6,alsin	XP_012969200.1,-;XP_005070659.1,alsin isoform X1;XP_012969201.1,-	-	IPR037191,VPS9 domain superfamily;IPR009091,Regulator of chromosome condensation 1/beta-lactamase-inhibitor protein II;IPR003409,MORN motif;IPR011993,PH-like domain superfamily;IPR000408,Regulator of chromosome condensation, RCC1;IPR035899,Dbl homology (DH) domain superfamily;IPR003123,VPS9 domain;IPR000219,Dbl homology (DH) domain	-	GO:0005089,molecular_function,Rho guanyl-nucleotide exchange factor activity;GO:0035023,biological_process,regulation of Rho protein signal transduction;GO:0065009,biological_process,regulation of molecular function
Als2	1	59163943	59164213	peak_452	271	-	2.11	7.94328e-58	5.01187e-56	7.9e-58	cds	ENSMUSG00000026024	ENSMUST00000163058	protein_coding	Als2	A0A1U7QBY6,alsin	XP_012969200.1,-;XP_005070659.1,alsin isoform X1;XP_012969201.1,-	-	IPR037191,VPS9 domain superfamily;IPR009091,Regulator of chromosome condensation 1/beta-lactamase-inhibitor protein II;IPR003409,MORN motif;IPR011993,PH-like domain superfamily;IPR000408,Regulator of chromosome condensation, RCC1;IPR035899,Dbl homology (DH) domain superfamily;IPR003123,VPS9 domain;IPR000219,Dbl homology (DH) domain	-	GO:0005089,molecular_function,Rho guanyl-nucleotide exchange factor activity;GO:0035023,biological_process,regulation of Rho protein signal transduction;GO:0065009,biological_process,regulation of molecular function
Als2	1	59211196	59211317	peak_453	122	-	1.27	7.76247e-06	0.000123027	7.8e-06	cds	ENSMUSG00000026024	ENSMUST00000163058	protein_coding	Als2	A0A1U7QBY6,alsin	XP_012969200.1,-;XP_005070659.1,alsin isoform X1;XP_012969201.1,-	-	IPR037191,VPS9 domain superfamily;IPR009091,Regulator of chromosome condensation 1/beta-lactamase-inhibitor protein II;IPR003409,MORN motif;IPR011993,PH-like domain superfamily;IPR000408,Regulator of chromosome condensation, RCC1;IPR035899,Dbl homology (DH) domain superfamily;IPR003123,VPS9 domain;IPR000219,Dbl homology (DH) domain	-	GO:0005089,molecular_function,Rho guanyl-nucleotide exchange factor activity;GO:0035023,biological_process,regulation of Rho protein signal transduction;GO:0065009,biological_process,regulation of molecular function
Als2	1	59215348	59215439	peak_454	92	-	1.53	3.71535e-05	0.000549541	3.7e-05	cds	ENSMUSG00000026024	ENSMUST00000163058	protein_coding	Als2	A0A1U7QBY6,alsin	XP_012969200.1,-;XP_005070659.1,alsin isoform X1;XP_012969201.1,-	-	IPR037191,VPS9 domain superfamily;IPR009091,Regulator of chromosome condensation 1/beta-lactamase-inhibitor protein II;IPR003409,MORN motif;IPR011993,PH-like domain superfamily;IPR000408,Regulator of chromosome condensation, RCC1;IPR035899,Dbl homology (DH) domain superfamily;IPR003123,VPS9 domain;IPR000219,Dbl homology (DH) domain	-	GO:0005089,molecular_function,Rho guanyl-nucleotide exchange factor activity;GO:0035023,biological_process,regulation of Rho protein signal transduction;GO:0065009,biological_process,regulation of molecular function
Als2	1	59215798	59215918	peak_455	121	-	1.57	1.25893e-12	3.16228e-11	1.3e-12	cds	ENSMUSG00000026024	ENSMUST00000163058	protein_coding	Als2	A0A1U7QBY6,alsin	XP_012969200.1,-;XP_005070659.1,alsin isoform X1;XP_012969201.1,-	-	IPR037191,VPS9 domain superfamily;IPR009091,Regulator of chromosome condensation 1/beta-lactamase-inhibitor protein II;IPR003409,MORN motif;IPR011993,PH-like domain superfamily;IPR000408,Regulator of chromosome condensation, RCC1;IPR035899,Dbl homology (DH) domain superfamily;IPR003123,VPS9 domain;IPR000219,Dbl homology (DH) domain	-	GO:0005089,molecular_function,Rho guanyl-nucleotide exchange factor activity;GO:0035023,biological_process,regulation of Rho protein signal transduction;GO:0065009,biological_process,regulation of molecular function
Sumo1	1	59639670	59639967	peak_456	298	-	2.4	3.98107e-43	2.51189e-41	4e-43	utr3	ENSMUSG00000026021	ENSMUST00000091374	protein_coding	Sumo1	A0A250XUY8,Small ubiquitin-related modifier	XP_020015380.1,-	-	IPR033950,Sumo domain;IPR000626,Ubiquitin domain;IPR029071,Ubiquitin-like domain superfamily;IPR022617,Rad60/SUMO-like domain	-	GO:0016925,biological_process,protein sumoylation;GO:0005634,cellular_component,nucleus
Sumo1	1	59640232	59670686	peak_457	30455	-	1.51	3.98107e-28	1.58489e-26	4e-28	cds	ENSMUSG00000026021	ENSMUST00000091374	protein_coding	Sumo1	A0A250XUY8,Small ubiquitin-related modifier	XP_020015380.1,-	-	IPR033950,Sumo domain;IPR000626,Ubiquitin domain;IPR029071,Ubiquitin-like domain superfamily;IPR022617,Rad60/SUMO-like domain	-	GO:0016925,biological_process,protein sumoylation;GO:0005634,cellular_component,nucleus
Raph1	1	60488380	60488471	peak_458	92	-	3.54	0.00724436	0.0758578	0.0072	cds	ENSMUSG00000026014	ENSMUST00000140485	protein_coding	Raph1	F2Z3U3,Ras association	NP_001038978.3,ras-associated and pleckstrin homology domains-containing protein 1	PF00788,Ras association (RalGDS/AF-6) domain;PF00169,PH domain	IPR000159,Ras-associating (RA) domain;IPR029071,Ubiquitin-like domain superfamily;IPR001849,Pleckstrin homology domain;IPR011993,PH-like domain superfamily	-	GO:0005515,molecular_function,protein binding;GO:0031252,cellular_component,cell leading edge;GO:0005886,cellular_component,plasma membrane;GO:0048675,biological_process,axon extension;GO:0005829,cellular_component,cytosol;GO:0016604,cellular_component,nuclear body;GO:0007165,biological_process,signal transduction
Ino80d	1	63062187	63065728	peak_459	3542	-	1.33	0.00660693	0.0707946	0.0066	cds	ENSMUSG00000040865	ENSMUST00000153992	protein_coding	Ino80d	E9Q9Q0,INO80 complex subunit D	XP_006496010.1,-;XP_006496009.1,-;XP_006496011.1,-;NP_001108081.1,INO80 complex subunit D isoform 1	PF13891,Potential DNA-binding domain	IPR025927,Potential DNA-binding domain	ENOG410XP19,-;ENOG410IEJY,-	-
Ino80d	1	63086102	63086252	peak_460	151	-	1.48	1.99526e-06	3.31131e-05	2e-06	cds	ENSMUSG00000040865	ENSMUST00000172416	protein_coding	Ino80d	E9Q9Q0,INO80 complex subunit D	XP_006496010.1,-;XP_006496009.1,-;XP_006496011.1,-;NP_001108081.1,INO80 complex subunit D isoform 1	PF13891,Potential DNA-binding domain	IPR025927,Potential DNA-binding domain	ENOG410XP19,-;ENOG410IEJY,-	-
Ndufs1	1	63159839	63160915	peak_461	1077	-	1.4	5.01187e-13	1.25893e-11	5e-13	cds	ENSMUSG00000025968	ENSMUST00000027111	protein_coding	Ndufs1	Q3UIQ2,Uncharacterized protein	-	PF13510,2Fe-2S iron-sulfur cluster binding domain;PF10588,NADH-ubiquinone oxidoreductase-G iron-sulfur binding region;PF00384,Molybdopterin oxidoreductase;PF09326,NADH-ubiquinone oxidoreductase subunit G, C-terminal	IPR019574,NADH:ubiquinone oxidoreductase, subunit G, iron-sulphur binding;IPR010228,NADH:ubiquinone oxidoreductase, subunit G;IPR000283,NADH:ubiquinone oxidoreductase, 75kDa subunit, conserved site;IPR006656,Molybdopterin oxidoreductase;IPR015405,NADH-quinone oxidoreductase, chain G, C-terminal;IPR036010,2Fe-2S ferredoxin-like superfamily;IPR006963,Molybdopterin oxidoreductase, 4Fe-4S domain;IPR0…	COG1034,NADH dehydrogenase/NADH:ubiquinone oxidoreductase 75 kD subunit (chain G);KOG2282,NADH-ubiquinone oxidoreductase, NDUFS1/75 kDa subunit	GO:0042773,biological_process,ATP synthesis coupled electron transport;GO:0051536,molecular_function,iron-sulfur cluster binding;GO:0008137,molecular_function,NADH dehydrogenase (ubiquinone) activity;GO:0009055,molecular_function,electron transfer activity;GO:0016491,molecular_function,oxidoreductase activity;GO:0016020,cellular_component,membrane;GO:0055114,biological_process,oxidation-reduction…
Klf7	1	64078721	64078811	peak_462	91	-	1.45	0.000501187	0.00645654	0.0005	cds	ENSMUSG00000025959	ENSMUST00000114086	protein_coding	Klf7	A0A1U8BPT5,Krueppel-like factor 7 isoform X2	XP_012969237.1,-	-	IPR013087,Zinc finger C2H2-type;IPR036236,Zinc finger C2H2 superfamily	-	GO:0003676,molecular_function,nucleic acid binding
2810408I11Rik	1	64679899	64680165	peak_463	267	-	2.87	2.51189e-17	7.94328e-16	2.5e-17	npExon	ENSMUSG00000087213	ENSMUST00000150749	antisense	2810408I11Rik	C5EWX5,Uncharacterized protein	-	-	-	-	-
2810408I11Rik	1	64688854	64690541	peak_464	1688	-	2.21	0.00102329	0.0125893	0.001	npExon	ENSMUSG00000087213	ENSMUST00000122813	antisense	2810408I11Rik	C5EWX5,Uncharacterized protein	-	-	-	-	-
Kansl1l	1	66723278	66725962	peak_465	2685	-	2.54	6.60693e-09	1.28825e-07	6.6e-09	cds	ENSMUSG00000026004	ENSMUST00000129190	protein_coding	Kansl1l	B2RUA4,1110028C15Rik protein	-	PF15275,PEHE domain	IPR029332,PEHE domain;IPR026180,KAT8 regulatory NSL complex subunit 1	ENOG4111T12,-;ENOG410IVCE,-	GO:0000123,cellular_component,histone acetyltransferase complex
6820402A03Rik	1	66793823	66793943	peak_466	121	-	6.63	0.047863	0.894335	0.048	npExon	ENSMUSG00000103706	ENSMUST00000194648	TEC	-	-	-	-	-	-	-
Acadl	1	66831287	66831408	peak_467	122	-	1.83	6.91831e-05	0.000977237	6.9e-05	utr3	ENSMUSG00000026003	ENSMUST00000027153	protein_coding	Acadl	A0A0R4J083,Long-chain-specific acyl-CoA dehydrogenase, mitochondrial	NP_031407.2,long-chain specific acyl-CoA dehydrogenase, mitochondrial precursor	PF00441,Acyl-CoA dehydrogenase, C-terminal domain;PF02771,Acyl-CoA dehydrogenase, N-terminal domain;PF02770,Acyl-CoA dehydrogenase, middle domain	IPR036250,Acyl-CoA dehydrogenase-like, C-terminal;IPR034179,Long-chain specific acyl-CoA dehydrogenase;IPR009100,Acyl-CoA dehydrogenase/oxidase, N-terminal and middle domain superfamily;IPR013786,Acyl-CoA dehydrogenase/oxidase, N-terminal;IPR037069,Acyl-CoA dehydrogenase/oxidase, N-terminal domain superfamily;IPR009075,Acyl-CoA dehydrogenase/oxidase C-terminal;IPR006091,Acyl-CoA oxidase/dehydroge…	-	GO:0031966,cellular_component,mitochondrial membrane;GO:0016627,molecular_function,oxidoreductase activity, acting on the CH-CH group of donors;GO:0000062,molecular_function,fatty-acyl-CoA binding;GO:0004466,molecular_function,long-chain-acyl-CoA dehydrogenase activity;GO:0050660,molecular_function,flavin adenine dinucleotide binding;GO:0042758,biological_process,long-chain fatty acid catabolic p…
Erbb4	1	68040271	68040332	peak_468	62	-	15.5	0.000245471	0.00331131	0.00025	cds	ENSMUSG00000062209	ENSMUST00000119142	protein_coding	Erbb4	A0A1U7QBV4,Receptor protein-tyrosine kinase	XP_005070594.1,receptor tyrosine-protein kinase erbB-4 isoform X1	-	IPR032778,Growth factor receptor domain 4;IPR001245,Serine-threonine/tyrosine-protein kinase, catalytic domain;IPR006212,Furin-like repeat;IPR000494,Receptor L-domain;IPR016245,Tyrosine protein kinase, EGF/ERB/XmrK receptor;IPR020635,Tyrosine-protein kinase, catalytic domain;IPR009030,Growth factor receptor cysteine-rich domain superfamily;IPR011009,Protein kinase-like domain superfamily;IPR01744…	-	GO:0016301,molecular_function,kinase activity;GO:0016310,biological_process,phosphorylation;GO:0018108,biological_process,peptidyl-tyrosine phosphorylation;GO:0035556,biological_process,intracellular signal transduction;GO:0004716,molecular_function,signal transducer, downstream of receptor, with protein tyrosine kinase activity;GO:0005622,cellular_component,intracellular;GO:0007169,biological_pr…
Bard1	1	71074990	71075441	peak_469	452	-	2.19	1.99526e-67	1.58489e-65	2e-67	cds	ENSMUSG00000026196	ENSMUST00000027393	protein_coding	Bard1	Q3ULG2,Uncharacterized protein	-	PF12796,Ankyrin repeats (3 copies);PF14835,zf-RING of BARD1-type protein	IPR033097,BRCA1-associated RING domain protein 1;IPR017907,Zinc finger, RING-type, conserved site;IPR002110,Ankyrin repeat;IPR013083,Zinc finger, RING/FYVE/PHD-type;IPR001841,Zinc finger, RING-type;IPR036770,Ankyrin repeat-containing domain superfamily;IPR020683,Ankyrin repeat-containing domain;IPR036420,BRCT domain superfamily;IPR001357,BRCT domain	KOG0504,FOG: Ankyrin repeat;ENOG410Z0YV,-;KOG4362,Transcriptional regulator BRCA1	GO:0031436,cellular_component,BRCA1-BARD1 complex;GO:0043065,biological_process,positive regulation of apoptotic process;GO:0016567,biological_process,protein ubiquitination
Mreg	1	72160657	72160776	peak_470	120	-	1.47	2.81838e-07	5.01187e-06	2.8e-07	utr3	ENSMUSG00000039395	ENSMUST00000048860	protein_coding	Mreg	D4A9U9,Melanoregulin	NP_001178931.1,melanoregulin	PF15812,Melanoregulin	IPR031638,Melanoregulin	ENOG4111SQ5,-;ENOG410IHII,-	GO:0042470,cellular_component,melanosome;GO:0030318,biological_process,melanocyte differentiation;GO:0043473,biological_process,pigmentation;GO:0032402,biological_process,melanosome transport;GO:0048066,biological_process,developmental pigmentation
Igfbp5	1	72860112	72860501	peak_471	390	-	4.24	6.60693e-05	0.000954993	6.6e-05	utr3	ENSMUSG00000026185	ENSMUST00000027377	protein_coding	Igfbp5	Q3UQV0,Insulin-like growth factor binding protein 5, isoform CRA_a	NP_034648.2,insulin-like growth factor-binding protein 5 precursor	PF00086,Thyroglobulin type-1 repeat;PF00219,Insulin-like growth factor binding protein	IPR022321,Insulin-like growth factor-binding protein family 1-6, chordata;IPR000716,Thyroglobulin type-1;IPR000867,Insulin-like growth factor-binding protein, IGFBP;IPR017891,Insulin-like growth factor binding protein, N-terminal, Cys-rich conserved site;IPR009030,Growth factor receptor cysteine-rich domain superfamily;IPR012213,Insulin-like growth factor binding protein 5;IPR036857,Thyroglobulin…	ENOG410IJJ2,-;ENOG4111GGG,-	GO:0048662,biological_process,negative regulation of smooth muscle cell proliferation;GO:0043569,biological_process,negative regulation of insulin-like growth factor receptor signaling pathway;GO:0043568,biological_process,positive regulation of insulin-like growth factor receptor signaling pathway;GO:0014912,biological_process,negative regulation of smooth muscle cell migration;GO:0031994,molecu…
Igfbp5	1	72862024	72862294	peak_472	271	-	2.35	3.98107e-22	1.25893e-20	4e-22	utr3	ENSMUSG00000026185	ENSMUST00000027377	protein_coding	Igfbp5	Q3UQV0,Insulin-like growth factor binding protein 5, isoform CRA_a	NP_034648.2,insulin-like growth factor-binding protein 5 precursor	PF00086,Thyroglobulin type-1 repeat;PF00219,Insulin-like growth factor binding protein	IPR022321,Insulin-like growth factor-binding protein family 1-6, chordata;IPR000716,Thyroglobulin type-1;IPR000867,Insulin-like growth factor-binding protein, IGFBP;IPR017891,Insulin-like growth factor binding protein, N-terminal, Cys-rich conserved site;IPR009030,Growth factor receptor cysteine-rich domain superfamily;IPR012213,Insulin-like growth factor binding protein 5;IPR036857,Thyroglobulin…	ENOG410IJJ2,-;ENOG4111GGG,-	GO:0048662,biological_process,negative regulation of smooth muscle cell proliferation;GO:0043569,biological_process,negative regulation of insulin-like growth factor receptor signaling pathway;GO:0043568,biological_process,positive regulation of insulin-like growth factor receptor signaling pathway;GO:0014912,biological_process,negative regulation of smooth muscle cell migration;GO:0031994,molecu…
Tns1	1	73914248	73914519	peak_473	272	-	2.17	2.51189e-11	5.62341e-10	2.5e-11	utr3	ENSMUSG00000055322	ENSMUST00000185331	protein_coding	Tns1	E9Q0S6,Tensin 1	NP_082160.3,tensin-1 isoform a	PF10409,C2 domain of PTEN tumour-suppressor protein;PF00017,SH2 domain;PF08416,Phosphotyrosine-binding domain	IPR014020,Tensin phosphatase, C2 domain;IPR036860,SH2 domain superfamily;IPR029021,Protein-tyrosine phosphatase-like;IPR000980,SH2 domain;IPR003595,Protein-tyrosine phosphatase, catalytic;IPR006020,PTB/PI domain;IPR029023,Tensin-type phosphatase domain;IPR002219,Protein kinase C-like, phorbol ester/diacylglycerol-binding domain;IPR033929,Tensin, phosphotyrosine-binding domain;IPR011993,PH-like do…	KOG2283,Clathrin coat dissociation kinase GAK/PTEN/Auxilin and related tyrosine phosphatases;KOG1930,Focal adhesion protein Tensin, contains PTB domain;COG2453,Predicted protein-tyrosine phosphatase	GO:0007044,biological_process,cell-substrate junction assembly;GO:0035556,biological_process,intracellular signal transduction;GO:0030055,cellular_component,cell-substrate junction;GO:0003779,molecular_function,actin binding;GO:0005622,cellular_component,intracellular;GO:0005925,cellular_component,focal adhesion;GO:0010761,biological_process,fibroblast migration
Aamp	1	74283958	74284357	peak_474	400	-	1.69	6.30957e-93	7.94328e-91	6.3e-93	cds	ENSMUSG00000006299	ENSMUST00000190008	protein_coding	Aamp	J3QN89,Angio-associated migratory protein	NP_001177373.1,angio-associated migratory cell protein isoform 1	PF00400,WD domain, G-beta repeat	IPR036322,WD40-repeat-containing domain superfamily;IPR015943,WD40/YVTN repeat-like-containing domain superfamily;IPR019775,WD40 repeat, conserved site;IPR001680,WD40 repeat;IPR017986,WD40-repeat-containing domain	KOG0296,Angio-associated migratory cell protein (contains WD40 repeats);ENOG410XR6A,-	GO:0009986,cellular_component,cell surface;GO:0045171,cellular_component,intercellular bridge;GO:0030687,cellular_component,preribosome, large subunit precursor;GO:0051082,molecular_function,unfolded protein binding;GO:0008201,molecular_function,heparin binding;GO:0042273,biological_process,ribosomal large subunit biogenesis;GO:0005829,cellular_component,cytosol;GO:0015630,cellular_component,micr…
Usp37	1	74452709	74453894	peak_475	1186	-	1.2	1.58489e-12	3.98107e-11	1.6e-12	cds	ENSMUSG00000033364	ENSMUST00000044260	protein_coding	Usp37	A0A0R4J2D0,Ubiquitin carboxyl-terminal hydrolase 37	XP_006496117.1,-;NP_795946.2,ubiquitin carboxyl-terminal hydrolase 37 isoform 1	PF02809,Ubiquitin interaction motif;PF16674,N-terminal of ubiquitin carboxyl-terminal hydrolase 37;PF00443,Ubiquitin carboxyl-terminal hydrolase	IPR018200,Ubiquitin specific protease, conserved site;IPR001394,Peptidase C19, ubiquitin carboxyl-terminal hydrolase;IPR028889,Ubiquitin specific protease domain;IPR003903,Ubiquitin interacting motif;IPR038093,Ubiquitin carboxyl-terminal hydrolase 37, pleckstrin homology-like domain superfamily;IPR032069,Ubiquitin carboxyl-terminal hydrolase 37, pleckstrin homology-like domain	-	GO:0016579,biological_process,protein deubiquitination;GO:0071108,biological_process,protein K48-linked deubiquitination;GO:0019901,molecular_function,protein kinase binding;GO:0006511,biological_process,ubiquitin-dependent protein catabolic process;GO:0004843,molecular_function,thiol-dependent ubiquitin-specific protease activity;GO:0035871,biological_process,protein K11-linked deubiquitination;…
Usp37	1	74479668	74485990	peak_476	6323	-	1.41	6.30957e-05	0.000912011	6.3e-05	cds	ENSMUSG00000033364	ENSMUST00000044260	protein_coding	Usp37	A0A0R4J2D0,Ubiquitin carboxyl-terminal hydrolase 37	XP_006496117.1,-;NP_795946.2,ubiquitin carboxyl-terminal hydrolase 37 isoform 1	PF02809,Ubiquitin interaction motif;PF16674,N-terminal of ubiquitin carboxyl-terminal hydrolase 37;PF00443,Ubiquitin carboxyl-terminal hydrolase	IPR018200,Ubiquitin specific protease, conserved site;IPR001394,Peptidase C19, ubiquitin carboxyl-terminal hydrolase;IPR028889,Ubiquitin specific protease domain;IPR003903,Ubiquitin interacting motif;IPR038093,Ubiquitin carboxyl-terminal hydrolase 37, pleckstrin homology-like domain superfamily;IPR032069,Ubiquitin carboxyl-terminal hydrolase 37, pleckstrin homology-like domain	-	GO:0016579,biological_process,protein deubiquitination;GO:0071108,biological_process,protein K48-linked deubiquitination;GO:0019901,molecular_function,protein kinase binding;GO:0006511,biological_process,ubiquitin-dependent protein catabolic process;GO:0004843,molecular_function,thiol-dependent ubiquitin-specific protease activity;GO:0035871,biological_process,protein K11-linked deubiquitination;…
Zfp142	1	74569869	74569930	peak_477	62	-	1.73	2.51189e-12	6.30957e-11	2.5e-12	cds	ENSMUSG00000026135	ENSMUST00000027315	protein_coding	Zfp142	Q8CHH6,MKIAA0236 protein	NP_001297597.1,zinc finger protein 142 isoform 1	PF00096,Zinc finger, C2H2 type;PF13909,C2H2-type zinc-finger domain	IPR013087,Zinc finger C2H2-type;IPR036236,Zinc finger C2H2 superfamily	KOG1721,FOG: Zn-finger;COG5048,FOG: Zn-finger	GO:0003676,molecular_function,nucleic acid binding;GO:0005575,cellular_component,cellular_component;GO:0003674,molecular_function,molecular_function;GO:0008150,biological_process,biological_process
Zfp142	1	74571938	74572268	peak_478	331	-	1.34	8.70964e-09	1.69824e-07	8.7e-09	cds	ENSMUSG00000026135	ENSMUST00000027315	protein_coding	Zfp142	Q8CHH6,MKIAA0236 protein	NP_001297597.1,zinc finger protein 142 isoform 1	PF00096,Zinc finger, C2H2 type;PF13909,C2H2-type zinc-finger domain	IPR013087,Zinc finger C2H2-type;IPR036236,Zinc finger C2H2 superfamily	KOG1721,FOG: Zn-finger;COG5048,FOG: Zn-finger	GO:0003676,molecular_function,nucleic acid binding;GO:0005575,cellular_component,cellular_component;GO:0003674,molecular_function,molecular_function;GO:0008150,biological_process,biological_process
Tuba4a	1	75215183	75215244	peak_479	62	-	2.43	0.0549541	0.444631	0.055	utr3	ENSMUSG00000026202	ENSMUST00000079464	protein_coding	Tuba4a	A0A0A0MQA5,Tubulin alpha chain	-	PF03953,Tubulin C-terminal domain;PF00091,Tubulin/FtsZ family, GTPase domain	IPR017975,Tubulin, conserved site;IPR003008,Tubulin/FtsZ, GTPase domain;IPR008280,Tubulin/FtsZ, C-terminal;IPR036525,Tubulin/FtsZ, GTPase domain superfamily;IPR037103,Tubulin/FtsZ, C-terminal domain superfamily;IPR018316,Tubulin/FtsZ, 2-layer sandwich domain;IPR002452,Alpha tubulin;IPR000217,Tubulin;IPR023123,Tubulin, C-terminal	KOG1376,Alpha tubulin;COG5023,Tubulin	GO:0019899,molecular_function,enzyme binding;GO:0019901,molecular_function,protein kinase binding;GO:0005525,molecular_function,GTP binding;GO:0007010,biological_process,cytoskeleton organization;GO:0007017,biological_process,microtubule-based process;GO:0005856,cellular_component,cytoskeleton;GO:0005874,cellular_component,microtubule;GO:0003924,molecular_function,GTPase activity;GO:0015630,cellu…
Tuba4a	1	75215602	75215961	peak_480	360	-	3.52	3.16228e-43	1.99526e-41	3.2e-43	cds	ENSMUSG00000026202	ENSMUST00000079464	protein_coding	Tuba4a	A0A0A0MQA5,Tubulin alpha chain	-	PF03953,Tubulin C-terminal domain;PF00091,Tubulin/FtsZ family, GTPase domain	IPR017975,Tubulin, conserved site;IPR003008,Tubulin/FtsZ, GTPase domain;IPR008280,Tubulin/FtsZ, C-terminal;IPR036525,Tubulin/FtsZ, GTPase domain superfamily;IPR037103,Tubulin/FtsZ, C-terminal domain superfamily;IPR018316,Tubulin/FtsZ, 2-layer sandwich domain;IPR002452,Alpha tubulin;IPR000217,Tubulin;IPR023123,Tubulin, C-terminal	KOG1376,Alpha tubulin;COG5023,Tubulin	GO:0019899,molecular_function,enzyme binding;GO:0019901,molecular_function,protein kinase binding;GO:0005525,molecular_function,GTP binding;GO:0007010,biological_process,cytoskeleton organization;GO:0007017,biological_process,microtubule-based process;GO:0005856,cellular_component,cytoskeleton;GO:0005874,cellular_component,microtubule;GO:0003924,molecular_function,GTPase activity;GO:0015630,cellu…
Wdfy1	1	79705251	79705401	peak_481	151	-	2.49	4.89779e-05	0.000707946	4.9e-05	utr3	ENSMUSG00000073643	ENSMUST00000113513	protein_coding	Wdfy1	A0A0G2K3L8,WD repeat and FYVE domain-containing 1	XP_006245252.1,WD repeat and FYVE domain-containing protein 1 isoform X1	PF01363,YVE zinc finger;PF00400,WD domain, G-beta repeat	IPR017455,Zinc finger, FYVE-related;IPR019775,WD40 repeat, conserved site;IPR011011,Zinc finger, FYVE/PHD-type;IPR017986,WD40-repeat-containing domain;IPR000306,FYVE zinc finger;IPR036322,WD40-repeat-containing domain superfamily;IPR015943,WD40/YVTN repeat-like-containing domain superfamily;IPR020472,G-protein beta WD-40 repeat;IPR013083,Zinc finger, RING/FYVE/PHD-type;IPR001680,WD40 repeat	-	GO:0034141,biological_process,positive regulation of toll-like receptor 3 signaling pathway;GO:0034145,biological_process,positive regulation of toll-like receptor 4 signaling pathway;GO:0046872,molecular_function,metal ion binding;GO:0005769,cellular_component,early endosome;GO:0005829,cellular_component,cytosol;GO:0005634,cellular_component,nucleus;GO:0005545,molecular_function,1-phosphatidylin…
Cul3	1	80267081	80276475	peak_482	9395	-	1.6	1e-120	1e-118	1e-120	cds	ENSMUSG00000004364	ENSMUST00000163119	protein_coding	Cul3	Q6ZQ84,MKIAA0617 protein	-	PF10557,Cullin protein neddylation domain;PF00888,Cullin family	IPR019559,Cullin protein, neddylation domain;IPR016159,Cullin repeat-like-containing domain superfamily;IPR036388,Winged helix-like DNA-binding domain superfamily;IPR001373,Cullin, N-terminal;IPR016158,Cullin homology domain;IPR016157,Cullin, conserved site;IPR036390,Winged helix DNA-binding domain superfamily;IPR036317,Cullin homology domain superfamily	KOG2167,Cullins;COG5647,Cullin, a subunit of E3 ubiquitin ligase	GO:0031625,molecular_function,ubiquitin protein ligase binding;GO:0006511,biological_process,ubiquitin-dependent protein catabolic process;GO:0031461,cellular_component,cullin-RING ubiquitin ligase complex
Cul3	1	80283792	80290159	peak_483	6368	-	1.76	1e-237	1e-235	1e-237	cds	ENSMUSG00000004364	ENSMUST00000163119	protein_coding	Cul3	Q6ZQ84,MKIAA0617 protein	-	PF10557,Cullin protein neddylation domain;PF00888,Cullin family	IPR019559,Cullin protein, neddylation domain;IPR016159,Cullin repeat-like-containing domain superfamily;IPR036388,Winged helix-like DNA-binding domain superfamily;IPR001373,Cullin, N-terminal;IPR016158,Cullin homology domain;IPR016157,Cullin, conserved site;IPR036390,Winged helix DNA-binding domain superfamily;IPR036317,Cullin homology domain superfamily	KOG2167,Cullins;COG5647,Cullin, a subunit of E3 ubiquitin ligase	GO:0031625,molecular_function,ubiquitin protein ligase binding;GO:0006511,biological_process,ubiquitin-dependent protein catabolic process;GO:0031461,cellular_component,cullin-RING ubiquitin ligase complex
Gm37262	1	80326474	80326594	peak_484	121	-	11	0.00363078	0.040738	0.0036	npExon	ENSMUSG00000103525	ENSMUST00000192816	TEC	-	-	-	-	-	-	-
Sphkap	1	83267380	83267471	peak_485	92	-	4.97	0.0223872	0.206063	0.022	cds	ENSMUSG00000026163	ENSMUST00000159078	protein_coding	Sphkap	E9PUC4,A-kinase anchor protein SPHKAP	NP_766018.3,A-kinase anchor protein SPHKAP isoform 2	PF05716,A-kinase anchor protein 110 kDa (AKAP 110)	IPR018292,A-kinase anchor 110kDa, C-terminal;IPR008382,SPHK1-interactor/A-kinase anchor 110kDa	ENOG41113DA,-;ENOG410IHCW,-	GO:0051018,molecular_function,protein kinase A binding
Dner	1	84370524	84370584	peak_486	61	-	8.84	0.0134896	0.306902	0.013	utr3	ENSMUSG00000036766	ENSMUST00000049126	protein_coding	Dner	A0A1W2Q656,Delta/notch-like EGF repeat-containing	XP_017452337.1,-;XP_017459408.1,delta and Notch-like epidermal growth factor-related receptor	-	IPR018097,EGF-like calcium-binding, conserved site;IPR009030,Growth factor receptor cysteine-rich domain superfamily;IPR001881,EGF-like calcium-binding domain;IPR000152,EGF-type aspartate/asparagine hydroxylation site;IPR000742,EGF-like domain;IPR013032,EGF-like, conserved site	-	GO:0030425,cellular_component,dendrite;GO:0010001,biological_process,glial cell differentiation;GO:0043025,cellular_component,neuronal cell body;GO:0005509,molecular_function,calcium ion binding;GO:0005886,cellular_component,plasma membrane;GO:0005769,cellular_component,early endosome;GO:0016020,cellular_component,membrane;GO:0007417,biological_process,central nervous system development;GO:000511…
Trip12	1	84743185	84744742	peak_487	1558	-	1.29	2.51189e-70	1.99526e-68	2.5e-70	cds	ENSMUSG00000026219	ENSMUST00000027421	protein_coding	Trip12	A0A1S3G1F4,E3 ubiquitin-protein ligase TRIP12 isoform X7	XP_012882631.1,E3 ubiquitin-protein ligase TRIP12 isoform X7	-	IPR037197,WWE domain superfamily;IPR004170,WWE domain;IPR000569,HECT domain;IPR011989,Armadillo-like helical;IPR016024,Armadillo-type fold;IPR035983,HECT, E3 ligase catalytic domain;IPR018123,WWE domain, subgroup	-	GO:0016567,biological_process,protein ubiquitination;GO:0016740,molecular_function,transferase activity;GO:0016874,molecular_function,ligase activity;GO:0008270,molecular_function,zinc ion binding;GO:0004842,molecular_function,ubiquitin-protein transferase activity
Trip12	1	84793964	84794325	peak_488	362	-	2.1	0	0	0	cds	ENSMUSG00000026219	ENSMUST00000185909	nonsense_mediated_decay	Trip12	A0A1S3G1F4,E3 ubiquitin-protein ligase TRIP12 isoform X7	XP_012882631.1,E3 ubiquitin-protein ligase TRIP12 isoform X7	-	IPR037197,WWE domain superfamily;IPR004170,WWE domain;IPR000569,HECT domain;IPR011989,Armadillo-like helical;IPR016024,Armadillo-type fold;IPR035983,HECT, E3 ligase catalytic domain;IPR018123,WWE domain, subgroup	-	GO:0016567,biological_process,protein ubiquitination;GO:0016740,molecular_function,transferase activity;GO:0016874,molecular_function,ligase activity;GO:0008270,molecular_function,zinc ion binding;GO:0004842,molecular_function,ubiquitin-protein transferase activity
Slc16a14	1	84912877	84912968	peak_489	92	-	8.84	0.0134896	0.306902	0.013	cds	ENSMUSG00000026220	ENSMUST00000027422	protein_coding	Slc16a14	A0A0G2K058,Solute carrier family 16	XP_006245451.1,-;XP_006245450.1,monocarboxylate transporter 14 isoform X1	-	IPR036259,MFS transporter superfamily;IPR030767,Monocarboxylate transporter 9;IPR020846,Major facilitator superfamily domain;IPR011701,Major facilitator superfamily	-	GO:0015718,biological_process,monocarboxylic acid transport;GO:0008028,molecular_function,monocarboxylic acid transmembrane transporter activity;GO:0055085,biological_process,transmembrane transport;GO:0016020,cellular_component,membrane;GO:0005887,cellular_component,integral component of plasma membrane;GO:0016021,cellular_component,integral component of membrane
Gm17017	1	85642616	85642736	peak_490	121	-	1.61	0.0549541	0.44978	0.055	npExon	ENSMUSG00000090246	ENSMUST00000161540	antisense	Gm17017	Q6NSQ5,Sp140 nuclear body protein	NP_001013839.1,SP140 nuclear body protein family member	PF03172,HSR domain;PF00439,Bromodomain;PF01342,SAND domain	IPR001965,Zinc finger, PHD-type;IPR011011,Zinc finger, FYVE/PHD-type;IPR010919,SAND-like domain superfamily;IPR036427,Bromodomain-like superfamily;IPR004865,HSR domain;IPR001487,Bromodomain;IPR019787,Zinc finger, PHD-finger;IPR000770,SAND domain;IPR019786,Zinc finger, PHD-type, conserved site	KOG2177,Predicted E3 ubiquitin ligase;ENOG4111G04,-	GO:0005739,cellular_component,mitochondrion;GO:0003677,molecular_function,DNA binding;GO:0005634,cellular_component,nucleus;GO:0046872,molecular_function,metal ion binding;GO:0001650,cellular_component,fibrillar center
A630001G21Rik	1	85719082	85723141	peak_491	4060	-	4.14	0.00524807	0.0562341	0.0052	cds	ENSMUSG00000052760	ENSMUST00000159122	protein_coding	A630001G21Rik	Q3UTB2,RIKEN cDNA A630001G21 gene	NP_796029.2,uncharacterized protein LOC319997;XP_011246334.1,-;XP_011246335.1,-	PF03172,HSR domain	IPR004865,HSR domain	KOG2177,Predicted E3 ubiquitin ligase;ENOG4111G04,-	GO:0005575,cellular_component,cellular_component;GO:0005634,cellular_component,nucleus;GO:0003674,molecular_function,molecular_function;GO:0008150,biological_process,biological_process
Ncl	1	86350264	86350625	peak_492	362	-	1.88	7.94328e-70	7.94328e-68	7.9e-70	cds	ENSMUSG00000026234	ENSMUST00000027438	protein_coding	Ncl	Q8CD23,Uncharacterized protein	-	PF00076,RNA recognition motif. (a.k.a. RRM, RBD, or RNP domain)	IPR034230,Nucleolin, RNA recognition motif 1;IPR034233,Nucleolin, RNA recognition motif 2;IPR012677,Nucleotide-binding alpha-beta plait domain superfamily;IPR000504,RNA recognition motif domain;IPR034235,Nucleolin, RNA recognition motif 4;IPR035979,RNA-binding domain superfamily;IPR034234,Nucleolin, RNA recognition motif 3	ENOG410IRS7,-;ENOG410XSFV,-	GO:0003723,molecular_function,RNA binding;GO:0003676,molecular_function,nucleic acid binding
Ncl	1	86352623	86355061	peak_493	2439	-	1.69	0	0	0	cds	ENSMUSG00000026234	ENSMUST00000027438	protein_coding	Ncl	Q8CD23,Uncharacterized protein	-	PF00076,RNA recognition motif. (a.k.a. RRM, RBD, or RNP domain)	IPR034230,Nucleolin, RNA recognition motif 1;IPR034233,Nucleolin, RNA recognition motif 2;IPR012677,Nucleotide-binding alpha-beta plait domain superfamily;IPR000504,RNA recognition motif domain;IPR034235,Nucleolin, RNA recognition motif 4;IPR035979,RNA-binding domain superfamily;IPR034234,Nucleolin, RNA recognition motif 3	ENOG410IRS7,-;ENOG410XSFV,-	GO:0003723,molecular_function,RNA binding;GO:0003676,molecular_function,nucleic acid binding
Ncl	1	86356384	86357328	peak_494	945	-	1.37	0	0	0	cds	ENSMUSG00000026234	ENSMUST00000027438	protein_coding	Ncl	Q8CD23,Uncharacterized protein	-	PF00076,RNA recognition motif. (a.k.a. RRM, RBD, or RNP domain)	IPR034230,Nucleolin, RNA recognition motif 1;IPR034233,Nucleolin, RNA recognition motif 2;IPR012677,Nucleotide-binding alpha-beta plait domain superfamily;IPR000504,RNA recognition motif domain;IPR034235,Nucleolin, RNA recognition motif 4;IPR035979,RNA-binding domain superfamily;IPR034234,Nucleolin, RNA recognition motif 3	ENOG410IRS7,-;ENOG410XSFV,-	GO:0003723,molecular_function,RNA binding;GO:0003676,molecular_function,nucleic acid binding
Ncl	1	86358130	86358654	peak_495	525	-	1.31	1e-140	1e-138	1e-140	cds	ENSMUSG00000026234	ENSMUST00000027438	protein_coding	Ncl	Q8CD23,Uncharacterized protein	-	PF00076,RNA recognition motif. (a.k.a. RRM, RBD, or RNP domain)	IPR034230,Nucleolin, RNA recognition motif 1;IPR034233,Nucleolin, RNA recognition motif 2;IPR012677,Nucleotide-binding alpha-beta plait domain superfamily;IPR000504,RNA recognition motif domain;IPR034235,Nucleolin, RNA recognition motif 4;IPR035979,RNA-binding domain superfamily;IPR034234,Nucleolin, RNA recognition motif 3	ENOG410IRS7,-;ENOG410XSFV,-	GO:0003723,molecular_function,RNA binding;GO:0003676,molecular_function,nucleic acid binding
Ncl	1	86358743	86358804	peak_496	62	-	1.67	1.58489e-17	5.01187e-16	1.6e-17	utr5	ENSMUSG00000026234	ENSMUST00000185785	protein_coding	Ncl	Q8CD23,Uncharacterized protein	-	PF00076,RNA recognition motif. (a.k.a. RRM, RBD, or RNP domain)	IPR034230,Nucleolin, RNA recognition motif 1;IPR034233,Nucleolin, RNA recognition motif 2;IPR012677,Nucleotide-binding alpha-beta plait domain superfamily;IPR000504,RNA recognition motif domain;IPR034235,Nucleolin, RNA recognition motif 4;IPR035979,RNA-binding domain superfamily;IPR034234,Nucleolin, RNA recognition motif 3	ENOG410IRS7,-;ENOG410XSFV,-	GO:0003723,molecular_function,RNA binding;GO:0003676,molecular_function,nucleic acid binding
Dnajb3	1	88204848	88204936	peak_497	89	-	2.46	0.0042658	0.0467735	0.0043	utr3	ENSMUSG00000081984	ENSMUST00000119972	protein_coding	Dnajb3	Q5RL26,DnaJ	NP_032325.2,dnaJ homolog subfamily B member 3	PF00226,naJ domain	IPR026901,DnaJ homologue subfamily B member 3;IPR036869,Chaperone J-domain superfamily;IPR018253,DnaJ domain, conserved site;IPR001623,DnaJ domain	COG0484,DnaJ-class molecular chaperone with C-terminal Zn finger domain;KOG0714,Molecular chaperone (DnaJ superfamily)	-
Hjurp	1	88265333	88265513	peak_498	181	-	1.41	3.54813e-08	6.60693e-07	3.5e-08	cds	ENSMUSG00000044783	ENSMUST00000054674	protein_coding	Hjurp	E9QKG8,Holliday junction recognition protein	NP_941054.2,Holliday junction recognition protein	PF12347,Holliday junction regulator protein family C-terminal repeat;PF12346,Holliday junction recognition protein-associated repeat;PF10384,Centromere protein Scm3	IPR021052,Holliday junction recognition protein, HJURP;IPR018465,Centromere protein Scm3/HJURP;IPR022102,Holliday junction regulator protein family C-terminal	ENOG410IW66,-;ENOG4111C4D,-	GO:0005634,cellular_component,nucleus;GO:0042393,molecular_function,histone binding
Hjurp	1	88265989	88266318	peak_499	330	-	1.82	1.25893e-60	1e-58	1.3e-60	cds	ENSMUSG00000044783	ENSMUST00000054674	protein_coding	Hjurp	E9QKG8,Holliday junction recognition protein	NP_941054.2,Holliday junction recognition protein	PF12347,Holliday junction regulator protein family C-terminal repeat;PF12346,Holliday junction recognition protein-associated repeat;PF10384,Centromere protein Scm3	IPR021052,Holliday junction recognition protein, HJURP;IPR018465,Centromere protein Scm3/HJURP;IPR022102,Holliday junction regulator protein family C-terminal	ENOG410IW66,-;ENOG4111C4D,-	GO:0005634,cellular_component,nucleus;GO:0042393,molecular_function,histone binding
Arl4c	1	88700773	88700834	peak_500	62	-	7.73	0.0223872	0.206063	0.022	utr3	ENSMUSG00000049866	ENSMUST00000187810	protein_coding	Arl4c	A0A250YBH9,ADP-ribosylation factor-like protein 4C	XP_020033849.1,-	-	IPR006689,Small GTPase superfamily, ARF/SAR type;IPR005225,Small GTP-binding protein domain;IPR024156,Small GTPase superfamily, ARF type;IPR027417,P-loop containing nucleoside triphosphate hydrolase	-	GO:0005525,molecular_function,GTP binding;GO:0000166,molecular_function,nucleotide binding;GO:0005622,cellular_component,intracellular
4933400F21Rik	1	89679414	89679475	peak_501	62	-	8.84	0.0134896	0.306902	0.013	npExon	ENSMUSG00000102009	ENSMUST00000187295	antisense	-	-	-	-	-	-	-
Gbx2	1	89928488	89928638	peak_502	151	-	3.31	0.000933254	0.011749	0.00093	cds	ENSMUSG00000034486	ENSMUST00000036954	protein_coding	Gbx2	A0A1U7QMR2,homeobox protein GBX-2	XP_005082278.1,homeobox protein GBX-2	-	IPR017970,Homeobox, conserved site;IPR031250,Homeobox protein GBX-2;IPR001356,Homeobox domain;IPR020479,Homeobox domain, metazoa;IPR009057,Homeobox-like domain superfamily	-	GO:0006355,biological_process,regulation of transcription, DNA-templated;GO:0043565,molecular_function,sequence-specific DNA binding;GO:0003677,molecular_function,DNA binding;GO:0005634,cellular_component,nucleus
Col6a3	1	90803836	90803987	peak_503	152	-	2.46	0.00954993	0.0977237	0.0095	cds	ENSMUSG00000048126	ENSMUST00000130846	protein_coding	Col6a3	E9PWQ3,Collagen, type VI, alpha 3	-	PF00092,von Willebrand factor type A domain;PF01391,Collagen triple helix repeat (20 copies);PF00014,Kunitz/Bovine pancreatic trypsin inhibitor domain	IPR008160,Collagen triple helix repeat;IPR003961,Fibronectin type III;IPR036465,von Willebrand factor A-like domain superfamily;IPR036116,Fibronectin type III superfamily;IPR020901,Proteinase inhibitor I2, Kunitz, conserved site;IPR036880,Pancreatic trypsin inhibitor Kunitz domain superfamily;IPR013783,Immunoglobulin-like fold;IPR002223,Pancreatic trypsin inhibitor Kunitz domain;IPR002035,von Wil…	-	GO:0010951,biological_process,negative regulation of endopeptidase activity;GO:0005578,,;GO:0005581,cellular_component,collagen trimer;GO:0042383,cellular_component,sarcolemma;GO:0004867,molecular_function,serine-type endopeptidase inhibitor activity;GO:0031012,cellular_component,extracellular matrix;GO:0005576,cellular_component,extracellular region;GO:0005615,cellular_component,extracellular sp…
Per2	1	91417656	91417836	peak_504	181	-	4.59	7.94328e-20	2.51189e-18	7.9e-20	utr3	ENSMUSG00000055866	ENSMUST00000069620	protein_coding	Per2	A0A0R4J0U3,Period circadian protein homolog 2	NP_035196.2,period circadian protein homolog 2	PF08447,PAS fold;PF12114,Period protein 2/3C-terminal region	IPR000014,PAS domain;IPR035965,PAS domain superfamily;IPR013655,PAS fold-3;IPR022728,Period circadian-like, C-terminal	-	GO:0000989,molecular_function,transcription factor activity, transcription factor binding;GO:0000122,biological_process,negative regulation of transcription by RNA polymerase II;GO:0005634,cellular_component,nucleus;GO:0007623,biological_process,circadian rhythm;GO:0045892,biological_process,negative regulation of transcription, DNA-templated
Hdac4	1	91975519	91982034	peak_505	6516	-	1.59	1.99526e-12	5.01187e-11	2e-12	cds	ENSMUSG00000026313	ENSMUST00000008995	protein_coding	Hdac4	A0A287CZK7,Histone deacetylase	XP_013220352.1,histone deacetylase 4 isoform X2	-	IPR024643,Histone deacetylase, glutamine rich N-terminal domain;IPR023696,Ureohydrolase domain superfamily;IPR017320,Histone deacetylase class II, eukaryotic;IPR023801,Histone deacetylase domain;IPR037138,Histone deacetylase domain superfamily;IPR033660,Histone deacetylase 4;IPR000286,Histone deacetylase superfamily	-	GO:0032041,molecular_function,NAD-dependent histone deacetylase activity (H3-K14 specific);GO:0016787,molecular_function,hydrolase activity;GO:0000118,cellular_component,histone deacetylase complex;GO:0070932,biological_process,histone H3 deacetylation;GO:0046872,molecular_function,metal ion binding;GO:0006355,biological_process,regulation of transcription, DNA-templated;GO:0006351,biological_pro…
Mterf4	1	93299539	93299780	peak_506	242	-	6.26	1.99526e-07	3.54813e-06	2e-07	utr3	ENSMUSG00000026273	ENSMUST00000112944	protein_coding	Mterf4	A0A1A6HRW7,Uncharacterized protein	-	PF02536,mTERF	IPR003690,Transcription termination factor, mitochondrial/chloroplastic;IPR038538,MTERF superfamily, mitochondrial/chloroplastic	-	GO:0006355,biological_process,regulation of transcription, DNA-templated;GO:0003690,molecular_function,double-stranded DNA binding
Mterf4	1	93301455	93302085	peak_507	631	-	2.53	7.94328e-40	3.98107e-38	7.9e-40	cds	ENSMUSG00000026273	ENSMUST00000027492	protein_coding	Mterf4	A0A1A6HRW7,Uncharacterized protein	-	PF02536,mTERF	IPR003690,Transcription termination factor, mitochondrial/chloroplastic;IPR038538,MTERF superfamily, mitochondrial/chloroplastic	-	GO:0006355,biological_process,regulation of transcription, DNA-templated;GO:0003690,molecular_function,double-stranded DNA binding
Pask	1	93321957	93322198	peak_508	242	-	1.53	1e-15	3.16228e-14	1e-15	cds	ENSMUSG00000026274	ENSMUST00000027493	protein_coding	Pask	B9EKC1,PAS domain containing serine/threonine kinase	-	PF13426,PAS domain;PF00069,Protein kinase domain	IPR000014,PAS domain;IPR035965,PAS domain superfamily;IPR011009,Protein kinase-like domain superfamily;IPR017441,Protein kinase, ATP binding site;IPR008271,Serine/threonine-protein kinase, active site;IPR000719,Protein kinase domain	COG0515,Serine/threonine protein kinase;KOG1152,Signal transduction serine/threonine kinase with PAS/PAC sensor domain	GO:0016301,molecular_function,kinase activity;GO:0006468,biological_process,protein phosphorylation;GO:0016310,biological_process,phosphorylation;GO:0004672,molecular_function,protein kinase activity;GO:0005524,molecular_function,ATP binding
Hdlbp	1	93414906	93417183	peak_509	2278	-	1.45	1.99526e-23	7.94328e-22	2e-23	cds	ENSMUSG00000034088	ENSMUST00000186164	protein_coding	Hdlbp	Q3U4Z7,High density lipoprotein	XP_006529139.1,-;NP_598569.1,vigilin;NP_001288293.1,-;XP_006529137.1,-;XP_006529140.1,-;XP_006529138.1,-	PF00013,KH domain	IPR004087,K Homology domain;IPR004088,K Homology domain, type 1;IPR036612,K Homology domain, type 1 superfamily	KOG2208,Vigilin;ENOG410XQFV,-	GO:0003723,molecular_function,RNA binding;GO:0003676,molecular_function,nucleic acid binding;GO:0005829,cellular_component,cytosol
Hdlbp	1	93421182	93423805	peak_510	2624	-	1.83	1e-187	1e-184	1e-187	cds	ENSMUSG00000034088	ENSMUST00000186164	protein_coding	Hdlbp	Q3U4Z7,High density lipoprotein	XP_006529139.1,-;NP_598569.1,vigilin;NP_001288293.1,-;XP_006529137.1,-;XP_006529140.1,-;XP_006529138.1,-	PF00013,KH domain	IPR004087,K Homology domain;IPR004088,K Homology domain, type 1;IPR036612,K Homology domain, type 1 superfamily	KOG2208,Vigilin;ENOG410XQFV,-	GO:0003723,molecular_function,RNA binding;GO:0003676,molecular_function,nucleic acid binding;GO:0005829,cellular_component,cytosol
Hdlbp	1	93425376	93429433	peak_511	4058	-	1.57	7.94328e-83	1e-80	7.9e-83	cds	ENSMUSG00000034088	ENSMUST00000186164	protein_coding	Hdlbp	Q3U4Z7,High density lipoprotein	XP_006529139.1,-;NP_598569.1,vigilin;NP_001288293.1,-;XP_006529137.1,-;XP_006529140.1,-;XP_006529138.1,-	PF00013,KH domain	IPR004087,K Homology domain;IPR004088,K Homology domain, type 1;IPR036612,K Homology domain, type 1 superfamily	KOG2208,Vigilin;ENOG410XQFV,-	GO:0003723,molecular_function,RNA binding;GO:0003676,molecular_function,nucleic acid binding;GO:0005829,cellular_component,cytosol
Stk25	1	93621456	93621516	peak_512	61	-	7.18	0.00204174	0.0239883	0.002	utr3	ENSMUSG00000026277	ENSMUST00000027498	protein_coding	Stk25	Q6V9V9,Serine/threonine kinase 25	NP_908938.1,serine/threonine-protein kinase 25	PF00069,Protein kinase domain	IPR035060,Serine/threonine kinase 25, catalytic domain;IPR011009,Protein kinase-like domain superfamily;IPR017441,Protein kinase, ATP binding site;IPR000719,Protein kinase domain	KOG0201,Serine/threonine protein kinase;ENOG410XP9G,-	GO:0051683,biological_process,establishment of Golgi localization;GO:0004672,molecular_function,protein kinase activity;GO:0016310,biological_process,phosphorylation;GO:0042542,biological_process,response to hydrogen peroxide;GO:0051645,biological_process,Golgi localization;GO:0005794,cellular_component,Golgi apparatus;GO:0007163,biological_process,establishment or maintenance of cell polarity;GO…
D1Ertd622e	1	97645811	97646202	peak_513	392	-	2.58	2.51189e-24	1e-22	2.5e-24	cds	ENSMUSG00000044768	ENSMUST00000153115	protein_coding	D1Ertd622e	S9WTN8,UNC119-binding protein-like protein	XP_006186764.1,UNC119-binding protein C5orf30 homolog;XP_014416398.1,-	PF15435,UNC119-binding protein C5orf30 homologue	IPR029219,UNC119-binding protein	-	-
Ppip5k2	1	97706257	97706347	peak_514	91	-	1.39	0.011749	0.11722	0.012	utr3	ENSMUSG00000040648	ENSMUST00000042509	protein_coding	Ppip5k2	E9Q9J4,Inositol hexakisphosphate and diphosphoinositol-pentakisphosphate kinase 2	-	PF00328,Histidine phosphatase superfamily (branch 2)	IPR037446,Histidine acid phosphatase, VIP1 family;IPR029033,Histidine phosphatase superfamily;IPR000560,Histidine phosphatase superfamily, clade-2;IPR033379,Histidine acid phosphatase active site	-	GO:0000829,molecular_function,inositol heptakisphosphate kinase activity;GO:0016310,biological_process,phosphorylation
Ppip5k2	1	97707664	97711597	peak_515	3934	-	1.84	1.25893e-69	1e-67	1.3e-69	cds	ENSMUSG00000040648	ENSMUST00000171129	protein_coding	Ppip5k2	E9Q9J4,Inositol hexakisphosphate and diphosphoinositol-pentakisphosphate kinase 2	-	PF00328,Histidine phosphatase superfamily (branch 2)	IPR037446,Histidine acid phosphatase, VIP1 family;IPR029033,Histidine phosphatase superfamily;IPR000560,Histidine phosphatase superfamily, clade-2;IPR033379,Histidine acid phosphatase active site	-	GO:0000829,molecular_function,inositol heptakisphosphate kinase activity;GO:0016310,biological_process,phosphorylation
Pam	1	97821828	97825891	peak_516	4064	-	1.54	7.94328e-12	1.69824e-10	7.9e-12	cds	ENSMUSG00000026335	ENSMUST00000058762	protein_coding	Pam	F8VQA4,Peptidyl-glycine alpha-amidating monooxygenase	NP_038654.2,peptidyl-glycine alpha-amidating monooxygenase isoform 1 precursor	PF01436,NHL repeat;PF01082,Copper type II ascorbate-dependent monooxygenase, N-terminal domain;PF03712,Copper type II ascorbate-dependent monooxygenase, C-terminal domain	IPR036939,Copper type II, ascorbate-dependent monooxygenase, N-terminal domain superfamily;IPR001258,NHL repeat;IPR020611,Copper type II, ascorbate-dependent monooxygenase, histidine-cluster-1 conserved site;IPR014784,Copper type II, ascorbate-dependent monooxygenase-like, C-terminal;IPR000720,Peptidylglycine alpha-hydroxylating monooxygenase/peptidyl-hydroxyglycine alpha-amidating lyase;IPR00897…	KOG3567,Peptidylglycine alpha-amidating monooxygenase;ENOG410XS0X,-	GO:0009404,biological_process,toxin metabolic process;GO:0019901,molecular_function,protein kinase binding;GO:0042476,biological_process,odontogenesis;GO:0001519,biological_process,peptide amidation;GO:0005509,molecular_function,calcium ion binding;GO:0005802,cellular_component,trans-Golgi network;GO:0051260,biological_process,protein homooligomerization;GO:0007595,biological_process,lactation;GO…
Kdsr	1	106724686	106724807	peak_517	122	-	1.5	0.00234423	0.0275423	0.0023	utr3	ENSMUSG00000009905	ENSMUST00000010049	protein_coding	Kdsr	Q8CII3,3-ketodihydrosphingosine reductase	NP_081810.1,3-ketodihydrosphingosine reductase isoform 1 precursor	PF08659,KR domain;PF13561,noyl-(Acyl carrier protein) reductase;PF00106,short chain dehydrogenase	IPR036291,NAD(P)-binding domain superfamily;IPR020904,Short-chain dehydrogenase/reductase, conserved site;IPR002347,Short-chain dehydrogenase/reductase SDR	KOG1210,Predicted 3-ketosphinganine reductase;ENOG410YF8M,-	GO:0047560,molecular_function,3-dehydrosphinganine reductase activity;GO:0030148,biological_process,sphingolipid biosynthetic process;GO:0005783,cellular_component,endoplasmic reticulum;GO:0016491,molecular_function,oxidoreductase activity;GO:0055114,biological_process,oxidation-reduction process;GO:0006666,biological_process,3-keto-sphinganine metabolic process
Vps4b	1	106772146	106772267	peak_518	122	-	1.66	7.76247e-06	0.000120226	7.8e-06	utr3	ENSMUSG00000009907	ENSMUST00000094646	protein_coding	Vps4b	Q3TN07,Vacuolar protein sorting 4b	NP_033216.2,vacuolar protein sorting-associated protein 4B	PF09336,Vps4 C terminal oligomerisation domain;PF04212,MIT (microtubule interacting and transport) domain;PF00004,ATPase family associated with various cellular activities (AAA)	IPR007330,MIT;IPR003960,ATPase, AAA-type, conserved site;IPR027417,P-loop containing nucleoside triphosphate hydrolase;IPR015415,Vps4 oligomerisation, C-terminal;IPR036181,MIT domain superfamily;IPR003593,AAA+ ATPase domain;IPR003959,ATPase, AAA-type, core	ENOG410XRHN,-;KOG0739,AAA+-type ATPase	GO:0010824,biological_process,regulation of centrosome duplication;GO:0060548,biological_process,negative regulation of cell death;GO:0033993,biological_process,response to lipid;GO:1902188,biological_process,positive regulation of viral release from host cell;GO:0016887,molecular_function,ATPase activity;GO:0032510,biological_process,endosome to lysosome transport via multivesicular body sorting…
Vps4b	1	106786748	106791708	peak_519	4961	-	1.2	0.001	0.0123027	0.001	cds	ENSMUSG00000009907	ENSMUST00000112736	protein_coding	Vps4b	Q3TN07,Vacuolar protein sorting 4b	NP_033216.2,vacuolar protein sorting-associated protein 4B	PF09336,Vps4 C terminal oligomerisation domain;PF04212,MIT (microtubule interacting and transport) domain;PF00004,ATPase family associated with various cellular activities (AAA)	IPR007330,MIT;IPR003960,ATPase, AAA-type, conserved site;IPR027417,P-loop containing nucleoside triphosphate hydrolase;IPR015415,Vps4 oligomerisation, C-terminal;IPR036181,MIT domain superfamily;IPR003593,AAA+ ATPase domain;IPR003959,ATPase, AAA-type, core	ENOG410XRHN,-;KOG0739,AAA+-type ATPase	GO:0010824,biological_process,regulation of centrosome duplication;GO:0060548,biological_process,negative regulation of cell death;GO:0033993,biological_process,response to lipid;GO:1902188,biological_process,positive regulation of viral release from host cell;GO:0016887,molecular_function,ATPase activity;GO:0032510,biological_process,endosome to lysosome transport via multivesicular body sorting…
Dsel	1	111863413	111864108	peak_520	696	-	5.03	1e-12	2.51189e-11	1e-12	utr5	ENSMUSG00000038702	ENSMUST00000035462	protein_coding	Dsel	D3ZYE3,Dermatan sulfate epimerase-like	XP_006249670.1,-;NP_001292210.1,dermatan-sulfate epimerase-like protein precursor	PF00685,Sulfotransferase domain	IPR008929,Chondroitin AC/alginate lyase;IPR000863,Sulfotransferase domain;IPR027417,P-loop containing nucleoside triphosphate hydrolase	ENOG410KDRU,-;ENOG410Y713,-	GO:0008146,molecular_function,sulfotransferase activity;GO:0030205,biological_process,dermatan sulfate metabolic process;GO:0047757,molecular_function,chondroitin-glucuronate 5-epimerase activity;GO:0016020,cellular_component,membrane;GO:0030204,biological_process,chondroitin sulfate metabolic process;GO:0016021,cellular_component,integral component of membrane
Gli2	1	118834581	118834762	peak_521	182	-	2.76	7.4131e-06	0.00011749	7.4e-06	utr3	ENSMUSG00000048402	ENSMUST00000062483	protein_coding	Gli2	Q0VGV1,Gli2 protein	-	PF00096,Zinc finger, C2H2 type	IPR013087,Zinc finger C2H2-type;IPR036236,Zinc finger C2H2 superfamily	KOG1721,FOG: Zn-finger;COG5048,FOG: Zn-finger	GO:0003676,molecular_function,nucleic acid binding;GO:0033089,biological_process,positive regulation of T cell differentiation in thymus
Inhbb	1	119416842	119417143	peak_522	302	-	2.62	2.81838e-10	6.16595e-09	2.8e-10	utr3	ENSMUSG00000037035	ENSMUST00000038765	protein_coding	Inhbb	A0A1U7QBH5,inhibin beta B chain	XP_005070349.1,inhibin beta B chain	-	IPR017948,Transforming growth factor beta, conserved site;IPR001111,TGF-beta, propeptide;IPR029034,Cystine-knot cytokine;IPR015615,Transforming growth factor-beta-related;IPR001839,Transforming growth factor-beta, C-terminal;IPR000381,Inhibin, beta B subunit	-	GO:0005179,molecular_function,hormone activity;GO:0008083,molecular_function,growth factor activity;GO:0010469,biological_process,regulation of signaling receptor activity;GO:0005576,cellular_component,extracellular region
Inhbb	1	119417831	119417951	peak_523	121	-	5.3	0.0001	0.00138038	0.0001	cds	ENSMUSG00000037035	ENSMUST00000038765	protein_coding	Inhbb	A0A1U7QBH5,inhibin beta B chain	XP_005070349.1,inhibin beta B chain	-	IPR017948,Transforming growth factor beta, conserved site;IPR001111,TGF-beta, propeptide;IPR029034,Cystine-knot cytokine;IPR015615,Transforming growth factor-beta-related;IPR001839,Transforming growth factor-beta, C-terminal;IPR000381,Inhibin, beta B subunit	-	GO:0005179,molecular_function,hormone activity;GO:0008083,molecular_function,growth factor activity;GO:0010469,biological_process,regulation of signaling receptor activity;GO:0005576,cellular_component,extracellular region
Ralb	1	119471737	119472266	peak_524	530	-	1.41	3.98107e-16	1.25893e-14	4e-16	cds	ENSMUSG00000004451	ENSMUST00000004565	protein_coding	Ralb	Q8CCG5,Uncharacterized protein	NP_071722.1,ras-related protein Ral-B precursor	PF00071,Ras family	IPR020849,Small GTPase superfamily, Ras type;IPR001806,Small GTPase superfamily;IPR028412,Ras-related protein Ral;IPR005225,Small GTP-binding protein domain;IPR027417,P-loop containing nucleoside triphosphate hydrolase	COG1100,GTPase SAR1 and related small G proteins;KOG0395,Ras-related GTPase	GO:0007265,biological_process,Ras protein signal transduction;GO:0005525,molecular_function,GTP binding;GO:0016020,cellular_component,membrane;GO:0005886,cellular_component,plasma membrane;GO:0005622,cellular_component,intracellular;GO:0003924,molecular_function,GTPase activity;GO:0000166,molecular_function,nucleotide binding;GO:0007165,biological_process,signal transduction
Insig2	1	121327852	121327943	peak_525	92	-	5.52	0.000331131	0.00436516	0.00033	utr5	ENSMUSG00000003721	ENSMUST00000003818	protein_coding	Insig2	Q8CFA5,Insulin-induced gene protein	NP_001231007.1,insulin-induced gene 2 protein	PF07281,Insulin-induced protein (INSIG)	IPR025929,Insulin-induced protein family	-	GO:0008203,biological_process,cholesterol metabolic process;GO:0008202,biological_process,steroid metabolic process;GO:0006629,biological_process,lipid metabolic process;GO:0005783,cellular_component,endoplasmic reticulum;GO:0016020,cellular_component,membrane;GO:0005789,cellular_component,endoplasmic reticulum membrane;GO:0016021,cellular_component,integral component of membrane
Ddx18	1	121565980	121567811	peak_526	1832	-	1.83	3.98107e-74	3.98107e-72	4e-74	cds	ENSMUSG00000001674	ENSMUST00000001724	protein_coding	Ddx18	B2RUM8,RNA helicase	NP_080136.2,ATP-dependent RNA helicase DDX18	PF13959,omain of unknown function (DUF4217);PF00270,AD/DEAH box helicase;PF00271,Helicase conserved C-terminal domain	IPR000629,ATP-dependent RNA helicase DEAD-box, conserved site;IPR027417,P-loop containing nucleoside triphosphate hydrolase;IPR025313,Domain of unknown function DUF4217;IPR014014,RNA helicase, DEAD-box type, Q motif;IPR011545,DEAD/DEAH box helicase domain;IPR014001,Helicase superfamily 1/2, ATP-binding domain;IPR001650,Helicase, C-terminal	KOG0342,ATP-dependent RNA helicase pitchoune;COG0513,Superfamily II DNA and RNA helicases	GO:0071392,biological_process,cellular response to estradiol stimulus;GO:0004386,molecular_function,helicase activity;GO:0005730,cellular_component,nucleolus;GO:0003676,molecular_function,nucleic acid binding;GO:0003723,molecular_function,RNA binding;GO:0016787,molecular_function,hydrolase activity;GO:0005694,cellular_component,chromosome;GO:0000166,molecular_function,nucleotide binding;GO:000552…
Actr3	1	125416257	125416318	peak_527	62	-	1.15	8.51138e-05	0.00120226	8.5e-05	cds	ENSMUSG00000026341	ENSMUST00000187460	protein_coding	Actr3	G3GZE6,Actin-related protein 3	XP_007633173.2,-;XP_003497660.1,-	PF00022,Actin	IPR004000,Actin family;IPR020902,Actin/actin-like conserved site;IPR015623,Actin-related protein 3	-	GO:0016344,biological_process,meiotic chromosome movement towards spindle pole;GO:0008356,biological_process,asymmetric cell division;GO:0051653,biological_process,spindle localization;GO:0033206,biological_process,meiotic cytokinesis;GO:0007163,biological_process,establishment or maintenance of cell polarity;GO:0005903,cellular_component,brush border;GO:0005911,cellular_component,cell-cell junct…
Nckap5	1	125914547	125914668	peak_528	122	-	2.6	0.00134896	0.0165959	0.0013	utr3	ENSMUSG00000049690	ENSMUST00000162877	protein_coding	Nckap5	E9QAE1,NCK-associated protein 5	NP_001075225.1,nck-associated protein 5 isoform 1;XP_006529393.1,-	PF15246,Nck-associated protein 5, Peripheral clock protein	IPR032769,Nck-associated protein 5, C-terminal;IPR026163,Nck-associated protein 5-like	ENOG410IK14,-;ENOG410ZI7V,-	GO:0005575,cellular_component,cellular_component;GO:0008150,biological_process,biological_process;GO:0003674,molecular_function,molecular_function
Nckap5	1	125914817	125976946	peak_529	62130	-	3.7	6.30957e-22	2.51189e-20	6.3e-22	cds	ENSMUSG00000049690	ENSMUST00000161954	protein_coding	Nckap5	E9QAE1,NCK-associated protein 5	NP_001075225.1,nck-associated protein 5 isoform 1;XP_006529393.1,-	PF15246,Nck-associated protein 5, Peripheral clock protein	IPR032769,Nck-associated protein 5, C-terminal;IPR026163,Nck-associated protein 5-like	ENOG410IK14,-;ENOG410ZI7V,-	GO:0005575,cellular_component,cellular_component;GO:0008150,biological_process,biological_process;GO:0003674,molecular_function,molecular_function
Nckap5	1	126024305	126024665	peak_530	361	-	3.31	6.30957e-59	5.01187e-57	6.3e-59	cds	ENSMUSG00000049690	ENSMUST00000161954	protein_coding	Nckap5	E9QAE1,NCK-associated protein 5	NP_001075225.1,nck-associated protein 5 isoform 1;XP_006529393.1,-	PF15246,Nck-associated protein 5, Peripheral clock protein	IPR032769,Nck-associated protein 5, C-terminal;IPR026163,Nck-associated protein 5-like	ENOG410IK14,-;ENOG410ZI7V,-	GO:0005575,cellular_component,cellular_component;GO:0008150,biological_process,biological_process;GO:0003674,molecular_function,molecular_function
Nckap5	1	126222670	126448471	peak_531	225802	-	2.11	1.25893e-33	6.30957e-32	1.3e-33	cds	ENSMUSG00000049690	ENSMUST00000057846	protein_coding	Nckap5	E9QAE1,NCK-associated protein 5	NP_001075225.1,nck-associated protein 5 isoform 1;XP_006529393.1,-	PF15246,Nck-associated protein 5, Peripheral clock protein	IPR032769,Nck-associated protein 5, C-terminal;IPR026163,Nck-associated protein 5-like	ENOG410IK14,-;ENOG410ZI7V,-	GO:0005575,cellular_component,cellular_component;GO:0008150,biological_process,biological_process;GO:0003674,molecular_function,molecular_function
Zranb3	1	127976446	127976537	peak_532	92	-	2.28	8.70964e-05	0.00123027	8.7e-05	cds	ENSMUSG00000036086	ENSMUST00000086614	protein_coding	Zranb3	A0A1U7QVD6,DNA annealing helicase and endonuclease ZRANB3 isoform X1	XP_005079935.1,-	-	IPR014001,Helicase superfamily 1/2, ATP-binding domain;IPR027417,P-loop containing nucleoside triphosphate hydrolase;IPR003615,HNH nuclease;IPR036443,Zinc finger, RanBP2-type superfamily;IPR002711,HNH endonuclease;IPR038718,SNF2-like, N-terminal domain superfamily;IPR000330,SNF2-related, N-terminal domain;IPR001876,Zinc finger, RanBP2-type;IPR001650,Helicase, C-terminal	-	GO:0004386,molecular_function,helicase activity;GO:0003676,molecular_function,nucleic acid binding;GO:0046872,molecular_function,metal ion binding;GO:0005524,molecular_function,ATP binding;GO:0090305,biological_process,nucleic acid phosphodiester bond hydrolysis;GO:0004519,molecular_function,endonuclease activity
Mcm6	1	128331739	128331979	peak_533	241	-	1.63	1.25893e-33	6.30957e-32	1.3e-33	cds	ENSMUSG00000026355	ENSMUST00000027601	protein_coding	Mcm6	Q542I2,DNA helicase	NP_032593.1,DNA replication licensing factor MCM6 isoform 1	PF00493,MCM2/3/5 family;PF17207,MCM OB domain;PF14551,MCM N-terminal domain	IPR018525,Mini-chromosome maintenance, conserved site;IPR027417,P-loop containing nucleoside triphosphate hydrolase;IPR008049,DNA replication licensing factor Mcm6;IPR001208,MCM domain;IPR033762,MCM OB domain;IPR031327,Mini-chromosome maintenance protein;IPR027925,MCM N-terminal domain;IPR012340,Nucleic acid-binding, OB-fold	KOG0480,DNA replication licensing factor, MCM6 component;COG1241,Predicted ATPase involved in replication control, Cdc46/Mcm family	GO:0003697,molecular_function,single-stranded DNA binding;GO:0004386,molecular_function,helicase activity;GO:0042555,cellular_component,MCM complex;GO:0006270,biological_process,DNA replication initiation;GO:0000166,molecular_function,nucleotide binding;GO:0006260,biological_process,DNA replication;GO:0004003,molecular_function,ATP-dependent DNA helicase activity;GO:0005634,cellular_component,nuc…
Cd55	1	130439444	130439683	peak_534	240	-	2.06	2.13796e-10	4.67735e-09	2.1e-10	utr3	ENSMUSG00000026399	ENSMUST00000027650	protein_coding	Cd55	E9QAP4,Complement decay-accelerating factor transmembrane isoform	NP_031853.2,complement decay-accelerating factor transmembrane isoform isoform 1 precursor	PF00084,Sushi repeat (SCR repeat)	IPR000436,Sushi/SCR/CCP domain;IPR035976,Sushi/SCR/CCP superfamily	ENOG410IEGQ,-;ENOG410XPJ1,-	GO:0016021,cellular_component,integral component of membrane;GO:0016020,cellular_component,membrane
Cd55	1	130447634	130449420	peak_535	1787	-	1.23	0.0229087	0.209411	0.023	cds	ENSMUSG00000026399	ENSMUST00000140400	protein_coding	Cd55	E9QAP4,Complement decay-accelerating factor transmembrane isoform	NP_031853.2,complement decay-accelerating factor transmembrane isoform isoform 1 precursor	PF00084,Sushi repeat (SCR repeat)	IPR000436,Sushi/SCR/CCP domain;IPR035976,Sushi/SCR/CCP superfamily	ENOG410IEGQ,-;ENOG410XPJ1,-	GO:0016021,cellular_component,integral component of membrane;GO:0016020,cellular_component,membrane
[truncated: 10,614 more rows]
