# Supplementary material for: hnRNPC Functions with HuR to Regulate Alternative Splicing in an m6A‐Dependent Manner and is Essential for Meiosis
Source: Adv Sci (Weinh). 2025 Feb 8;12(13):2412196. doi: 10.1002/advs.202412196 (PMC11967818; doi:10.1002/advs.202412196)
Supplement: Supplementary file 6 — Supplemental Table S5 [file ADVS-12-2412196-s008.xlsx]

## Sheet: IgG
Table S5. Identification of hnRNPC interactors by mass spectrometry
Protein IDs	Majority protein IDs	Protein names	Gene names	Fasta headers	Number of proteins	Peptides	Razor + unique peptides	Unique peptides	Sequence coverage [%]	Mol. weight [kDa]	Sequence length	Score	Intensity	iBAQ
P56959	P56959	RNA-binding protein FUS	Fus	sp|P56959|FUS_MOUSE RNA-binding protein FUS OS=Mus musculus OX=10090 GN=Fus PE=1 SV=1	1	16	16	14	30.5	52.673	518	323.31	6491700000	135280000
P20152;P31001;P15331	P20152	Vimentin	Vim	sp|P20152|VIME_MOUSE Vimentin OS=Mus musculus OX=10090 GN=Vim PE=1 SV=3	3	23	23	23	48.1	53.687	466	323.31	1208800000	24698000
P62270;F6YVP7;A0A1Y7VKY1	P62270;F6YVP7;A0A1Y7VKY1	40S ribosomal protein S18	Rps18;Rps18-ps6;	sp|P62270|RS18_MOUSE 40S ribosomal protein S18 OS=Mus musculus OX=10090 GN=Rps18 PE=1 SV=3;tr|F6YVP7|F6YVP7_MOUSE 40S ribosomal protein S18 OS=Mus musculus OX=10090 GN=Rps18-ps6 PE=3 SV=2;tr|A0A1Y7VKY1|A0A1Y7VKY1_MOUSE 40S ribosomal protein S18 OS=Mus musc	3	8	8	8	46.1	17.718	152	310.77	827030000	53431000
O88569	O88569	Heterogeneous nuclear ribonucleoproteins A2/B1	Hnrnpa2b1	sp|O88569|ROA2_MOUSE Heterogeneous nuclear ribonucleoproteins A2/B1 OS=Mus musculus OX=10090 GN=Hnrnpa2b1 PE=1 SV=2	1	19	19	19	40.8	37.402	353	296.88	2936400000	72707000
P62806	P62806	Histone H4	H4c16	sp|P62806|H4_MOUSE Histone H4 OS=Mus musculus OX=10090 GN=H4c16 PE=1 SV=2	1	7	7	7	53.4	11.367	103	234.11	982130000	110940000
Q61545	Q61545	RNA-binding protein EWS	Ewsr1	sp|Q61545|EWS_MOUSE RNA-binding protein EWS OS=Mus musculus OX=10090 GN=Ewsr1 PE=1 SV=2	1	2	2	2	5.2	68.461	655	216.6	1574300000	24381000
P62892	P62892	60S ribosomal protein L39	Rpl39	sp|P62892|RL39_MOUSE 60S ribosomal protein L39 OS=Mus musculus OX=10090 GN=Rpl39 PE=1 SV=2	1	2	2	2	23.5	6.4066	51	197.4	954170000	229460000
Q8VDD5;O08638;Q6URW6	Q8VDD5	Myosin-9	Myh9	sp|Q8VDD5|MYH9_MOUSE Myosin-9 OS=Mus musculus OX=10090 GN=Myh9 PE=1 SV=4	3	17	17	14	12.3	226.37	1960	189.84	315700000	973430
A0A1Y7VJN6;P03987	A0A1Y7VJN6;P03987	Immunoglobulin heavy constant gamma 3 (Fragment);Ig gamma-3 chain C region	Ighg3;	tr|A0A1Y7VJN6|A0A1Y7VJN6_MOUSE Immunoglobulin heavy constant gamma 3 (Fragment) OS=Mus musculus OX=10090 GN=Ighg3 PE=4 SV=1;sp|P03987|IGHG3_MOUSE Ig gamma-3 chain C region OS=Mus musculus OX=10090 PE=1 SV=2	2	11	11	11	47.4	43.899	399	174.84	1665400000	32562000
Q8C2Q3	Q8C2Q3	RNA-binding protein 14	Rbm14	sp|Q8C2Q3|RBM14_MOUSE RNA-binding protein 14 OS=Mus musculus OX=10090 GN=Rbm14 PE=1 SV=1	1	11	11	11	16.1	69.448	669	171.26	714670000	20792000
P62274	P62274	40S ribosomal protein S29	Rps29	sp|P62274|RS29_MOUSE 40S ribosomal protein S29 OS=Mus musculus OX=10090 GN=Rps29 PE=1 SV=2	1	3	3	3	33.9	6.6767	56	144.78	1451400000	67746000
Q8BG05	Q8BG05	Heterogeneous nuclear ribonucleoprotein A3	Hnrnpa3	sp|Q8BG05|ROA3_MOUSE Heterogeneous nuclear ribonucleoprotein A3 OS=Mus musculus OX=10090 GN=Hnrnpa3 PE=1 SV=1	1	12	12	12	33.8	39.652	379	141.05	515910000	4571300
F6TQW2;P01864;P01863;P01865	F6TQW2;P01864	Immunoglobulin heavy constant gamma 2C (Fragment);Ig gamma-2A chain C region secreted form	Ighg2c;	tr|F6TQW2|F6TQW2_MOUSE Immunoglobulin heavy constant gamma 2C (Fragment) OS=Mus musculus OX=10090 GN=Ighg2c PE=1 SV=2;sp|P01864|GCAB_MOUSE Ig gamma-2A chain C region secreted form OS=Mus musculus OX=10090 PE=1 SV=1	4	11	11	11	35.9	44.095	404	111.88	4645600000	25239000
P01837	P01837	Immunoglobulin kappa constant	Igkc	sp|P01837|IGKC_MOUSE Immunoglobulin kappa constant OS=Mus musculus OX=10090 GN=Igkc PE=1 SV=2	1	6	6	6	71	11.934	107	97.626	868730000	94977000
Q62095	Q62095	ATP-dependent RNA helicase DDX3Y	Ddx3y	sp|Q62095|DDX3Y_MOUSE ATP-dependent RNA helicase DDX3Y OS=Mus musculus OX=10090 GN=Ddx3y PE=1 SV=2	1	13	13	3	23.6	73.427	658	93.217	383040000	5145900
P01867	P01867	Immunoglobulin heavy constant gamma 2B	Ighg2b	sp|P01867|IGG2B_MOUSE Immunoglobulin heavy constant gamma 2B OS=Mus musculus OX=10090 GN=Ighg2b PE=1 SV=3	1	7	7	7	26	44.259	404	92.051	766570000	39635000
A0A075B5V1;A0A075B5V6;A0A075B5V2;A0A075B5V0;A0A075B5U7;P06330;A0A075B5V7;A0A075B5U4;A0A075B5U6;A0A0A6YXA5;A0A0A6YVW3;P01757;P01756	A0A075B5V1;A0A075B5V6;A0A075B5V2;A0A075B5V0;A0A075B5U7;P06330	Immunoglobulin heavy variable 1-31;Immunoglobulin heavy variable V1-42;	Ighv1-31;Ighv1-42;	tr|A0A075B5V1|A0A075B5V1_MOUSE Immunoglobulin heavy variable 1-31 OS=Mus musculus OX=10090 GN=Ighv1-31 PE=4 SV=1;tr|A0A075B5V6|A0A075B5V6_MOUSE Immunoglobulin heavy variable V1-42 OS=Mus musculus OX=10090 GN=Ighv1-42 PE=1 SV=1;tr|A0A075B5V2|A0A075B5V2_MOUS	13	3	3	2	43.9	10.966	98	74.723	413200000	24178000
A0A140T8M3;A0A075B5N4;A0A140T8P7;A0A140T8M4;A0A140T8N7;A0A140T8N5;A0A140T8P5	A0A140T8M3;A0A075B5N4;A0A140T8P7	Immunoglobulin kappa chain variable 8-30 (Fragment);Immunoglobulin kappa chain variable 8-27;	Igkv8-30;Igkv8-27;	tr|A0A140T8M3|A0A140T8M3_MOUSE Immunoglobulin kappa chain variable 8-30 (Fragment) OS=Mus musculus OX=10090 GN=Igkv8-30 PE=4 SV=2;tr|A0A075B5N4|A0A075B5N4_MOUSE Immunoglobulin kappa chain variable 8-27 OS=Mus musculus OX=10090 GN=Igkv8-27 PE=4 SV=1;tr|A0A1	7	3	3	3	29.8	13.335	121	73.954	352050000	32199000
P84089	P84089	Enhancer of rudimentary homolog	Erh	sp|P84089|ERH_MOUSE Enhancer of rudimentary homolog OS=Mus musculus OX=10090 GN=Erh PE=1 SV=1	1	5	5	5	54.8	12.259	104	73.853	214750000	13890000
A0A075B5Y4;P01747;P01746	A0A075B5Y4	Immunoglobulin heavy variable 1-81 (Fragment)	Ighv1-81	tr|A0A075B5Y4|A0A075B5Y4_MOUSE Immunoglobulin heavy variable 1-81 (Fragment) OS=Mus musculus OX=10090 GN=Ighv1-81 PE=4 SV=1	3	3	2	2	32.5	12.989	117	73.253	118880000	16983000
Q9EQK5	Q9EQK5	Major vault protein	Mvp	sp|Q9EQK5|MVP_MOUSE Major vault protein OS=Mus musculus OX=10090 GN=Mvp PE=1 SV=4	1	10	10	10	19.7	95.923	861	67.746	300200000	3028100
P04945	P04945	Ig kappa chain V-VI region NQ2-6.1		sp|P04945|KV6AB_MOUSE Ig kappa chain V-VI region NQ2-6.1 OS=Mus musculus OX=10090 PE=2 SV=1	1	1	1	1	14.8	11.713	108	66.876	120220000	20037000
P97351	P97351	40S ribosomal protein S3a	Rps3a	sp|P97351|RS3A_MOUSE 40S ribosomal protein S3a OS=Mus musculus OX=10090 GN=Rps3a PE=1 SV=3	1	7	7	7	31.4	29.885	264	66.561	216580000	3076800
Q8CGP2;Q8CGP1;Q6ZWY9;Q64525;Q64478;Q64475;P10854;P10853;Q9D2U9;Q8CGP0;Q64524;P70696	Q8CGP2;Q8CGP1;Q6ZWY9;Q64525;Q64478;Q64475;P10854;P10853;Q9D2U9;Q8CGP0;Q64524	Histone H2B type 1-P;Histone H2B type 1-K;Histone H2B type 1-C/E/G	Hist1h2bp;H2bc12;	sp|Q8CGP2|H2B1P_MOUSE Histone H2B type 1-P OS=Mus musculus OX=10090 GN=Hist1h2bp PE=1 SV=3;sp|Q8CGP1|H2B1K_MOUSE Histone H2B type 1-K OS=Mus musculus OX=10090 GN=H2bc12 PE=1 SV=3;sp|Q6ZWY9|H2B1C_MOUSE Histone H2B type 1-C/E/G OS=Mus musculus OX=10090 GN=H2	12	4	4	4	30.2	13.992	126	61.065	276400000	13711000
P62702	P62702	40S ribosomal protein S4, X isoform	Rps4x	sp|P62702|RS4X_MOUSE 40S ribosomal protein S4, X isoform OS=Mus musculus OX=10090 GN=Rps4x PE=1 SV=2	1	9	9	9	27.4	29.597	263	60.818	336780000	9558900
Q9CX86	Q9CX86	Heterogeneous nuclear ribonucleoprotein A0	Hnrnpa0	sp|Q9CX86|ROA0_MOUSE Heterogeneous nuclear ribonucleoprotein A0 OS=Mus musculus OX=10090 GN=Hnrnpa0 PE=1 SV=1	1	5	5	5	26.9	30.53	305	60.188	330600000	9540000
A0A0B4J1H6;P01630	A0A0B4J1H6;P01630	Immunoglobulin kappa chain variable 2-137 (Fragment);Ig kappa chain V-II region 7S34.1	Igkv2-137;	tr|A0A0B4J1H6|A0A0B4J1H6_MOUSE Immunoglobulin kappa chain variable 2-137 (Fragment) OS=Mus musculus OX=10090 GN=Igkv2-137 PE=4 SV=1;sp|P01630|KV2A6_MOUSE Ig kappa chain V-II region 7S34.1 OS=Mus musculus OX=10090 PE=1 SV=1	2	2	2	2	34.2	13.131	120	57.576	57062000	5801900
Q9DBN5	Q9DBN5	Lon protease homolog 2, peroxisomal	Lonp2	sp|Q9DBN5|LONP2_MOUSE Lon protease homolog 2, peroxisomal OS=Mus musculus OX=10090 GN=Lonp2 PE=1 SV=1	1	4	4	4	8	94.525	852	53.6	67973000	265070
A0A075B5Q3	A0A075B5Q3	Immunoglobulin heavy variable 2-5	Ighv2-5	tr|A0A075B5Q3|A0A075B5Q3_MOUSE Immunoglobulin heavy variable 2-5 OS=Mus musculus OX=10090 GN=Ighv2-5 PE=4 SV=1	1	1	1	1	7.8	12.556	115	52.296	868700000	173740000
Q9Z130	Q9Z130	Heterogeneous nuclear ribonucleoprotein D-like	Hnrnpdl	sp|Q9Z130|HNRDL_MOUSE Heterogeneous nuclear ribonucleoprotein D-like OS=Mus musculus OX=10090 GN=Hnrnpdl PE=1 SV=1	1	7	7	6	25.2	33.558	301	50.325	501940000	15281000
O89086	O89086	RNA-binding protein 3	Rbm3	sp|O89086|RBM3_MOUSE RNA-binding protein 3 OS=Mus musculus OX=10090 GN=Rbm3 PE=1 SV=1	1	3	3	3	45.8	16.604	153	49.432	144270000	2758500
D3Z3N4	D3Z3N4	Heterogeneous nuclear ribonucleoprotein H3	Hnrnph3	tr|D3Z3N4|D3Z3N4_MOUSE Heterogeneous nuclear ribonucleoprotein H3 OS=Mus musculus OX=10090 GN=Hnrnph3 PE=1 SV=1	1	4	4	4	15	36.869	346	47.669	214040000	8419400
P35922;Q9WVR4;Q61584	P35922;Q9WVR4;Q61584	Fragile X messenger ribonucleoprotein 1;RNA-binding protein FXR2;RNA-binding protein FXR1	Fmr1;Fxr2;	sp|P35922|FMR1_MOUSE Fragile X messenger ribonucleoprotein 1 OS=Mus musculus OX=10090 GN=Fmr1 PE=1 SV=1;sp|Q9WVR4|FXR2_MOUSE RNA-binding protein FXR2 OS=Mus musculus OX=10090 GN=Fxr2 PE=1 SV=1;sp|Q61584|FXR1_MOUSE RNA-binding protein FXR1 OS=Mus musculus O	3	1	1	1	1.3	68.988	614	45.489	28266000	785160
P07724	P07724	Albumin	Alb	sp|P07724|ALBU_MOUSE Albumin OS=Mus musculus OX=10090 GN=Alb PE=1 SV=3	1	2	2	2	4.4	68.692	608	44.669	2349100000	52856000
Q60668	Q60668	Heterogeneous nuclear ribonucleoprotein D0	Hnrnpd	sp|Q60668|HNRPD_MOUSE Heterogeneous nuclear ribonucleoprotein D0 OS=Mus musculus OX=10090 GN=Hnrnpd PE=1 SV=2	1	5	4	4	19.7	38.354	355	43.218	522700000	26064000
A0A075B5T3;P01800;P01799;P01797;P01796;P01802;P01801;P01804;P01803	A0A075B5T3;P01800;P01799;P01797;P01796;P01802;P01801;P01804;P01803	Immunoglobulin heavy variable 6-6 (Fragment);Ig heavy chain V-III region T957;	Ighv6-6;	tr|A0A075B5T3|A0A075B5T3_MOUSE Immunoglobulin heavy variable 6-6 (Fragment) OS=Mus musculus OX=10090 GN=Ighv6-6 PE=4 SV=1;sp|P01800|HVM31_MOUSE Ig heavy chain V-III region T957 OS=Mus musculus OX=10090 PE=1 SV=2;sp|P01799|HVM30_MOUSE Ig heavy chain V-III r	9	3	3	1	26.9	13.293	119	41.915	1341300000	167670000
Q61656	Q61656	Probable ATP-dependent RNA helicase DDX5	Ddx5	sp|Q61656|DDX5_MOUSE Probable ATP-dependent RNA helicase DDX5 OS=Mus musculus OX=10090 GN=Ddx5 PE=1 SV=2	1	6	6	3	10.3	69.289	614	41.398	244590000	6041600
Q9WV02;Q91VM5;A0A2I3BRL8	Q9WV02;Q91VM5;A0A2I3BRL8	RNA-binding motif protein, X chromosome;RNA binding motif protein, X-linked-like-1;	Rbmx;Rbmxl1;	sp|Q9WV02|RBMX_MOUSE RNA-binding motif protein, X chromosome OS=Mus musculus OX=10090 GN=Rbmx PE=1 SV=1;sp|Q91VM5|RMXL1_MOUSE RNA binding motif protein, X-linked-like-1 OS=Mus musculus OX=10090 GN=Rbmxl1 PE=2 SV=1;tr|A0A2I3BRL8|A0A2I3BRL8_MOUSE Predicted g	3	6	6	6	19.4	42.3	391	40.636	197560000	2121000
P61358	P61358	60S ribosomal protein L27	Rpl27	sp|P61358|RL27_MOUSE 60S ribosomal protein L27 OS=Mus musculus OX=10090 GN=Rpl27 PE=1 SV=2	1	1	1	1	5.9	15.798	136	40.059	0	0
P14148	P14148	60S ribosomal protein L7	Rpl7	sp|P14148|RL7_MOUSE 60S ribosomal protein L7 OS=Mus musculus OX=10090 GN=Rpl7 PE=1 SV=2	1	3	3	3	14.8	31.419	270	37.882	57183000	2077300
Q60605;Q8CI43	Q60605	Myosin light polypeptide 6	Myl6	sp|Q60605|MYL6_MOUSE Myosin light polypeptide 6 OS=Mus musculus OX=10090 GN=Myl6 PE=1 SV=3	2	4	4	4	35.1	16.93	151	36.863	261640000	16848000
P01819	P01819	Ig heavy chain V region MOPC 141		sp|P01819|HVM43_MOUSE Ig heavy chain V region MOPC 141 OS=Mus musculus OX=10090 PE=4 SV=1	1	2	2	2	7.6	15.759	144	35.265	207940000	25779000
Q9D8E6	Q9D8E6	60S ribosomal protein L4	Rpl4	sp|Q9D8E6|RL4_MOUSE 60S ribosomal protein L4 OS=Mus musculus OX=10090 GN=Rpl4 PE=1 SV=3	1	4	4	4	8.1	47.153	419	34.969	51340000	2053600
P62301	P62301	40S ribosomal protein S13	Rps13	sp|P62301|RS13_MOUSE 40S ribosomal protein S13 OS=Mus musculus OX=10090 GN=Rps13 PE=1 SV=2	1	5	5	5	40.4	17.222	151	34.863	288930000	11246000
P84244;P02301;P84228;P68433;A0A8I4SYN6	P84244;P02301;P84228;P68433	Histone H3.3;Histone H3.3C;Histone H3.2;	H3-3b;H3-5;H3c15;	sp|P84244|H33_MOUSE Histone H3.3 OS=Mus musculus OX=10090 GN=H3-3b PE=1 SV=2;sp|P02301|H3C_MOUSE Histone H3.3C OS=Mus musculus OX=10090 GN=H3-5 PE=3 SV=3;sp|P84228|H32_MOUSE Histone H3.2 OS=Mus musculus OX=10090 GN=H3c15 PE=1 SV=2;sp|P68433|H31_MOUSE Histo	5	5	5	5	45.6	15.328	136	33.377	388830000	58625000
Q8VIJ6	Q8VIJ6	Splicing factor, proline- and glutamine-rich	Sfpq	sp|Q8VIJ6|SFPQ_MOUSE Splicing factor, proline- and glutamine-rich OS=Mus musculus OX=10090 GN=Sfpq PE=1 SV=1	1	4	4	4	8.7	75.441	699	32.82	140320000	2602400
Q9JJI8	Q9JJI8	60S ribosomal protein L38	Rpl38	sp|Q9JJI8|RL38_MOUSE 60S ribosomal protein L38 OS=Mus musculus OX=10090 GN=Rpl38 PE=1 SV=3	1	3	3	3	35.7	8.2038	70	32.642	255020000	85005000
P01631;A0A140T8M0;A0A0B4J1I0;A0A140T8M9;A0A075B5N0;A0A075B5K8;A0A140T8N1	P01631;A0A140T8M0;A0A0B4J1I0	Ig kappa chain V-II region 26-10;Immunoglobulin kappa variable 1-117 (Fragment);	;Igkv1-117	sp|P01631|KV2A7_MOUSE Ig kappa chain V-II region 26-10 OS=Mus musculus OX=10090 PE=1 SV=1;tr|A0A140T8M0|A0A140T8M0_MOUSE Immunoglobulin kappa variable 1-117 (Fragment) OS=Mus musculus OX=10090 GN=Igkv1-117 PE=4 SV=2;tr|A0A0B4J1I0|A0A0B4J1I0_MOUSE Immunoglo	7	4	4	4	42.5	12.273	113	32.007	202190000	16707000
P61514	P61514	60S ribosomal protein L37a	Rpl37a	sp|P61514|RL37A_MOUSE 60S ribosomal protein L37a OS=Mus musculus OX=10090 GN=Rpl37a PE=1 SV=2	1	2	2	2	32.6	10.275	92	31.799	216200000	20575000
P47963	P47963	60S ribosomal protein L13	Rpl13	sp|P47963|RL13_MOUSE 60S ribosomal protein L13 OS=Mus musculus OX=10090 GN=Rpl13 PE=1 SV=3	1	2	2	2	10	24.305	211	30.01	38063000	2927900
Q9JJW6;O08583	Q9JJW6;O08583	Aly/REF export factor 2;THO complex subunit 4	Alyref2;Alyref	sp|Q9JJW6|ALRF2_MOUSE Aly/REF export factor 2 OS=Mus musculus OX=10090 GN=Alyref2 PE=1 SV=1;sp|O08583|THOC4_MOUSE THO complex subunit 4 OS=Mus musculus OX=10090 GN=Alyref PE=1 SV=3	2	3	3	3	15.6	23.73	218	29.445	67423000	4461300
P60824	P60824	Cold-inducible RNA-binding protein	Cirbp	sp|P60824|CIRBP_MOUSE Cold-inducible RNA-binding protein OS=Mus musculus OX=10090 GN=Cirbp PE=1 SV=1	1	4	4	4	24.4	18.607	172	29.16	116230000	2894400
P47911	P47911	60S ribosomal protein L6	Rpl6	sp|P47911|RL6_MOUSE 60S ribosomal protein L6 OS=Mus musculus OX=10090 GN=Rpl6 PE=1 SV=3	1	3	3	3	15.9	33.509	296	29.156	91694000	2789800
Q9CQE8	Q9CQE8	RNA transcription, translation and transport factor protein	RTRAF	sp|Q9CQE8|RTRAF_MOUSE RNA transcription, translation and transport factor protein OS=Mus musculus OX=10090 GN=RTRAF PE=1 SV=1	1	3	3	3	19.3	28.152	244	28.591	22740000	662570
P14131	P14131	40S ribosomal protein S16	Rps16	sp|P14131|RS16_MOUSE 40S ribosomal protein S16 OS=Mus musculus OX=10090 GN=Rps16 PE=1 SV=4	1	4	4	4	27.4	16.445	146	27.936	187120000	8282500
P63260;P60710;P63268;P68134;P68033;P62737	P63260;P60710;P63268;P68134;P68033;P62737	Actin, cytoplasmic 2;Actin, cytoplasmic 1;Actin, gamma-enteric smooth muscle	Actg1;Actb;	sp|P63260|ACTG_MOUSE Actin, cytoplasmic 2 OS=Mus musculus OX=10090 GN=Actg1 PE=1 SV=1;sp|P60710|ACTB_MOUSE Actin, cytoplasmic 1 OS=Mus musculus OX=10090 GN=Actb PE=1 SV=1;sp|P63268|ACTH_MOUSE Actin, gamma-enteric smooth muscle OS=Mus musculus OX=10090 GN=A	6	4	4	4	13.3	41.792	375	27.749	227660000	2180100
P12970	P12970	60S ribosomal protein L7a	Rpl7a	sp|P12970|RL7A_MOUSE 60S ribosomal protein L7a OS=Mus musculus OX=10090 GN=Rpl7a PE=1 SV=2	1	4	4	4	13.9	29.976	266	26.25	103550000	4552800
Q9CZX8	Q9CZX8	40S ribosomal protein S19	Rps19	sp|Q9CZX8|RS19_MOUSE 40S ribosomal protein S19 OS=Mus musculus OX=10090 GN=Rps19 PE=1 SV=3	1	3	3	3	22.1	16.085	145	25.813	79391000	2794000
P14106	P14106	Complement C1q subcomponent subunit B	C1qb	sp|P14106|C1QB_MOUSE Complement C1q subcomponent subunit B OS=Mus musculus OX=10090 GN=C1qb PE=1 SV=2	1	3	3	3	15.4	26.717	253	24.849	53970000	2204600
Q8VEK3	Q8VEK3	Heterogeneous nuclear ribonucleoprotein U	Hnrnpu	sp|Q8VEK3|HNRPU_MOUSE Heterogeneous nuclear ribonucleoprotein U OS=Mus musculus OX=10090 GN=Hnrnpu PE=1 SV=1	1	4	4	4	7.6	87.917	800	24.642	220130000	2276000
P01648;P01647;P01646;P01645;P01644;A0A140T8M1;P04946;P01649;P01643	P01648;P01647;P01646;P01645;P01644;A0A140T8M1;P04946;P01649;P01643	Ig kappa chain V-V region HP 91A3;Ig kappa chain V-V region HP 124E1;Ig kappa chain V-V region HP 123E6		sp|P01648|KV5AF_MOUSE Ig kappa chain V-V region HP 91A3 OS=Mus musculus OX=10090 PE=1 SV=1;sp|P01647|KV5AE_MOUSE Ig kappa chain V-V region HP 124E1 OS=Mus musculus OX=10090 PE=1 SV=1;sp|P01646|KV5AD_MOUSE Ig kappa chain V-V region HP 123E6 OS=Mus musculus	9	2	1	1	17.6	11.961	108	24.308	71091000	10156000
Q9CR57	Q9CR57	60S ribosomal protein L14	Rpl14	sp|Q9CR57|RL14_MOUSE 60S ribosomal protein L14 OS=Mus musculus OX=10090 GN=Rpl14 PE=1 SV=3	1	4	4	4	18.4	23.564	217	24.18	79206000	4847800
P62281	P62281	40S ribosomal protein S11	Rps11	sp|P62281|RS11_MOUSE 40S ribosomal protein S11 OS=Mus musculus OX=10090 GN=Rps11 PE=1 SV=3	1	3	3	3	22.2	18.431	158	24.036	108880000	10888000
P14115	P14115	60S ribosomal protein L27a	Rpl27a	sp|P14115|RL27A_MOUSE 60S ribosomal protein L27a OS=Mus musculus OX=10090 GN=Rpl27a PE=1 SV=5	1	3	3	3	23.6	16.605	148	24.005	138770000	10562000
Q8CGP4;C0HKE9;C0HKE8;C0HKE7;C0HKE6;C0HKE5;C0HKE4;C0HKE3;C0HKE2;C0HKE1;Q8CGP6;Q8R1M2;Q8CGP7;Q8CGP5;Q8BFU2	Q8CGP4;C0HKE9;C0HKE8;C0HKE7;C0HKE6;C0HKE5;C0HKE4;C0HKE3;C0HKE2;C0HKE1;Q8CGP6;Q8R1M2;Q8CGP7;Q8CGP5;Q8BFU2	Histone H2A;Histone H2A type 1-P;Histone H2A type 1-O	H2ac1;Hist1h2ap;Hist1h2ao	tr|Q8CGP4|Q8CGP4_MOUSE Histone H2A OS=Mus musculus OX=10090 GN=H2ac1 PE=1 SV=1;sp|C0HKE9|H2A1P_MOUSE Histone H2A type 1-P OS=Mus musculus OX=10090 GN=Hist1h2ap PE=1 SV=1;sp|C0HKE8|H2A1O_MOUSE Histone H2A type 1-O OS=Mus musculus OX=10090 GN=Hist1h2ao PE=1	15	3	3	1	30.2	14.056	129	23.816	796730000	93902000
Q80VD1	Q80VD1	Protein FAM98B	Fam98b	sp|Q80VD1|FA98B_MOUSE Protein FAM98B OS=Mus musculus OX=10090 GN=Fam98b PE=1 SV=1	1	3	3	3	9.3	45.349	429	23.661	52415000	1807400
P62264	P62264	40S ribosomal protein S14	Rps14	sp|P62264|RS14_MOUSE 40S ribosomal protein S14 OS=Mus musculus OX=10090 GN=Rps14 PE=1 SV=3	1	2	2	2	8.6	16.273	151	22.615	24944000	3117500
P35980	P35980	60S ribosomal protein L18	Rpl18	sp|P35980|RL18_MOUSE 60S ribosomal protein L18 OS=Mus musculus OX=10090 GN=Rpl18 PE=1 SV=3	1	2	2	2	12.2	21.644	188	22.515	45977000	5108500
P62852	P62852	40S ribosomal protein S25	Rps25	sp|P62852|RS25_MOUSE 40S ribosomal protein S25 OS=Mus musculus OX=10090 GN=Rps25 PE=1 SV=1	1	3	3	3	17.6	13.742	125	22.253	411020000	57575000
P35550;Q80WS3	P35550	rRNA 2-O-methyltransferase fibrillarin	Fbl	sp|P35550|FBRL_MOUSE rRNA 2-O-methyltransferase fibrillarin OS=Mus musculus OX=10090 GN=Fbl PE=1 SV=2	2	3	3	3	10.1	34.306	327	21.649	57260000	382720
P53395	P53395	Lipoamide acyltransferase component of branched-chain alpha-keto acid dehydrogenase complex, mitochondrial	Dbt	sp|P53395|ODB2_MOUSE Lipoamide acyltransferase component of branched-chain alpha-keto acid dehydrogenase complex, mitochondrial OS=Mus musculus OX=10090 GN=Dbt PE=1 SV=2	1	3	3	3	7.3	53.246	482	20.964	17048000	108000
P62754	P62754	40S ribosomal protein S6	Rps6	sp|P62754|RS6_MOUSE 40S ribosomal protein S6 OS=Mus musculus OX=10090 GN=Rps6 PE=1 SV=1	1	2	2	2	9.6	28.68	249	20.504	28795000	2215000
Q501J6	Q501J6	Probable ATP-dependent RNA helicase DDX17	Ddx17	sp|Q501J6|DDX17_MOUSE Probable ATP-dependent RNA helicase DDX17 OS=Mus musculus OX=10090 GN=Ddx17 PE=1 SV=1	1	6	3	3	10.9	72.399	650	20.398	31935000	887100
P62242	P62242	40S ribosomal protein S8	Rps8	sp|P62242|RS8_MOUSE 40S ribosomal protein S8 OS=Mus musculus OX=10090 GN=Rps8 PE=1 SV=2	1	2	2	2	11.1	24.205	208	19.975	7227300	657030
P01670;P01671;P01672;A0A075B5N9;P01665;A0A075B5N8;P01668;P01659;P01667;P01666;P01664;A0A140T8P0;P01660;P01673;P01663;P01662;P01669;P01661	P01670;P01671;P01672	Ig kappa chain V-III region PC 6684;Ig kappa chain V-III region PC 7175;Ig kappa chain V-III region PC 7940		sp|P01670|KV3AI_MOUSE Ig kappa chain V-III region PC 6684 OS=Mus musculus OX=10090 PE=1 SV=1;sp|P01671|KV3AJ_MOUSE Ig kappa chain V-III region PC 7175 OS=Mus musculus OX=10090 PE=1 SV=1;sp|P01672|KV3AK_MOUSE Ig kappa chain V-III region PC 7940 OS=Mus muscu	18	3	3	1	40.5	12.039	111	19.575	49001000	4936300
P62267	P62267	40S ribosomal protein S23	Rps23	sp|P62267|RS23_MOUSE 40S ribosomal protein S23 OS=Mus musculus OX=10090 GN=Rps23 PE=1 SV=3	1	3	3	3	22.4	15.807	143	19.515	117000000	10825000
Q8K019	Q8K019	Bcl-2-associated transcription factor 1	Bclaf1	sp|Q8K019|BCLF1_MOUSE Bcl-2-associated transcription factor 1 OS=Mus musculus OX=10090 GN=Bclaf1 PE=1 SV=2	1	3	3	3	4.4	106	919	19.384	46615000	513920
P23249	P23249	Putative helicase MOV-10	Mov10	sp|P23249|MOV10_MOUSE Putative helicase MOV-10 OS=Mus musculus OX=10090 GN=Mov10 PE=1 SV=2	1	3	3	3	3.7	113.58	1004	19.266	22389000	189530
P49312	P49312	Heterogeneous nuclear ribonucleoprotein A1	Hnrnpa1	sp|P49312|ROA1_MOUSE Heterogeneous nuclear ribonucleoprotein A1 OS=Mus musculus OX=10090 GN=Hnrnpa1 PE=1 SV=2	1	3	3	3	8.8	34.196	320	19.104	96266000	1194900
A0A075B5R9;A0A075B5R4	A0A075B5R9;A0A075B5R4	Immunoglobulin heavy variable V14-3 (Fragment);Immunoglobulin heavy variable 14-1 (Fragment)	Ighv14-3;Ighv14-1	tr|A0A075B5R9|A0A075B5R9_MOUSE Immunoglobulin heavy variable V14-3 (Fragment) OS=Mus musculus OX=10090 GN=Ighv14-3 PE=4 SV=1;tr|A0A075B5R4|A0A075B5R4_MOUSE Immunoglobulin heavy variable 14-1 (Fragment) OS=Mus musculus OX=10090 GN=Ighv14-1 PE=4 SV=1	2	1	1	1	10.3	12.975	117	18.472	100430000	6389200
P01635	P01635	Immunoglobulin kappa chain variable 12-41 (Fragment)	Igkv12-41	sp|P01635|KV5A3_MOUSE Immunoglobulin kappa chain variable 12-41 (Fragment) OS=Mus musculus OX=10090 GN=Igkv12-41 PE=1 SV=1	1	2	2	1	19.1	12.581	115	18.174	43393000	6199000
Q569Z6	Q569Z6	Thyroid hormone receptor-associated protein 3	Thrap3	sp|Q569Z6|TR150_MOUSE Thyroid hormone receptor-associated protein 3 OS=Mus musculus OX=10090 GN=Thrap3 PE=1 SV=1	1	3	3	3	3.2	108.18	951	18.144	3667900	63239
A0A075B5Q7;A0A075B6A7;A0A075B697;P01820;A0A075B696;A0A075B5Q5;A0A075B5P8;P01821	A0A075B5Q7;A0A075B6A7;A0A075B697;P01820;A0A075B696;A0A075B5Q5;A0A075B5P8;P01821	Immunoglobulin heavy variable 2-6-8;Immunoglobulin heavy variable 2-6 (Fragment);	Ighv2-6-8;Ighv2-6;	tr|A0A075B5Q7|A0A075B5Q7_MOUSE Immunoglobulin heavy variable 2-6-8 OS=Mus musculus OX=10090 GN=Ighv2-6-8 PE=4 SV=1;tr|A0A075B6A7|A0A075B6A7_MOUSE Immunoglobulin heavy variable 2-6 (Fragment) OS=Mus musculus OX=10090 GN=Ighv2-6 PE=4 SV=1;tr|A0A075B697|A0A07	8	2	2	2	9.6	12.257	114	18.056	25395000	3065500
P61979	P61979	Heterogeneous nuclear ribonucleoprotein K	Hnrnpk	sp|P61979|HNRPK_MOUSE Heterogeneous nuclear ribonucleoprotein K OS=Mus musculus OX=10090 GN=Hnrnpk PE=1 SV=1	1	2	2	2	6.7	50.976	463	17.902	38505000	1481000
P68373;P05213;P68368;Q9JJZ2;P05214;P68369	P68373;P05213;P68368;Q9JJZ2;P05214;P68369	Tubulin alpha-1C chain;Tubulin alpha-1B chain;Tubulin alpha-4A chain	Tuba1c;Tuba1b;	sp|P68373|TBA1C_MOUSE Tubulin alpha-1C chain OS=Mus musculus OX=10090 GN=Tuba1c PE=1 SV=1;sp|P05213|TBA1B_MOUSE Tubulin alpha-1B chain OS=Mus musculus OX=10090 GN=Tuba1b PE=1 SV=2;sp|P68368|TBA4A_MOUSE Tubulin alpha-4A chain OS=Mus musculus OX=10090 GN=Tub	6	3	3	3	9.1	49.909	449	17.846	8013800	177260
Q03265	Q03265	ATP synthase subunit alpha, mitochondrial	Atp5f1a	sp|Q03265|ATPA_MOUSE ATP synthase subunit alpha, mitochondrial OS=Mus musculus OX=10090 GN=Atp5f1a PE=1 SV=1	1	1	1	1	4	59.752	553	15.491	10833000	300910
P62908	P62908	40S ribosomal protein S3	Rps3	sp|P62908|RS3_MOUSE 40S ribosomal protein S3 OS=Mus musculus OX=10090 GN=Rps3 PE=1 SV=1	1	2	2	2	8.6	26.674	243	15.381	14063000	740170
Q6ZWN5	Q6ZWN5	40S ribosomal protein S9	Rps9	sp|Q6ZWN5|RS9_MOUSE 40S ribosomal protein S9 OS=Mus musculus OX=10090 GN=Rps9 PE=1 SV=3	1	2	2	2	8.8	22.591	194	14.781	13725000	980360
Q62167;P16381	Q62167;P16381	ATP-dependent RNA helicase DDX3X;Putative ATP-dependent RNA helicase Pl10	Ddx3x;D1Pas1	sp|Q62167|DDX3X_MOUSE ATP-dependent RNA helicase DDX3X OS=Mus musculus OX=10090 GN=Ddx3x PE=1 SV=3;sp|P16381|DDX3L_MOUSE Putative ATP-dependent RNA helicase Pl10 OS=Mus musculus OX=10090 GN=D1Pas1 PE=1 SV=1	2	12	2	2	22.7	73.101	662	14.197	31533000	67459
P01942;P06467	P01942;P06467	Hemoglobin subunit alpha;Hemoglobin subunit zeta	Hba;Hbz	sp|P01942|HBA_MOUSE Hemoglobin subunit alpha OS=Mus musculus OX=10090 GN=Hba PE=1 SV=2;sp|P06467|HBAZ_MOUSE Hemoglobin subunit zeta OS=Mus musculus OX=10090 GN=Hbz PE=2 SV=2	2	2	2	2	15.5	15.085	142	13.815	84034000	4181700
A0A140T8M5	A0A140T8M5	Immunoglobulin kappa variable 6-15 (Fragment)	Igkv6-15	tr|A0A140T8M5|A0A140T8M5_MOUSE Immunoglobulin kappa variable 6-15 (Fragment) OS=Mus musculus OX=10090 GN=Igkv6-15 PE=1 SV=2	1	2	2	2	26.1	12.757	115	13.812	115110000	9834200
Q99020	Q99020	Heterogeneous nuclear ribonucleoprotein A/B	Hnrnpab	sp|Q99020|ROAA_MOUSE Heterogeneous nuclear ribonucleoprotein A/B OS=Mus musculus OX=10090 GN=Hnrnpab PE=1 SV=1	1	2	2	2	12.6	30.831	285	13.791	58265000	4161800
Q3TJZ6	Q3TJZ6	Protein FAM98A	Fam98a	sp|Q3TJZ6|FA98A_MOUSE Protein FAM98A OS=Mus musculus OX=10090 GN=Fam98a PE=1 SV=1	1	2	2	2	4.5	55.055	515	12.958	24118000	1004900
P98086	P98086	Complement C1q subcomponent subunit A	C1qa	sp|P98086|C1QA_MOUSE Complement C1q subcomponent subunit A OS=Mus musculus OX=10090 GN=C1qa PE=1 SV=2	1	2	2	2	11.4	25.974	245	12.927	40952000	760280
Q91VR5	Q91VR5	ATP-dependent RNA helicase DDX1	Ddx1	sp|Q91VR5|DDX1_MOUSE ATP-dependent RNA helicase DDX1 OS=Mus musculus OX=10090 GN=Ddx1 PE=1 SV=1	1	2	2	2	5.7	82.499	740	12.695	30783000	519060
P53026	P53026	60S ribosomal protein L10a	Rpl10a	sp|P53026|RL10A_MOUSE 60S ribosomal protein L10a OS=Mus musculus OX=10090 GN=Rpl10a PE=1 SV=3	1	2	2	2	9.7	24.916	217	12.636	18748000	1442200
S4R1W1;A0A1D5RLD8;P16858	S4R1W1;A0A1D5RLD8;P16858	Glyceraldehyde-3-phosphate dehydrogenase;	Gm3839;Gm10358;	tr|S4R1W1|S4R1W1_MOUSE Glyceraldehyde-3-phosphate dehydrogenase OS=Mus musculus OX=10090 GN=Gm3839 PE=1 SV=1;tr|A0A1D5RLD8|A0A1D5RLD8_MOUSE Glyceraldehyde-3-phosphate dehydrogenase OS=Mus musculus OX=10090 GN=Gm10358 PE=1 SV=1;sp|P16858|G3P_MOUSE Glycerald	3	2	2	2	11.7	35.812	333	12.519	35768000	641140
P01679;P01678;P01677;P01676;P01675;A0A075B5L5	P01679;P01678;P01677;P01676;P01675;A0A075B5L5	Ig kappa chain V-VI region J539;Ig kappa chain V-VI region SAPC 10;Ig kappa chain V-VI region TEPC 601/TEPC 191		sp|P01679|KV6A5_MOUSE Ig kappa chain V-VI region J539 OS=Mus musculus OX=10090 PE=1 SV=1;sp|P01678|KV6A4_MOUSE Ig kappa chain V-VI region SAPC 10 OS=Mus musculus OX=10090 PE=1 SV=1;sp|P01677|KV6A3_MOUSE Ig kappa chain V-VI region TEPC 601/TEPC 191 OS=Mus m	6	2	2	2	29.9	11.502	107	12.39	32132000	6426400
Q8BG81	Q8BG81	Polymerase delta-interacting protein 3	Poldip3	sp|Q8BG81|PDIP3_MOUSE Polymerase delta-interacting protein 3 OS=Mus musculus OX=10090 GN=Poldip3 PE=1 SV=1	1	2	2	2	5.5	46.132	420	11.988	14046000	243820
Q60749	Q60749	KH domain-containing, RNA-binding, signal transduction-associated protein 1	Khdrbs1	sp|Q60749|KHDR1_MOUSE KH domain-containing, RNA-binding, signal transduction-associated protein 1 OS=Mus musculus OX=10090 GN=Khdrbs1 PE=1 SV=2	1	1	1	1	2.5	48.37	443	11.58	9423300	448730
Q61879	Q61879	Myosin-10	Myh10	sp|Q61879|MYH10_MOUSE Myosin-10 OS=Mus musculus OX=10090 GN=Myh10 PE=1 SV=2	1	5	2	2	2.7	228.99	1976	11.507	6962800	54825
P41105	P41105	60S ribosomal protein L28	Rpl28	sp|P41105|RL28_MOUSE 60S ribosomal protein L28 OS=Mus musculus OX=10090 GN=Rpl28 PE=1 SV=2	1	2	2	2	15.3	15.733	137	11.157	18932000	1483700
Q792Z1	Q792Z1	Trypsin 10	Try10	tr|Q792Z1|Q792Z1_MOUSE Trypsin 10 OS=Mus musculus OX=10090 GN=Try10 PE=1 SV=1	1	1	1	1	8.1	26.221	246	10.213	191350000	12017000
O55142	O55142	60S ribosomal protein L35a	Rpl35a	sp|O55142|RL35A_MOUSE 60S ribosomal protein L35a OS=Mus musculus OX=10090 GN=Rpl35a PE=1 SV=2	1	1	1	1	7.3	12.554	110	9.2556	0	0
A0A075B5R2;A0A075B5R3;A0A075B5R1;J3QNN6;A0A075B5Q6;A0A075B5S5;A0A075B5P9;A0A0A6YWU3;A0A075B5Q0;A0A075B5Q2;A0A075B5Q4;P18527;P18530;P18528;P18525;P18526;P18529;P01786;P18524	A0A075B5R2;A0A075B5R3;A0A075B5R1;J3QNN6;A0A075B5Q6;A0A075B5S5;A0A075B5P9;A0A0A6YWU3;A0A075B5Q0;A0A075B5Q2;A0A075B5Q4;P18527;P18530;P18528;P18525;P18526;P18529;P01786;P18524	Immunoglobulin heavy variable 7-3 (Fragment);Immunoglobulin heavy variable 7-2;	Ighv7-3;Ighv7-2;	tr|A0A075B5R2|A0A075B5R2_MOUSE Immunoglobulin heavy variable 7-3 (Fragment) OS=Mus musculus OX=10090 GN=Ighv7-3 PE=4 SV=2;tr|A0A075B5R3|A0A075B5R3_MOUSE Immunoglobulin heavy variable 7-2 OS=Mus musculus OX=10090 GN=Ighv7-2 PE=4 SV=1;tr|A0A075B5R1|A0A075B5R	19	2	1	1	13.3	13.457	120	9.0756	32616000	6523300
P17225	P17225	Polypyrimidine tract-binding protein 1	Ptbp1	sp|P17225|PTBP1_MOUSE Polypyrimidine tract-binding protein 1 OS=Mus musculus OX=10090 GN=Ptbp1 PE=1 SV=3	1	1	1	1	4.1	59.321	555	8.9107	5639300	256330
Q99K48	Q99K48	Non-POU domain-containing octamer-binding protein	Nono	sp|Q99K48|NONO_MOUSE Non-POU domain-containing octamer-binding protein OS=Mus musculus OX=10090 GN=Nono PE=1 SV=3	1	1	1	1	2.5	54.54	473	8.6039	53007000	1104800
P62983	P62983	Ubiquitin-40S ribosomal protein S27a	Rps27a	sp|P62983|RS27A_MOUSE Ubiquitin-40S ribosomal protein S27a OS=Mus musculus OX=10090 GN=Rps27a PE=1 SV=2	1	1	1	1	12.2	17.951	156	8.5275	37436000	3403300
Q9CPN9	Q9CPN9	RIKEN cDNA 2210010C04 gene	2210010C04Rik	tr|Q9CPN9|Q9CPN9_MOUSE RIKEN cDNA 2210010C04 gene OS=Mus musculus OX=10090 GN=2210010C04Rik PE=1 SV=1	1	1	1	1	4.9	26.422	247	8.4296	386870000	35170000
Q812C9;O70423	Q812C9;O70423	Retina-specific copper amine oxidase;Membrane primary amine oxidase	Aoc2;Aoc3	sp|Q812C9|AOC2_MOUSE Retina-specific copper amine oxidase OS=Mus musculus OX=10090 GN=Aoc2 PE=2 SV=2;sp|O70423|AOC3_MOUSE Membrane primary amine oxidase OS=Mus musculus OX=10090 GN=Aoc3 PE=1 SV=3	2	1	1	1	1.2	83.582	757	8.32	25407000	793980
Q3UL36	Q3UL36	Arginine and glutamate-rich protein 1	Arglu1	sp|Q3UL36|ARGL1_MOUSE Arginine and glutamate-rich protein 1 OS=Mus musculus OX=10090 GN=Arglu1 PE=1 SV=2	1	1	1	1	2.6	32.887	271	8.1555	50403000	3360200
P03977;P01656;P01654;P01655;A0A075B5P0	P03977;P01656;P01654;P01655;A0A075B5P0	Ig kappa chain V-III region 50S10.1;Ig kappa chain V-III region MOPC 70;Ig kappa chain V-III region PC 2880/PC 1229		sp|P03977|KV3A4_MOUSE Ig kappa chain V-III region 50S10.1 OS=Mus musculus OX=10090 PE=1 SV=1;sp|P01656|KV3A3_MOUSE Ig kappa chain V-III region MOPC 70 OS=Mus musculus OX=10090 PE=1 SV=1;sp|P01654|KV3A1_MOUSE Ig kappa chain V-III region PC 2880/PC 1229 OS=M	5	2	1	1	30.6	12.042	111	7.9356	22720000	3786700
A0A075B5S9;A0A0B4J1J5;A0A0B4J1J4	A0A075B5S9;A0A0B4J1J5;A0A0B4J1J4	Immunoglobulin heavy variable 9-4;Immunoglobulin heavy variable V9-3 (Fragment);	Ighv9-4;Ighv9-3;	tr|A0A075B5S9|A0A075B5S9_MOUSE Immunoglobulin heavy variable 9-4 OS=Mus musculus OX=10090 GN=Ighv9-4 PE=4 SV=1;tr|A0A0B4J1J5|A0A0B4J1J5_MOUSE Immunoglobulin heavy variable V9-3 (Fragment) OS=Mus musculus OX=10090 GN=Ighv9-3 PE=1 SV=1;tr|A0A0B4J1J4|A0A0B4J1	3	1	1	1	11.2	10.934	98	7.8967	10390000	1484300
P62751	P62751	60S ribosomal protein L23a	Rpl23a	sp|P62751|RL23A_MOUSE 60S ribosomal protein L23a OS=Mus musculus OX=10090 GN=Rpl23a PE=1 SV=1	1	1	1	1	7.7	17.695	156	7.7779	12104000	1344900
P54320	P54320	Elastin	Eln	sp|P54320|ELN_MOUSE Elastin OS=Mus musculus OX=10090 GN=Eln PE=1 SV=2	1	1	1	1	2.2	71.937	860	7.1621	14640000	1330900
Q8BP67	Q8BP67	60S ribosomal protein L24	Rpl24	sp|Q8BP67|RL24_MOUSE 60S ribosomal protein L24 OS=Mus musculus OX=10090 GN=Rpl24 PE=1 SV=2	1	1	1	1	8.3	17.779	157	7.1045	0	0
A8DUK4;P02104;P02089;P02088	A8DUK4;P02104;P02089;P02088	Beta-globin;Hemoglobin subunit epsilon-Y2;Hemoglobin subunit beta-2	Hbb-bs;Hbb-y;Hbb-b2	tr|A8DUK4|A8DUK4_MOUSE Beta-globin OS=Mus musculus OX=10090 GN=Hbb-bs PE=1 SV=1;sp|P02104|HBE_MOUSE Hemoglobin subunit epsilon-Y2 OS=Mus musculus OX=10090 GN=Hbb-y PE=1 SV=2;sp|P02089|HBB2_MOUSE Hemoglobin subunit beta-2 OS=Mus musculus OX=10090 GN=Hbb-b2	4	1	1	1	6.8	15.748	147	6.9427	22030000	2002800
P15864;P43277	P15864;P43277	Histone H1.2;Histone H1.3	H1-2;H1-3	sp|P15864|H12_MOUSE Histone H1.2 OS=Mus musculus OX=10090 GN=H1-2 PE=1 SV=2;sp|P43277|H13_MOUSE Histone H1.3 OS=Mus musculus OX=10090 GN=H1-3 PE=1 SV=2	2	1	1	1	6.1	21.266	212	6.9234	19760000	1796300
Q8BQ46	Q8BQ46	TAF15 RNA polymerase II, TATA box binding protein (TBP)-associated factor	Taf15	tr|Q8BQ46|Q8BQ46_MOUSE TAF15 RNA polymerase II, TATA box binding protein (TBP)-associated factor OS=Mus musculus OX=10090 GN=Taf15 PE=1 SV=1	1	3	1	1	7.4	58.6	557	6.751	389140000	6657100
A0A140T8N3	A0A140T8N3	Immunoglobulin kappa chain variable 13-84 (Fragment)	Igkv13-84	tr|A0A140T8N3|A0A140T8N3_MOUSE Immunoglobulin kappa chain variable 13-84 (Fragment) OS=Mus musculus OX=10090 GN=Igkv13-84 PE=4 SV=2	1	1	1	1	11.3	12.617	115	6.7451	0	0
A0A075B5J9;A0A075B5K3	A0A075B5J9;A0A075B5K3	Immunoglobulin kappa variable 17-127;Immunoglobulin kappa variable 17-121	Igkv17-127;Igkv17-121	tr|A0A075B5J9|A0A075B5J9_MOUSE Immunoglobulin kappa variable 17-127 OS=Mus musculus OX=10090 GN=Igkv17-127 PE=4 SV=7;tr|A0A075B5K3|A0A075B5K3_MOUSE Immunoglobulin kappa variable 17-121 OS=Mus musculus OX=10090 GN=Igkv17-121 PE=4 SV=7	2	1	1	1	14.2	12.33	113	6.6989	31758000	7939400
Q60865	Q60865	Caprin-1	Caprin1	sp|Q60865|CAPR1_MOUSE Caprin-1 OS=Mus musculus OX=10090 GN=Caprin1 PE=1 SV=2	1	1	1	1	1.7	78.168	707	6.6936	63069000	2742100
A0A2I3BPG9;P83882	A0A2I3BPG9;P83882	Ribosomal protein L36A, pseudogene 1;60S ribosomal protein L36a	Rpl36a-ps1;Rpl36a	tr|A0A2I3BPG9|A0A2I3BPG9_MOUSE Ribosomal protein L36A, pseudogene 1 OS=Mus musculus OX=10090 GN=Rpl36a-ps1 PE=3 SV=1;sp|P83882|RL36A_MOUSE 60S ribosomal protein L36a OS=Mus musculus OX=10090 GN=Rpl36a PE=1 SV=2	2	1	1	1	8.5	12.455	106	6.6781	23961000	3993500
A0A075B5N3	A0A075B5N3	Immunoglobulin kappa variable 8-28	Igkv8-28	tr|A0A075B5N3|A0A075B5N3_MOUSE Immunoglobulin kappa variable 8-28 OS=Mus musculus OX=10090 GN=Igkv8-28 PE=1 SV=7	1	1	1	1	14.9	10.903	101	6.6184	31039000	4434100
Q9R0Q4	Q9R0Q4	Mortality factor 4-like protein 2	Morf4l2	sp|Q9R0Q4|MO4L2_MOUSE Mortality factor 4-like protein 2 OS=Mus musculus OX=10090 GN=Morf4l2 PE=1 SV=1	1	1	1	1	3.1	32.183	288	6.5145	20540000	1027000
Q9CPR4	Q9CPR4	60S ribosomal protein L17	Rpl17	sp|Q9CPR4|RL17_MOUSE 60S ribosomal protein L17 OS=Mus musculus OX=10090 GN=Rpl17 PE=1 SV=3	1	1	1	1	6	21.423	184	6.4822	15451000	1404700
Q9Z1X4	Q9Z1X4	Interleukin enhancer-binding factor 3	Ilf3	sp|Q9Z1X4|ILF3_MOUSE Interleukin enhancer-binding factor 3 OS=Mus musculus OX=10090 GN=Ilf3 PE=1 SV=2	1	1	1	1	1.6	96.02	898	6.4811	12394000	295100
P09542	P09542	Myosin light chain 3	Myl3	sp|P09542|MYL3_MOUSE Myosin light chain 3 OS=Mus musculus OX=10090 GN=Myl3 PE=1 SV=4	1	1	1	1	4.9	22.421	204	6.4783	318630000	24510000
Q8JZZ7	Q8JZZ7	Adhesion G protein-coupled receptor L2	Adgrl2	sp|Q8JZZ7|AGRL2_MOUSE Adhesion G protein-coupled receptor L2 OS=Mus musculus OX=10090 GN=Adgrl2 PE=1 SV=3	1	1	1	1	1.3	166.58	1487	6.4105	0	0
P54869	P54869	Hydroxymethylglutaryl-CoA synthase, mitochondrial	Hmgcs2	sp|P54869|HMCS2_MOUSE Hydroxymethylglutaryl-CoA synthase, mitochondrial OS=Mus musculus OX=10090 GN=Hmgcs2 PE=1 SV=2	1	1	1	1	3.5	56.822	508	6.3897	0	0
P97315	P97315	Cysteine and glycine-rich protein 1	Csrp1	sp|P97315|CSRP1_MOUSE Cysteine and glycine-rich protein 1 OS=Mus musculus OX=10090 GN=Csrp1 PE=1 SV=3	1	1	1	1	7.8	20.583	193	6.3779	26689000	1779300
A0A140T8P6	A0A140T8P6	Immunoglobulin kappa variable 12-46 (Fragment)	Igkv12-46	tr|A0A140T8P6|A0A140T8P6_MOUSE Immunoglobulin kappa variable 12-46 (Fragment) OS=Mus musculus OX=10090 GN=Igkv12-46 PE=1 SV=2	1	2	1	1	27.8	12.562	115	6.3267	9332800	1555500
P62918	P62918	60S ribosomal protein L8	Rpl8	sp|P62918|RL8_MOUSE 60S ribosomal protein L8 OS=Mus musculus OX=10090 GN=Rpl8 PE=1 SV=2	1	1	1	1	4.3	28.024	257	6.3127	47718000	3670600
A0A0A6YXQ0	A0A0A6YXQ0	Immunoglobulin heavy variable 8-8 (Fragment)	Ighv8-8	tr|A0A0A6YXQ0|A0A0A6YXQ0_MOUSE Immunoglobulin heavy variable 8-8 (Fragment) OS=Mus musculus OX=10090 GN=Ighv8-8 PE=4 SV=1	1	1	1	1	9.2	13.185	119	6.3111	0	0
E9Q7P1	E9Q7P1	Collagen, type XXII, alpha 1	Col22a1	tr|E9Q7P1|E9Q7P1_MOUSE Collagen, type XXII, alpha 1 OS=Mus musculus OX=10090 GN=Col22a1 PE=1 SV=1	1	1	1	1	0.9	159.94	1613	6.2804	125040000	1344500
A0A075B5R5	A0A075B5R5	Immunoglobulin heavy variable 4-1 (Fragment)	Ighv4-1	tr|A0A075B5R5|A0A075B5R5_MOUSE Immunoglobulin heavy variable 4-1 (Fragment) OS=Mus musculus OX=10090 GN=Ighv4-1 PE=1 SV=7	1	1	1	1	10.3	12.874	116	6.2594	7309200	913660
A0A140T8T4;P51410	A0A140T8T4;P51410	60S ribosomal protein L9	Rpl9-ps6;Rpl9	tr|A0A140T8T4|A0A140T8T4_MOUSE 60S ribosomal protein L9 OS=Mus musculus OX=10090 GN=Rpl9-ps6 PE=3 SV=1;sp|P51410|RL9_MOUSE 60S ribosomal protein L9 OS=Mus musculus OX=10090 GN=Rpl9 PE=1 SV=2	2	1	1	1	4.2	21.853	192	6.2189	19991000	1817400
P11087	P11087	Collagen alpha-1(I) chain	Col1a1	sp|P11087|CO1A1_MOUSE Collagen alpha-1(I) chain OS=Mus musculus OX=10090 GN=Col1a1 PE=1 SV=4	1	1	1	1	0.6	138.03	1453	6.2112	3361300	38196
Q3THW5;P0C0S6;Q64522;P27661	Q3THW5;P0C0S6;Q64522;P27661	Histone H2A.V;Histone H2A.Z;Histone H2A type 2-B;	H2az2;H2az1;H2ac21;	sp|Q3THW5|H2AV_MOUSE Histone H2A.V OS=Mus musculus OX=10090 GN=H2az2 PE=1 SV=3;sp|P0C0S6|H2AZ_MOUSE Histone H2A.Z OS=Mus musculus OX=10090 GN=H2az1 PE=1 SV=2;sp|Q64522|H2A2B_MOUSE Histone H2A type 2-B OS=Mus musculus OX=10090 GN=H2ac21 PE=1 SV=3;sp|P27661|	4	2	1	1	18	13.509	128	6.206	28120000	4686700
Q6ZWV3;P86048	Q6ZWV3;P86048	60S ribosomal protein L10;60S ribosomal protein L10-like	Rpl10;Rpl10l	sp|Q6ZWV3|RL10_MOUSE 60S ribosomal protein L10 OS=Mus musculus OX=10090 GN=Rpl10 PE=1 SV=3;sp|P86048|RL10L_MOUSE 60S ribosomal protein L10-like OS=Mus musculus OX=10090 GN=Rpl10l PE=1 SV=1	2	1	1	1	5.6	24.604	214	6.1975	11707000	975560
Q71LX4	Q71LX4	Talin-2	Tln2	sp|Q71LX4|TLN2_MOUSE Talin-2 OS=Mus musculus OX=10090 GN=Tln2 PE=1 SV=3	1	1	1	1	0.6	253.62	2375	6.1921	103210000	711820
Q80ZX0	Q80ZX0	Sec24-related gene family, member B (S. cerevisiae)	Sec24b	tr|Q80ZX0|Q80ZX0_MOUSE Sec24-related gene family, member B (S. cerevisiae) OS=Mus musculus OX=10090 GN=Sec24b PE=1 SV=1	1	1	1	1	0.6	135.55	1251	6.1709	0	0
P01657;A0A075B5N2;A0A140T8P2;P01632;P01634	P01657;A0A075B5N2;A0A140T8P2;P01632;P01634	Ig kappa chain V-III region PC 2413;Immunoglobulin kappa chain variable 6-29;	;Igkv6-29	sp|P01657|KV3A5_MOUSE Ig kappa chain V-III region PC 2413 OS=Mus musculus OX=10090 PE=1 SV=1;tr|A0A075B5N2|A0A075B5N2_MOUSE Immunoglobulin kappa chain variable 6-29 OS=Mus musculus OX=10090 GN=Igkv6-29 PE=4 SV=7;tr|A0A140T8P2|A0A140T8P2_MOUSE Immunoglobuli	5	2	1	1	24.3	11.949	111	6.0799	15845000	2263600
A0A140T8P3	A0A140T8P3	Immunoglobulin kappa chain variable 15-103 (Fragment)	Igkv15-103	tr|A0A140T8P3|A0A140T8P3_MOUSE Immunoglobulin kappa chain variable 15-103 (Fragment) OS=Mus musculus OX=10090 GN=Igkv15-103 PE=4 SV=2	1	1	1	1	9.6	12.547	115	6.0584	10362000	3454000
A0A075B5L3	A0A075B5L3	Immunoglobulin kappa chain variable 4-90 (Fragment)	Igkv4-90	tr|A0A075B5L3|A0A075B5L3_MOUSE Immunoglobulin kappa chain variable 4-90 (Fragment) OS=Mus musculus OX=10090 GN=Igkv4-90 PE=4 SV=5	1	1	1	1	13.7	12.609	117	6.0539	19940000	4985100
Q3TWW8;Q8VE97	Q3TWW8;Q8VE97	Serine/arginine-rich splicing factor 6;Serine/arginine-rich splicing factor 4	Srsf6;Srsf4	sp|Q3TWW8|SRSF6_MOUSE Serine/arginine-rich splicing factor 6 OS=Mus musculus OX=10090 GN=Srsf6 PE=1 SV=1;sp|Q8VE97|SRSF4_MOUSE Serine/arginine-rich splicing factor 4 OS=Mus musculus OX=10090 GN=Srsf4 PE=2 SV=1	2	1	1	1	2.1	39.025	339	6.0355	0	0
P41158	P41158	ETS domain-containing protein Elk-4	Elk4	sp|P41158|ELK4_MOUSE ETS domain-containing protein Elk-4 OS=Mus musculus OX=10090 GN=Elk4 PE=2 SV=2	1	1	1	1	2.3	46.826	430	6.0109	0	0
Q0VG62	Q0VG62	Ribosomal biogenesis factor	Rbis	sp|Q0VG62|RBIS_MOUSE Ribosomal biogenesis factor OS=Mus musculus OX=10090 GN=Rbis PE=1 SV=2	1	1	1	1	9.3	11.163	97	5.9847	6976800	1162800
I7HPW8	I7HPW8	Myosin XVB	Myo15b	tr|I7HPW8|I7HPW8_MOUSE Myosin XVB OS=Mus musculus OX=10090 GN=Myo15b PE=1 SV=2	1	1	1	1	0.2	332.97	3033	5.9698	10459000	69266
Q9R0U0	Q9R0U0	Serine/arginine-rich splicing factor 10	Srsf10	sp|Q9R0U0|SRS10_MOUSE Serine/arginine-rich splicing factor 10 OS=Mus musculus OX=10090 GN=Srsf10 PE=1 SV=2	1	1	1	1	4.6	31.3	262	5.9613	9004100	692620
Q9WTL4	Q9WTL4	Insulin receptor-related protein	Insrr	sp|Q9WTL4|INSRR_MOUSE Insulin receptor-related protein OS=Mus musculus OX=10090 GN=Insrr PE=1 SV=2	1	1	1	1	0.6	144.87	1300	5.9573	22354000	319340
Q02257	Q02257	Junction plakoglobin	Jup	sp|Q02257|PLAK_MOUSE Junction plakoglobin OS=Mus musculus OX=10090 GN=Jup PE=1 SV=3	1	1	1	1	2.4	81.8	745	5.9547	5627500	119730
P97376	P97376	Protein FRG1	Frg1	sp|P97376|FRG1_MOUSE Protein FRG1 OS=Mus musculus OX=10090 GN=Frg1 PE=1 SV=2	1	1	1	1	5	29.127	258	5.9498	19761000	1520100
Q9Z110	Q9Z110	Delta-1-pyrroline-5-carboxylate synthase	Aldh18a1	sp|Q9Z110|P5CS_MOUSE Delta-1-pyrroline-5-carboxylate synthase OS=Mus musculus OX=10090 GN=Aldh18a1 PE=1 SV=2	1	1	1	1	1	87.265	795	5.9385	0	0
A0A140T8M2;P01636	A0A140T8M2;P01636	Immunoglobulin kappa variable 12-44 (Fragment);Ig kappa chain V-V region MOPC 149	Igkv12-44;	tr|A0A140T8M2|A0A140T8M2_MOUSE Immunoglobulin kappa variable 12-44 (Fragment) OS=Mus musculus OX=10090 GN=Igkv12-44 PE=4 SV=2;sp|P01636|KV5A4_MOUSE Ig kappa chain V-V region MOPC 149 OS=Mus musculus OX=10090 PE=1 SV=1	2	1	1	1	11.3	12.557	115	5.93	20364000	2909100
O35071	O35071	Kinesin-like protein KIF1C	Kif1c	sp|O35071|KIF1C_MOUSE Kinesin-like protein KIF1C OS=Mus musculus OX=10090 GN=Kif1c PE=1 SV=2	1	1	1	1	1.3	122.43	1100	5.9091	36061000	530310
P60867	P60867	40S ribosomal protein S20	Rps20	sp|P60867|RS20_MOUSE 40S ribosomal protein S20 OS=Mus musculus OX=10090 GN=Rps20 PE=1 SV=1	1	1	1	1	10.1	13.373	119	5.9082	46614000	7769000
A0A0B4J1J6;A0A075B5T6	A0A0B4J1J6;A0A075B5T6	Immunoglobulin heavy variable 10-1 (Fragment);Immunoglobulin heavy variable V10-3 (Fragment)	Ighv10-1;Ighv10-3	tr|A0A0B4J1J6|A0A0B4J1J6_MOUSE Immunoglobulin heavy variable 10-1 (Fragment) OS=Mus musculus OX=10090 GN=Ighv10-1 PE=4 SV=1;tr|A0A075B5T6|A0A075B5T6_MOUSE Immunoglobulin heavy variable V10-3 (Fragment) OS=Mus musculus OX=10090 GN=Ighv10-3 PE=4 SV=1	2	1	1	1	10.1	13.549	119	5.8563	21349000	3049900
P80314	P80314	T-complex protein 1 subunit beta	Cct2	sp|P80314|TCPB_MOUSE T-complex protein 1 subunit beta OS=Mus musculus OX=10090 GN=Cct2 PE=1 SV=4	1	1	1	1	2.2	57.477	535	5.8552	3361300	93368
P62984	P62984	Ubiquitin-60S ribosomal protein L40	Uba52	sp|P62984|RL40_MOUSE Ubiquitin-60S ribosomal protein L40 OS=Mus musculus OX=10090 GN=Uba52 PE=1 SV=2	1	1	1	1	7.8	14.728	128	5.8509	6760200	751130
Q8BUV6	Q8BUV6	U7 snRNA-associated Sm-like protein LSm11	Lsm11	sp|Q8BUV6|LSM11_MOUSE U7 snRNA-associated Sm-like protein LSm11 OS=Mus musculus OX=10090 GN=Lsm11 PE=1 SV=1	1	1	1	1	2.5	39.906	361	5.8347	2534200	115190
Q8R1A4	Q8R1A4	Dedicator of cytokinesis protein 7	Dock7	sp|Q8R1A4|DOCK7_MOUSE Dedicator of cytokinesis protein 7 OS=Mus musculus OX=10090 GN=Dock7 PE=1 SV=3	1	1	1	1	0.8	241.44	2130	5.8269	252100000	2066400
Q3THE2	Q3THE2	Myosin regulatory light chain 12B	Myl12b	sp|Q3THE2|ML12B_MOUSE Myosin regulatory light chain 12B OS=Mus musculus OX=10090 GN=Myl12b PE=1 SV=2	1	1	1	1	5.8	19.779	172	5.7985	31198000	2836100
P84099	P84099	60S ribosomal protein L19	Rpl19	sp|P84099|RL19_MOUSE 60S ribosomal protein L19 OS=Mus musculus OX=10090 GN=Rpl19 PE=1 SV=1	1	1	1	1	5.6	23.466	196	5.7933	7748900	860990
Q6GQT6	Q6GQT6	Sterol regulatory element-binding protein cleavage-activating protein	Scap	sp|Q6GQT6|SCAP_MOUSE Sterol regulatory element-binding protein cleavage-activating protein OS=Mus musculus OX=10090 GN=Scap PE=1 SV=1	1	1	1	1	0.6	139.61	1276	5.7891	11490000	208910
P25444	P25444	40S ribosomal protein S2	Rps2	sp|P25444|RS2_MOUSE 40S ribosomal protein S2 OS=Mus musculus OX=10090 GN=Rps2 PE=1 SV=3	1	1	1	1	3.8	31.231	293	5.7812	0	0
O09167	O09167	60S ribosomal protein L21	Rpl21	sp|O09167|RL21_MOUSE 60S ribosomal protein L21 OS=Mus musculus OX=10090 GN=Rpl21 PE=1 SV=4	1	1	1	1	6.9	18.579	160	5.7727	7600500	950060
O70133	O70133	ATP-dependent RNA helicase A	Dhx9	sp|O70133|DHX9_MOUSE ATP-dependent RNA helicase A OS=Mus musculus OX=10090 GN=Dhx9 PE=1 SV=2	1	1	1	1	0.7	149.47	1380	5.7691	11392000	149890
Q4QRL3	Q4QRL3	Coiled-coil domain-containing protein 88B	Ccdc88b	sp|Q4QRL3|CC88B_MOUSE Coiled-coil domain-containing protein 88B OS=Mus musculus OX=10090 GN=Ccdc88b PE=1 SV=2	1	1	1	1	0.9	166.61	1481	5.762	11596000000	133290000
Q8BQY8	Q8BQY8	Checkpoint protein HUS1	Hus1	sp|Q8BQY8|HUS1_MOUSE Checkpoint protein HUS1 OS=Mus musculus OX=10090 GN=Hus1 PE=2 SV=1	1	1	1	1	2.9	31.68	280	5.7579	154740000	9671100
E9Q557	E9Q557	Desmoplakin	Dsp	sp|E9Q557|DESP_MOUSE Desmoplakin OS=Mus musculus OX=10090 GN=Dsp PE=1 SV=1	1	1	1	1	1.1	332.91	2883	5.751	5206000	25272
P70181;P70182;O70161	P70181;P70182;O70161	Phosphatidylinositol 4-phosphate 5-kinase type-1 beta;Phosphatidylinositol 4-phosphate 5-kinase type-1 alpha;	Pip5k1b;Pip5k1a;	sp|P70181|PI51B_MOUSE Phosphatidylinositol 4-phosphate 5-kinase type-1 beta OS=Mus musculus OX=10090 GN=Pip5k1b PE=1 SV=1;sp|P70182|PI51A_MOUSE Phosphatidylinositol 4-phosphate 5-kinase type-1 alpha OS=Mus musculus OX=10090 GN=Pip5k1a PE=1 SV=2;sp|O70161|P	3	1	1	1	2.6	60.803	539	5.7476	5634100	225360
Q7TMY7	Q7TMY7	Importin-8	Ipo8	sp|Q7TMY7|IPO8_MOUSE Importin-8 OS=Mus musculus OX=10090 GN=Ipo8 PE=1 SV=3	1	1	1	1	1.9	117.08	1010	5.7464	29657000	570330
Q8BTK5	Q8BTK5	SET and MYND domain-containing protein 4	Smyd4	sp|Q8BTK5|SMYD4_MOUSE SET and MYND domain-containing protein 4 OS=Mus musculus OX=10090 GN=Smyd4 PE=2 SV=2	1	1	1	1	1	88.537	799	5.7458	8958100	186630
Q60674	Q60674	Nuclear receptor subfamily 1 group D member 2	Nr1d2	sp|Q60674|NR1D2_MOUSE Nuclear receptor subfamily 1 group D member 2 OS=Mus musculus OX=10090 GN=Nr1d2 PE=1 SV=1	1	1	1	1	2.8	64.301	576	5.7455	0	0
Q04857	Q04857	Collagen alpha-1(VI) chain	Col6a1	sp|Q04857|CO6A1_MOUSE Collagen alpha-1(VI) chain OS=Mus musculus OX=10090 GN=Col6a1 PE=1 SV=1	1	1	1	1	0.9	108.49	1025	5.7429	12953000	219540
Q9EQJ9	Q9EQJ9	Membrane-associated guanylate kinase, WW and PDZ domain-containing protein 3	Magi3	sp|Q9EQJ9|MAGI3_MOUSE Membrane-associated guanylate kinase, WW and PDZ domain-containing protein 3 OS=Mus musculus OX=10090 GN=Magi3 PE=1 SV=2	1	1	1	1	0.8	161.67	1476	5.7425	0	0
P10126;P62631	P10126;P62631	Elongation factor 1-alpha 1;Elongation factor 1-alpha 2	Eef1a1;Eef1a2	sp|P10126|EF1A1_MOUSE Elongation factor 1-alpha 1 OS=Mus musculus OX=10090 GN=Eef1a1 PE=1 SV=3;sp|P62631|EF1A2_MOUSE Elongation factor 1-alpha 2 OS=Mus musculus OX=10090 GN=Eef1a2 PE=1 SV=1	2	1	1	1	2.4	50.113	462	5.7315	39755000	1590200
P62849	P62849	40S ribosomal protein S24	Rps24	sp|P62849|RS24_MOUSE 40S ribosomal protein S24 OS=Mus musculus OX=10090 GN=Rps24 PE=1 SV=1	1	1	1	1	9	15.423	133	5.7296	11732000	1676100
Q9CZM2	Q9CZM2	60S ribosomal protein L15	Rpl15	sp|Q9CZM2|RL15_MOUSE 60S ribosomal protein L15 OS=Mus musculus OX=10090 GN=Rpl15 PE=1 SV=4	1	1	1	1	6.9	24.146	204	5.7201	13793000	985230
P54310	P54310	Hormone-sensitive lipase	Lipe	sp|P54310|LIPS_MOUSE Hormone-sensitive lipase OS=Mus musculus OX=10090 GN=Lipe PE=1 SV=2	1	1	1	1	1.6	83.347	759	5.7194	44919000	916710
P84751	P84751	Ig heavy chain Mem5 (Fragment)		sp|P84751|HVM63_MOUSE Ig heavy chain Mem5 (Fragment) OS=Mus musculus OX=10090 PE=1 SV=1	1	2	1	1	6.8	25.349	237	5.7135	12154000	1736300
Q9D0E1	Q9D0E1	Heterogeneous nuclear ribonucleoprotein M	Hnrnpm	sp|Q9D0E1|HNRPM_MOUSE Heterogeneous nuclear ribonucleoprotein M OS=Mus musculus OX=10090 GN=Hnrnpm PE=1 SV=3	1	1	1	1	1.4	77.648	729	5.7042	17032000	309670
Q9JJA9	Q9JJA9	General receptor for phosphoinositides 1-associated scaffold protein	Tamalin	sp|Q9JJA9|GRASP_MOUSE General receptor for phosphoinositides 1-associated scaffold protein OS=Mus musculus OX=10090 GN=Tamalin PE=1 SV=2	1	1	1	1	7.1	42.337	392	5.6962	91307000	3969900
Q5NCC9	Q5NCC9	E3 ubiquitin-protein ligase TRIM58	Trim58	sp|Q5NCC9|TRI58_MOUSE E3 ubiquitin-protein ligase TRIM58 OS=Mus musculus OX=10090 GN=Trim58 PE=2 SV=1	1	1	1	1	2.3	55.37	485	5.6905	5519200	190320
P63325	P63325	40S ribosomal protein S10	Rps10	sp|P63325|RS10_MOUSE 40S ribosomal protein S10 OS=Mus musculus OX=10090 GN=Rps10 PE=1 SV=1	1	1	1	1	9.1	18.916	165	5.6871	20230000	1685800
Q5SQM0	Q5SQM0	Echinoderm microtubule-associated protein-like 6	Eml6	sp|Q5SQM0|EMAL6_MOUSE Echinoderm microtubule-associated protein-like 6 OS=Mus musculus OX=10090 GN=Eml6 PE=2 SV=1	1	1	1	1	0.6	217.94	1958	5.6848	106800000	875390
P62827	P62827	GTP-binding nuclear protein Ran	Ran	sp|P62827|RAN_MOUSE GTP-binding nuclear protein Ran OS=Mus musculus OX=10090 GN=Ran PE=1 SV=3	1	1	1	1	6.5	24.423	216	5.6801	10814000	901190
P01029	P01029	Complement C4-B	C4b	sp|P01029|CO4B_MOUSE Complement C4-B OS=Mus musculus OX=10090 GN=C4b PE=1 SV=3	1	1	1	1	1.3	192.91	1738	5.6672	6839400	72760
P35601	P35601	Replication factor C subunit 1	Rfc1	sp|P35601|RFC1_MOUSE Replication factor C subunit 1 OS=Mus musculus OX=10090 GN=Rfc1 PE=1 SV=2	1	1	1	1	0.9	125.98	1131	5.6587	50385000	740950
D3Z649	D3Z649	Potassium channel, subfamily T, member 2	Kcnt2	tr|D3Z649|D3Z649_MOUSE Potassium channel, subfamily T, member 2 OS=Mus musculus OX=10090 GN=Kcnt2 PE=1 SV=1	1	1	1	1	0.8	130.35	1135	5.6585	88311000	1471900
Q9JKP5	Q9JKP5	Muscleblind-like protein 1	Mbnl1	sp|Q9JKP5|MBNL1_MOUSE Muscleblind-like protein 1 OS=Mus musculus OX=10090 GN=Mbnl1 PE=1 SV=1	1	1	1	1	2.3	36.975	341	5.6473	25777000	2148100
P51881;P48962	P51881;P48962	ADP/ATP translocase 2;ADP/ATP translocase 1	Slc25a5;Slc25a4	sp|P51881|ADT2_MOUSE ADP/ATP translocase 2 OS=Mus musculus OX=10090 GN=Slc25a5 PE=1 SV=3;sp|P48962|ADT1_MOUSE ADP/ATP translocase 1 OS=Mus musculus OX=10090 GN=Slc25a4 PE=1 SV=4	2	1	1	1	2.7	32.931	298	5.6463	0	0
Q7SIG6	Q7SIG6	Arf-GAP with SH3 domain, ANK repeat and PH domain-containing protein 2	Asap2	sp|Q7SIG6|ASAP2_MOUSE Arf-GAP with SH3 domain, ANK repeat and PH domain-containing protein 2 OS=Mus musculus OX=10090 GN=Asap2 PE=1 SV=3	1	1	1	1	0.8	106.8	958	5.6424	321820000	5746800
P28231	P28231	Gap junction beta-3 protein	Gjb3	sp|P28231|CXB3_MOUSE Gap junction beta-3 protein OS=Mus musculus OX=10090 GN=Gjb3 PE=1 SV=1	1	1	1	1	3.3	30.902	270	5.6324	103250000	6452900
P62900	P62900	60S ribosomal protein L31	Rpl31	sp|P62900|RL31_MOUSE 60S ribosomal protein L31 OS=Mus musculus OX=10090 GN=Rpl31 PE=1 SV=1	1	1	1	1	7.2	14.463	125	5.6218	36545000	5220700
Q9Z2X1;O35737	Q9Z2X1;O35737	Heterogeneous nuclear ribonucleoprotein F;Heterogeneous nuclear ribonucleoprotein H	Hnrnpf;Hnrnph1	sp|Q9Z2X1|HNRPF_MOUSE Heterogeneous nuclear ribonucleoprotein F OS=Mus musculus OX=10090 GN=Hnrnpf PE=1 SV=3;sp|O35737|HNRH1_MOUSE Heterogeneous nuclear ribonucleoprotein H OS=Mus musculus OX=10090 GN=Hnrnph1 PE=1 SV=3	2	1	1	1	4.1	45.729	415	5.6121	13686000	595060
Q3U1C4	Q3U1C4	SECIS-binding protein 2	Secisbp2	tr|Q3U1C4|Q3U1C4_MOUSE SECIS-binding protein 2 OS=Mus musculus OX=10090 GN=Secisbp2 PE=1 SV=1	1	1	1	1	0.8	94.813	858	5.5921	166670000	3968300
P97379	P97379	Ras GTPase-activating protein-binding protein 2	G3bp2	sp|P97379|G3BP2_MOUSE Ras GTPase-activating protein-binding protein 2 OS=Mus musculus OX=10090 GN=G3bp2 PE=1 SV=2	1	1	1	1	2.5	54.087	482	5.5893	8129000	290320
Q9R112	Q9R112	Sulfide:quinone oxidoreductase, mitochondrial	Sqor	sp|Q9R112|SQOR_MOUSE Sulfide:quinone oxidoreductase, mitochondrial OS=Mus musculus OX=10090 GN=Sqor PE=1 SV=3	1	1	1	1	3.8	50.282	450	5.5846	5956300	180490
Q7TQD2	Q7TQD2	Tubulin polymerization-promoting protein	Tppp	sp|Q7TQD2|TPPP_MOUSE Tubulin polymerization-promoting protein OS=Mus musculus OX=10090 GN=Tppp PE=1 SV=1	1	1	1	1	5.5	23.574	218	5.5835	90098000	6435500
Q8BZ52	Q8BZ52	Fibronectin type III and SPRY domain-containing protein 2	Fsd2	sp|Q8BZ52|FSD2_MOUSE Fibronectin type III and SPRY domain-containing protein 2 OS=Mus musculus OX=10090 GN=Fsd2 PE=1 SV=3	1	1	1	1	1.4	81.472	716	5.5822	22646000	629070
O88738	O88738	Baculoviral IAP repeat-containing protein 6	Birc6	sp|O88738|BIRC6_MOUSE Baculoviral IAP repeat-containing protein 6 OS=Mus musculus OX=10090 GN=Birc6 PE=1 SV=2	1	1	1	1	0.2	532.16	4882	5.5808	28896000	135660
Q8VII8	Q8VII8	Mineralocorticoid receptor	Nr3c2	sp|Q8VII8|MCR_MOUSE Mineralocorticoid receptor OS=Mus musculus OX=10090 GN=Nr3c2 PE=1 SV=2	1	1	1	1	1.6	106.45	978	5.5769	56137000	1002400

## Sheet: IP
Table S5. Identification of hnRNPC interactors by mass spectrometry
Protein IDs	Majority protein IDs	Protein names	Gene names	Fasta headers	Number of proteins	Peptides	Razor + unique peptides	Unique peptides	Sequence coverage [%]	Mol. weight [kDa]	Sequence length	Score	Intensity	iBAQ
Q8VEK3	Q8VEK3	Heterogeneous nuclear ribonucleoprotein U	Hnrnpu	sp|Q8VEK3|HNRPU_MOUSE Heterogeneous nuclear ribonucleoprotein U OS=Mus musculus OX=10090 GN=Hnrnpu PE=1 SV=1	1	34	34	34	43.2	87.917	800	323.31	12268000000	161610000
Q8VDD5	Q8VDD5	Myosin-9	Myh9	sp|Q8VDD5|MYH9_MOUSE Myosin-9 OS=Mus musculus OX=10090 GN=Myh9 PE=1 SV=4	1	100	100	78	48.8	226.37	1960	323.31	9691100000	39223000
Q61656	Q61656	Probable ATP-dependent RNA helicase DDX5	Ddx5	sp|Q61656|DDX5_MOUSE Probable ATP-dependent RNA helicase DDX5 OS=Mus musculus OX=10090 GN=Ddx5 PE=1 SV=2	1	32	32	22	51	69.289	614	323.31	4540400000	92008000
Q9Z1Q9	Q9Z1Q9	Valine--tRNA ligase	Vars1	sp|Q9Z1Q9|SYVC_MOUSE Valine--tRNA ligase OS=Mus musculus OX=10090 GN=Vars1 PE=1 SV=1	1	55	55	55	50.2	140.21	1263	323.31	7297000000	57898000
P57776	P57776	Elongation factor 1-delta	Eef1d	sp|P57776|EF1D_MOUSE Elongation factor 1-delta OS=Mus musculus OX=10090 GN=Eef1d PE=1 SV=3	1	24	24	22	73.7	31.293	281	323.31	14572000000	573680000
O70133	O70133	ATP-dependent RNA helicase A	Dhx9	sp|O70133|DHX9_MOUSE ATP-dependent RNA helicase A OS=Mus musculus OX=10090 GN=Dhx9 PE=1 SV=2	1	40	40	40	34.9	149.47	1380	323.31	5056300000	46295000
Q8K310	Q8K310	Matrin-3	Matr3	sp|Q8K310|MATR3_MOUSE Matrin-3 OS=Mus musculus OX=10090 GN=Matr3 PE=1 SV=1	1	41	41	41	50.2	94.629	846	323.31	10147000000	99553000
Q8BG05	Q8BG05	Heterogeneous nuclear ribonucleoprotein A3	Hnrnpa3	sp|Q8BG05|ROA3_MOUSE Heterogeneous nuclear ribonucleoprotein A3 OS=Mus musculus OX=10090 GN=Hnrnpa3 PE=1 SV=1	1	29	29	29	54.4	39.652	379	323.31	13268000000	142060000
Q9D0E1;Q91VC4	Q9D0E1	Heterogeneous nuclear ribonucleoprotein M	Hnrnpm	sp|Q9D0E1|HNRPM_MOUSE Heterogeneous nuclear ribonucleoprotein M OS=Mus musculus OX=10090 GN=Hnrnpm PE=1 SV=3	2	40	40	40	57.8	77.648	729	323.31	9922400000	140590000
O88569	O88569	Heterogeneous nuclear ribonucleoproteins A2/B1	Hnrnpa2b1	sp|O88569|ROA2_MOUSE Heterogeneous nuclear ribonucleoproteins A2/B1 OS=Mus musculus OX=10090 GN=Hnrnpa2b1 PE=1 SV=2	1	27	27	26	70.8	37.402	353	323.31	15236000000	367990000
P61979	P61979	Heterogeneous nuclear ribonucleoprotein K	Hnrnpk	sp|P61979|HNRPK_MOUSE Heterogeneous nuclear ribonucleoprotein K OS=Mus musculus OX=10090 GN=Hnrnpk PE=1 SV=1	1	28	28	28	60.3	50.976	463	323.31	11001000000	187670000
Q8CH18	Q8CH18	Cell division cycle and apoptosis regulator protein 1	Ccar1	sp|Q8CH18|CCAR1_MOUSE Cell division cycle and apoptosis regulator protein 1 OS=Mus musculus OX=10090 GN=Ccar1 PE=1 SV=1	1	37	37	37	36.7	132.06	1146	323.31	5203000000	51400000
Q91VM5;A0A2I3BRL8;Q8C796	Q91VM5;A0A2I3BRL8	RNA binding motif protein, X-linked-like-1;Predicted gene 7324	Rbmxl1;Gm7324	sp|Q91VM5|RMXL1_MOUSE RNA binding motif protein, X-linked-like-1 OS=Mus musculus OX=10090 GN=Rbmxl1 PE=2 SV=1;tr|A0A2I3BRL8|A0A2I3BRL8_MOUSE Predicted gene 7324 OS=Mus musculus OX=10090 GN=Gm7324 PE=4 SV=1	3	24	24	6	45.9	42.161	388	310.08	3758000000	61519000
P17225	P17225	Polypyrimidine tract-binding protein 1	Ptbp1	sp|P17225|PTBP1_MOUSE Polypyrimidine tract-binding protein 1 OS=Mus musculus OX=10090 GN=Ptbp1 PE=1 SV=3	1	22	22	18	42.9	59.321	555	291.82	4984900000	90419000
Q9D8N0	Q9D8N0	Elongation factor 1-gamma	Eef1g	sp|Q9D8N0|EF1G_MOUSE Elongation factor 1-gamma OS=Mus musculus OX=10090 GN=Eef1g PE=1 SV=3	1	25	25	25	65	50.06	437	278.69	12418000000	298270000
P62806	P62806	Histone H4	H4c16	sp|P62806|H4_MOUSE Histone H4 OS=Mus musculus OX=10090 GN=H4c16 PE=1 SV=2	1	16	16	16	62.1	11.367	103	271.95	28458000000	3367100000
P49312	P49312	Heterogeneous nuclear ribonucleoprotein A1	Hnrnpa1	sp|P49312|ROA1_MOUSE Heterogeneous nuclear ribonucleoprotein A1 OS=Mus musculus OX=10090 GN=Hnrnpa1 PE=1 SV=2	1	18	17	17	62.2	34.196	320	259.74	5979300000	123660000
Q8C2Q3	Q8C2Q3	RNA-binding protein 14	Rbm14	sp|Q8C2Q3|RBM14_MOUSE RNA-binding protein 14 OS=Mus musculus OX=10090 GN=Rbm14 PE=1 SV=1	1	15	15	15	23.6	69.448	669	247.47	1397600000	37677000
Q9Z204	Q9Z204	Heterogeneous nuclear ribonucleoproteins C1/C2	Hnrnpc	sp|Q9Z204|HNRPC_MOUSE Heterogeneous nuclear ribonucleoproteins C1/C2 OS=Mus musculus OX=10090 GN=Hnrnpc PE=1 SV=1	1	25	25	25	62	34.384	313	243.29	21233000000	850130000
P56959	P56959	RNA-binding protein FUS	Fus	sp|P56959|FUS_MOUSE RNA-binding protein FUS OS=Mus musculus OX=10090 GN=Fus PE=1 SV=1	1	17	17	14	29.5	52.673	518	238.5	5934800000	94844000
P70372;Q60899;Q61701	P70372	ELAV-like protein 1	Elavl1	sp|P70372|ELAV1_MOUSE ELAV-like protein 1 OS=Mus musculus OX=10090 GN=Elavl1 PE=1 SV=2	3	16	16	16	43.9	36.169	326	237.56	2367500000	105200000
Q64012	Q64012	RNA-binding protein Raly	Raly	sp|Q64012|RALY_MOUSE RNA-binding protein Raly OS=Mus musculus OX=10090 GN=Raly PE=1 SV=3	1	21	21	21	56.1	33.188	312	225.95	4990000000	208070000
Q8VHM5	Q8VHM5	Heterogeneous nuclear ribonucleoprotein R	Hnrnpr	tr|Q8VHM5|Q8VHM5_MOUSE Heterogeneous nuclear ribonucleoprotein R OS=Mus musculus OX=10090 GN=Hnrnpr PE=1 SV=1	1	23	23	16	36.6	70.887	632	216.85	2611400000	50274000
O35737;P70333	O35737;P70333	Heterogeneous nuclear ribonucleoprotein H;Heterogeneous nuclear ribonucleoprotein H2	Hnrnph1;Hnrnph2	sp|O35737|HNRH1_MOUSE Heterogeneous nuclear ribonucleoprotein H OS=Mus musculus OX=10090 GN=Hnrnph1 PE=1 SV=3;sp|P70333|HNRH2_MOUSE Heterogeneous nuclear ribonucleoprotein H2 OS=Mus musculus OX=10090 GN=Hnrnph2 PE=1 SV=1	2	11	11	8	29.6	49.199	449	212.4	2480400000	69171000
Q8R081	Q8R081	Heterogeneous nuclear ribonucleoprotein L	Hnrnpl	sp|Q8R081|HNRPL_MOUSE Heterogeneous nuclear ribonucleoprotein L OS=Mus musculus OX=10090 GN=Hnrnpl PE=1 SV=2	1	19	19	19	45.2	63.963	586	200.99	3431400000	109350000
Q3UJB9	Q3UJB9	Enhancer of mRNA-decapping protein 4	Edc4	sp|Q3UJB9|EDC4_MOUSE Enhancer of mRNA-decapping protein 4 OS=Mus musculus OX=10090 GN=Edc4 PE=1 SV=2	1	14	14	14	12.7	152.48	1406	182.97	673090000	7764700
Q61879	Q61879	Myosin-10	Myh10	sp|Q61879|MYH10_MOUSE Myosin-10 OS=Mus musculus OX=10090 GN=Myh10 PE=1 SV=2	1	34	20	17	18.7	228.99	1976	182.91	720500000	4154900
Q00PI9;REV__E9Q6B2	Q00PI9	Heterogeneous nuclear ribonucleoprotein U-like protein 2	Hnrnpul2	sp|Q00PI9|HNRL2_MOUSE Heterogeneous nuclear ribonucleoprotein U-like protein 2 OS=Mus musculus OX=10090 GN=Hnrnpul2 PE=1 SV=2	2	17	17	17	24.8	84.939	745	182.21	1720700000	20760000
Q61595	Q61595	Kinectin	Ktn1	sp|Q61595|KTN1_MOUSE Kinectin OS=Mus musculus OX=10090 GN=Ktn1 PE=1 SV=1	1	20	20	20	19.9	152.59	1327	178.61	741920000	4777700
O70251	O70251	Elongation factor 1-beta	Eef1b	sp|O70251|EF1B_MOUSE Elongation factor 1-beta OS=Mus musculus OX=10090 GN=Eef1b PE=1 SV=5	1	14	12	12	64.4	24.693	225	176.94	7556400000	270360000
Q99PL5	Q99PL5	Ribosome-binding protein 1	Rrbp1	sp|Q99PL5|RRBP1_MOUSE Ribosome-binding protein 1 OS=Mus musculus OX=10090 GN=Rrbp1 PE=1 SV=2	1	18	18	18	14	172.88	1605	173.9	755040000	4522700
P62270;F6YVP7;A0A1Y7VKY1	P62270;F6YVP7;A0A1Y7VKY1	40S ribosomal protein S18	Rps18;Rps18-ps6;	sp|P62270|RS18_MOUSE 40S ribosomal protein S18 OS=Mus musculus OX=10090 GN=Rps18 PE=1 SV=3;tr|F6YVP7|F6YVP7_MOUSE 40S ribosomal protein S18 OS=Mus musculus OX=10090 GN=Rps18-ps6 PE=3 SV=2;tr|A0A1Y7VKY1|A0A1Y7VKY1_MOUSE 40S ribosomal protein S18 OS=Mus musc	3	14	14	14	62.5	17.718	152	170.94	1864400000	127030000
P43274	P43274	Histone H1.4	H1-4	sp|P43274|H14_MOUSE Histone H1.4 OS=Mus musculus OX=10090 GN=H1-4 PE=1 SV=2	1	17	17	6	39.7	21.977	219	170.03	7158500000	523990000
P29341;Q9D4E6;Q62029;Q6PHQ9;Q8C7D3;A2A5N3	P29341;Q9D4E6	Polyadenylate-binding protein 1;Polyadenylate-binding protein	Pabpc1;Pabpc6	sp|P29341|PABP1_MOUSE Polyadenylate-binding protein 1 OS=Mus musculus OX=10090 GN=Pabpc1 PE=1 SV=2;tr|Q9D4E6|Q9D4E6_MOUSE Polyadenylate-binding protein OS=Mus musculus OX=10090 GN=Pabpc6 PE=1 SV=1	6	15	15	15	28.3	70.67	636	161.89	1017100000	13490000
Q60668	Q60668	Heterogeneous nuclear ribonucleoprotein D0	Hnrnpd	sp|Q60668|HNRPD_MOUSE Heterogeneous nuclear ribonucleoprotein D0 OS=Mus musculus OX=10090 GN=Hnrnpd PE=1 SV=2	1	17	17	16	42.3	38.354	355	159.65	4383100000	235410000
Q569Z6	Q569Z6	Thyroid hormone receptor-associated protein 3	Thrap3	sp|Q569Z6|TR150_MOUSE Thyroid hormone receptor-associated protein 3 OS=Mus musculus OX=10090 GN=Thrap3 PE=1 SV=1	1	15	15	14	16.7	108.18	951	150.97	820550000	6600100
P60710;P63260;Q8BFZ3	P60710;P63260	Actin, cytoplasmic 1;Actin, cytoplasmic 2	Actb;Actg1	sp|P60710|ACTB_MOUSE Actin, cytoplasmic 1 OS=Mus musculus OX=10090 GN=Actb PE=1 SV=1;sp|P63260|ACTG_MOUSE Actin, cytoplasmic 2 OS=Mus musculus OX=10090 GN=Actg1 PE=1 SV=1	3	13	13	4	34.1	41.736	375	146.21	2153800000	53056000
Q62095;Q61496	Q62095	ATP-dependent RNA helicase DDX3Y	Ddx3y	sp|Q62095|DDX3Y_MOUSE ATP-dependent RNA helicase DDX3Y OS=Mus musculus OX=10090 GN=Ddx3y PE=1 SV=2	2	21	20	5	32.2	73.427	658	141.56	867050000	13342000
D3YXK2	D3YXK2	Scaffold attachment factor B1	Safb	sp|D3YXK2|SAFB1_MOUSE Scaffold attachment factor B1 OS=Mus musculus OX=10090 GN=Safb PE=1 SV=2	1	14	14	10	18.7	105.1	937	139.89	833050000	12718000
P84089	P84089	Enhancer of rudimentary homolog	Erh	sp|P84089|ERH_MOUSE Enhancer of rudimentary homolog OS=Mus musculus OX=10090 GN=Erh PE=1 SV=1	1	7	7	7	62.5	12.259	104	136.64	1498000000	79547000
Q9D8E6	Q9D8E6	60S ribosomal protein L4	Rpl4	sp|Q9D8E6|RL4_MOUSE 60S ribosomal protein L4 OS=Mus musculus OX=10090 GN=Rpl4 PE=1 SV=3	1	15	15	15	44.4	47.153	419	134.36	1425200000	25415000
P62242	P62242	40S ribosomal protein S8	Rps8	sp|P62242|RS8_MOUSE 40S ribosomal protein S8 OS=Mus musculus OX=10090 GN=Rps8 PE=1 SV=2	1	11	11	11	52.9	24.205	208	126.83	1079400000	57795000
Q9Z1X4	Q9Z1X4	Interleukin enhancer-binding factor 3	Ilf3	sp|Q9Z1X4|ILF3_MOUSE Interleukin enhancer-binding factor 3 OS=Mus musculus OX=10090 GN=Ilf3 PE=1 SV=2	1	16	16	14	17.7	96.02	898	126.82	1157400000	20049000
P47963	P47963	60S ribosomal protein L13	Rpl13	sp|P47963|RL13_MOUSE 60S ribosomal protein L13 OS=Mus musculus OX=10090 GN=Rpl13 PE=1 SV=3	1	9	9	9	37	24.305	211	126.69	964580000	38019000
Q8CGP2;Q6ZWY9;Q64525;Q64478;Q64475;P10854;P10853;Q8CGP1;P70696	Q8CGP2;Q6ZWY9;Q64525;Q64478;Q64475;P10854;P10853;Q8CGP1;P70696	Histone H2B type 1-P;Histone H2B type 1-C/E/G;Histone H2B type 2-B	Hist1h2bp;H2bc8;	sp|Q8CGP2|H2B1P_MOUSE Histone H2B type 1-P OS=Mus musculus OX=10090 GN=Hist1h2bp PE=1 SV=3;sp|Q6ZWY9|H2B1C_MOUSE Histone H2B type 1-C/E/G OS=Mus musculus OX=10090 GN=H2bc8 PE=1 SV=3;sp|Q64525|H2B2B_MOUSE Histone H2B type 2-B OS=Mus musculus OX=10090 GN=His	9	10	10	3	64.3	13.992	126	122.81	14477000000	1042200000
P43275	P43275	Histone H1.1	H1-1	sp|P43275|H11_MOUSE Histone H1.1 OS=Mus musculus OX=10090 GN=H1-1 PE=1 SV=2	1	10	7	7	44.1	21.785	213	122.08	1703300000	95598000
P12970	P12970	60S ribosomal protein L7a	Rpl7a	sp|P12970|RL7A_MOUSE 60S ribosomal protein L7a OS=Mus musculus OX=10090 GN=Rpl7a PE=1 SV=2	1	16	16	16	48.5	29.976	266	120.86	1195000000	61265000
P43276	P43276	Histone H1.5	H1-5	sp|P43276|H15_MOUSE Histone H1.5 OS=Mus musculus OX=10090 GN=H1-5 PE=1 SV=2	1	15	11	11	39	22.576	223	118.24	2224000000	136790000
Q8VDP4	Q8VDP4	Cell cycle and apoptosis regulator protein 2	Ccar2	sp|Q8VDP4|CCAR2_MOUSE Cell cycle and apoptosis regulator protein 2 OS=Mus musculus OX=10090 GN=Ccar2 PE=1 SV=2	1	13	13	13	19.5	103	922	114.37	454770000	6333200
Q9CX86	Q9CX86	Heterogeneous nuclear ribonucleoprotein A0	Hnrnpa0	sp|Q9CX86|ROA0_MOUSE Heterogeneous nuclear ribonucleoprotein A0 OS=Mus musculus OX=10090 GN=Hnrnpa0 PE=1 SV=1	1	15	15	15	44.9	30.53	305	113.27	2166200000	72964000
P10126;P62631	P10126;P62631	Elongation factor 1-alpha 1;Elongation factor 1-alpha 2	Eef1a1;Eef1a2	sp|P10126|EF1A1_MOUSE Elongation factor 1-alpha 1 OS=Mus musculus OX=10090 GN=Eef1a1 PE=1 SV=3;sp|P62631|EF1A2_MOUSE Elongation factor 1-alpha 2 OS=Mus musculus OX=10090 GN=Eef1a2 PE=1 SV=1	2	12	12	12	41.3	50.113	462	113.2	4513500000	105520000
Q921F2	Q921F2	TAR DNA-binding protein 43	Tardbp	sp|Q921F2|TADBP_MOUSE TAR DNA-binding protein 43 OS=Mus musculus OX=10090 GN=Tardbp PE=1 SV=1	1	9	9	9	28.5	44.547	414	112.93	344090000	9737900
P62702	P62702	40S ribosomal protein S4, X isoform	Rps4x	sp|P62702|RS4X_MOUSE 40S ribosomal protein S4, X isoform OS=Mus musculus OX=10090 GN=Rps4x PE=1 SV=2	1	13	13	13	39.9	29.597	263	108.28	1099700000	34575000
Q8C854	Q8C854	Myelin expression factor 2	Myef2	sp|Q8C854|MYEF2_MOUSE Myelin expression factor 2 OS=Mus musculus OX=10090 GN=Myef2 PE=1 SV=1	1	14	14	14	27.6	63.294	591	105.5	1115000000	24727000
Q501J6	Q501J6	Probable ATP-dependent RNA helicase DDX17	Ddx17	sp|Q501J6|DDX17_MOUSE Probable ATP-dependent RNA helicase DDX17 OS=Mus musculus OX=10090 GN=Ddx17 PE=1 SV=1	1	21	11	11	31.4	72.399	650	104.64	1027500000	14119000
P62281	P62281	40S ribosomal protein S11	Rps11	sp|P62281|RS11_MOUSE 40S ribosomal protein S11 OS=Mus musculus OX=10090 GN=Rps11 PE=1 SV=3	1	12	12	12	63.3	18.431	158	103.84	1630200000	77662000
Q91VR5	Q91VR5	ATP-dependent RNA helicase DDX1	Ddx1	sp|Q91VR5|DDX1_MOUSE ATP-dependent RNA helicase DDX1 OS=Mus musculus OX=10090 GN=Ddx1 PE=1 SV=1	1	12	12	12	24.5	82.499	740	101.8	527590000	3890000
Q6ZWN5	Q6ZWN5	40S ribosomal protein S9	Rps9	sp|Q6ZWN5|RS9_MOUSE 40S ribosomal protein S9 OS=Mus musculus OX=10090 GN=Rps9 PE=1 SV=3	1	10	10	10	27.8	22.591	194	101.32	1126800000	80488000
Q8VIJ6	Q8VIJ6	Splicing factor, proline- and glutamine-rich	Sfpq	sp|Q8VIJ6|SFPQ_MOUSE Splicing factor, proline- and glutamine-rich OS=Mus musculus OX=10090 GN=Sfpq PE=1 SV=1	1	13	13	12	26.2	75.441	699	99.64	799900000	17139000
P62264	P62264	40S ribosomal protein S14	Rps14	sp|P62264|RS14_MOUSE 40S ribosomal protein S14 OS=Mus musculus OX=10090 GN=Rps14 PE=1 SV=3	1	6	6	6	33.1	16.273	151	98.107	573550000	59645000
Q99020	Q99020	Heterogeneous nuclear ribonucleoprotein A/B	Hnrnpab	sp|Q99020|ROAA_MOUSE Heterogeneous nuclear ribonucleoprotein A/B OS=Mus musculus OX=10090 GN=Hnrnpab PE=1 SV=1	1	13	13	13	35.1	30.831	285	97.756	911780000	28193000
A0A1Y7VJN6;P03987	A0A1Y7VJN6;P03987	Immunoglobulin heavy constant gamma 3 (Fragment);Ig gamma-3 chain C region	Ighg3;	tr|A0A1Y7VJN6|A0A1Y7VJN6_MOUSE Immunoglobulin heavy constant gamma 3 (Fragment) OS=Mus musculus OX=10090 GN=Ighg3 PE=4 SV=1;sp|P03987|IGHG3_MOUSE Ig gamma-3 chain C region OS=Mus musculus OX=10090 PE=1 SV=2	2	11	11	11	45.4	43.899	399	97.704	2195500000	87398000
P84228	P84228	Histone H3.2	H3c15	sp|P84228|H32_MOUSE Histone H3.2 OS=Mus musculus OX=10090 GN=H3c15 PE=1 SV=2	1	10	10	2	63.2	15.388	136	97.3	15167000000	2068600000
Q6P4T2	Q6P4T2	U5 small nuclear ribonucleoprotein 200 kDa helicase	Snrnp200	sp|Q6P4T2|U520_MOUSE U5 small nuclear ribonucleoprotein 200 kDa helicase OS=Mus musculus OX=10090 GN=Snrnp200 PE=1 SV=1	1	12	12	12	9	244.54	2136	96.153	286440000	1191800
Q7TMK9	Q7TMK9	Heterogeneous nuclear ribonucleoprotein Q	Syncrip	sp|Q7TMK9|HNRPQ_MOUSE Heterogeneous nuclear ribonucleoprotein Q OS=Mus musculus OX=10090 GN=Syncrip PE=1 SV=2	1	18	11	11	32.1	69.632	623	95.972	924020000	15843000
Q64523;Q6GSS7	Q64523;Q6GSS7	Histone H2A type 2-C;Histone H2A type 2-A	H2ac20;Hist2h2aa2	sp|Q64523|H2A2C_MOUSE Histone H2A type 2-C OS=Mus musculus OX=10090 GN=H2ac20 PE=1 SV=3;sp|Q6GSS7|H2A2A_MOUSE Histone H2A type 2-A OS=Mus musculus OX=10090 GN=Hist2h2aa2 PE=1 SV=3	2	11	11	4	41.9	13.988	129	94.828	14497000000	2255700000
P97351	P97351	40S ribosomal protein S3a	Rps3a	sp|P97351|RS3A_MOUSE 40S ribosomal protein S3a OS=Mus musculus OX=10090 GN=Rps3a PE=1 SV=3	1	13	13	13	48.5	29.885	264	94.55	1251600000	40124000
Q61545	Q61545	RNA-binding protein EWS	Ewsr1	sp|Q61545|EWS_MOUSE RNA-binding protein EWS OS=Mus musculus OX=10090 GN=Ewsr1 PE=1 SV=2	1	4	4	4	7.3	68.461	655	92.698	930680000	15430000
P47911	P47911	60S ribosomal protein L6	Rpl6	sp|P47911|RL6_MOUSE 60S ribosomal protein L6 OS=Mus musculus OX=10090 GN=Rpl6 PE=1 SV=3	1	11	11	11	36.5	33.509	296	91.291	995590000	29764000
P62908	P62908	40S ribosomal protein S3	Rps3	sp|P62908|RS3_MOUSE 40S ribosomal protein S3 OS=Mus musculus OX=10090 GN=Rps3 PE=1 SV=1	1	8	8	8	37.9	26.674	243	89.607	410080000	15656000
Q61033	Q61033	Lamina-associated polypeptide 2, isoforms alpha/zeta	Tmpo	sp|Q61033|LAP2A_MOUSE Lamina-associated polypeptide 2, isoforms alpha/zeta OS=Mus musculus OX=10090 GN=Tmpo PE=1 SV=4	1	11	11	11	23.5	75.167	693	88.337	433900000	7697600
Q60749;Q9WU01	Q60749	KH domain-containing, RNA-binding, signal transduction-associated protein 1	Khdrbs1	sp|Q60749|KHDR1_MOUSE KH domain-containing, RNA-binding, signal transduction-associated protein 1 OS=Mus musculus OX=10090 GN=Khdrbs1 PE=1 SV=2	2	10	10	9	31.2	48.37	443	84.747	951240000	30941000
Q99NB9	Q99NB9	Splicing factor 3B subunit 1	Sf3b1	sp|Q99NB9|SF3B1_MOUSE Splicing factor 3B subunit 1 OS=Mus musculus OX=10090 GN=Sf3b1 PE=1 SV=1	1	9	9	9	10.7	145.81	1304	83.43	270480000	881040
P14148	P14148	60S ribosomal protein L7	Rpl7	sp|P14148|RL7_MOUSE 60S ribosomal protein L7 OS=Mus musculus OX=10090 GN=Rpl7 PE=1 SV=2	1	11	11	11	45.2	31.419	270	83.378	730690000	22116000
P14131	P14131	40S ribosomal protein S16	Rps16	sp|P14131|RS16_MOUSE 40S ribosomal protein S16 OS=Mus musculus OX=10090 GN=Rps16 PE=1 SV=4	1	8	8	8	40.4	16.445	146	81.28	1527800000	79650000
Q9CQE8	Q9CQE8	RNA transcription, translation and transport factor protein	RTRAF	sp|Q9CQE8|RTRAF_MOUSE RNA transcription, translation and transport factor protein OS=Mus musculus OX=10090 GN=RTRAF PE=1 SV=1	1	9	9	9	47.1	28.152	244	80.797	308530000	13426000
P62301	P62301	40S ribosomal protein S13	Rps13	sp|P62301|RS13_MOUSE 40S ribosomal protein S13 OS=Mus musculus OX=10090 GN=Rps13 PE=1 SV=2	1	10	10	10	41.7	17.222	151	80.42	1810300000	94132000
Q3THE2	Q3THE2	Myosin regulatory light chain 12B	Myl12b	sp|Q3THE2|ML12B_MOUSE Myosin regulatory light chain 12B OS=Mus musculus OX=10090 GN=Myl12b PE=1 SV=2	1	3	3	3	18	19.779	172	78.105	239680000	19200000
F6TQW2;P01864;P01863;P01865	F6TQW2;P01864	Immunoglobulin heavy constant gamma 2C (Fragment);Ig gamma-2A chain C region secreted form	Ighg2c;	tr|F6TQW2|F6TQW2_MOUSE Immunoglobulin heavy constant gamma 2C (Fragment) OS=Mus musculus OX=10090 GN=Ighg2c PE=1 SV=2;sp|P01864|GCAB_MOUSE Ig gamma-2A chain C region secreted form OS=Mus musculus OX=10090 PE=1 SV=1	4	10	10	10	35.9	44.095	404	78.061	2445100000	23720000
Q811W1	Q811W1	Alanine and arginine-rich domain-containing protein	Aard	sp|Q811W1|AARD_MOUSE Alanine and arginine-rich domain-containing protein OS=Mus musculus OX=10090 GN=Aard PE=2 SV=1	1	8	8	8	40.7	18.923	167	76.876	658720000	33925000
P32067	P32067	Lupus La protein homolog	Ssb	sp|P32067|LA_MOUSE Lupus La protein homolog OS=Mus musculus OX=10090 GN=Ssb PE=1 SV=1	1	11	11	11	31.6	47.756	415	76.359	354840000	2621500
O35286	O35286	ATP-dependent RNA helicase DHX15	Dhx15	sp|O35286|DHX15_MOUSE ATP-dependent RNA helicase DHX15 OS=Mus musculus OX=10090 GN=Dhx15 PE=1 SV=2	1	11	11	11	14.3	91.006	795	72.067	415120000	5745000
Q8BGC0	Q8BGC0	HIV Tat-specific factor 1 homolog	Htatsf1	sp|Q8BGC0|HTSF1_MOUSE HIV Tat-specific factor 1 homolog OS=Mus musculus OX=10090 GN=Htatsf1 PE=1 SV=1	1	9	9	9	14.4	86.239	757	71.073	397710000	4419500
Q921M3	Q921M3	Splicing factor 3B subunit 3	Sf3b3	sp|Q921M3|SF3B3_MOUSE Splicing factor 3B subunit 3 OS=Mus musculus OX=10090 GN=Sf3b3 PE=1 SV=1	1	7	7	7	8.5	135.55	1217	70.228	278470000	3940700
Q9R0U0	Q9R0U0	Serine/arginine-rich splicing factor 10	Srsf10	sp|Q9R0U0|SRS10_MOUSE Serine/arginine-rich splicing factor 10 OS=Mus musculus OX=10090 GN=Srsf10 PE=1 SV=2	1	5	5	5	17.6	31.3	262	69.896	569210000	21950000
Q6PDM2	Q6PDM2	Serine/arginine-rich splicing factor 1	Srsf1	sp|Q6PDM2|SRSF1_MOUSE Serine/arginine-rich splicing factor 1 OS=Mus musculus OX=10090 GN=Srsf1 PE=1 SV=3	1	8	8	8	36.7	27.744	248	68.466	325650000	20138000
Q8K019	Q8K019	Bcl-2-associated transcription factor 1	Bclaf1	sp|Q8K019|BCLF1_MOUSE Bcl-2-associated transcription factor 1 OS=Mus musculus OX=10090 GN=Bclaf1 PE=1 SV=2	1	10	9	9	13.7	106	919	68.221	618420000	5263400
Q60605;Q8CI43	Q60605	Myosin light polypeptide 6	Myl6	sp|Q60605|MYL6_MOUSE Myosin light polypeptide 6 OS=Mus musculus OX=10090 GN=Myl6 PE=1 SV=3	2	6	6	6	45	16.93	151	66.308	1410500000	100230000
Q99KP6	Q99KP6	Pre-mRNA-processing factor 19	Prpf19	sp|Q99KP6|PRP19_MOUSE Pre-mRNA-processing factor 19 OS=Mus musculus OX=10090 GN=Prpf19 PE=1 SV=1	1	7	7	7	21.4	55.238	504	65.641	665590000	11702000
O88291	O88291	DBIRD complex subunit ZNF326	Znf326	sp|O88291|ZN326_MOUSE DBIRD complex subunit ZNF326 OS=Mus musculus OX=10090 GN=Znf326 PE=1 SV=1	1	8	8	8	15.9	65.225	580	64.98	484950000	13749000
P62918	P62918	60S ribosomal protein L8	Rpl8	sp|P62918|RL8_MOUSE 60S ribosomal protein L8 OS=Mus musculus OX=10090 GN=Rpl8 PE=1 SV=2	1	9	9	9	36.2	28.024	257	64.611	696300000	46105000
P35550	P35550	rRNA 2-O-methyltransferase fibrillarin	Fbl	sp|P35550|FBRL_MOUSE rRNA 2-O-methyltransferase fibrillarin OS=Mus musculus OX=10090 GN=Fbl PE=1 SV=2	1	7	7	6	30.6	34.306	327	63.257	578410000	4576500
Q6ZWV3;P86048	Q6ZWV3;P86048	60S ribosomal protein L10;60S ribosomal protein L10-like	Rpl10;Rpl10l	sp|Q6ZWV3|RL10_MOUSE 60S ribosomal protein L10 OS=Mus musculus OX=10090 GN=Rpl10 PE=1 SV=3;sp|P86048|RL10L_MOUSE 60S ribosomal protein L10-like OS=Mus musculus OX=10090 GN=Rpl10l PE=1 SV=1	2	9	9	9	51.4	24.604	214	63.23	524900000	29065000
P20152;P31001;P15331;P46660;P08551;P08553;P19246	P20152	Vimentin	Vim	sp|P20152|VIME_MOUSE Vimentin OS=Mus musculus OX=10090 GN=Vim PE=1 SV=3	7	9	9	9	22.3	53.687	466	62.907	394780000	6729700
Q60865	Q60865	Caprin-1	Caprin1	sp|Q60865|CAPR1_MOUSE Caprin-1 OS=Mus musculus OX=10090 GN=Caprin1 PE=1 SV=2	1	9	9	9	16.3	78.168	707	62.623	456310000	13717000
Q9Z130	Q9Z130	Heterogeneous nuclear ribonucleoprotein D-like	Hnrnpdl	sp|Q9Z130|HNRDL_MOUSE Heterogeneous nuclear ribonucleoprotein D-like OS=Mus musculus OX=10090 GN=Hnrnpdl PE=1 SV=1	1	9	8	8	25.2	33.558	301	62.04	746520000	13572000
Q9CR57	Q9CR57	60S ribosomal protein L14	Rpl14	sp|Q9CR57|RL14_MOUSE 60S ribosomal protein L14 OS=Mus musculus OX=10090 GN=Rpl14 PE=1 SV=3	1	6	6	6	29	23.564	217	62	745550000	52088000
Q8BTI8	Q8BTI8	Serine/arginine repetitive matrix protein 2	Srrm2	sp|Q8BTI8|SRRM2_MOUSE Serine/arginine repetitive matrix protein 2 OS=Mus musculus OX=10090 GN=Srrm2 PE=1 SV=3	1	5	5	5	3.1	294.84	2703	60.665	228140000	1277200
Q6ZWV7	Q6ZWV7	60S ribosomal protein L35	Rpl35	sp|Q6ZWV7|RL35_MOUSE 60S ribosomal protein L35 OS=Mus musculus OX=10090 GN=Rpl35 PE=1 SV=1	1	4	4	4	17.9	14.552	123	60.418	312670000	20041000
P61358	P61358	60S ribosomal protein L27	Rpl27	sp|P61358|RL27_MOUSE 60S ribosomal protein L27 OS=Mus musculus OX=10090 GN=Rpl27 PE=1 SV=2	1	6	6	6	51.5	15.798	136	59.808	656270000	37239000
P25444	P25444	40S ribosomal protein S2	Rps2	sp|P25444|RS2_MOUSE 40S ribosomal protein S2 OS=Mus musculus OX=10090 GN=Rps2 PE=1 SV=3	1	9	9	9	34.8	31.231	293	59.644	981840000	30326000
C0HKE9;C0HKE8;C0HKE7;C0HKE6;C0HKE5;C0HKE4;C0HKE3;C0HKE2;C0HKE1;Q8CGP6;Q8CGP7;Q8CGP5;Q8BFU2	C0HKE9;C0HKE8;C0HKE7;C0HKE6;C0HKE5;C0HKE4;C0HKE3;C0HKE2;C0HKE1;Q8CGP6;Q8CGP7;Q8CGP5;Q8BFU2	Histone H2A type 1-P;Histone H2A type 1-O;Histone H2A type 1-N	Hist1h2ap;Hist1h2ao;	sp|C0HKE9|H2A1P_MOUSE Histone H2A type 1-P OS=Mus musculus OX=10090 GN=Hist1h2ap PE=1 SV=1;sp|C0HKE8|H2A1O_MOUSE Histone H2A type 1-O OS=Mus musculus OX=10090 GN=Hist1h2ao PE=1 SV=1;sp|C0HKE7|H2A1N_MOUSE Histone H2A type 1-N OS=Mus musculus OX=10090 GN=His	13	9	3	1	41.5	14.135	130	59.374	3159800000	177950000
Q9CPR4;B2RY53	Q9CPR4;B2RY53	60S ribosomal protein L17	Rpl17;Gm6133	sp|Q9CPR4|RL17_MOUSE 60S ribosomal protein L17 OS=Mus musculus OX=10090 GN=Rpl17 PE=1 SV=3;tr|B2RY53|B2RY53_MOUSE 60S ribosomal protein L17 OS=Mus musculus OX=10090 GN=Gm6133 PE=2 SV=1	2	9	9	9	44	21.423	184	59.154	341180000	13259000
P62996	P62996	Transformer-2 protein homolog beta	Tra2b	sp|P62996|TRA2B_MOUSE Transformer-2 protein homolog beta OS=Mus musculus OX=10090 GN=Tra2b PE=1 SV=1	1	4	4	4	17	33.665	288	59.127	354630000	18923000
Q8BL97	Q8BL97	Serine/arginine-rich splicing factor 7	Srsf7	sp|Q8BL97|SRSF7_MOUSE Serine/arginine-rich splicing factor 7 OS=Mus musculus OX=10090 GN=Srsf7 PE=1 SV=1	1	6	6	5	24.7	30.817	267	58.872	551560000	13500000
Q9Z2X1	Q9Z2X1	Heterogeneous nuclear ribonucleoprotein F	Hnrnpf	sp|Q9Z2X1|HNRPF_MOUSE Heterogeneous nuclear ribonucleoprotein F OS=Mus musculus OX=10090 GN=Hnrnpf PE=1 SV=3	1	10	7	7	30.6	45.729	415	58.246	675400000	17541000
Q91W39	Q91W39	Nuclear receptor coactivator 5	Ncoa5	sp|Q91W39|NCOA5_MOUSE Nuclear receptor coactivator 5 OS=Mus musculus OX=10090 GN=Ncoa5 PE=1 SV=1	1	7	7	7	16.6	65.318	579	58.029	149760000	1757200
P14115	P14115	60S ribosomal protein L27a	Rpl27a	sp|P14115|RL27A_MOUSE 60S ribosomal protein L27a OS=Mus musculus OX=10090 GN=Rpl27a PE=1 SV=5	1	6	6	6	40.5	16.605	148	57.361	627380000	27525000
Q9CXY6	Q9CXY6	Interleukin enhancer-binding factor 2	Ilf2	sp|Q9CXY6|ILF2_MOUSE Interleukin enhancer-binding factor 2 OS=Mus musculus OX=10090 GN=Ilf2 PE=1 SV=1	1	7	7	7	20	43.062	390	56.373	608590000	7858500
P27659;E9PWZ3	P27659	60S ribosomal protein L3	Rpl3	sp|P27659|RL3_MOUSE 60S ribosomal protein L3 OS=Mus musculus OX=10090 GN=Rpl3 PE=1 SV=3	2	8	8	8	19.6	46.109	403	55.279	343720000	10603000
Q99LF4	Q99LF4	RNA-splicing ligase RtcB homolog	Rtcb	sp|Q99LF4|RTCB_MOUSE RNA-splicing ligase RtcB homolog OS=Mus musculus OX=10090 GN=Rtcb PE=1 SV=1	1	8	8	8	18.8	55.249	505	55.164	288500000	7120900
P27661	P27661	Histone H2AX	H2ax	sp|P27661|H2AX_MOUSE Histone H2AX OS=Mus musculus OX=10090 GN=H2ax PE=1 SV=2	1	7	3	1	32.2	15.142	143	54.832	1076100000	20593000
Q99PV0	Q99PV0	Pre-mRNA-processing-splicing factor 8	Prpf8	sp|Q99PV0|PRP8_MOUSE Pre-mRNA-processing-splicing factor 8 OS=Mus musculus OX=10090 GN=Prpf8 PE=1 SV=2	1	8	8	8	3.5	273.61	2335	54.138	171500000	800970
O08810;P58252	O08810	116 kDa U5 small nuclear ribonucleoprotein component	Eftud2	sp|O08810|U5S1_MOUSE 116 kDa U5 small nuclear ribonucleoprotein component OS=Mus musculus OX=10090 GN=Eftud2 PE=1 SV=1	2	8	8	8	11.6	109.36	971	53.533	250140000	3189400
Q6A068;A0A1W2P7S8;A0A1W2P855;A0A1W2P7Z8;A0A1W2P7H4;A0A1W2P6Q8	Q6A068;A0A1W2P7S8;A0A1W2P855;A0A1W2P7Z8;A0A1W2P7H4;A0A1W2P6Q8	Cell division cycle 5-like protein;Predicted gene, 32717;Predicted gene 9046	Cdc5l;Gm32717;	sp|Q6A068|CDC5L_MOUSE Cell division cycle 5-like protein OS=Mus musculus OX=10090 GN=Cdc5l PE=1 SV=2;tr|A0A1W2P7S8|A0A1W2P7S8_MOUSE Predicted gene, 32717 OS=Mus musculus OX=10090 GN=Gm32717 PE=1 SV=1;tr|A0A1W2P855|A0A1W2P855_MOUSE Predicted gene 9046 OS=Mu	6	8	8	8	10	92.188	802	52.784	228230000	3884300
Q9CSN1	Q9CSN1	SNW domain-containing protein 1	Snw1	sp|Q9CSN1|SNW1_MOUSE SNW domain-containing protein 1 OS=Mus musculus OX=10090 GN=Snw1 PE=1 SV=3	1	7	7	7	14.6	61.475	536	52.531	231960000	3360100
Q8BHD7	Q8BHD7	Polypyrimidine tract-binding protein 3	Ptbp3	sp|Q8BHD7|PTBP3_MOUSE Polypyrimidine tract-binding protein 3 OS=Mus musculus OX=10090 GN=Ptbp3 PE=1 SV=1	1	10	6	6	24.3	56.7	523	51.954	261890000	6998800
J3QK27;B2RWR6;A0A087WR82;Q60990;O35698;A0A087WPY7	J3QK27;B2RWR6;A0A087WR82;Q60990;O35698;A0A087WPY7	Predicted gene, 21693;Predicted gene 10256;Predicted gene 4064	Gm21693;Gm10256;	tr|J3QK27|J3QK27_MOUSE Predicted gene, 21693 OS=Mus musculus OX=10090 GN=Gm21693 PE=4 SV=1;tr|B2RWR6|B2RWR6_MOUSE Predicted gene 10256 OS=Mus musculus OX=10090 GN=Gm10256 PE=2 SV=1;tr|A0A087WR82|A0A087WR82_MOUSE Predicted gene 4064 OS=Mus musculus OX=10090	6	6	6	6	18.2	43.241	380	51.063	243400000	7350700
P63017;P17156;Q61696;P16627;P17879	P63017;P17156	Heat shock cognate 71 kDa protein;Heat shock-related 70 kDa protein 2	Hspa8;Hspa2	sp|P63017|HSP7C_MOUSE Heat shock cognate 71 kDa protein OS=Mus musculus OX=10090 GN=Hspa8 PE=1 SV=1;sp|P17156|HSP72_MOUSE Heat shock-related 70 kDa protein 2 OS=Mus musculus OX=10090 GN=Hspa2 PE=1 SV=2	5	6	6	6	9.9	70.87	646	50.755	203840000	2422700
P62830	P62830	60S ribosomal protein L23	Rpl23	sp|P62830|RL23_MOUSE 60S ribosomal protein L23 OS=Mus musculus OX=10090 GN=Rpl23 PE=1 SV=1	1	5	5	5	41.4	14.865	140	50.738	530810000	52657000
Q9DBR1	Q9DBR1	5-3 exoribonuclease 2	Xrn2	sp|Q9DBR1|XRN2_MOUSE 5-3 exoribonuclease 2 OS=Mus musculus OX=10090 GN=Xrn2 PE=1 SV=1	1	7	7	7	9.8	108.69	951	50.638	272720000	2232200
Q61990;P57722	Q61990	Poly(rC)-binding protein 2	Pcbp2	sp|Q61990|PCBP2_MOUSE Poly(rC)-binding protein 2 OS=Mus musculus OX=10090 GN=Pcbp2 PE=1 SV=1	2	5	5	4	18	38.221	362	50.622	319730000	15986000
P62754	P62754	40S ribosomal protein S6	Rps6	sp|P62754|RS6_MOUSE 40S ribosomal protein S6 OS=Mus musculus OX=10090 GN=Rps6 PE=1 SV=1	1	7	7	7	31.3	28.68	249	49.627	262540000	4656600
P35980	P35980	60S ribosomal protein L18	Rpl18	sp|P35980|RL18_MOUSE 60S ribosomal protein L18 OS=Mus musculus OX=10090 GN=Rpl18 PE=1 SV=3	1	5	5	5	26.6	21.644	188	49.617	525230000	51233000
Q9D0B0	Q9D0B0	Serine/arginine-rich splicing factor 9	Srsf9	sp|Q9D0B0|SRSF9_MOUSE Serine/arginine-rich splicing factor 9 OS=Mus musculus OX=10090 GN=Srsf9 PE=1 SV=1	1	5	5	5	18.5	25.661	222	48.544	217470000	8855900
P10922	P10922	Histone H1.0	H1-0	sp|P10922|H10_MOUSE Histone H1.0 OS=Mus musculus OX=10090 GN=H1-0 PE=2 SV=4	1	6	6	6	17.5	20.861	194	48.372	407330000	55878000
P61255	P61255	60S ribosomal protein L26	Rpl26	sp|P61255|RL26_MOUSE 60S ribosomal protein L26 OS=Mus musculus OX=10090 GN=Rpl26 PE=1 SV=1	1	7	7	7	33.8	17.258	145	48.11	268640000	23994000
P99024;P68372;Q9D6F9;Q9CWF2;Q7TMM9;Q922F4;Q9ERD7;A2AQ07	P99024;P68372;Q9D6F9;Q9CWF2;Q7TMM9	Tubulin beta-5 chain;Tubulin beta-4B chain;Tubulin beta-4A chain	Tubb5;Tubb4b;Tubb4a	sp|P99024|TBB5_MOUSE Tubulin beta-5 chain OS=Mus musculus OX=10090 GN=Tubb5 PE=1 SV=1;sp|P68372|TBB4B_MOUSE Tubulin beta-4B chain OS=Mus musculus OX=10090 GN=Tubb4b PE=1 SV=1;sp|Q9D6F9|TBB4A_MOUSE Tubulin beta-4A chain OS=Mus musculus OX=10090 GN=Tubb4a PE	8	6	6	6	20.7	49.67	444	46.801	111010000	1321600
P62852	P62852	40S ribosomal protein S25	Rps25	sp|P62852|RS25_MOUSE 40S ribosomal protein S25 OS=Mus musculus OX=10090 GN=Rps25 PE=1 SV=1	1	5	5	5	23.2	13.742	125	46.662	899830000	124110000
P15864;Q07133	P15864	Histone H1.2	H1-2	sp|P15864|H12_MOUSE Histone H1.2 OS=Mus musculus OX=10090 GN=H1-2 PE=1 SV=2	2	16	6	4	40.1	21.266	212	45.161	1692600000	119790000
P62889	P62889	60S ribosomal protein L30	Rpl30	sp|P62889|RL30_MOUSE 60S ribosomal protein L30 OS=Mus musculus OX=10090 GN=Rpl30 PE=1 SV=2	1	5	5	5	49.6	12.784	115	44.868	382150000	39154000
P01867	P01867	Immunoglobulin heavy constant gamma 2B	Ighg2b	sp|P01867|IGG2B_MOUSE Immunoglobulin heavy constant gamma 2B OS=Mus musculus OX=10090 GN=Ighg2b PE=1 SV=3	1	5	5	5	18.8	44.259	404	44.45	682320000	34799000
P23249	P23249	Putative helicase MOV-10	Mov10	sp|P23249|MOV10_MOUSE Putative helicase MOV-10 OS=Mus musculus OX=10090 GN=Mov10 PE=1 SV=2	1	6	6	6	8	113.58	1004	44.107	171020000	1957800
P62717	P62717	60S ribosomal protein L18a	Rpl18a	sp|P62717|RL18A_MOUSE 60S ribosomal protein L18a OS=Mus musculus OX=10090 GN=Rpl18a PE=1 SV=1	1	6	6	6	32.4	20.732	176	43.411	307200000	14536000
Q9JIX8	Q9JIX8	Apoptotic chromatin condensation inducer in the nucleus	Acin1	sp|Q9JIX8|ACINU_MOUSE Apoptotic chromatin condensation inducer in the nucleus OS=Mus musculus OX=10090 GN=Acin1 PE=1 SV=3	1	5	5	5	4.9	150.72	1338	42.851	125300000	683270
P27048;P63163	P27048;P63163	Small nuclear ribonucleoprotein-associated protein B;Small nuclear ribonucleoprotein-associated protein N	Snrpb;Snrpn	sp|P27048|RSMB_MOUSE Small nuclear ribonucleoprotein-associated protein B OS=Mus musculus OX=10090 GN=Snrpb PE=1 SV=1;sp|P63163|RSMN_MOUSE Small nuclear ribonucleoprotein-associated protein N OS=Mus musculus OX=10090 GN=Snrpn PE=1 SV=1	2	4	4	4	16	23.656	231	42.729	386490000	22215000
Q9CZM2	Q9CZM2	60S ribosomal protein L15	Rpl15	sp|Q9CZM2|RL15_MOUSE 60S ribosomal protein L15 OS=Mus musculus OX=10090 GN=Rpl15 PE=1 SV=4	1	7	7	7	30.9	24.146	204	42.311	338540000	21888000
Q8BG81	Q8BG81	Polymerase delta-interacting protein 3	Poldip3	sp|Q8BG81|PDIP3_MOUSE Polymerase delta-interacting protein 3 OS=Mus musculus OX=10090 GN=Poldip3 PE=1 SV=1	1	6	6	6	19.5	46.132	420	41.367	181550000	4426500
Q3TJZ6;P59110	Q3TJZ6	Protein FAM98A	Fam98a	sp|Q3TJZ6|FA98A_MOUSE Protein FAM98A OS=Mus musculus OX=10090 GN=Fam98a PE=1 SV=1	2	4	4	3	8.9	55.055	515	41.3	94116000	3921500
P60824	P60824	Cold-inducible RNA-binding protein	Cirbp	sp|P60824|CIRBP_MOUSE Cold-inducible RNA-binding protein OS=Mus musculus OX=10090 GN=Cirbp PE=1 SV=1	1	6	6	6	36.6	18.607	172	41.295	217020000	9284200
Q9CZU3	Q9CZU3	Exosome RNA helicase MTR4	Mtrex	sp|Q9CZU3|MTREX_MOUSE Exosome RNA helicase MTR4 OS=Mus musculus OX=10090 GN=Mtrex PE=1 SV=1	1	5	5	5	4.9	117.64	1040	41.169	106140000	1229600
P62892	P62892	60S ribosomal protein L39	Rpl39	sp|P62892|RL39_MOUSE 60S ribosomal protein L39 OS=Mus musculus OX=10090 GN=Rpl39 PE=1 SV=2	1	2	2	2	23.5	6.4066	51	40.837	708750000	207990000
P41105	P41105	60S ribosomal protein L28	Rpl28	sp|P41105|RL28_MOUSE 60S ribosomal protein L28 OS=Mus musculus OX=10090 GN=Rpl28 PE=1 SV=2	1	6	6	6	40.9	15.733	137	40.249	206030000	19633000
Q8BX10	Q8BX10	Serine/threonine-protein phosphatase PGAM5, mitochondrial	Pgam5	sp|Q8BX10|PGAM5_MOUSE Serine/threonine-protein phosphatase PGAM5, mitochondrial OS=Mus musculus OX=10090 GN=Pgam5 PE=1 SV=1	1	5	5	5	17	31.994	288	39.467	168870000	7675800
P62317	P62317	Small nuclear ribonucleoprotein Sm D2	Snrpd2	sp|P62317|SMD2_MOUSE Small nuclear ribonucleoprotein Sm D2 OS=Mus musculus OX=10090 GN=Snrpd2 PE=1 SV=1	1	3	3	3	33.1	13.527	118	39.236	182190000	15173000
Q6PE01	Q6PE01	U5 small nuclear ribonucleoprotein 40 kDa protein	Snrnp40	sp|Q6PE01|SNR40_MOUSE U5 small nuclear ribonucleoprotein 40 kDa protein OS=Mus musculus OX=10090 GN=Snrnp40 PE=1 SV=1	1	4	4	4	19.3	39.275	358	38.902	89815000	1145400
O54962	O54962	Barrier-to-autointegration factor	Banf1	sp|O54962|BAF_MOUSE Barrier-to-autointegration factor OS=Mus musculus OX=10090 GN=Banf1 PE=1 SV=1	1	6	6	6	66.3	10.102	89	38.732	221730000	9760000
P62274	P62274	40S ribosomal protein S29	Rps29	sp|P62274|RS29_MOUSE 40S ribosomal protein S29 OS=Mus musculus OX=10090 GN=Rps29 PE=1 SV=2	1	5	5	5	48.2	6.6767	56	38.489	1844800000	169950000
P84104	P84104	Serine/arginine-rich splicing factor 3	Srsf3	sp|P84104|SRSF3_MOUSE Serine/arginine-rich splicing factor 3 OS=Mus musculus OX=10090 GN=Srsf3 PE=1 SV=1	1	6	5	5	41.5	19.329	164	37.915	667400000	40974000
D3Z2H9;P21107;P58774	D3Z2H9;P21107	Tropomyosin 3, related sequence 7;Tropomyosin alpha-3 chain	Tpm3-rs7;Tpm3	tr|D3Z2H9|D3Z2H9_MOUSE Tropomyosin 3, related sequence 7 OS=Mus musculus OX=10090 GN=Tpm3-rs7 PE=3 SV=1;sp|P21107|TPM3_MOUSE Tropomyosin alpha-3 chain OS=Mus musculus OX=10090 GN=Tpm3 PE=1 SV=3	3	4	4	3	18.5	28.991	248	37.798	149860000	7136000
Q6ZQL4	Q6ZQL4	WD repeat-containing protein 43	Wdr43	sp|Q6ZQL4|WDR43_MOUSE WD repeat-containing protein 43 OS=Mus musculus OX=10090 GN=Wdr43 PE=1 SV=2	1	4	4	4	8.4	75.38	677	37.707	86885000	1361500
Q62167;P16381	Q62167;P16381	ATP-dependent RNA helicase DDX3X;Putative ATP-dependent RNA helicase Pl10	Ddx3x;D1Pas1	sp|Q62167|DDX3X_MOUSE ATP-dependent RNA helicase DDX3X OS=Mus musculus OX=10090 GN=Ddx3x PE=1 SV=3;sp|P16381|DDX3L_MOUSE Putative ATP-dependent RNA helicase Pl10 OS=Mus musculus OX=10090 GN=D1Pas1 PE=1 SV=1	2	20	4	4	33.7	73.101	662	37.642	305980000	2181600
D3Z3N4	D3Z3N4	Heterogeneous nuclear ribonucleoprotein H3	Hnrnph3	tr|D3Z3N4|D3Z3N4_MOUSE Heterogeneous nuclear ribonucleoprotein H3 OS=Mus musculus OX=10090 GN=Hnrnph3 PE=1 SV=1	1	4	4	4	14.7	36.869	346	37.04	318200000	13676000
Q9DAE2	Q9DAE2	RNA-binding motif protein, X-linked-like 2	Rbmxl2	tr|Q9DAE2|Q9DAE2_MOUSE RNA-binding motif protein, X-linked-like 2 OS=Mus musculus OX=10090 GN=Rbmxl2 PE=1 SV=1	1	5	5	5	14.5	41.912	385	36.556	320190000	7909100
Q3UJB0	Q3UJB0	Splicing factor 3b, subunit 2	Sf3b2	tr|Q3UJB0|Q3UJB0_MOUSE Splicing factor 3b, subunit 2 OS=Mus musculus OX=10090 GN=Sf3b2 PE=1 SV=1	1	5	5	5	6.9	98.197	878	36.373	147440000	2230600
P57784	P57784	U2 small nuclear ribonucleoprotein A	Snrpa1	sp|P57784|RU2A_MOUSE U2 small nuclear ribonucleoprotein A OS=Mus musculus OX=10090 GN=Snrpa1 PE=1 SV=2	1	6	6	6	27.1	28.357	255	36.371	87638000	3318900
P11103	P11103	Poly [ADP-ribose] polymerase 1	Parp1	sp|P11103|PARP1_MOUSE Poly [ADP-ribose] polymerase 1 OS=Mus musculus OX=10090 GN=Parp1 PE=1 SV=3	1	5	5	5	7.2	113.1	1013	36.227	125110000	1299300
Q9JJI8	Q9JJI8	60S ribosomal protein L38	Rpl38	sp|Q9JJI8|RL38_MOUSE 60S ribosomal protein L38 OS=Mus musculus OX=10090 GN=Rpl38 PE=1 SV=3	1	3	3	3	35.7	8.2038	70	35.955	205880000	68626000
A0A075B5Y4;P01747;P01746	A0A075B5Y4	Immunoglobulin heavy variable 1-81 (Fragment)	Ighv1-81	tr|A0A075B5Y4|A0A075B5Y4_MOUSE Immunoglobulin heavy variable 1-81 (Fragment) OS=Mus musculus OX=10090 GN=Ighv1-81 PE=4 SV=1	3	3	3	2	32.5	12.989	117	35.291	97616000	13945000
P83870	P83870	PHD finger-like domain-containing protein 5A	Phf5a	sp|P83870|PHF5A_MOUSE PHD finger-like domain-containing protein 5A OS=Mus musculus OX=10090 GN=Phf5a PE=1 SV=1	1	5	5	5	47.3	12.405	110	34.081	161360000	13179000
Q0VBL3	Q0VBL3	RNA-binding protein 15	Rbm15	sp|Q0VBL3|RBM15_MOUSE RNA-binding protein 15 OS=Mus musculus OX=10090 GN=Rbm15 PE=1 SV=1	1	5	5	5	6.5	105.72	962	33.599	83571000	940650
P61514	P61514	60S ribosomal protein L37a	Rpl37a	sp|P61514|RL37A_MOUSE 60S ribosomal protein L37a OS=Mus musculus OX=10090 GN=Rpl37a PE=1 SV=2	1	4	4	4	48.9	10.275	92	33.39	359080000	59847000
Q9D1R9	Q9D1R9	60S ribosomal protein L34	Rpl34	sp|Q9D1R9|RL34_MOUSE 60S ribosomal protein L34 OS=Mus musculus OX=10090 GN=Rpl34 PE=1 SV=2	1	5	5	5	29.9	13.293	117	32.896	197840000	32974000
Q8BP67	Q8BP67	60S ribosomal protein L24	Rpl24	sp|Q8BP67|RL24_MOUSE 60S ribosomal protein L24 OS=Mus musculus OX=10090 GN=Rpl24 PE=1 SV=2	1	4	4	4	21	17.779	157	31.402	362110000	40625000
A0A0B4J1I4;A0A0A6YYE7	A0A0B4J1I4;A0A0A6YYE7	Immunoglobulin kappa chain variable 4-72 (Fragment);Immunoglobulin kappa variable 4-57 (Fragment)	Igkv4-72;Igkv4-57	tr|A0A0B4J1I4|A0A0B4J1I4_MOUSE Immunoglobulin kappa chain variable 4-72 (Fragment) OS=Mus musculus OX=10090 GN=Igkv4-72 PE=4 SV=1;tr|A0A0A6YYE7|A0A0A6YYE7_MOUSE Immunoglobulin kappa variable 4-57 (Fragment) OS=Mus musculus OX=10090 GN=Igkv4-57 PE=4 SV=2	2	1	1	1	13.7	12.641	117	31.393	85077000	10635000
B1AZI6;E9Q5E2	B1AZI6;E9Q5E2	THO complex subunit 2	Thoc2;Thoc2l	sp|B1AZI6|THOC2_MOUSE THO complex subunit 2 OS=Mus musculus OX=10090 GN=Thoc2 PE=1 SV=1;tr|E9Q5E2|E9Q5E2_MOUSE THO complex subunit 2 OS=Mus musculus OX=10090 GN=Thoc2l PE=1 SV=1	2	5	5	5	3.8	182.77	1594	31.346	88486000	833230
Q9EPU0	Q9EPU0	Regulator of nonsense transcripts 1	Upf1	sp|Q9EPU0|RENT1_MOUSE Regulator of nonsense transcripts 1 OS=Mus musculus OX=10090 GN=Upf1 PE=1 SV=2	1	5	5	5	6	123.97	1124	31.278	93857000	500900
Q3TWW8;Q8VE97;O35326	Q3TWW8	Serine/arginine-rich splicing factor 6	Srsf6	sp|Q3TWW8|SRSF6_MOUSE Serine/arginine-rich splicing factor 6 OS=Mus musculus OX=10090 GN=Srsf6 PE=1 SV=1	3	5	5	5	11.5	39.025	339	31.261	125800000	6289900
Q61584	Q61584	RNA-binding protein FXR1	Fxr1	sp|Q61584|FXR1_MOUSE RNA-binding protein FXR1 OS=Mus musculus OX=10090 GN=Fxr1 PE=1 SV=2	1	3	3	2	5	76.221	677	30.926	161490000	2424500
A0A075B5V1;A0A075B5V6;A0A075B5V2;A0A075B5V0;A0A075B5U7;P06330;A0A075B5V7;A0A075B5U4;A0A075B5U6;A0A0A6YXA5;A0A0A6YVW3;P01757;P01756	A0A075B5V1;A0A075B5V6;A0A075B5V2;A0A075B5V0;A0A075B5U7;P06330	Immunoglobulin heavy variable 1-31;Immunoglobulin heavy variable V1-42;	Ighv1-31;Ighv1-42;	tr|A0A075B5V1|A0A075B5V1_MOUSE Immunoglobulin heavy variable 1-31 OS=Mus musculus OX=10090 GN=Ighv1-31 PE=4 SV=1;tr|A0A075B5V6|A0A075B5V6_MOUSE Immunoglobulin heavy variable V1-42 OS=Mus musculus OX=10090 GN=Ighv1-42 PE=1 SV=1;tr|A0A075B5V2|A0A075B5V2_MOUS	13	3	2	2	43.9	10.966	98	30.739	305330000	11939000
A0A075B5N4;A0A140T8P7;A0A140T8M3;A0A140T8P5	A0A075B5N4;A0A140T8P7;A0A140T8M3;A0A140T8P5	Immunoglobulin kappa chain variable 8-27;Immunoglobulin kappa variable 8-21 (Fragment);	Igkv8-27;Igkv8-21;	tr|A0A075B5N4|A0A075B5N4_MOUSE Immunoglobulin kappa chain variable 8-27 OS=Mus musculus OX=10090 GN=Igkv8-27 PE=4 SV=1;tr|A0A140T8P7|A0A140T8P7_MOUSE Immunoglobulin kappa variable 8-21 (Fragment) OS=Mus musculus OX=10090 GN=Igkv8-21 PE=1 SV=2;tr|A0A140T8M3	4	2	2	1	24	10.976	100	30.693	265170000	30158000
P01837	P01837	Immunoglobulin kappa constant	Igkc	sp|P01837|IGKC_MOUSE Immunoglobulin kappa constant OS=Mus musculus OX=10090 GN=Igkc PE=1 SV=2	1	4	4	4	56.1	11.934	107	30.622	538800000	14827000
P62751	P62751	60S ribosomal protein L23a	Rpl23a	sp|P62751|RL23A_MOUSE 60S ribosomal protein L23a OS=Mus musculus OX=10090 GN=Rpl23a PE=1 SV=1	1	5	5	5	29.5	17.695	156	29.922	429230000	38812000
Q6A0A9	Q6A0A9	Constitutive coactivator of PPAR-gamma-like protein 1	FAM120A	sp|Q6A0A9|F120A_MOUSE Constitutive coactivator of PPAR-gamma-like protein 1 OS=Mus musculus OX=10090 GN=FAM120A PE=1 SV=2	1	4	4	4	4.6	121.64	1112	29.73	91012000	1337600
O08583;Q9JJW6	O08583;Q9JJW6	THO complex subunit 4;Aly/REF export factor 2	Alyref;Alyref2	sp|O08583|THOC4_MOUSE THO complex subunit 4 OS=Mus musculus OX=10090 GN=Alyref PE=1 SV=3;sp|Q9JJW6|ALRF2_MOUSE Aly/REF export factor 2 OS=Mus musculus OX=10090 GN=Alyref2 PE=1 SV=1	2	4	4	4	28.2	26.94	255	29.283	135940000	3279500
Q8CCS6	Q8CCS6	Polyadenylate-binding protein 2	Pabpn1	sp|Q8CCS6|PABP2_MOUSE Polyadenylate-binding protein 2 OS=Mus musculus OX=10090 GN=Pabpn1 PE=1 SV=3	1	1	1	1	3.6	32.296	302	28.701	88616000	5907700
P19253	P19253	60S ribosomal protein L13a	Rpl13a	sp|P19253|RL13A_MOUSE 60S ribosomal protein L13a OS=Mus musculus OX=10090 GN=Rpl13a PE=1 SV=4	1	4	4	4	18.7	23.464	203	28.472	265160000	15598000
Q9CXW4	Q9CXW4	60S ribosomal protein L11	Rpl11	sp|Q9CXW4|RL11_MOUSE 60S ribosomal protein L11 OS=Mus musculus OX=10090 GN=Rpl11 PE=1 SV=4	1	3	3	3	18.5	20.252	178	27.826	440450000	44045000
P05213;P68368;P68373;P68369;P05214;Q9JJZ2	P05213;P68368;P68373;P68369;P05214	Tubulin alpha-1B chain;Tubulin alpha-4A chain;Tubulin alpha-1C chain	Tuba1b;Tuba4a;	sp|P05213|TBA1B_MOUSE Tubulin alpha-1B chain OS=Mus musculus OX=10090 GN=Tuba1b PE=1 SV=2;sp|P68368|TBA4A_MOUSE Tubulin alpha-4A chain OS=Mus musculus OX=10090 GN=Tuba4a PE=1 SV=1;sp|P68373|TBA1C_MOUSE Tubulin alpha-1C chain OS=Mus musculus OX=10090 GN=Tub	6	4	4	4	13.7	50.151	451	27.575	138740000	5058800
Q80YR5	Q80YR5	Scaffold attachment factor B2	Safb2	sp|Q80YR5|SAFB2_MOUSE Scaffold attachment factor B2 OS=Mus musculus OX=10090 GN=Safb2 PE=1 SV=2	1	8	4	4	13.4	111.84	991	27.426	103790000	1514500
Q9Z0N1;Q9Z0N2	Q9Z0N1;Q9Z0N2	Eukaryotic translation initiation factor 2 subunit 3, X-linked;Eukaryotic translation initiation factor 2 subunit 3, Y-linked	Eif2s3x;Eif2s3y	sp|Q9Z0N1|IF2G_MOUSE Eukaryotic translation initiation factor 2 subunit 3, X-linked OS=Mus musculus OX=10090 GN=Eif2s3x PE=1 SV=2;sp|Q9Z0N2|IF2H_MOUSE Eukaryotic translation initiation factor 2 subunit 3, Y-linked OS=Mus musculus OX=10090 GN=Eif2s3y PE=1 S	2	4	4	4	11.4	51.065	472	26.803	135000000	5400000
O35691;REV__Q6A037	O35691	Pinin	Pnn	sp|O35691|PININ_MOUSE Pinin OS=Mus musculus OX=10090 GN=Pnn PE=1 SV=4	2	4	4	4	5	82.435	725	25.903	87950000	2094000
P84099	P84099	60S ribosomal protein L19	Rpl19	sp|P84099|RL19_MOUSE 60S ribosomal protein L19 OS=Mus musculus OX=10090 GN=Rpl19 PE=1 SV=1	1	2	2	2	5.6	23.466	196	25.888	119420000	9528600
O89086	O89086	RNA-binding protein 3	Rbm3	sp|O89086|RBM3_MOUSE RNA-binding protein 3 OS=Mus musculus OX=10090 GN=Rbm3 PE=1 SV=1	1	2	2	2	36.6	16.604	153	25.646	73769000	4823000
P53026	P53026	60S ribosomal protein L10a	Rpl10a	sp|P53026|RL10A_MOUSE 60S ribosomal protein L10a OS=Mus musculus OX=10090 GN=Rpl10a PE=1 SV=3	1	4	4	4	19.4	24.916	217	25.582	283820000	16683000
Q9Z1M8	Q9Z1M8	Protein Red	Ik	sp|Q9Z1M8|RED_MOUSE Protein Red OS=Mus musculus OX=10090 GN=Ik PE=1 SV=2	1	2	2	2	3.2	65.615	557	25.566	56450000	1946600
P62900	P62900	60S ribosomal protein L31	Rpl31	sp|P62900|RL31_MOUSE 60S ribosomal protein L31 OS=Mus musculus OX=10090 GN=Rpl31 PE=1 SV=1	1	4	4	4	32	14.463	125	25.507	299430000	38186000
Q9D883;Q8BGJ9	Q9D883;Q8BGJ9	Splicing factor U2AF 35 kDa subunit;Splicing factor U2AF 26 kDa subunit	U2af1;U2af1l4	sp|Q9D883|U2AF1_MOUSE Splicing factor U2AF 35 kDa subunit OS=Mus musculus OX=10090 GN=U2af1 PE=1 SV=4;sp|Q8BGJ9|U2AF4_MOUSE Splicing factor U2AF 26 kDa subunit OS=Mus musculus OX=10090 GN=U2af1l4 PE=1 SV=1	2	3	3	3	15.1	27.815	239	25.459	84703000	1986500
Q61464	Q61464	Zinc finger protein 638	Znf638	sp|Q61464|ZN638_MOUSE Zinc finger protein 638 OS=Mus musculus OX=10090 GN=Znf638 PE=1 SV=2	1	4	4	4	3	218.13	1960	25.165	74250000	474530
Q8K4Z5	Q8K4Z5	Splicing factor 3A subunit 1	Sf3a1	sp|Q8K4Z5|SF3A1_MOUSE Splicing factor 3A subunit 1 OS=Mus musculus OX=10090 GN=Sf3a1 PE=1 SV=1	1	4	4	4	7.3	88.544	791	25.009	91260000	461680
P62911;P17932	P62911	60S ribosomal protein L32	Rpl32	sp|P62911|RL32_MOUSE 60S ribosomal protein L32 OS=Mus musculus OX=10090 GN=Rpl32 PE=1 SV=2	2	4	4	4	37	15.86	135	24.866	191140000	19021000
E9Q0C6	E9Q0C6	Acrosomal protein KIAA1210	Kiaa1210	sp|E9Q0C6|K1210_MOUSE Acrosomal protein KIAA1210 OS=Mus musculus OX=10090 GN=Kiaa1210 PE=1 SV=1	1	4	4	4	2.7	181.03	1637	24.792	84754000	383080
E9PX68	E9PX68	Solute carrier family 4 (anion exchanger), member 1, adaptor protein	Slc4a1ap	tr|E9PX68|E9PX68_MOUSE Solute carrier family 4 (anion exchanger), member 1, adaptor protein OS=Mus musculus OX=10090 GN=Slc4a1ap PE=1 SV=1	1	3	3	3	4.6	82.886	744	24.537	46198000	982930
Q9JMH9	Q9JMH9	Unconventional myosin-XVIIIa	Myo18a	sp|Q9JMH9|MY18A_MOUSE Unconventional myosin-XVIIIa OS=Mus musculus OX=10090 GN=Myo18a PE=1 SV=2	1	3	3	3	2	232.75	2050	24.327	42680000	113760
Q9JMB0	Q9JMB0	G kinase-anchoring protein 1	Gkap1	sp|Q9JMB0|GKAP1_MOUSE G kinase-anchoring protein 1 OS=Mus musculus OX=10090 GN=Gkap1 PE=1 SV=1	1	1	1	1	3.8	41.762	366	24.309	19105000	796040
O88532	O88532	Zinc finger RNA-binding protein	Zfr	sp|O88532|ZFR_MOUSE Zinc finger RNA-binding protein OS=Mus musculus OX=10090 GN=Zfr PE=1 SV=2	1	4	4	4	4.7	116.86	1074	24.064	51019000	1000400
O09167	O09167	60S ribosomal protein L21	Rpl21	sp|O09167|RL21_MOUSE 60S ribosomal protein L21 OS=Mus musculus OX=10090 GN=Rpl21 PE=1 SV=4	1	4	4	4	20.6	18.579	160	24.042	231660000	14099000
Q99K48	Q99K48	Non-POU domain-containing octamer-binding protein	Nono	sp|Q99K48|NONO_MOUSE Non-POU domain-containing octamer-binding protein OS=Mus musculus OX=10090 GN=Nono PE=1 SV=3	1	4	3	3	9.5	54.54	473	23.71	190450000	4029300
Q9DCD2	Q9DCD2	Pre-mRNA-splicing factor SYF1	Xab2	sp|Q9DCD2|SYF1_MOUSE Pre-mRNA-splicing factor SYF1 OS=Mus musculus OX=10090 GN=Xab2 PE=1 SV=1	1	3	3	3	3.3	99.986	855	23.669	53642000	975310
P01631;A0A140T8M0;A0A0B4J1I0;A0A140T8M9;A0A075B5N0;A0A075B5K8;A0A140T8N1	P01631;A0A140T8M0;A0A0B4J1I0	Ig kappa chain V-II region 26-10;Immunoglobulin kappa variable 1-117 (Fragment);	;Igkv1-117	sp|P01631|KV2A7_MOUSE Ig kappa chain V-II region 26-10 OS=Mus musculus OX=10090 PE=1 SV=1;tr|A0A140T8M0|A0A140T8M0_MOUSE Immunoglobulin kappa variable 1-117 (Fragment) OS=Mus musculus OX=10090 GN=Igkv1-117 PE=4 SV=2;tr|A0A0B4J1I0|A0A0B4J1I0_MOUSE Immunoglo	7	3	3	3	42.5	12.273	113	23.553	127410000	14252000
Q9D554	Q9D554	Splicing factor 3A subunit 3	Sf3a3	sp|Q9D554|SF3A3_MOUSE Splicing factor 3A subunit 3 OS=Mus musculus OX=10090 GN=Sf3a3 PE=1 SV=2	1	4	4	4	9.8	58.841	501	23.05	41411000	387800
Q91VC3;E9PV04;A0A0N4SVP8;P60843;P10630	Q91VC3;E9PV04;A0A0N4SVP8	Eukaryotic initiation factor 4A-III;RNA helicase	Eif4a3;Eif4a3l1;	sp|Q91VC3|IF4A3_MOUSE Eukaryotic initiation factor 4A-III OS=Mus musculus OX=10090 GN=Eif4a3 PE=1 SV=3;tr|E9PV04|E9PV04_MOUSE RNA helicase OS=Mus musculus OX=10090 GN=Eif4a3l1 PE=3 SV=2;tr|A0A0N4SVP8|A0A0N4SVP8_MOUSE RNA helicase OS=Mus musculus OX=10090 G	5	3	3	3	9.5	46.839	411	22.626	90993000	3499700
Q3TEA8	Q3TEA8	Heterochromatin protein 1-binding protein 3	Hp1bp3	sp|Q3TEA8|HP1B3_MOUSE Heterochromatin protein 1-binding protein 3 OS=Mus musculus OX=10090 GN=Hp1bp3 PE=1 SV=1	1	3	3	3	5.4	60.866	554	22.576	136750000	4558200
Q3UKJ7	Q3UKJ7	WD40 repeat-containing protein SMU1	Smu1	sp|Q3UKJ7|SMU1_MOUSE WD40 repeat-containing protein SMU1 OS=Mus musculus OX=10090 GN=Smu1 PE=2 SV=2	1	3	3	3	5.5	57.543	513	22.227	41791000	871810
O55142	O55142	60S ribosomal protein L35a	Rpl35a	sp|O55142|RL35A_MOUSE 60S ribosomal protein L35a OS=Mus musculus OX=10090 GN=Rpl35a PE=1 SV=2	1	3	3	3	22.7	12.554	110	22.124	182700000	20300000
P62267	P62267	40S ribosomal protein S23	Rps23	sp|P62267|RS23_MOUSE 40S ribosomal protein S23 OS=Mus musculus OX=10090 GN=Rps23 PE=1 SV=3	1	3	3	3	21.7	15.807	143	21.963	460490000	46382000
Q9CY57	Q9CY57	Chromatin target of PRMT1 protein	Chtop	sp|Q9CY57|CHTOP_MOUSE Chromatin target of PRMT1 protein OS=Mus musculus OX=10090 GN=Chtop PE=1 SV=2	1	2	2	2	11.6	26.585	249	21.598	56779000	1648500
P26369	P26369	Splicing factor U2AF 65 kDa subunit	U2af2	sp|P26369|U2AF2_MOUSE Splicing factor U2AF 65 kDa subunit OS=Mus musculus OX=10090 GN=U2af2 PE=1 SV=3	1	3	3	3	7.2	53.516	475	21.502	50968000	1485600
A0A140T8M5	A0A140T8M5	Immunoglobulin kappa variable 6-15 (Fragment)	Igkv6-15	tr|A0A140T8M5|A0A140T8M5_MOUSE Immunoglobulin kappa variable 6-15 (Fragment) OS=Mus musculus OX=10090 GN=Igkv6-15 PE=1 SV=2	1	3	3	2	33.9	12.757	115	20.944	94492000	9276400
Q6ZWU9;Q6ZWY3	Q6ZWU9;Q6ZWY3	40S ribosomal protein S27;40S ribosomal protein S27-like	Rps27;Rps27l	sp|Q6ZWU9|RS27_MOUSE 40S ribosomal protein S27 OS=Mus musculus OX=10090 GN=Rps27 PE=1 SV=3;sp|Q6ZWY3|RS27L_MOUSE 40S ribosomal protein S27-like OS=Mus musculus OX=10090 GN=Rps27l PE=1 SV=3	2	3	3	3	40.5	9.461	84	20.913	114200000	20529000
Q9QZQ8;Q8CCK0	Q9QZQ8;Q8CCK0	Core histone macro-H2A.1;Core histone macro-H2A.2	Macroh2a1;Macroh2a2	sp|Q9QZQ8|H2AY_MOUSE Core histone macro-H2A.1 OS=Mus musculus OX=10090 GN=Macroh2a1 PE=1 SV=4;sp|Q8CCK0|H2AW_MOUSE Core histone macro-H2A.2 OS=Mus musculus OX=10090 GN=Macroh2a2 PE=1 SV=3	2	3	3	3	10	39.289	369	20.85	209560000	10310000
Q99KG3;S4R1W5	Q99KG3	RNA-binding protein 10	Rbm10	sp|Q99KG3|RBM10_MOUSE RNA-binding protein 10 OS=Mus musculus OX=10090 GN=Rbm10 PE=1 SV=1	2	3	3	3	3.7	103.49	930	20.819	28619000	315910
A0A140T8T4;P51410	A0A140T8T4;P51410	60S ribosomal protein L9	Rpl9-ps6;Rpl9	tr|A0A140T8T4|A0A140T8T4_MOUSE 60S ribosomal protein L9 OS=Mus musculus OX=10090 GN=Rpl9-ps6 PE=3 SV=1;sp|P51410|RL9_MOUSE 60S ribosomal protein L9 OS=Mus musculus OX=10090 GN=Rpl9 PE=1 SV=2	2	3	3	3	18.2	21.853	192	20.453	72899000	5365500
P97461	P97461	40S ribosomal protein S5	Rps5	sp|P97461|RS5_MOUSE 40S ribosomal protein S5 OS=Mus musculus OX=10090 GN=Rps5 PE=1 SV=3	1	3	3	3	9.8	22.889	204	20.33	61324000	3684500
Q9D6Z1	Q9D6Z1	Nucleolar protein 56	Nop56	sp|Q9D6Z1|NOP56_MOUSE Nucleolar protein 56 OS=Mus musculus OX=10090 GN=Nop56 PE=1 SV=2	1	3	3	3	5.9	64.464	580	20.021	41823000	1161700
Q80VD1	Q80VD1	Protein FAM98B	Fam98b	sp|Q80VD1|FA98B_MOUSE Protein FAM98B OS=Mus musculus OX=10090 GN=Fam98b PE=1 SV=1	1	4	3	3	12.6	45.349	429	19.983	157530000	4008600
Q99MJ9	Q99MJ9	ATP-dependent RNA helicase DDX50	Ddx50	sp|Q99MJ9|DDX50_MOUSE ATP-dependent RNA helicase DDX50 OS=Mus musculus OX=10090 GN=Ddx50 PE=2 SV=1	1	3	3	3	5.6	82.175	734	19.779	46242000	591390
A0A2I3BPG9;P83882	A0A2I3BPG9;P83882	Ribosomal protein L36A, pseudogene 1;60S ribosomal protein L36a	Rpl36a-ps1;Rpl36a	tr|A0A2I3BPG9|A0A2I3BPG9_MOUSE Ribosomal protein L36A, pseudogene 1 OS=Mus musculus OX=10090 GN=Rpl36a-ps1 PE=3 SV=1;sp|P83882|RL36A_MOUSE 60S ribosomal protein L36a OS=Mus musculus OX=10090 GN=Rpl36a PE=1 SV=2	2	1	1	1	8.5	12.455	106	19.313	156570000	26095000
Q8CH25	Q8CH25	SAFB-like transcription modulator	Sltm	sp|Q8CH25|SLTM_MOUSE SAFB-like transcription modulator OS=Mus musculus OX=10090 GN=Sltm PE=1 SV=1	1	3	3	3	3.1	116.92	1031	19.308	43929000	861350
P01942;P06467	P01942	Hemoglobin subunit alpha	Hba	sp|P01942|HBA_MOUSE Hemoglobin subunit alpha OS=Mus musculus OX=10090 GN=Hba PE=1 SV=2	2	3	3	3	16.9	15.085	142	19.054	102880000	12860000
P62849	P62849	40S ribosomal protein S24	Rps24	sp|P62849|RS24_MOUSE 40S ribosomal protein S24 OS=Mus musculus OX=10090 GN=Rps24 PE=1 SV=1	1	3	3	3	26.3	15.423	133	18.997	175830000	25119000
Q6PGH1	Q6PGH1	Protein BUD31 homolog	Bud31	sp|Q6PGH1|BUD31_MOUSE Protein BUD31 homolog OS=Mus musculus OX=10090 GN=Bud31 PE=1 SV=2	1	3	3	3	27.8	17	144	18.965	63249000	3030300
Q9JIK5	Q9JIK5	Nucleolar RNA helicase 2	Ddx21	sp|Q9JIK5|DDX21_MOUSE Nucleolar RNA helicase 2 OS=Mus musculus OX=10090 GN=Ddx21 PE=1 SV=3	1	3	3	3	4.9	93.55	851	18.932	62160000	864500
P01670;A0A075B5N9;P01668;P01659;P01672;P01671;P01669;P01667;P01666;P01665;P01664;P01660;P01657;P01656;P01654;P01673;P03977;P01655	P01670;A0A075B5N9;P01668;P01659;P01672;P01671;P01669;P01667;P01666;P01665;P01664;P01660;P01657;P01656;P01654;P01673;P03977;P01655	Ig kappa chain V-III region PC 6684;Immunoglobulin kappa variable 3-7;	;Igkv3-7	sp|P01670|KV3AI_MOUSE Ig kappa chain V-III region PC 6684 OS=Mus musculus OX=10090 PE=1 SV=1;tr|A0A075B5N9|A0A075B5N9_MOUSE Immunoglobulin kappa variable 3-7 OS=Mus musculus OX=10090 GN=Igkv3-7 PE=4 SV=7;sp|P01668|KV3AG_MOUSE Ig kappa chain V-III region PC	18	2	2	1	26.1	12.039	111	18.891	81617000	9112100
P63276	P63276	40S ribosomal protein S17	Rps17	sp|P63276|RS17_MOUSE 40S ribosomal protein S17 OS=Mus musculus OX=10090 GN=Rps17 PE=1 SV=2	1	2	2	2	16.3	15.524	135	18.866	49580000	6223400
P47915;W4VSN7	P47915	60S ribosomal protein L29	Rpl29	sp|P47915|RL29_MOUSE 60S ribosomal protein L29 OS=Mus musculus OX=10090 GN=Rpl29 PE=1 SV=2	2	3	3	3	18.8	17.587	160	18.679	88314000	13473000
Q9WTX2	Q9WTX2	Interferon-inducible double-stranded RNA-dependent protein kinase activator A	Prkra	sp|Q9WTX2|PRKRA_MOUSE Interferon-inducible double-stranded RNA-dependent protein kinase activator A OS=Mus musculus OX=10090 GN=Prkra PE=1 SV=1	1	2	2	2	10.9	34.371	313	18.665	23597000	1685500
A0A075B5Q3	A0A075B5Q3	Immunoglobulin heavy variable 2-5	Ighv2-5	tr|A0A075B5Q3|A0A075B5Q3_MOUSE Immunoglobulin heavy variable 2-5 OS=Mus musculus OX=10090 GN=Ighv2-5 PE=4 SV=1	1	1	1	1	7.8	12.556	115	18.605	46438000	9287700
P62855	P62855	40S ribosomal protein S26	Rps26	sp|P62855|RS26_MOUSE 40S ribosomal protein S26 OS=Mus musculus OX=10090 GN=Rps26 PE=1 SV=3	1	3	3	3	29.6	13.015	115	18.364	179750000	23237000
Q8BHS3	Q8BHS3	Pre-mRNA-splicing factor RBM22	Rbm22	sp|Q8BHS3|RBM22_MOUSE Pre-mRNA-splicing factor RBM22 OS=Mus musculus OX=10090 GN=Rbm22 PE=1 SV=1	1	3	3	3	9	46.895	420	18.243	71782000	345750
P68134;P68033;P63268;P62737	P68134;P68033;P63268;P62737	Actin, alpha skeletal muscle;Actin, alpha cardiac muscle 1;Actin, gamma-enteric smooth muscle	Acta1;Actc1;	sp|P68134|ACTS_MOUSE Actin, alpha skeletal muscle OS=Mus musculus OX=10090 GN=Acta1 PE=1 SV=1;sp|P68033|ACTC_MOUSE Actin, alpha cardiac muscle 1 OS=Mus musculus OX=10090 GN=Actc1 PE=1 SV=1;sp|P63268|ACTH_MOUSE Actin, gamma-enteric smooth muscle OS=Mus musc	4	12	3	3	31.8	42.051	377	17.951	142990000	4741100
Q9Z1N9;Q4KUS2;Q8K0T7	Q9Z1N9	Protein unc-13 homolog B	Unc13b	sp|Q9Z1N9|UN13B_MOUSE Protein unc-13 homolog B OS=Mus musculus OX=10090 GN=Unc13b PE=1 SV=2	3	3	3	3	2.7	181.81	1602	17.77	41560000	33194
A0A075B5R2;A0A075B5R3;A0A075B5Q6;A0A075B5S5;A0A0A6YWU3;A0A075B5T3;A0A075B5P9;A0A075B5Q0;A0A075B5Q2;A0A075B5R1;A0A075B5Q4;J3QNN6;P01801;P01802;P01804;P01796;P01797;P18529;P18526;P18525;P18524;P18530;P01786;P01799;P01800;P01798;P18528;P01803;P18527	A0A075B5R2;A0A075B5R3;A0A075B5Q6;A0A075B5S5;A0A0A6YWU3;A0A075B5T3;A0A075B5P9;A0A075B5Q0;A0A075B5Q2;A0A075B5R1;A0A075B5Q4;J3QNN6;P01801;P01802;P01804;P01796;P01797;P18529;P18526;P18525;P18524;P18530;P01786;P01799;P01800;P01798;P18528;P01803;P18527	Immunoglobulin heavy variable 7-3 (Fragment);Immunoglobulin heavy variable 7-2;	Ighv7-3;Ighv7-2;	tr|A0A075B5R2|A0A075B5R2_MOUSE Immunoglobulin heavy variable 7-3 (Fragment) OS=Mus musculus OX=10090 GN=Ighv7-3 PE=4 SV=2;tr|A0A075B5R3|A0A075B5R3_MOUSE Immunoglobulin heavy variable 7-2 OS=Mus musculus OX=10090 GN=Ighv7-2 PE=4 SV=1;tr|A0A075B5Q6|A0A075B5Q	29	2	2	1	13.3	13.457	120	17.752	89491000	17898000
Q99JF8	Q99JF8	PC4 and SFRS1-interacting protein	Psip1	sp|Q99JF8|PSIP1_MOUSE PC4 and SFRS1-interacting protein OS=Mus musculus OX=10090 GN=Psip1 PE=1 SV=1	1	2	2	2	3.6	59.696	528	17.667	176240000	4751300
Q8C7V3	Q8C7V3	U3 small nucleolar RNA-associated protein 15 homolog	Utp15	sp|Q8C7V3|UTP15_MOUSE U3 small nucleolar RNA-associated protein 15 homolog OS=Mus musculus OX=10090 GN=Utp15 PE=1 SV=1	1	3	3	3	6.6	59.374	528	17.543	34566000	876770
Q9D0T1	Q9D0T1	NHP2-like protein 1	Snu13	sp|Q9D0T1|NH2L1_MOUSE NHP2-like protein 1 OS=Mus musculus OX=10090 GN=Snu13 PE=1 SV=4	1	2	2	2	21.9	14.173	128	17.263	16193000	1619300
E9Q5K9	E9Q5K9	YTH domain-containing protein 1	Ythdc1	sp|E9Q5K9|YTDC1_MOUSE YTH domain-containing protein 1 OS=Mus musculus OX=10090 GN=Ythdc1 PE=1 SV=2	1	3	3	3	4.1	85.648	736	16.746	33462000	707410
Q9ESX5	Q9ESX5	H/ACA ribonucleoprotein complex subunit DKC1	Dkc1	sp|Q9ESX5|DKC1_MOUSE H/ACA ribonucleoprotein complex subunit DKC1 OS=Mus musculus OX=10090 GN=Dkc1 PE=1 SV=4	1	2	2	2	4.1	57.401	509	16.303	30416000	452330
Q99JX7	Q99JX7	Nuclear RNA export factor 1	Nxf1	sp|Q99JX7|NXF1_MOUSE Nuclear RNA export factor 1 OS=Mus musculus OX=10090 GN=Nxf1 PE=1 SV=3	1	2	2	2	5.7	70.299	618	16.206	36628000	1017400
P04945	P04945	Ig kappa chain V-VI region NQ2-6.1		sp|P04945|KV6AB_MOUSE Ig kappa chain V-VI region NQ2-6.1 OS=Mus musculus OX=10090 PE=2 SV=1	1	1	1	1	14.8	11.713	108	16.093	99005000	16501000
P09405	P09405	Nucleolin	Ncl	sp|P09405|NUCL_MOUSE Nucleolin OS=Mus musculus OX=10090 GN=Ncl PE=1 SV=2	1	2	2	2	3.1	76.722	707	15.809	45422000	966430
Q923D4	Q923D4	Splicing factor 3B subunit 5	Sf3b5	sp|Q923D4|SF3B5_MOUSE Splicing factor 3B subunit 5 OS=Mus musculus OX=10090 GN=Sf3b5 PE=1 SV=1	1	2	2	2	29.1	10.119	86	15.597	42549000	7091500
Q9CZX8	Q9CZX8	40S ribosomal protein S19	Rps19	sp|Q9CZX8|RS19_MOUSE 40S ribosomal protein S19 OS=Mus musculus OX=10090 GN=Rps19 PE=1 SV=3	1	2	2	2	13.8	16.085	145	15.168	37329000	3110700
Q3THW5;P0C0S6	Q3THW5;P0C0S6	Histone H2A.V;Histone H2A.Z	H2az2;H2az1	sp|Q3THW5|H2AV_MOUSE Histone H2A.V OS=Mus musculus OX=10090 GN=H2az2 PE=1 SV=3;sp|P0C0S6|H2AZ_MOUSE Histone H2A.Z OS=Mus musculus OX=10090 GN=H2az1 PE=1 SV=2	2	4	2	2	31.2	13.509	128	14.904	501870000	83645000
Q9JKP5	Q9JKP5	Muscleblind-like protein 1	Mbnl1	sp|Q9JKP5|MBNL1_MOUSE Muscleblind-like protein 1 OS=Mus musculus OX=10090 GN=Mbnl1 PE=1 SV=1	1	1	1	1	3.2	36.975	341	14.831	76745000	6395400
P11087	P11087	Collagen alpha-1(I) chain	Col1a1	sp|P11087|CO1A1_MOUSE Collagen alpha-1(I) chain OS=Mus musculus OX=10090 GN=Col1a1 PE=1 SV=4	1	2	2	2	1.5	138.03	1453	14.815	52311000	594440
A0A075B5R9;A0A075B5R4;A0A075B5S3;A0A075B5R7	A0A075B5R9;A0A075B5R4;A0A075B5S3;A0A075B5R7	Immunoglobulin heavy variable V14-3 (Fragment);Immunoglobulin heavy variable 14-1 (Fragment);	Ighv14-3;Ighv14-1;	tr|A0A075B5R9|A0A075B5R9_MOUSE Immunoglobulin heavy variable V14-3 (Fragment) OS=Mus musculus OX=10090 GN=Ighv14-3 PE=4 SV=1;tr|A0A075B5R4|A0A075B5R4_MOUSE Immunoglobulin heavy variable 14-1 (Fragment) OS=Mus musculus OX=10090 GN=Ighv14-1 PE=4 SV=1;tr|A0A0	4	2	2	2	19.7	12.975	117	14.766	61165000	10194000
P62305	P62305	Small nuclear ribonucleoprotein E	Snrpe	sp|P62305|RUXE_MOUSE Small nuclear ribonucleoprotein E OS=Mus musculus OX=10090 GN=Snrpe PE=1 SV=1	1	1	1	1	12	10.803	92	14.746	88421000	22105000
P62245	P62245	40S ribosomal protein S15a	Rps15a	sp|P62245|RS15A_MOUSE 40S ribosomal protein S15a OS=Mus musculus OX=10090 GN=Rps15a PE=1 SV=2	1	2	2	2	14.6	14.839	130	14.562	53331000	5333100
Q6NZF1	Q6NZF1	Zinc finger CCCH domain-containing protein 11A	Zc3h11a	sp|Q6NZF1|ZC11A_MOUSE Zinc finger CCCH domain-containing protein 11A OS=Mus musculus OX=10090 GN=Zc3h11a PE=1 SV=1	1	2	2	2	3	86.491	792	14.501	94576000	1127300
Q8VDW0;Q9Z1N5	Q8VDW0;Q9Z1N5	ATP-dependent RNA helicase DDX39A;Spliceosome RNA helicase Ddx39b	Ddx39a;Ddx39b	sp|Q8VDW0|DX39A_MOUSE ATP-dependent RNA helicase DDX39A OS=Mus musculus OX=10090 GN=Ddx39a PE=1 SV=1;sp|Q9Z1N5|DX39B_MOUSE Spliceosome RNA helicase Ddx39b OS=Mus musculus OX=10090 GN=Ddx39b PE=1 SV=1	2	1	1	1	2.3	49.067	427	14.34	27915000	1163100
P42669	P42669	Transcriptional activator protein Pur-alpha	Pura	sp|P42669|PURA_MOUSE Transcriptional activator protein Pur-alpha OS=Mus musculus OX=10090 GN=Pura PE=1 SV=1	1	2	2	2	10.9	34.883	321	14.237	55884000	1437000
Q6PFR5	Q6PFR5	Transformer-2 protein homolog alpha	Tra2a	sp|Q6PFR5|TRA2A_MOUSE Transformer-2 protein homolog alpha OS=Mus musculus OX=10090 GN=Tra2a PE=1 SV=1	1	2	2	2	8.5	32.316	281	14.001	85488000	4761800
Q8BJW5	Q8BJW5	Nucleolar protein 11	Nol11	sp|Q8BJW5|NOL11_MOUSE Nucleolar protein 11 OS=Mus musculus OX=10090 GN=Nol11 PE=2 SV=1	1	1	1	1	2.6	80.817	723	13.903	26888000	82669
P60867	P60867	40S ribosomal protein S20	Rps20	sp|P60867|RS20_MOUSE 40S ribosomal protein S20 OS=Mus musculus OX=10090 GN=Rps20 PE=1 SV=1	1	2	2	2	25.2	13.373	119	13.639	441670000	44305000
Q8K3G5	Q8K3G5	Inactive serine/threonine-protein kinase VRK3	Vrk3	sp|Q8K3G5|VRK3_MOUSE Inactive serine/threonine-protein kinase VRK3 OS=Mus musculus OX=10090 GN=Vrk3 PE=1 SV=2	1	2	2	2	4.4	50.829	453	13.628	30848000	1028300
Q9R226	Q9R226	KH domain-containing, RNA-binding, signal transduction-associated protein 3	Khdrbs3	sp|Q9R226|KHDR3_MOUSE KH domain-containing, RNA-binding, signal transduction-associated protein 3 OS=Mus musculus OX=10090 GN=Khdrbs3 PE=1 SV=1	1	3	2	2	7.5	38.807	346	13.627	56380000	2967400
F8VPP8	F8VPP8	Zinc finger CCCH type-containing 7B	Zc3h7b	tr|F8VPP8|F8VPP8_MOUSE Zinc finger CCCH type-containing 7B OS=Mus musculus OX=10090 GN=Zc3h7b PE=1 SV=1	1	2	2	2	4	110.29	982	13.433	25256000	195590
Q8QZY9	Q8QZY9	Splicing factor 3B subunit 4	Sf3b4	sp|Q8QZY9|SF3B4_MOUSE Splicing factor 3B subunit 4 OS=Mus musculus OX=10090 GN=Sf3b4 PE=1 SV=1	1	2	2	2	7.8	44.355	424	13.426	58738000	2582400
P54823	P54823	Probable ATP-dependent RNA helicase DDX6	Ddx6	sp|P54823|DDX6_MOUSE Probable ATP-dependent RNA helicase DDX6 OS=Mus musculus OX=10090 GN=Ddx6 PE=1 SV=1	1	2	2	2	6.2	54.191	483	13.403	45056000	614650
A0A5F8MPY2;P99027	A0A5F8MPY2;P99027	60S acidic ribosomal protein P2	Rplp2-ps1;Rplp2	tr|A0A5F8MPY2|A0A5F8MPY2_MOUSE 60S acidic ribosomal protein P2 OS=Mus musculus OX=10090 GN=Rplp2-ps1 PE=3 SV=1;sp|P99027|RLA2_MOUSE 60S acidic ribosomal protein P2 OS=Mus musculus OX=10090 GN=Rplp2 PE=1 SV=3	2	2	2	2	27	11.593	115	13.215	39400000	6165300
Q8VH51	Q8VH51	RNA-binding protein 39	Rbm39	sp|Q8VH51|RBM39_MOUSE RNA-binding protein 39 OS=Mus musculus OX=10090 GN=Rbm39 PE=1 SV=2	1	2	2	2	4.9	59.406	530	13.194	42346000	1628700
Q91Z49	Q91Z49	UAP56-interacting factor	Fyttd1	sp|Q91Z49|UIF_MOUSE UAP56-interacting factor OS=Mus musculus OX=10090 GN=Fyttd1 PE=1 SV=1	1	2	2	2	7.6	35.887	317	13.087	91559000	4360000
Q8BI72	Q8BI72	CDKN2A-interacting protein	Cdkn2aip	sp|Q8BI72|CARF_MOUSE CDKN2A-interacting protein OS=Mus musculus OX=10090 GN=Cdkn2aip PE=1 SV=1	1	1	1	1	1.6	59.744	563	13.081	29703000	848660
P97379	P97379	Ras GTPase-activating protein-binding protein 2	G3bp2	sp|P97379|G3BP2_MOUSE Ras GTPase-activating protein-binding protein 2 OS=Mus musculus OX=10090 GN=G3bp2 PE=1 SV=2	1	2	2	2	5.2	54.087	482	13.071	27861000	995050
P09542;P05977	P09542;P05977	Myosin light chain 3;Myosin light chain 1/3, skeletal muscle isoform	Myl3;Myl1	sp|P09542|MYL3_MOUSE Myosin light chain 3 OS=Mus musculus OX=10090 GN=Myl3 PE=1 SV=4;sp|P05977|MYL1_MOUSE Myosin light chain 1/3, skeletal muscle isoform OS=Mus musculus OX=10090 GN=Myl1 PE=1 SV=2	2	2	2	2	12.7	22.421	204	13.063	5639200000	406340000
Q9WV02	Q9WV02	RNA-binding motif protein, X chromosome	Rbmx	sp|Q9WV02|RBMX_MOUSE RNA-binding motif protein, X chromosome OS=Mus musculus OX=10090 GN=Rbmx PE=1 SV=1	1	20	2	2	40.2	42.3	391	12.848	99413000	2923900
O08638	O08638	Myosin-11	Myh11	sp|O08638|MYH11_MOUSE Myosin-11 OS=Mus musculus OX=10090 GN=Myh11 PE=1 SV=1	1	17	2	2	8.3	227.03	1972	12.827	16395000	82472
Q9EPU4	Q9EPU4	Cleavage and polyadenylation specificity factor subunit 1	Cpsf1	sp|Q9EPU4|CPSF1_MOUSE Cleavage and polyadenylation specificity factor subunit 1 OS=Mus musculus OX=10090 GN=Cpsf1 PE=1 SV=1	1	2	2	2	1.2	160.82	1441	12.792	20563000	244800
Q6DFW4	Q6DFW4	Nucleolar protein 58	Nop58	sp|Q6DFW4|NOP58_MOUSE Nucleolar protein 58 OS=Mus musculus OX=10090 GN=Nop58 PE=1 SV=1	1	2	2	2	6	60.342	536	12.768	14982000	554880
P51881;P48962	P51881;P48962	ADP/ATP translocase 2;ADP/ATP translocase 1	Slc25a5;Slc25a4	sp|P51881|ADT2_MOUSE ADP/ATP translocase 2 OS=Mus musculus OX=10090 GN=Slc25a5 PE=1 SV=3;sp|P48962|ADT1_MOUSE ADP/ATP translocase 1 OS=Mus musculus OX=10090 GN=Slc25a4 PE=1 SV=4	2	2	2	2	10.1	32.931	298	12.707	33642000	1297500
P35922	P35922	Fragile X messenger ribonucleoprotein 1	Fmr1	sp|P35922|FMR1_MOUSE Fragile X messenger ribonucleoprotein 1 OS=Mus musculus OX=10090 GN=Fmr1 PE=1 SV=1	1	3	2	2	5.2	68.988	614	12.665	28236000	784340
Q9R0I7	Q9R0I7	YLP motif-containing protein 1	Ylpm1	sp|Q9R0I7|YLPM1_MOUSE YLP motif-containing protein 1 OS=Mus musculus OX=10090 GN=Ylpm1 PE=2 SV=2	1	2	2	2	1.7	155.13	1386	12.344	31432000	280900
Q9CPP0	Q9CPP0	Nucleoplasmin-3	Npm3	sp|Q9CPP0|NPM3_MOUSE Nucleoplasmin-3 OS=Mus musculus OX=10090 GN=Npm3 PE=1 SV=3	1	1	1	1	9.1	19.023	175	12.316	12670000	1583800
P62082	P62082	40S ribosomal protein S7	Rps7	sp|P62082|RS7_MOUSE 40S ribosomal protein S7 OS=Mus musculus OX=10090 GN=Rps7 PE=1 SV=1	1	2	2	2	18	22.127	194	12.313	48667000	2723400
Q9CQT2	Q9CQT2	RNA-binding protein 7	Rbm7	sp|Q9CQT2|RBM7_MOUSE RNA-binding protein 7 OS=Mus musculus OX=10090 GN=Rbm7 PE=1 SV=1	1	2	2	2	10.6	30.148	265	12.226	60595000	1479300
P97479	P97479	Unconventional myosin-VIIa	Myo7a	sp|P97479|MYO7A_MOUSE Unconventional myosin-VIIa OS=Mus musculus OX=10090 GN=Myo7a PE=1 SV=2	1	2	2	2	0.9	254.94	2215	11.962	17856000	139500
Q9CQI7	Q9CQI7	U2 small nuclear ribonucleoprotein B	Snrpb2	sp|Q9CQI7|RU2B_MOUSE U2 small nuclear ribonucleoprotein B OS=Mus musculus OX=10090 GN=Snrpb2 PE=1 SV=1	1	2	2	2	14.2	25.323	225	11.904	17892000	1626600
Q8R3N6	Q8R3N6	THO complex subunit 1	Thoc1	sp|Q8R3N6|THOC1_MOUSE THO complex subunit 1 OS=Mus musculus OX=10090 GN=Thoc1 PE=1 SV=1	1	2	2	2	3.7	75.435	657	11.898	38355000	958870
P06328;P01754;P01753;A0A0B4J1J7;A0A075B5Y1;A0A075B5X7;A0A075B5X0;A0A075B5W2;A0A075B5X3;A0A075B5W3;A0A075B5T7;P01750;P01748	P06328;P01754;P01753;A0A0B4J1J7;A0A075B5Y1;A0A075B5X7;A0A075B5X0;A0A075B5W2;A0A075B5X3;A0A075B5W3;A0A075B5T7;P01750;P01748	Ig heavy chain V region 1-72;Ig heavy chain V region 1-62-3;Ig heavy chain V region 186-1	Ighv1-72;Ighv1-62-3;	sp|P06328|HVM49_MOUSE Ig heavy chain V region 1-72 OS=Mus musculus OX=10090 GN=Ighv1-72 PE=1 SV=2;sp|P01754|HVM10_MOUSE Ig heavy chain V region 1-62-3 OS=Mus musculus OX=10090 GN=Ighv1-62-3 PE=4 SV=2;sp|P01753|HVM09_MOUSE Ig heavy chain V region 186-1 OS=M	13	2	2	2	18.8	12.877	117	11.726	25701000	4283500
Q9CY58	Q9CY58	Plasminogen activator inhibitor 1 RNA-binding protein	Serbp1	sp|Q9CY58|PAIRB_MOUSE Plasminogen activator inhibitor 1 RNA-binding protein OS=Mus musculus OX=10090 GN=Serbp1 PE=1 SV=2	1	2	2	2	9.8	44.714	407	11.711	36034000	814440
Q7TPV4	Q7TPV4	Myb-binding protein 1A	Mybbp1a	sp|Q7TPV4|MBB1A_MOUSE Myb-binding protein 1A OS=Mus musculus OX=10090 GN=Mybbp1a PE=1 SV=2	1	2	2	2	1.1	152.04	1344	11.556	30818000	380470
A0A8I4SYN6	A0A8I4SYN6	Histone H3	H3f4	tr|A0A8I4SYN6|A0A8I4SYN6_MOUSE Histone H3 OS=Mus musculus OX=10090 GN=H3f4 PE=3 SV=1	1	8	2	2	61	15.429	136	11.361	123850000	13192000
Q8BQ46	Q8BQ46	TAF15 RNA polymerase II, TATA box binding protein (TBP)-associated factor	Taf15	tr|Q8BQ46|Q8BQ46_MOUSE TAF15 RNA polymerase II, TATA box binding protein (TBP)-associated factor OS=Mus musculus OX=10090 GN=Taf15 PE=1 SV=1	1	5	2	2	11.8	58.6	557	11.245	121320000	206230
Q6NS46	Q6NS46	Protein RRP5 homolog	Pdcd11	sp|Q6NS46|RRP5_MOUSE Protein RRP5 homolog OS=Mus musculus OX=10090 GN=Pdcd11 PE=1 SV=2	1	2	2	2	1.6	207.78	1862	11.097	9364200	48088
P84244;P02301	P84244;P02301	Histone H3.3;Histone H3.3C	H3-3b;H3-5	sp|P84244|H33_MOUSE Histone H3.3 OS=Mus musculus OX=10090 GN=H3-3b PE=1 SV=2;sp|P02301|H3C_MOUSE Histone H3.3C OS=Mus musculus OX=10090 GN=H3-5 PE=3 SV=3	2	8	1	1	53.7	15.328	136	11.093	606380000	61620000
P68433	P68433	Histone H3.1	H3c11	sp|P68433|H31_MOUSE Histone H3.1 OS=Mus musculus OX=10090 GN=H3c11 PE=1 SV=2	1	9	1	1	63.2	15.404	136	10.845	24582000	4096900
Q921F4	Q921F4	Heterogeneous nuclear ribonucleoprotein L-like	Hnrnpll	sp|Q921F4|HNRLL_MOUSE Heterogeneous nuclear ribonucleoprotein L-like OS=Mus musculus OX=10090 GN=Hnrnpll PE=1 SV=3	1	2	2	2	4.9	64.124	591	10.795	7830300	261010
Q9CYA6	Q9CYA6	Zinc finger CCHC domain-containing protein 8	Zcchc8	sp|Q9CYA6|ZCHC8_MOUSE Zinc finger CCHC domain-containing protein 8 OS=Mus musculus OX=10090 GN=Zcchc8 PE=1 SV=3	1	2	2	2	6.8	78.025	709	10.686	30333000	587500
Q8VDM6	Q8VDM6	Heterogeneous nuclear ribonucleoprotein U-like protein 1	Hnrnpul1	sp|Q8VDM6|HNRL1_MOUSE Heterogeneous nuclear ribonucleoprotein U-like protein 1 OS=Mus musculus OX=10090 GN=Hnrnpul1 PE=1 SV=1	1	2	2	2	4.1	96.001	859	10.591	33094000	735410
Q8R5K4	Q8R5K4	Nucleolar protein 6	Nol6	sp|Q8R5K4|NOL6_MOUSE Nucleolar protein 6 OS=Mus musculus OX=10090 GN=Nol6 PE=2 SV=2	1	2	2	2	1.9	129.23	1152	10.565	17338000	138760
Q64213	Q64213	Splicing factor 1	Sf1	sp|Q64213|SF01_MOUSE Splicing factor 1 OS=Mus musculus OX=10090 GN=Sf1 PE=1 SV=6	1	1	1	1	1.7	70.402	653	9.7456	79735000	1395800
Q9ER72	Q9ER72	Cysteine--tRNA ligase, cytoplasmic	Cars1	sp|Q9ER72|SYCC_MOUSE Cysteine--tRNA ligase, cytoplasmic OS=Mus musculus OX=10090 GN=Cars1 PE=1 SV=2	1	1	1	1	2.6	94.859	831	9.65	13942000	273360
Q9WVR4	Q9WVR4	RNA-binding protein FXR2	Fxr2	sp|Q9WVR4|FXR2_MOUSE RNA-binding protein FXR2 OS=Mus musculus OX=10090 GN=Fxr2 PE=1 SV=1	1	2	1	1	2.7	73.742	673	8.9511	15696000	373710
Q99M28	Q99M28	RNA-binding protein with serine-rich domain 1	Rnps1	sp|Q99M28|RNPS1_MOUSE RNA-binding protein with serine-rich domain 1 OS=Mus musculus OX=10090 GN=Rnps1 PE=1 SV=1	1	1	1	1	4.9	34.208	305	8.7608	32793000	2342300
Q99MR6	Q99MR6	Serrate RNA effector molecule homolog	Srrt	sp|Q99MR6|SRRT_MOUSE Serrate RNA effector molecule homolog OS=Mus musculus OX=10090 GN=Srrt PE=1 SV=1	1	1	1	1	0.9	100.45	875	8.004	29243000	562370
A0A075B5Q7;A0A075B696;A0A075B6A7;A0A075B697;A0A075B5Q5;A0A075B5P8;P01820;P01821	A0A075B5Q7;A0A075B696;A0A075B6A7;A0A075B697;A0A075B5Q5;A0A075B5P8;P01820;P01821	Immunoglobulin heavy variable 2-6-8;Immunoglobulin heavy variable 2-3 (Fragment);	Ighv2-6-8;Ighv2-3;	tr|A0A075B5Q7|A0A075B5Q7_MOUSE Immunoglobulin heavy variable 2-6-8 OS=Mus musculus OX=10090 GN=Ighv2-6-8 PE=4 SV=1;tr|A0A075B696|A0A075B696_MOUSE Immunoglobulin heavy variable 2-3 (Fragment) OS=Mus musculus OX=10090 GN=Ighv2-3 PE=4 SV=3;tr|A0A075B6A7|A0A07	8	1	1	1	7.9	12.257	114	7.9376	42335000	10584000
B2RUM3	B2RUM3	AU015836 protein	AU015836	tr|B2RUM3|B2RUM3_MOUSE AU015836 protein OS=Mus musculus OX=10090 GN=AU015836 PE=1 SV=1	1	1	1	1	6.1	30.529	263	7.9215	64880000	10813000
P62315	P62315	Small nuclear ribonucleoprotein Sm D1	Snrpd1	sp|P62315|SMD1_MOUSE Small nuclear ribonucleoprotein Sm D1 OS=Mus musculus OX=10090 GN=Snrpd1 PE=1 SV=1	1	1	1	1	16.8	13.281	119	7.8225	5832000	1166400
P60335	P60335	Poly(rC)-binding protein 1	Pcbp1	sp|P60335|PCBP1_MOUSE Poly(rC)-binding protein 1 OS=Mus musculus OX=10090 GN=Pcbp1 PE=1 SV=1	1	2	1	1	6.7	37.497	356	7.7941	44696000	2128400
Q922V4	Q922V4	Pleiotropic regulator 1	Plrg1	sp|Q922V4|PLRG1_MOUSE Pleiotropic regulator 1 OS=Mus musculus OX=10090 GN=Plrg1 PE=1 SV=1	1	1	1	1	4.5	56.937	513	7.6742	26468000	882260
Q8C3F2	Q8C3F2	Constitutive coactivator of PPAR-gamma-like protein 2	Fam120c	sp|Q8C3F2|F120C_MOUSE Constitutive coactivator of PPAR-gamma-like protein 2 OS=Mus musculus OX=10090 GN=Fam120c PE=1 SV=3	1	1	1	1	1.3	119.72	1091	7.5596	21722000	482720
A8DUK4;P02104;P02089;P02088	A8DUK4;P02104;P02089;P02088	Beta-globin;Hemoglobin subunit epsilon-Y2;Hemoglobin subunit beta-2	Hbb-bs;Hbb-y;Hbb-b2	tr|A8DUK4|A8DUK4_MOUSE Beta-globin OS=Mus musculus OX=10090 GN=Hbb-bs PE=1 SV=1;sp|P02104|HBE_MOUSE Hemoglobin subunit epsilon-Y2 OS=Mus musculus OX=10090 GN=Hbb-y PE=1 SV=2;sp|P02089|HBB2_MOUSE Hemoglobin subunit beta-2 OS=Mus musculus OX=10090 GN=Hbb-b2	4	1	1	1	6.8	15.748	147	7.4783	61482000	5589200
P97376	P97376	Protein FRG1	Frg1	sp|P97376|FRG1_MOUSE Protein FRG1 OS=Mus musculus OX=10090 GN=Frg1 PE=1 SV=2	1	1	1	1	5	29.127	258	7.4732	23366000	1797300
P43277	P43277	Histone H1.3	H1-3	sp|P43277|H13_MOUSE Histone H1.3 OS=Mus musculus OX=10090 GN=H1-3 PE=1 SV=2	1	14	1	1	37.1	22.099	221	7.4608	494320000	41193000
P38647	P38647	Stress-70 protein, mitochondrial	Hspa9	sp|P38647|GRP75_MOUSE Stress-70 protein, mitochondrial OS=Mus musculus OX=10090 GN=Hspa9 PE=1 SV=3	1	1	1	1	1.9	73.46	679	7.2281	14335000	325800
Q6ZQA0	Q6ZQA0	Neurobeachin-like protein 2	Nbeal2	sp|Q6ZQA0|NBEL2_MOUSE Neurobeachin-like protein 2 OS=Mus musculus OX=10090 GN=Nbeal2 PE=1 SV=2	1	1	1	1	0.2	301.92	2742	7.2188	63067000	463730
P62983	P62983	Ubiquitin-40S ribosomal protein S27a	Rps27a	sp|P62983|RS27A_MOUSE Ubiquitin-40S ribosomal protein S27a OS=Mus musculus OX=10090 GN=Rps27a PE=1 SV=2	1	1	1	1	8.3	17.951	156	7.1206	52163000	4742100
P62309	P62309	Small nuclear ribonucleoprotein G	Snrpg	sp|P62309|RUXG_MOUSE Small nuclear ribonucleoprotein G OS=Mus musculus OX=10090 GN=Snrpg PE=1 SV=1	1	1	1	1	17.1	8.496	76	7.1166	0	0
P01648;P01647;P01646;P01645;P01644;A0A140T8M1;P01649;P01643;P04946	P01648;P01647;P01646;P01645;P01644;A0A140T8M1;P01649;P01643;P04946	Ig kappa chain V-V region HP 91A3;Ig kappa chain V-V region HP 124E1;Ig kappa chain V-V region HP 123E6		sp|P01648|KV5AF_MOUSE Ig kappa chain V-V region HP 91A3 OS=Mus musculus OX=10090 PE=1 SV=1;sp|P01647|KV5AE_MOUSE Ig kappa chain V-V region HP 124E1 OS=Mus musculus OX=10090 PE=1 SV=1;sp|P01646|KV5AD_MOUSE Ig kappa chain V-V region HP 123E6 OS=Mus musculus	9	2	1	1	17.6	11.961	108	7.1066	69269000	9895600
P58771	P58771	Tropomyosin alpha-1 chain	Tpm1	sp|P58771|TPM1_MOUSE Tropomyosin alpha-1 chain OS=Mus musculus OX=10090 GN=Tpm1 PE=1 SV=1	1	2	1	1	7.4	32.68	284	7.1026	70965000	1995800
Q9CQ19	Q9CQ19	Myosin regulatory light polypeptide 9	Myl9	sp|Q9CQ19|MYL9_MOUSE Myosin regulatory light polypeptide 9 OS=Mus musculus OX=10090 GN=Myl9 PE=1 SV=3	1	1	1	1	5.8	19.854	172	7.0878	34146000	3104200
Q9CPN8	Q9CPN8	Insulin-like growth factor 2 mRNA-binding protein 3	Igf2bp3	sp|Q9CPN8|IF2B3_MOUSE Insulin-like growth factor 2 mRNA-binding protein 3 OS=Mus musculus OX=10090 GN=Igf2bp3 PE=1 SV=1	1	1	1	1	2.4	63.574	579	7.0871	87065000	2487600
E9Q3S4	E9Q3S4	Mitogen-activated protein kinase kinase kinase 19	Map3k19	sp|E9Q3S4|M3K19_MOUSE Mitogen-activated protein kinase kinase kinase 19 OS=Mus musculus OX=10090 GN=Map3k19 PE=3 SV=1	1	1	1	1	0.5	146.41	1311	7.0695	428860000	5294600
Q60972	Q60972	Histone-binding protein RBBP4	Rbbp4	sp|Q60972|RBBP4_MOUSE Histone-binding protein RBBP4 OS=Mus musculus OX=10090 GN=Rbbp4 PE=1 SV=5	1	1	1	1	3.3	47.655	425	7.0537	12137000	713930
P16254	P16254	Signal recognition particle 14 kDa protein	Srp14	sp|P16254|SRP14_MOUSE Signal recognition particle 14 kDa protein OS=Mus musculus OX=10090 GN=Srp14 PE=1 SV=1	1	1	1	1	12.7	12.51	110	7.04	13562000	2260300
B2RRE7	B2RRE7	OTU domain-containing protein 4	Otud4	sp|B2RRE7|OTUD4_MOUSE OTU domain-containing protein 4 OS=Mus musculus OX=10090 GN=Otud4 PE=1 SV=1	1	1	1	1	1.4	123.05	1107	7.0215	6706300	124190
O35218	O35218	Cleavage and polyadenylation specificity factor subunit 2	Cpsf2	sp|O35218|CPSF2_MOUSE Cleavage and polyadenylation specificity factor subunit 2 OS=Mus musculus OX=10090 GN=Cpsf2 PE=1 SV=1	1	1	1	1	1.9	88.382	782	7.0215	20633000	448530
Q792Z1	Q792Z1	Trypsin 10	Try10	tr|Q792Z1|Q792Z1_MOUSE Trypsin 10 OS=Mus musculus OX=10090 GN=Try10 PE=1 SV=1	1	1	1	1	8.1	26.221	246	6.9339	314590000	5388300
P39061	P39061	Collagen alpha-1(XVIII) chain	Col18a1	sp|P39061|COIA1_MOUSE Collagen alpha-1(XVIII) chain OS=Mus musculus OX=10090 GN=Col18a1 PE=1 SV=4	1	1	1	1	0.5	182.17	1774	6.8856	18147000	224040
Q8K224	Q8K224	RNA cytidine acetyltransferase	Nat10	sp|Q8K224|NAT10_MOUSE RNA cytidine acetyltransferase OS=Mus musculus OX=10090 GN=Nat10 PE=1 SV=1	1	1	1	1	1.7	115.42	1024	6.875	6722600	113940
P84751	P84751	Ig heavy chain Mem5 (Fragment)		sp|P84751|HVM63_MOUSE Ig heavy chain Mem5 (Fragment) OS=Mus musculus OX=10090 PE=1 SV=1	1	2	1	1	6.8	25.349	237	6.8438	9063600	1294800
A0A075B5T2	A0A075B5T2	Immunoglobulin heavy variable 6-3 (Fragment)	Ighv6-3	tr|A0A075B5T2|A0A075B5T2_MOUSE Immunoglobulin heavy variable 6-3 (Fragment) OS=Mus musculus OX=10090 GN=Ighv6-3 PE=4 SV=7	1	2	1	1	13.6	13.259	118	6.8321	18128000	2266000
Q01149	Q01149	Collagen alpha-2(I) chain	Col1a2	sp|Q01149|CO1A2_MOUSE Collagen alpha-2(I) chain OS=Mus musculus OX=10090 GN=Col1a2 PE=1 SV=2	1	1	1	1	0.9	129.56	1372	6.82	42296000	528700
Q6PGB8;Q91ZW3	Q6PGB8;Q91ZW3	Probable global transcription activator SNF2L1;SWI/SNF-related matrix-associated actin-dependent regulator of chromatin subfamily A member 5	Smarca1;	sp|Q6PGB8|SMCA1_MOUSE Probable global transcription activator SNF2L1 OS=Mus musculus OX=10090 GN=Smarca1 PE=1 SV=1;sp|Q91ZW3|SMCA5_MOUSE SWI/SNF-related matrix-associated actin-dependent regulator of chromatin subfamily A member 5 OS=Mus musculus OX=10090	2	1	1	1	0.9	121.71	1046	6.7663	2803200	41223
A0A140T8P6;P01635	A0A140T8P6;P01635	Immunoglobulin kappa variable 12-46 (Fragment);Immunoglobulin kappa chain variable 12-41 (Fragment)	Igkv12-46;Igkv12-41	tr|A0A140T8P6|A0A140T8P6_MOUSE Immunoglobulin kappa variable 12-46 (Fragment) OS=Mus musculus OX=10090 GN=Igkv12-46 PE=1 SV=2;sp|P01635|KV5A3_MOUSE Immunoglobulin kappa chain variable 12-41 (Fragment) OS=Mus musculus OX=10090 GN=Igkv12-41 PE=1 SV=1	2	1	1	1	11.3	12.562	115	6.7509	21939000	3656500
P62843	P62843	40S ribosomal protein S15	Rps15	sp|P62843|RS15_MOUSE 40S ribosomal protein S15 OS=Mus musculus OX=10090 GN=Rps15 PE=1 SV=2	1	1	1	1	9	17.04	145	6.7489	15687000	1960800
P63323	P63323	40S ribosomal protein S12	Rps12	sp|P63323|RS12_MOUSE 40S ribosomal protein S12 OS=Mus musculus OX=10090 GN=Rps12 PE=1 SV=3	1	1	1	1	11.4	14.515	132	6.7325	15471000	2210100
A0A075B5M7;A0A0B4J1J2;A0A0B4J1J1	A0A075B5M7;A0A0B4J1J2;A0A0B4J1J1	Immunoglobulin kappa variable 5-39;Immunoglobulin kappa chain variable 5-43 (Fragment);	Igkv5-39;Igkv5-43;	tr|A0A075B5M7|A0A075B5M7_MOUSE Immunoglobulin kappa variable 5-39 OS=Mus musculus OX=10090 GN=Igkv5-39 PE=1 SV=7;tr|A0A0B4J1J2|A0A0B4J1J2_MOUSE Immunoglobulin kappa chain variable 5-43 (Fragment) OS=Mus musculus OX=10090 GN=Igkv5-43 PE=1 SV=1;tr|A0A0B4J1J1	3	1	1	1	12.6	10.345	95	6.7145	61502000	12300000
P62984	P62984	Ubiquitin-60S ribosomal protein L40	Uba52	sp|P62984|RL40_MOUSE Ubiquitin-60S ribosomal protein L40 OS=Mus musculus OX=10090 GN=Uba52 PE=1 SV=2	1	1	1	1	7.8	14.728	128	6.7005	6548700	727640
A2BDX3	A2BDX3	Adenylyltransferase and sulfurtransferase MOCS3	Mocs3	sp|A2BDX3|MOCS3_MOUSE Adenylyltransferase and sulfurtransferase MOCS3 OS=Mus musculus OX=10090 GN=Mocs3 PE=1 SV=1	1	1	1	1	2	49.374	460	6.6988	1612900000	55616000
P07724	P07724	Albumin	Alb	sp|P07724|ALBU_MOUSE Albumin OS=Mus musculus OX=10090 GN=Alb PE=1 SV=3	1	1	1	1	2.1	68.692	608	6.6858	14055000	326850
Q3V1L4	Q3V1L4	Cytosolic purine 5-nucleotidase	Nt5c2	sp|Q3V1L4|5NTC_MOUSE Cytosolic purine 5-nucleotidase OS=Mus musculus OX=10090 GN=Nt5c2 PE=1 SV=2	1	1	1	1	2.1	64.808	560	6.6351	38992000	614720
P23198	P23198	Chromobox protein homolog 3	Cbx3	sp|P23198|CBX3_MOUSE Chromobox protein homolog 3 OS=Mus musculus OX=10090 GN=Cbx3 PE=1 SV=2	1	1	1	1	6.6	20.855	183	6.634	16894000	1877100
P01679;P01678;P01677;P01676;P01675	P01679;P01678;P01677;P01676;P01675	Ig kappa chain V-VI region J539;Ig kappa chain V-VI region SAPC 10;Ig kappa chain V-VI region TEPC 601/TEPC 191		sp|P01679|KV6A5_MOUSE Ig kappa chain V-VI region J539 OS=Mus musculus OX=10090 PE=1 SV=1;sp|P01678|KV6A4_MOUSE Ig kappa chain V-VI region SAPC 10 OS=Mus musculus OX=10090 PE=1 SV=1;sp|P01677|KV6A3_MOUSE Ig kappa chain V-VI region TEPC 601/TEPC 191 OS=Mus m	5	1	1	1	16.8	11.502	107	6.6202	11685000	2337000
Q9CPN9	Q9CPN9	RIKEN cDNA 2210010C04 gene	2210010C04Rik	tr|Q9CPN9|Q9CPN9_MOUSE RIKEN cDNA 2210010C04 gene OS=Mus musculus OX=10090 GN=2210010C04Rik PE=1 SV=1	1	1	1	1	4.9	26.422	247	6.5977	316400000	28764000
Q9CYH6	Q9CYH6	Ribosome biogenesis regulatory protein homolog	Rrs1	sp|Q9CYH6|RRS1_MOUSE Ribosome biogenesis regulatory protein homolog OS=Mus musculus OX=10090 GN=Rrs1 PE=1 SV=1	1	1	1	1	3.3	41.551	365	6.5976	7839300	356330
E9Q5C9	E9Q5C9	Nucleolar and coiled-body phosphoprotein 1	Nolc1	sp|E9Q5C9|NOLC1_MOUSE Nucleolar and coiled-body phosphoprotein 1 OS=Mus musculus OX=10090 GN=Nolc1 PE=1 SV=1	1	1	1	1	1.7	73.697	702	6.5969	19921000	498030
Q80X98	Q80X98	RNA helicase	Dhx38	tr|Q80X98|Q80X98_MOUSE RNA helicase OS=Mus musculus OX=10090 GN=Dhx38 PE=1 SV=1	1	1	1	1	1	140.62	1228	6.5969	4228200	61279
S4R1W1;A0A1D5RLD8;P16858	S4R1W1;A0A1D5RLD8;P16858	Glyceraldehyde-3-phosphate dehydrogenase;	Gm3839;Gm10358;	tr|S4R1W1|S4R1W1_MOUSE Glyceraldehyde-3-phosphate dehydrogenase OS=Mus musculus OX=10090 GN=Gm3839 PE=1 SV=1;tr|A0A1D5RLD8|A0A1D5RLD8_MOUSE Glyceraldehyde-3-phosphate dehydrogenase OS=Mus musculus OX=10090 GN=Gm10358 PE=1 SV=1;sp|P16858|G3P_MOUSE Glycerald	3	1	1	1	4.5	35.812	333	6.5276	21616000	982550
Q9CXS4	Q9CXS4	Centromere protein V	Cenpv	sp|Q9CXS4|CENPV_MOUSE Centromere protein V OS=Mus musculus OX=10090 GN=Cenpv PE=1 SV=2	1	1	1	1	5.2	27.541	252	6.5012	0	0
Q3URV1	Q3URV1	Protein broad-minded	Tbc1d32	sp|Q3URV1|BROMI_MOUSE Protein broad-minded OS=Mus musculus OX=10090 GN=Tbc1d32 PE=1 SV=2	1	1	1	1	0.6	148.06	1296	6.4816	17538000	287510
P33175	P33175	Kinesin heavy chain isoform 5A	Kif5a	sp|P33175|KIF5A_MOUSE Kinesin heavy chain isoform 5A OS=Mus musculus OX=10090 GN=Kif5a PE=1 SV=3	1	1	1	1	0.7	117.02	1027	6.4799	217260000	3242700
P97386	P97386	DNA ligase 3	Lig3	sp|P97386|DNLI3_MOUSE DNA ligase 3 OS=Mus musculus OX=10090 GN=Lig3 PE=1 SV=2	1	1	1	1	1.7	113.07	1015	6.4712	7342500	112960
Q7TPR4;P57780	Q7TPR4;P57780	Alpha-actinin-1;Alpha-actinin-4	Actn1;Actn4	sp|Q7TPR4|ACTN1_MOUSE Alpha-actinin-1 OS=Mus musculus OX=10090 GN=Actn1 PE=1 SV=1;sp|P57780|ACTN4_MOUSE Alpha-actinin-4 OS=Mus musculus OX=10090 GN=Actn4 PE=1 SV=1	2	1	1	1	1.1	103.07	892	6.4281	7388000	127380
Q6ZQ06	Q6ZQ06	Centrosomal protein of 162 kDa	Cep162	sp|Q6ZQ06|CE162_MOUSE Centrosomal protein of 162 kDa OS=Mus musculus OX=10090 GN=Cep162 PE=1 SV=2	1	1	1	1	0.7	160.85	1403	6.4155	821440000	9026900
Q8K2F8	Q8K2F8	Protein LSM14 homolog A	Lsm14a	sp|Q8K2F8|LS14A_MOUSE Protein LSM14 homolog A OS=Mus musculus OX=10090 GN=Lsm14a PE=1 SV=1	1	1	1	1	1.7	50.545	462	6.4006	11593000	483040
P35601	P35601	Replication factor C subunit 1	Rfc1	sp|P35601|RFC1_MOUSE Replication factor C subunit 1 OS=Mus musculus OX=10090 GN=Rfc1 PE=1 SV=2	1	1	1	1	1.1	125.98	1131	6.3985	0	0
Q9WVB0	Q9WVB0	RNA-binding protein with multiple splicing	Rbpms	sp|Q9WVB0|RBPMS_MOUSE RNA-binding protein with multiple splicing OS=Mus musculus OX=10090 GN=Rbpms PE=1 SV=2	1	1	1	1	7.1	21.816	197	6.3657	18168000	1651600
P62874	P62874	Guanine nucleotide-binding protein G(I)/G(S)/G(T) subunit beta-1	Gnb1	sp|P62874|GBB1_MOUSE Guanine nucleotide-binding protein G(I)/G(S)/G(T) subunit beta-1 OS=Mus musculus OX=10090 GN=Gnb1 PE=1 SV=3	1	1	1	1	5.3	37.377	340	6.3547	11216000	862760
Q02105	Q02105	Complement C1q subcomponent subunit C	C1qc	sp|Q02105|C1QC_MOUSE Complement C1q subcomponent subunit C OS=Mus musculus OX=10090 GN=C1qc PE=1 SV=2	1	1	1	1	3.7	25.991	246	6.3159	35353000	2946100
Q8R554	Q8R554	OTU domain-containing protein 7A	Otud7a	sp|Q8R554|OTU7A_MOUSE OTU domain-containing protein 7A OS=Mus musculus OX=10090 GN=Otud7a PE=1 SV=1	1	1	1	1	0.8	100.8	926	6.2662	60493000	1025300
Q9QX47	Q9QX47	Protein SON	Son	sp|Q9QX47|SON_MOUSE Protein SON OS=Mus musculus OX=10090 GN=Son PE=1 SV=2	1	1	1	1	0.4	265.65	2444	6.2612	7551900	87812
A2AN08	A2AN08	E3 ubiquitin-protein ligase UBR4	Ubr4	sp|A2AN08|UBR4_MOUSE E3 ubiquitin-protein ligase UBR4 OS=Mus musculus OX=10090 GN=Ubr4 PE=1 SV=1	1	1	1	1	0.2	572.28	5180	6.2539	0	0
Q7SIG6	Q7SIG6	Arf-GAP with SH3 domain, ANK repeat and PH domain-containing protein 2	Asap2	sp|Q7SIG6|ASAP2_MOUSE Arf-GAP with SH3 domain, ANK repeat and PH domain-containing protein 2 OS=Mus musculus OX=10090 GN=Asap2 PE=1 SV=3	1	1	1	1	0.8	106.8	958	6.233	126320000	2255800
Q8K297	Q8K297	Procollagen galactosyltransferase 1	Colgalt1	sp|Q8K297|GT251_MOUSE Procollagen galactosyltransferase 1 OS=Mus musculus OX=10090 GN=Colgalt1 PE=1 SV=2	1	1	1	1	1.3	71.06	617	6.1878	11767000	294190
O35295	O35295	Transcriptional activator protein Pur-beta	Purb	sp|O35295|PURB_MOUSE Transcriptional activator protein Pur-beta OS=Mus musculus OX=10090 GN=Purb PE=1 SV=3	1	1	1	1	2.2	33.901	324	6.1829	11296000	753050
Q64522	Q64522	Histone H2A type 2-B	H2ac21	sp|Q64522|H2A2B_MOUSE Histone H2A type 2-B OS=Mus musculus OX=10090 GN=H2ac21 PE=1 SV=3	1	6	1	1	40.8	14.013	130	6.1671	29307000	4884500
Q99ME9	Q99ME9	GTP-binding protein 4	Gtpbp4	sp|Q99ME9|GTPB4_MOUSE GTP-binding protein 4 OS=Mus musculus OX=10090 GN=Gtpbp4 PE=1 SV=3	1	1	1	1	1.6	74.112	634	6.1575	12580000	292550
Q9D287	Q9D287	Pre-mRNA-splicing factor SPF27	Bcas2	sp|Q9D287|SPF27_MOUSE Pre-mRNA-splicing factor SPF27 OS=Mus musculus OX=10090 GN=Bcas2 PE=1 SV=1	1	1	1	1	12.4	26.131	225	6.1559	8557300	611240
Q91WM1	Q91WM1	Spermatid perinuclear RNA-binding protein	Strbp	sp|Q91WM1|STRBP_MOUSE Spermatid perinuclear RNA-binding protein OS=Mus musculus OX=10090 GN=Strbp PE=1 SV=1	1	3	1	1	3.6	73.704	672	6.1463	102140000	2220400
Q9EQK5	Q9EQK5	Major vault protein	Mvp	sp|Q9EQK5|MVP_MOUSE Major vault protein OS=Mus musculus OX=10090 GN=Mvp PE=1 SV=4	1	1	1	1	2	95.923	861	6.1291	9697900	190150
Q8C4J7	Q8C4J7	Transducin beta-like protein 3	Tbl3	sp|Q8C4J7|TBL3_MOUSE Transducin beta-like protein 3 OS=Mus musculus OX=10090 GN=Tbl3 PE=2 SV=1	1	1	1	1	1.6	88.265	801	6.1261	0	0
A0A075B5N7;P01633;A0A140T8P1;A0A140T8P2;A0A140T8N9;P01634	A0A075B5N7;P01633;A0A140T8P1;A0A140T8P2;A0A140T8N9;P01634	Immunoglobulin kappa variable 6-13;Immunoglobulin kappa chain variable 6-17;	Igkv6-13;Igkv6-17;	tr|A0A075B5N7|A0A075B5N7_MOUSE Immunoglobulin kappa variable 6-13 OS=Mus musculus OX=10090 GN=Igkv6-13 PE=1 SV=7;sp|P01633|KV5A1_MOUSE Immunoglobulin kappa chain variable 6-17 OS=Mus musculus OX=10090 GN=Igkv6-17 PE=1 SV=1;tr|A0A140T8P1|A0A140T8P1_MOUSE Im	6	2	1	1	16.8	10.44	95	6.1094	50021000	7145800
P80314	P80314	T-complex protein 1 subunit beta	Cct2	sp|P80314|TCPB_MOUSE T-complex protein 1 subunit beta OS=Mus musculus OX=10090 GN=Cct2 PE=1 SV=4	1	1	1	1	2.2	57.477	535	6.0686	6280900	174470
Q9Z108	Q9Z108	Double-stranded RNA-binding protein Staufen homolog 1	Stau1	sp|Q9Z108|STAU1_MOUSE Double-stranded RNA-binding protein Staufen homolog 1 OS=Mus musculus OX=10090 GN=Stau1 PE=1 SV=1	1	1	1	1	2.1	53.924	487	6.0502	17501000	530320
Q8BFQ9	Q8BFQ9	Kelch-like protein 42	Klhl42	sp|Q8BFQ9|KLH42_MOUSE Kelch-like protein 42 OS=Mus musculus OX=10090 GN=Klhl42 PE=2 SV=1	1	1	1	1	3.4	55.598	493	6.0155	36311000	1452400
Q8K396	Q8K396	Meiotic nuclear division protein 1 homolog	Mnd1	sp|Q8K396|MND1_MOUSE Meiotic nuclear division protein 1 homolog OS=Mus musculus OX=10090 GN=Mnd1 PE=1 SV=1	1	1	1	1	4.9	23.849	205	6.0135	24029000	1716300
P68510	P68510	14-3-3 protein eta	Ywhah	sp|P68510|1433F_MOUSE 14-3-3 protein eta OS=Mus musculus OX=10090 GN=Ywhah PE=1 SV=2	1	1	1	1	3.7	28.211	246	6.0016	0	0
Q80WS3	Q80WS3	rRNA/tRNA 2-O-methyltransferase fibrillarin-like protein 1	Fbll1	sp|Q80WS3|FBLL1_MOUSE rRNA/tRNA 2-O-methyltransferase fibrillarin-like protein 1 OS=Mus musculus OX=10090 GN=Fbll1 PE=1 SV=1	1	2	1	1	7	33.338	314	5.9963	61349000	3067400
P14873;Q9QYR6	P14873;Q9QYR6	Microtubule-associated protein 1B;Microtubule-associated protein 1A	Map1b;Map1a	sp|P14873|MAP1B_MOUSE Microtubule-associated protein 1B OS=Mus musculus OX=10090 GN=Map1b PE=1 SV=2;sp|Q9QYR6|MAP1A_MOUSE Microtubule-associated protein 1A OS=Mus musculus OX=10090 GN=Map1a PE=1 SV=2	2	1	1	1	0.4	270.25	2464	5.9939	24924000	209450
Q62376	Q62376	U1 small nuclear ribonucleoprotein 70 kDa	Snrnp70	sp|Q62376|RU17_MOUSE U1 small nuclear ribonucleoprotein 70 kDa OS=Mus musculus OX=10090 GN=Snrnp70 PE=1 SV=2	1	1	1	1	3.3	51.991	448	5.9902	8047100	423530
Q99KK2	Q99KK2	N-acylneuraminate cytidylyltransferase	Cmas	sp|Q99KK2|NEUA_MOUSE N-acylneuraminate cytidylyltransferase OS=Mus musculus OX=10090 GN=Cmas PE=1 SV=2	1	1	1	1	2.8	48.057	432	5.9461	10161000	350390
P62320	P62320	Small nuclear ribonucleoprotein Sm D3	Snrpd3	sp|P62320|SMD3_MOUSE Small nuclear ribonucleoprotein Sm D3 OS=Mus musculus OX=10090 GN=Snrpd3 PE=1 SV=1	1	1	1	1	7.1	13.916	126	5.9458	131490000	14610000
Q3U095	Q3U095	NXPE family member 2	Nxpe2	sp|Q3U095|NXPE2_MOUSE NXPE family member 2 OS=Mus musculus OX=10090 GN=Nxpe2 PE=2 SV=1	1	1	1	1	1.3	63.965	558	-2	4910800	148810
A0A1Y7VNZ0	A0A1Y7VNZ0	DDB1 and CUL4-associated factor 4	Dcaf4	tr|A0A1Y7VNZ0|A0A1Y7VNZ0_MOUSE DDB1 and CUL4-associated factor 4 OS=Mus musculus OX=10090 GN=Dcaf4 PE=1 SV=1	1	1	1	1	2.4	59.381	532	-2	55501000	1913800
Q8CGP0;Q9D2U9;Q64524	Q8CGP0;Q9D2U9;Q64524	Histone H2B type 3-B;H2B.U histone 2;Histone H2B type 2-E	H2bc26;H2bu2;H2bc21	sp|Q8CGP0|H2B3B_MOUSE Histone H2B type 3-B OS=Mus musculus OX=10090 GN=H2bc26 PE=1 SV=3;sp|Q9D2U9|H2B3A_MOUSE H2B.U histone 2 OS=Mus musculus OX=10090 GN=H2bu2 PE=1 SV=3;sp|Q64524|H2B2E_MOUSE Histone H2B type 2-E OS=Mus musculus OX=10090 GN=H2bc21 PE=1 SV=	3	8	1	1	57.1	13.908	126	-2	17873000	1624900
C8YR32	C8YR32	Lipoxygenase homology domain-containing protein 1	Loxhd1	sp|C8YR32|LOXH1_MOUSE Lipoxygenase homology domain-containing protein 1 OS=Mus musculus OX=10090 GN=Loxhd1 PE=2 SV=1	1	1	1	1	0.5	235.75	2068	-2	8540900	73628
P42859	P42859	Huntingtin	Htt	sp|P42859|HD_MOUSE Huntingtin OS=Mus musculus OX=10090 GN=Htt PE=1 SV=2	1	1	1	1	0.4	344.69	3119	-2	80972000	509260

## Sheet: IgG-IP
Table S5. Identification of hnRNPC interactors by mass spectrometry
Protein IDs	Majority protein IDs	Protein names	Gene names	Fasta headers	Number of proteins	Peptides	Razor + unique peptides	Unique peptides	Sequence coverage [%]	Mol. weight [kDa]	Sequence length	Score	Peptides IgG	Peptides IP	Razor + unique peptides IgG	Razor + unique peptides IP	Unique peptides IgG	Unique peptides IP	Sequence coverage IgG [%]	Sequence coverage IP [%]	Intensity	Intensity IgG	Intensity IP	iBAQ	iBAQ IgG	iBAQ IP
O70133	O70133	ATP-dependent RNA helicase A	Dhx9	sp|O70133|DHX9_MOUSE ATP-dependent RNA helicase A OS=Mus musculus OX=10090 GN=Dhx9 PE=1 SV=2	1	39	39	39	34.3	149.47	1380	323.31	1	39	1	39	1	39	0.7	34.3	4934200000	11392000	4922800000	44917000	149890	44767000
Q8C2Q3	Q8C2Q3	RNA-binding protein 14	Rbm14	sp|Q8C2Q3|RBM14_MOUSE RNA-binding protein 14 OS=Mus musculus OX=10090 GN=Rbm14 PE=1 SV=1	1	15	15	15	24.2	69.448	669	323.31	11	14	11	14	11	14	16.1	22.4	2014600000	664570000	1350100000	54936000	19086000	35850000
Q8K310	Q8K310	Matrin-3	Matr3	sp|Q8K310|MATR3_MOUSE Matrin-3 OS=Mus musculus OX=10090 GN=Matr3 PE=1 SV=1	1	38	38	38	47.6	94.629	846	323.31	0	38	0	38	0	38	0	47.6	9494600000	0	9494600000	86968000	0	86968000
Q91VM5;A0A2I3BRL8;Q8C796	Q91VM5;A0A2I3BRL8	RNA binding motif protein, X-linked-like-1;Predicted gene 7324	Rbmxl1;Gm7324	sp|Q91VM5|RMXL1_MOUSE RNA binding motif protein, X-linked-like-1 OS=Mus musculus OX=10090 GN=Rbmxl1 PE=2 SV=1;tr|A0A2I3BRL8|A0A2I3BRL8_MOUSE Predicted gene 7324 OS=Mus musculus OX=10090 GN=Gm7324 PE=4 SV=1	3	22	22	5	43.8	42.161	388	323.31	6	22	6	22	0	5	19.6	43.8	3910600000	197560000	3713000000	63021000	2121000	60900000
Q8VDD5	Q8VDD5	Myosin-9	Myh9	sp|Q8VDD5|MYH9_MOUSE Myosin-9 OS=Mus musculus OX=10090 GN=Myh9 PE=1 SV=4	1	95	95	76	46.1	226.37	1960	323.31	15	95	15	95	10	76	11.2	46.1	9981100000	322470000	9658600000	40309000	1133300	39176000
Q9D8N0	Q9D8N0	Elongation factor 1-gamma	Eef1g	sp|Q9D8N0|EF1G_MOUSE Elongation factor 1-gamma OS=Mus musculus OX=10090 GN=Eef1g PE=1 SV=3	1	24	24	24	63.6	50.06	437	323.31	0	24	0	24	0	24	0	63.6	12302000000	0	12302000000	298270000	0	298270000
Q61656	Q61656	Probable ATP-dependent RNA helicase DDX5	Ddx5	sp|Q61656|DDX5_MOUSE Probable ATP-dependent RNA helicase DDX5 OS=Mus musculus OX=10090 GN=Ddx5 PE=1 SV=2	1	29	29	19	46.3	69.289	614	323.31	5	29	5	29	3	19	8.6	46.3	4557200000	207370000	4349800000	92903000	5760200	87143000
Q8CH18	Q8CH18	Cell division cycle and apoptosis regulator protein 1	Ccar1	sp|Q8CH18|CCAR1_MOUSE Cell division cycle and apoptosis regulator protein 1 OS=Mus musculus OX=10090 GN=Ccar1 PE=1 SV=1	1	35	35	35	35.5	132.06	1146	323.31	0	35	0	35	0	35	0	35.5	5065000000	0	5065000000	48978000	0	48978000
O88569	O88569	Heterogeneous nuclear ribonucleoproteins A2/B1	Hnrnpa2b1	sp|O88569|ROA2_MOUSE Heterogeneous nuclear ribonucleoproteins A2/B1 OS=Mus musculus OX=10090 GN=Hnrnpa2b1 PE=1 SV=2	1	29	29	28	73.4	37.402	353	323.31	18	27	18	27	18	26	40.8	70.8	17810000000	2587700000	15223000000	436640000	69300000	367340000
P62806	P62806	Histone H4	H4c16	sp|P62806|H4_MOUSE Histone H4 OS=Mus musculus OX=10090 GN=H4c16 PE=1 SV=2	1	16	16	16	62.1	11.367	103	323.31	8	16	8	16	8	16	53.4	62.1	29432000000	1001000000	28431000000	3476700000	114090000	3362600000
Q9D0E1;Q91VC4	Q9D0E1	Heterogeneous nuclear ribonucleoprotein M	Hnrnpm	sp|Q9D0E1|HNRPM_MOUSE Heterogeneous nuclear ribonucleoprotein M OS=Mus musculus OX=10090 GN=Hnrnpm PE=1 SV=3	2	35	35	35	51.4	77.648	729	323.31	1	35	1	35	1	35	1.4	51.4	7608200000	17032000	7591100000	102270000	309670	101960000
Q8VEK3	Q8VEK3	Heterogeneous nuclear ribonucleoprotein U	Hnrnpu	sp|Q8VEK3|HNRPU_MOUSE Heterogeneous nuclear ribonucleoprotein U OS=Mus musculus OX=10090 GN=Hnrnpu PE=1 SV=1	1	30	30	30	41.1	87.917	800	323.31	3	30	3	30	3	30	6	41.1	9322300000	188300000	9134000000	101040000	2276000	98767000
P61979	P61979	Heterogeneous nuclear ribonucleoprotein K	Hnrnpk	sp|P61979|HNRPK_MOUSE Heterogeneous nuclear ribonucleoprotein K OS=Mus musculus OX=10090 GN=Hnrnpk PE=1 SV=1	1	28	28	28	60.3	50.976	463	323.31	2	28	2	28	2	28	6.7	60.3	11039000000	38505000	11001000000	187670000	1481000	187670000
P49312	P49312	Heterogeneous nuclear ribonucleoprotein A1	Hnrnpa1	sp|P49312|ROA1_MOUSE Heterogeneous nuclear ribonucleoprotein A1 OS=Mus musculus OX=10090 GN=Hnrnpa1 PE=1 SV=2	1	19	18	18	62.2	34.196	320	323.31	2	19	2	18	2	18	8.4	62.2	6473000000	89432000	6383600000	124860000	1194900	123660000
Q9Z1Q9	Q9Z1Q9	Valine--tRNA ligase	Vars1	sp|Q9Z1Q9|SYVC_MOUSE Valine--tRNA ligase OS=Mus musculus OX=10090 GN=Vars1 PE=1 SV=1	1	54	54	54	50.2	140.21	1263	323.31	0	54	0	54	0	54	0	50.2	7240800000	0	7240800000	57070000	0	57070000
P56959	P56959	RNA-binding protein FUS	Fus	sp|P56959|FUS_MOUSE RNA-binding protein FUS OS=Mus musculus OX=10090 GN=Fus PE=1 SV=1	1	18	18	15	30.5	52.673	518	323.31	17	16	17	16	14	14	30.5	29.5	13609000000	7821400000	5787600000	306580000	215320000	91254000
P17225	P17225	Polypyrimidine tract-binding protein 1	Ptbp1	sp|P17225|PTBP1_MOUSE Polypyrimidine tract-binding protein 1 OS=Mus musculus OX=10090 GN=Ptbp1 PE=1 SV=3	1	19	19	17	41.6	59.321	555	323.31	1	19	1	19	1	17	4.1	41.6	4665900000	5639300	4660300000	75663000	256330	75663000
Q8BG05	Q8BG05	Heterogeneous nuclear ribonucleoprotein A3	Hnrnpa3	sp|Q8BG05|ROA3_MOUSE Heterogeneous nuclear ribonucleoprotein A3 OS=Mus musculus OX=10090 GN=Hnrnpa3 PE=1 SV=1	1	29	29	29	54.4	39.652	379	323.31	12	28	12	28	12	28	33.8	54.4	13976000000	515910000	13460000000	146630000	4571300	142060000
P57776	P57776	Elongation factor 1-delta	Eef1d	sp|P57776|EF1D_MOUSE Elongation factor 1-delta OS=Mus musculus OX=10090 GN=Eef1d PE=1 SV=3	1	20	20	18	67.6	31.293	281	323.31	0	20	0	20	0	18	0	67.6	14155000000	0	14155000000	554990000	0	554990000
P70372;Q60899;Q61701	P70372	ELAV-like protein 1	Elavl1	sp|P70372|ELAV1_MOUSE ELAV-like protein 1 OS=Mus musculus OX=10090 GN=Elavl1 PE=1 SV=2	3	15	15	15	41.7	36.169	326	322.4	0	15	0	15	0	15	0	41.7	2302400000	0	2302400000	101580000	0	101580000
O35737;P70333	O35737;P70333	Heterogeneous nuclear ribonucleoprotein H;Heterogeneous nuclear ribonucleoprotein H2	Hnrnph1;Hnrnph2	sp|O35737|HNRH1_MOUSE Heterogeneous nuclear ribonucleoprotein H OS=Mus musculus OX=10090 GN=Hnrnph1 PE=1 SV=3;sp|P70333|HNRH2_MOUSE Heterogeneous nuclear ribonucleoprotein H2 OS=Mus musculus OX=10090 GN=Hnrnph2 PE=1 SV=1	2	10	10	7	27.8	49.199	449	318.06	1	10	1	10	0	7	3.8	27.8	2488900000	13686000	2475200000	68972000	526400	68972000
P84089	P84089	Enhancer of rudimentary homolog	Erh	sp|P84089|ERH_MOUSE Enhancer of rudimentary homolog OS=Mus musculus OX=10090 GN=Erh PE=1 SV=1	1	7	7	7	62.5	12.259	104	289.21	5	7	5	7	5	7	54.8	62.5	1712700000	214750000	1498000000	93437000	13890000	79547000
Q64012	Q64012	RNA-binding protein Raly	Raly	sp|Q64012|RALY_MOUSE RNA-binding protein Raly OS=Mus musculus OX=10090 GN=Raly PE=1 SV=3	1	19	19	19	48.7	33.188	312	289.19	0	19	0	19	0	19	0	48.7	4898100000	0	4898100000	205680000	0	205680000
P20152;P31001;P15331	P20152	Vimentin	Vim	sp|P20152|VIME_MOUSE Vimentin OS=Mus musculus OX=10090 GN=Vim PE=1 SV=3	3	24	24	23	54.1	53.687	466	282.56	23	8	23	8	22	8	49.6	20.4	1584400000	1217100000	367310000	31238000	25293000	5944700
Q9Z204	Q9Z204	Heterogeneous nuclear ribonucleoproteins C1/C2	Hnrnpc	sp|Q9Z204|HNRPC_MOUSE Heterogeneous nuclear ribonucleoproteins C1/C2 OS=Mus musculus OX=10090 GN=Hnrnpc PE=1 SV=1	1	25	25	25	62	34.384	313	262.64	0	25	0	25	0	25	0	62	21224000000	0	21224000000	850130000	0	850130000
Q61879	Q61879	Myosin-10	Myh10	sp|Q61879|MYH10_MOUSE Myosin-10 OS=Mus musculus OX=10090 GN=Myh10 PE=1 SV=2	1	35	21	18	19.7	228.99	1976	245.86	4	35	1	21	1	18	2.3	19.7	739520000	6962800	732560000	4209700	54825	4154900
O70251	O70251	Elongation factor 1-beta	Eef1b	sp|O70251|EF1B_MOUSE Elongation factor 1-beta OS=Mus musculus OX=10090 GN=Eef1b PE=1 SV=5	1	10	8	8	56.4	24.693	225	239.98	0	10	0	8	0	8	0	56.4	6582800000	0	6582800000	205450000	0	205450000
Q8VHM5	Q8VHM5	Heterogeneous nuclear ribonucleoprotein R	Hnrnpr	tr|Q8VHM5|Q8VHM5_MOUSE Heterogeneous nuclear ribonucleoprotein R OS=Mus musculus OX=10090 GN=Hnrnpr PE=1 SV=1	1	20	20	14	34.2	70.887	632	237.44	0	20	0	20	0	14	0	34.2	2149200000	0	2149200000	39003000	0	39003000
P62270;F6YVP7;A0A1Y7VKY1	P62270;F6YVP7;A0A1Y7VKY1	40S ribosomal protein S18	Rps18;Rps18-ps6;	sp|P62270|RS18_MOUSE 40S ribosomal protein S18 OS=Mus musculus OX=10090 GN=Rps18 PE=1 SV=3;tr|F6YVP7|F6YVP7_MOUSE 40S ribosomal protein S18 OS=Mus musculus OX=10090 GN=Rps18-ps6 PE=3 SV=2;tr|A0A1Y7VKY1|A0A1Y7VKY1_MOUSE 40S ribosomal protein S18 OS=Mus musc	3	15	15	15	65.1	17.718	152	234.94	9	11	9	11	9	11	50	53.3	2601800000	1070100000	1531600000	178400000	79101000	99301000
Q3UJB9	Q3UJB9	Enhancer of mRNA-decapping protein 4	Edc4	sp|Q3UJB9|EDC4_MOUSE Enhancer of mRNA-decapping protein 4 OS=Mus musculus OX=10090 GN=Edc4 PE=1 SV=2	1	12	12	12	10.9	152.48	1406	225.77	0	12	0	12	0	12	0	10.9	627590000	0	627590000	7407400	0	7407400
P43274	P43274	Histone H1.4	H1-4	sp|P43274|H14_MOUSE Histone H1.4 OS=Mus musculus OX=10090 GN=H1-4 PE=1 SV=2	1	17	17	6	39.7	21.977	219	225.66	0	17	0	17	0	6	0	39.7	7158500000	0	7158500000	523990000	0	523990000
Q00PI9;REV__E9Q6B2	Q00PI9	Heterogeneous nuclear ribonucleoprotein U-like protein 2	Hnrnpul2	sp|Q00PI9|HNRL2_MOUSE Heterogeneous nuclear ribonucleoprotein U-like protein 2 OS=Mus musculus OX=10090 GN=Hnrnpul2 PE=1 SV=2	2	16	16	16	23.6	84.939	745	222.43	0	16	0	16	0	16	0	23.6	1553200000	0	1553200000	16674000	0	16674000
Q8R081	Q8R081	Heterogeneous nuclear ribonucleoprotein L	Hnrnpl	sp|Q8R081|HNRPL_MOUSE Heterogeneous nuclear ribonucleoprotein L OS=Mus musculus OX=10090 GN=Hnrnpl PE=1 SV=2	1	18	18	18	45.2	63.963	586	221.69	0	18	0	18	0	18	0	45.2	3313500000	0	3313500000	107440000	0	107440000
Q61595	Q61595	Kinectin	Ktn1	sp|Q61595|KTN1_MOUSE Kinectin OS=Mus musculus OX=10090 GN=Ktn1 PE=1 SV=1	1	20	20	20	19.9	152.59	1327	211.1	0	20	0	20	0	20	0	19.9	741920000	0	741920000	4777700	0	4777700
Q99PL5	Q99PL5	Ribosome-binding protein 1	Rrbp1	sp|Q99PL5|RRBP1_MOUSE Ribosome-binding protein 1 OS=Mus musculus OX=10090 GN=Rrbp1 PE=1 SV=2	1	17	17	17	13.1	172.88	1605	202.58	0	17	0	17	0	17	0	13.1	737460000	0	737460000	4522700	0	4522700
Q60668	Q60668	Heterogeneous nuclear ribonucleoprotein D0	Hnrnpd	sp|Q60668|HNRPD_MOUSE Heterogeneous nuclear ribonucleoprotein D0 OS=Mus musculus OX=10090 GN=Hnrnpd PE=1 SV=2	1	17	17	16	42.3	38.354	355	182.45	6	17	6	17	5	16	22.5	42.3	5185400000	802280000	4383100000	280110000	44702000	235410000
P29341;Q9D4E6;Q62029;Q6PHQ9;Q8C7D3;A2A5N3	P29341;Q9D4E6	Polyadenylate-binding protein 1;Polyadenylate-binding protein	Pabpc1;Pabpc6	sp|P29341|PABP1_MOUSE Polyadenylate-binding protein 1 OS=Mus musculus OX=10090 GN=Pabpc1 PE=1 SV=2;tr|Q9D4E6|Q9D4E6_MOUSE Polyadenylate-binding protein OS=Mus musculus OX=10090 GN=Pabpc6 PE=1 SV=1	6	15	15	15	28.3	70.67	636	181.82	0	15	0	15	0	15	0	28.3	1017100000	0	1017100000	13490000	0	13490000
P60710;P63260;Q8BFZ3	P60710;P63260	Actin, cytoplasmic 1;Actin, cytoplasmic 2	Actb;Actg1	sp|P60710|ACTB_MOUSE Actin, cytoplasmic 1 OS=Mus musculus OX=10090 GN=Actb PE=1 SV=1;sp|P63260|ACTG_MOUSE Actin, cytoplasmic 2 OS=Mus musculus OX=10090 GN=Actg1 PE=1 SV=1	3	13	13	4	34.1	41.736	375	179.19	4	13	4	13	1	4	13.3	34.1	2381500000	227660000	2153800000	55236000	2180100	53056000
Q569Z6	Q569Z6	Thyroid hormone receptor-associated protein 3	Thrap3	sp|Q569Z6|TR150_MOUSE Thyroid hormone receptor-associated protein 3 OS=Mus musculus OX=10090 GN=Thrap3 PE=1 SV=1	1	13	13	12	15.1	108.18	951	175.89	2	13	2	13	2	12	2.8	15.1	818910000	36221000	782690000	6508500	561260	5947300
P43275	P43275	Histone H1.1	H1-1	sp|P43275|H11_MOUSE Histone H1.1 OS=Mus musculus OX=10090 GN=H1-1 PE=1 SV=2	1	10	7	7	44.1	21.785	213	175.22	0	10	0	7	0	7	0	44.1	2386100000	0	2386100000	95598000	0	95598000
Q8CGP2;Q6ZWY9;Q64525;Q64478;Q64475;P10854;P10853;Q8CGP1;P70696	Q8CGP2;Q6ZWY9;Q64525;Q64478;Q64475;P10854;P10853;Q8CGP1;P70696	Histone H2B type 1-P;Histone H2B type 1-C/E/G;Histone H2B type 2-B	Hist1h2bp;H2bc8;	sp|Q8CGP2|H2B1P_MOUSE Histone H2B type 1-P OS=Mus musculus OX=10090 GN=Hist1h2bp PE=1 SV=3;sp|Q6ZWY9|H2B1C_MOUSE Histone H2B type 1-C/E/G OS=Mus musculus OX=10090 GN=H2bc8 PE=1 SV=3;sp|Q64525|H2B2B_MOUSE Histone H2B type 2-B OS=Mus musculus OX=10090 GN=His	9	10	10	3	64.3	13.992	126	170.71	4	10	4	10	2	3	30.2	64.3	14754000000	276400000	14477000000	1055900000	13711000	1042200000
P47963	P47963	60S ribosomal protein L13	Rpl13	sp|P47963|RL13_MOUSE 60S ribosomal protein L13 OS=Mus musculus OX=10090 GN=Rpl13 PE=1 SV=3	1	9	9	9	37	24.305	211	163.13	3	9	3	9	3	9	13.7	37	1026100000	61555000	964580000	42754000	4735000	38019000
Q62095;Q61496	Q62095	ATP-dependent RNA helicase DDX3Y	Ddx3y	sp|Q62095|DDX3Y_MOUSE ATP-dependent RNA helicase DDX3Y OS=Mus musculus OX=10090 GN=Ddx3y PE=1 SV=2	2	22	21	6	37.5	73.427	658	162.42	12	19	12	18	3	5	23.4	32.1	1170200000	366200000	803960000	17086000	5145900	11940000
A0A1Y7VJN6;P03987	A0A1Y7VJN6;P03987	Immunoglobulin heavy constant gamma 3 (Fragment);Ig gamma-3 chain C region	Ighg3;	tr|A0A1Y7VJN6|A0A1Y7VJN6_MOUSE Immunoglobulin heavy constant gamma 3 (Fragment) OS=Mus musculus OX=10090 GN=Ighg3 PE=4 SV=1;sp|P03987|IGHG3_MOUSE Ig gamma-3 chain C region OS=Mus musculus OX=10090 PE=1 SV=2	2	12	12	12	49.4	43.899	399	154.08	12	9	12	9	12	9	49.4	41.6	5635400000	3701000000	1934400000	224460000	152300000	72157000
Q921F2	Q921F2	TAR DNA-binding protein 43	Tardbp	sp|Q921F2|TADBP_MOUSE TAR DNA-binding protein 43 OS=Mus musculus OX=10090 GN=Tardbp PE=1 SV=1	1	9	9	9	28.5	44.547	414	151.41	0	9	0	9	0	9	0	28.5	344090000	0	344090000	9737900	0	9737900
Q9D8E6	Q9D8E6	60S ribosomal protein L4	Rpl4	sp|Q9D8E6|RL4_MOUSE 60S ribosomal protein L4 OS=Mus musculus OX=10090 GN=Rpl4 PE=1 SV=3	1	13	13	13	42.2	47.153	419	148.92	4	12	4	12	4	12	8.1	42.2	1375300000	51340000	1323900000	24185000	2053600	22131000
P62242	P62242	40S ribosomal protein S8	Rps8	sp|P62242|RS8_MOUSE 40S ribosomal protein S8 OS=Mus musculus OX=10090 GN=Rps8 PE=1 SV=2	1	10	10	10	48.6	24.205	208	145.08	2	10	2	10	2	10	11.1	48.6	1003800000	7227300	996620000	50930000	657030	50273000
P43276	P43276	Histone H1.5	H1-5	sp|P43276|H15_MOUSE Histone H1.5 OS=Mus musculus OX=10090 GN=H1-5 PE=1 SV=2	1	15	11	11	39	22.576	223	144.49	0	15	0	11	0	11	0	39	2224000000	0	2224000000	136790000	0	136790000
P10126;P62631	P10126;P62631	Elongation factor 1-alpha 1;Elongation factor 1-alpha 2	Eef1a1;Eef1a2	sp|P10126|EF1A1_MOUSE Elongation factor 1-alpha 1 OS=Mus musculus OX=10090 GN=Eef1a1 PE=1 SV=3;sp|P62631|EF1A2_MOUSE Elongation factor 1-alpha 2 OS=Mus musculus OX=10090 GN=Eef1a2 PE=1 SV=1	2	13	13	13	42.2	50.113	462	141.68	1	13	1	13	1	13	2.4	42.2	4612600000	39755000	4572800000	109490000	1590200	107900000
D3YXK2	D3YXK2	Scaffold attachment factor B1	Safb	sp|D3YXK2|SAFB1_MOUSE Scaffold attachment factor B1 OS=Mus musculus OX=10090 GN=Safb PE=1 SV=2	1	12	12	8	17.2	105.1	937	141.15	1	12	1	12	1	8	0.7	17.2	824750000	8936600	815810000	12555000	175230	12380000
P62892	P62892	60S ribosomal protein L39	Rpl39	sp|P62892|RL39_MOUSE 60S ribosomal protein L39 OS=Mus musculus OX=10090 GN=Rpl39 PE=1 SV=2	1	2	2	2	23.5	6.4066	51	134.56	2	2	2	2	2	2	23.5	23.5	1662900000	954170000	708750000	437450000	229460000	207990000
Q9CX86	Q9CX86	Heterogeneous nuclear ribonucleoprotein A0	Hnrnpa0	sp|Q9CX86|ROA0_MOUSE Heterogeneous nuclear ribonucleoprotein A0 OS=Mus musculus OX=10090 GN=Hnrnpa0 PE=1 SV=1	1	15	15	15	44.6	30.53	305	133.86	5	14	5	14	5	14	26.9	41	2477700000	320360000	2157300000	81913000	9540000	72373000
P62702	P62702	40S ribosomal protein S4, X isoform	Rps4x	sp|P62702|RS4X_MOUSE 40S ribosomal protein S4, X isoform OS=Mus musculus OX=10090 GN=Rps4x PE=1 SV=2	1	12	12	12	37.6	29.597	263	132.37	9	10	9	10	9	10	27.4	33.8	1326700000	336780000	989880000	33435000	9558900	23876000
Q8VDP4	Q8VDP4	Cell cycle and apoptosis regulator protein 2	Ccar2	sp|Q8VDP4|CCAR2_MOUSE Cell cycle and apoptosis regulator protein 2 OS=Mus musculus OX=10090 GN=Ccar2 PE=1 SV=2	1	11	11	11	17.8	103	922	121.87	0	11	0	11	0	11	0	17.8	423990000	0	423990000	5763100	0	5763100
Q9Z1X4	Q9Z1X4	Interleukin enhancer-binding factor 3	Ilf3	sp|Q9Z1X4|ILF3_MOUSE Interleukin enhancer-binding factor 3 OS=Mus musculus OX=10090 GN=Ilf3 PE=1 SV=2	1	13	13	11	15.5	96.02	898	121.81	1	13	1	13	1	11	1.6	15.5	864160000	12394000	851760000	12771000	295100	12771000
F6TQW2;P01864;P01863;P01865	F6TQW2;P01864	Immunoglobulin heavy constant gamma 2C (Fragment);Ig gamma-2A chain C region secreted form	Ighg2c;	tr|F6TQW2|F6TQW2_MOUSE Immunoglobulin heavy constant gamma 2C (Fragment) OS=Mus musculus OX=10090 GN=Ighg2c PE=1 SV=2;sp|P01864|GCAB_MOUSE Ig gamma-2A chain C region secreted form OS=Mus musculus OX=10090 PE=1 SV=1	4	12	12	12	35.9	44.095	404	121.11	10	10	10	10	10	10	35.9	35.9	6857400000	4412300000	2445100000	48958000	25239000	23720000
Q8VIJ6	Q8VIJ6	Splicing factor, proline- and glutamine-rich	Sfpq	sp|Q8VIJ6|SFPQ_MOUSE Splicing factor, proline- and glutamine-rich OS=Mus musculus OX=10090 GN=Sfpq PE=1 SV=1	1	12	12	11	26.2	75.441	699	118.08	4	11	4	11	4	10	8.7	26.2	821290000	140320000	680980000	16438000	2602400	13836000
P12970	P12970	60S ribosomal protein L7a	Rpl7a	sp|P12970|RL7A_MOUSE 60S ribosomal protein L7a OS=Mus musculus OX=10090 GN=Rpl7a PE=1 SV=2	1	13	13	13	45.9	29.976	266	117.25	2	13	2	13	2	13	10.9	45.9	1186900000	85533000	1101400000	59129000	4552800	54576000
Q64523;Q6GSS7	Q64523;Q6GSS7	Histone H2A type 2-C;Histone H2A type 2-A	H2ac20;Hist2h2aa2	sp|Q64523|H2A2C_MOUSE Histone H2A type 2-C OS=Mus musculus OX=10090 GN=H2ac20 PE=1 SV=3;sp|Q6GSS7|H2A2A_MOUSE Histone H2A type 2-A OS=Mus musculus OX=10090 GN=Hist2h2aa2 PE=1 SV=3	2	10	10	4	36.4	13.988	129	116.45	3	10	3	10	1	4	30.2	36.4	18812000000	766290000	18046000000	2364200000	109550000	2254600000
P62264	P62264	40S ribosomal protein S14	Rps14	sp|P62264|RS14_MOUSE 40S ribosomal protein S14 OS=Mus musculus OX=10090 GN=Rps14 PE=1 SV=3	1	6	6	6	33.1	16.273	151	114.92	1	6	1	6	1	6	7.3	33.1	592260000	18705000	573550000	62763000	3117500	59645000
Q501J6	Q501J6	Probable ATP-dependent RNA helicase DDX17	Ddx17	sp|Q501J6|DDX17_MOUSE Probable ATP-dependent RNA helicase DDX17 OS=Mus musculus OX=10090 GN=Ddx17 PE=1 SV=1	1	20	10	10	32.3	72.399	650	114.7	5	19	3	9	3	9	9.4	30.2	939300000	31935000	907370000	11670000	887100	10783000
Q3THE2	Q3THE2	Myosin regulatory light chain 12B	Myl12b	sp|Q3THE2|ML12B_MOUSE Myosin regulatory light chain 12B OS=Mus musculus OX=10090 GN=Myl12b PE=1 SV=2	1	4	4	4	18	19.779	172	112.24	1	3	1	3	1	3	5.8	18	270880000	31198000	239680000	22037000	2836100	19200000
P62281	P62281	40S ribosomal protein S11	Rps11	sp|P62281|RS11_MOUSE 40S ribosomal protein S11 OS=Mus musculus OX=10090 GN=Rps11 PE=1 SV=3	1	11	11	11	63.3	18.431	158	112.11	4	11	4	11	4	11	27.2	63.3	1763100000	153290000	1609800000	80067000	4440800	75626000
Q91VR5	Q91VR5	ATP-dependent RNA helicase DDX1	Ddx1	sp|Q91VR5|DDX1_MOUSE ATP-dependent RNA helicase DDX1 OS=Mus musculus OX=10090 GN=Ddx1 PE=1 SV=1	1	12	12	12	24.5	82.499	740	111.27	3	12	3	12	3	12	6.6	24.5	567770000	40176000	527590000	4094200	204190	3890000
Q8C854	Q8C854	Myelin expression factor 2	Myef2	sp|Q8C854|MYEF2_MOUSE Myelin expression factor 2 OS=Mus musculus OX=10090 GN=Myef2 PE=1 SV=1	1	14	14	14	27.6	63.294	591	109.67	0	14	0	14	0	14	0	27.6	1115000000	0	1115000000	24727000	0	24727000
P47911	P47911	60S ribosomal protein L6	Rpl6	sp|P47911|RL6_MOUSE 60S ribosomal protein L6 OS=Mus musculus OX=10090 GN=Rpl6 PE=1 SV=3	1	11	11	11	36.1	33.509	296	106	3	11	3	11	3	11	15.9	36.1	1010100000	91694000	918420000	28266000	2789800	25476000
Q61545	Q61545	RNA-binding protein EWS	Ewsr1	sp|Q61545|EWS_MOUSE RNA-binding protein EWS OS=Mus musculus OX=10090 GN=Ewsr1 PE=1 SV=2	1	4	4	4	7.3	68.461	655	103.9	4	4	4	4	4	4	7.3	7.3	2687800000	1757100000	930680000	47759000	32329000	15430000
P84228	P84228	Histone H3.2	H3c15	sp|P84228|H32_MOUSE Histone H3.2 OS=Mus musculus OX=10090 GN=H3c15 PE=1 SV=2	1	9	9	2	61	15.388	136	101.39	3	9	3	9	0	2	19.9	61	15443000000	351750000	15091000000	2116600000	58625000	2057900000
Q6P4T2	Q6P4T2	U5 small nuclear ribonucleoprotein 200 kDa helicase	Snrnp200	sp|Q6P4T2|U520_MOUSE U5 small nuclear ribonucleoprotein 200 kDa helicase OS=Mus musculus OX=10090 GN=Snrnp200 PE=1 SV=1	1	12	12	12	9	244.54	2136	100.14	0	12	0	12	0	12	0	9	286440000	0	286440000	1191800	0	1191800
P62274	P62274	40S ribosomal protein S29	Rps29	sp|P62274|RS29_MOUSE 40S ribosomal protein S29 OS=Mus musculus OX=10090 GN=Rps29 PE=1 SV=2	1	5	5	5	48.2	6.6767	56	99.604	3	5	3	5	3	5	33.9	48.2	3924700000	2090700000	1834000000	394810000	227570000	167240000
Q6ZWN5	Q6ZWN5	40S ribosomal protein S9	Rps9	sp|Q6ZWN5|RS9_MOUSE 40S ribosomal protein S9 OS=Mus musculus OX=10090 GN=Rps9 PE=1 SV=3	1	10	10	10	27.8	22.591	194	99.228	3	9	3	9	3	9	12.9	23.7	1010300000	36749000	973540000	72163000	2624900	69538000
Q60749;Q9WU01	Q60749	KH domain-containing, RNA-binding, signal transduction-associated protein 1	Khdrbs1	sp|Q60749|KHDR1_MOUSE KH domain-containing, RNA-binding, signal transduction-associated protein 1 OS=Mus musculus OX=10090 GN=Khdrbs1 PE=1 SV=2	2	11	11	9	32.5	48.37	443	99.146	1	11	1	11	1	9	2.5	32.5	1029000000	9423300	1019600000	31390000	448730	30941000
Q99020	Q99020	Heterogeneous nuclear ribonucleoprotein A/B	Hnrnpab	sp|Q99020|ROAA_MOUSE Heterogeneous nuclear ribonucleoprotein A/B OS=Mus musculus OX=10090 GN=Hnrnpab PE=1 SV=1	1	12	12	12	35.1	30.831	285	98.127	2	12	2	12	2	12	12.6	35.1	940500000	58265000	882240000	26083000	4161800	26083000
Q61033	Q61033	Lamina-associated polypeptide 2, isoforms alpha/zeta	Tmpo	sp|Q61033|LAP2A_MOUSE Lamina-associated polypeptide 2, isoforms alpha/zeta OS=Mus musculus OX=10090 GN=Tmpo PE=1 SV=4	1	11	11	11	23.5	75.167	693	97.272	0	11	0	11	0	11	0	23.5	433900000	0	433900000	7697600	0	7697600
Q7TMK9	Q7TMK9	Heterogeneous nuclear ribonucleoprotein Q	Syncrip	sp|Q7TMK9|HNRPQ_MOUSE Heterogeneous nuclear ribonucleoprotein Q OS=Mus musculus OX=10090 GN=Syncrip PE=1 SV=2	1	15	9	9	27.9	69.632	623	95.701	0	15	0	9	0	9	0	27.9	881220000	0	881220000	14745000	0	14745000
P97351	P97351	40S ribosomal protein S3a	Rps3a	sp|P97351|RS3A_MOUSE 40S ribosomal protein S3a OS=Mus musculus OX=10090 GN=Rps3a PE=1 SV=3	1	12	12	12	43.9	29.885	264	91.854	8	11	8	11	8	11	34.8	43.9	1454400000	256230000	1198200000	42475000	5163700	37311000
Q60605;Q8CI43	Q60605	Myosin light polypeptide 6	Myl6	sp|Q60605|MYL6_MOUSE Myosin light polypeptide 6 OS=Mus musculus OX=10090 GN=Myl6 PE=1 SV=3	2	7	7	7	55.6	16.93	151	90.959	4	6	4	6	4	6	35.1	45	1672200000	261640000	1410500000	117070000	16848000	100230000
Q9EQK5	Q9EQK5	Major vault protein	Mvp	sp|Q9EQK5|MVP_MOUSE Major vault protein OS=Mus musculus OX=10090 GN=Mvp PE=1 SV=4	1	14	14	14	24.5	95.923	861	90.284	14	1	14	1	14	1	24.5	2	403670000	393970000	9697900	4866800	4866800	190150
Q921M3	Q921M3	Splicing factor 3B subunit 3	Sf3b3	sp|Q921M3|SF3B3_MOUSE Splicing factor 3B subunit 3 OS=Mus musculus OX=10090 GN=Sf3b3 PE=1 SV=1	1	7	7	7	8.5	135.55	1217	89.08	0	7	0	7	0	7	0	8.5	278470000	0	278470000	3940700	0	3940700
Q9CQE8	Q9CQE8	RNA transcription, translation and transport factor protein	RTRAF	sp|Q9CQE8|RTRAF_MOUSE RNA transcription, translation and transport factor protein OS=Mus musculus OX=10090 GN=RTRAF PE=1 SV=1	1	8	8	8	43.4	28.152	244	88.562	3	8	3	8	3	8	19.3	43.4	321900000	22740000	299170000	13568000	662570	12905000
P62301	P62301	40S ribosomal protein S13	Rps13	sp|P62301|RS13_MOUSE 40S ribosomal protein S13 OS=Mus musculus OX=10090 GN=Rps13 PE=1 SV=2	1	10	10	10	41.7	17.222	151	85.899	4	10	4	10	4	10	34.4	41.7	2099200000	288930000	1810300000	105380000	11246000	94132000
Q9R0U0	Q9R0U0	Serine/arginine-rich splicing factor 10	Srsf10	sp|Q9R0U0|SRS10_MOUSE Serine/arginine-rich splicing factor 10 OS=Mus musculus OX=10090 GN=Srsf10 PE=1 SV=2	1	5	5	5	17.6	31.3	262	84.621	1	5	1	5	1	5	4.6	17.6	578220000	9004100	569210000	21950000	692620	21950000
Q8CGP4;C0HKE9;C0HKE8;C0HKE7;C0HKE6;C0HKE5;C0HKE4;C0HKE3;C0HKE2;C0HKE1;Q8CGP6;Q8R1M2;Q8CGP7;Q8CGP5;Q8BFU2	Q8CGP4;C0HKE9;C0HKE8;C0HKE7;C0HKE6;C0HKE5;C0HKE4;C0HKE3;C0HKE2;C0HKE1;Q8CGP6;Q8R1M2;Q8CGP7;Q8CGP5;Q8BFU2	Histone H2A;Histone H2A type 1-P;Histone H2A type 1-O	H2ac1;Hist1h2ap;Hist1h2ao	tr|Q8CGP4|Q8CGP4_MOUSE Histone H2A OS=Mus musculus OX=10090 GN=H2ac1 PE=1 SV=1;sp|C0HKE9|H2A1P_MOUSE Histone H2A type 1-P OS=Mus musculus OX=10090 GN=Hist1h2ap PE=1 SV=1;sp|C0HKE8|H2A1O_MOUSE Histone H2A type 1-O OS=Mus musculus OX=10090 GN=Hist1h2ao PE=1	15	8	2	2	36.4	14.056	129	83.02	3	8	1	2	1	2	30.2	36.4	3190200000	30443000	3159800000	177950000	4349100	177950000
Q811W1	Q811W1	Alanine and arginine-rich domain-containing protein	Aard	sp|Q811W1|AARD_MOUSE Alanine and arginine-rich domain-containing protein OS=Mus musculus OX=10090 GN=Aard PE=2 SV=1	1	7	7	7	40.7	18.923	167	82.836	0	7	0	7	0	7	0	40.7	615290000	0	615290000	30822000	0	30822000
P14148	P14148	60S ribosomal protein L7	Rpl7	sp|P14148|RL7_MOUSE 60S ribosomal protein L7 OS=Mus musculus OX=10090 GN=Rpl7 PE=1 SV=2	1	8	8	8	35.9	31.419	270	81.824	3	8	3	8	3	8	14.8	35.9	711750000	57183000	654570000	21917000	2077300	19839000
Q99KP6	Q99KP6	Pre-mRNA-processing factor 19	Prpf19	sp|Q99KP6|PRP19_MOUSE Pre-mRNA-processing factor 19 OS=Mus musculus OX=10090 GN=Prpf19 PE=1 SV=1	1	7	7	7	21.4	55.238	504	80.956	0	7	0	7	0	7	0	21.4	665590000	0	665590000	11702000	0	11702000
Q8BTI8	Q8BTI8	Serine/arginine repetitive matrix protein 2	Srrm2	sp|Q8BTI8|SRRM2_MOUSE Serine/arginine repetitive matrix protein 2 OS=Mus musculus OX=10090 GN=Srrm2 PE=1 SV=3	1	5	5	5	3.1	294.84	2703	80.757	0	5	0	5	0	5	0	3.1	228140000	0	228140000	1277200	0	1277200
Q6PDM2	Q6PDM2	Serine/arginine-rich splicing factor 1	Srsf1	sp|Q6PDM2|SRSF1_MOUSE Serine/arginine-rich splicing factor 1 OS=Mus musculus OX=10090 GN=Srsf1 PE=1 SV=3	1	8	8	8	36.7	27.744	248	80.682	0	8	0	8	0	8	0	36.7	325650000	0	325650000	20138000	0	20138000
P62908	P62908	40S ribosomal protein S3	Rps3	sp|P62908|RS3_MOUSE 40S ribosomal protein S3 OS=Mus musculus OX=10090 GN=Rps3 PE=1 SV=1	1	7	7	7	33.7	26.674	243	80.393	1	7	1	7	1	7	5.8	33.7	407610000	14063000	393540000	14786000	740170	14786000
P14131	P14131	40S ribosomal protein S16	Rps16	sp|P14131|RS16_MOUSE 40S ribosomal protein S16 OS=Mus musculus OX=10090 GN=Rps16 PE=1 SV=4	1	7	7	7	34.9	16.445	146	79.637	3	7	3	7	3	7	17.8	34.9	1517900000	145300000	1372600000	74998000	8282500	66715000
Q6ZWV7	Q6ZWV7	60S ribosomal protein L35	Rpl35	sp|Q6ZWV7|RL35_MOUSE 60S ribosomal protein L35 OS=Mus musculus OX=10090 GN=Rpl35 PE=1 SV=1	1	4	4	4	17.9	14.552	123	79.059	0	4	0	4	0	4	0	17.9	312670000	0	312670000	20041000	0	20041000
P27661	P27661	Histone H2AX	H2ax	sp|P27661|H2AX_MOUSE Histone H2AX OS=Mus musculus OX=10090 GN=H2ax PE=1 SV=2	1	7	3	1	32.2	15.142	143	77.876	1	7	0	3	0	1	6.3	32.2	1076100000	0	1076100000	20593000	0	20593000
P01867	P01867	Immunoglobulin heavy constant gamma 2B	Ighg2b	sp|P01867|IGG2B_MOUSE Immunoglobulin heavy constant gamma 2B OS=Mus musculus OX=10090 GN=Ighg2b PE=1 SV=3	1	7	7	7	26.2	44.259	404	75.489	6	5	6	5	6	5	26	18.8	1448900000	766570000	682320000	74434000	39635000	34799000
P61358	P61358	60S ribosomal protein L27	Rpl27	sp|P61358|RL27_MOUSE 60S ribosomal protein L27 OS=Mus musculus OX=10090 GN=Rpl27 PE=1 SV=2	1	6	6	6	51.5	15.798	136	75.44	1	6	1	6	1	6	5.9	51.5	641710000	0	641710000	37239000	0	37239000
Q9CR57	Q9CR57	60S ribosomal protein L14	Rpl14	sp|Q9CR57|RL14_MOUSE 60S ribosomal protein L14 OS=Mus musculus OX=10090 GN=Rpl14 PE=1 SV=3	1	5	5	5	24.4	23.564	217	75.38	4	5	4	5	4	5	18.4	24.4	812900000	79206000	733690000	55948000	4847800	51100000
P32067	P32067	Lupus La protein homolog	Ssb	sp|P32067|LA_MOUSE Lupus La protein homolog OS=Mus musculus OX=10090 GN=Ssb PE=1 SV=1	1	11	11	11	31.6	47.756	415	75.139	0	11	0	11	0	11	0	31.6	354840000	0	354840000	2621500	0	2621500
P35550	P35550	rRNA 2-O-methyltransferase fibrillarin	Fbl	sp|P35550|FBRL_MOUSE rRNA 2-O-methyltransferase fibrillarin OS=Mus musculus OX=10090 GN=Fbl PE=1 SV=2	1	7	7	6	30.6	34.306	327	74.633	2	7	2	7	1	6	7.3	30.6	600040000	47692000	552350000	3533900	1907700	3533900
P62996	P62996	Transformer-2 protein homolog beta	Tra2b	sp|P62996|TRA2B_MOUSE Transformer-2 protein homolog beta OS=Mus musculus OX=10090 GN=Tra2b PE=1 SV=1	1	4	4	4	17	33.665	288	74.34	0	4	0	4	0	4	0	17	354630000	0	354630000	18923000	0	18923000
A0A075B5N4;A0A140T8P7;A0A140T8M3;A0A140T8P5	A0A075B5N4;A0A140T8P7;A0A140T8M3;A0A140T8P5	Immunoglobulin kappa chain variable 8-27;Immunoglobulin kappa variable 8-21 (Fragment);	Igkv8-27;Igkv8-21;	tr|A0A075B5N4|A0A075B5N4_MOUSE Immunoglobulin kappa chain variable 8-27 OS=Mus musculus OX=10090 GN=Igkv8-27 PE=4 SV=1;tr|A0A140T8P7|A0A140T8P7_MOUSE Immunoglobulin kappa variable 8-21 (Fragment) OS=Mus musculus OX=10090 GN=Igkv8-21 PE=1 SV=2;tr|A0A140T8M3	4	2	2	1	24	10.976	100	72.816	2	2	2	2	1	1	24	24	597190000	332020000	265170000	64096000	33938000	30158000
O35286	O35286	ATP-dependent RNA helicase DHX15	Dhx15	sp|O35286|DHX15_MOUSE ATP-dependent RNA helicase DHX15 OS=Mus musculus OX=10090 GN=Dhx15 PE=1 SV=2	1	11	11	11	13.8	91.006	795	71.792	0	11	0	11	0	11	0	13.8	411660000	0	411660000	5745000	0	5745000
Q8BGC0	Q8BGC0	HIV Tat-specific factor 1 homolog	Htatsf1	sp|Q8BGC0|HTSF1_MOUSE HIV Tat-specific factor 1 homolog OS=Mus musculus OX=10090 GN=Htatsf1 PE=1 SV=1	1	8	8	8	14.5	86.239	757	71.454	0	8	0	8	0	8	0	14.5	306460000	0	306460000	2697900	0	2697900
Q9Z130	Q9Z130	Heterogeneous nuclear ribonucleoprotein D-like	Hnrnpdl	sp|Q9Z130|HNRDL_MOUSE Heterogeneous nuclear ribonucleoprotein D-like OS=Mus musculus OX=10090 GN=Hnrnpdl PE=1 SV=1	1	9	8	8	25.2	33.558	301	71.239	7	9	6	8	6	8	25.2	25.2	1159800000	413270000	746520000	22941000	9369000	13572000
Q91W39	Q91W39	Nuclear receptor coactivator 5	Ncoa5	sp|Q91W39|NCOA5_MOUSE Nuclear receptor coactivator 5 OS=Mus musculus OX=10090 GN=Ncoa5 PE=1 SV=1	1	7	7	7	16.6	65.318	579	70.271	0	7	0	7	0	7	0	16.6	149760000	0	149760000	1757200	0	1757200
P01837	P01837	Immunoglobulin kappa constant	Igkc	sp|P01837|IGKC_MOUSE Immunoglobulin kappa constant OS=Mus musculus OX=10090 GN=Igkc PE=1 SV=2	1	6	6	6	71	11.934	107	70.164	5	4	5	4	5	4	71	56.1	1384700000	845910000	538800000	109800000	94977000	14827000
Q9Z2X1	Q9Z2X1	Heterogeneous nuclear ribonucleoprotein F	Hnrnpf	sp|Q9Z2X1|HNRPF_MOUSE Heterogeneous nuclear ribonucleoprotein F OS=Mus musculus OX=10090 GN=Hnrnpf PE=1 SV=3	1	10	7	7	30.6	45.729	415	69.78	1	10	0	7	0	7	4.1	30.6	675400000	0	675400000	17541000	0	17541000
P14115	P14115	60S ribosomal protein L27a	Rpl27a	sp|P14115|RL27A_MOUSE 60S ribosomal protein L27a OS=Mus musculus OX=10090 GN=Rpl27a PE=1 SV=5	1	6	6	6	40.5	16.605	148	68.881	3	6	3	6	3	6	23.6	40.5	766160000	138770000	627380000	38087000	10562000	27525000
Q8K019	Q8K019	Bcl-2-associated transcription factor 1	Bclaf1	sp|Q8K019|BCLF1_MOUSE Bcl-2-associated transcription factor 1 OS=Mus musculus OX=10090 GN=Bclaf1 PE=1 SV=2	1	10	9	9	13.7	106	919	65.254	2	10	2	9	2	9	2.4	13.7	643610000	25182000	618420000	5777300	513920	5263400
Q6ZWV3;P86048	Q6ZWV3;P86048	60S ribosomal protein L10;60S ribosomal protein L10-like	Rpl10;Rpl10l	sp|Q6ZWV3|RL10_MOUSE 60S ribosomal protein L10 OS=Mus musculus OX=10090 GN=Rpl10 PE=1 SV=3;sp|P86048|RL10L_MOUSE 60S ribosomal protein L10-like OS=Mus musculus OX=10090 GN=Rpl10l PE=1 SV=1	2	9	9	9	51.4	24.604	214	65.066	1	9	1	9	1	9	5.6	51.4	514620000	11707000	502910000	28209000	975560	27233000
Q8BL97	Q8BL97	Serine/arginine-rich splicing factor 7	Srsf7	sp|Q8BL97|SRSF7_MOUSE Serine/arginine-rich splicing factor 7 OS=Mus musculus OX=10090 GN=Srsf7 PE=1 SV=1	1	6	6	5	24.7	30.817	267	64.728	0	6	0	6	0	5	0	24.7	551560000	0	551560000	13500000	0	13500000
Q9CXY6	Q9CXY6	Interleukin enhancer-binding factor 2	Ilf2	sp|Q9CXY6|ILF2_MOUSE Interleukin enhancer-binding factor 2 OS=Mus musculus OX=10090 GN=Ilf2 PE=1 SV=1	1	7	7	7	20	43.062	390	64.068	0	7	0	7	0	7	0	20	608590000	0	608590000	7858500	0	7858500
Q60865	Q60865	Caprin-1	Caprin1	sp|Q60865|CAPR1_MOUSE Caprin-1 OS=Mus musculus OX=10090 GN=Caprin1 PE=1 SV=2	1	9	9	9	16.3	78.168	707	62.785	1	9	1	9	1	9	1.7	16.3	519380000	63069000	456310000	16459000	2742100	13717000
O88291	O88291	DBIRD complex subunit ZNF326	Znf326	sp|O88291|ZN326_MOUSE DBIRD complex subunit ZNF326 OS=Mus musculus OX=10090 GN=Znf326 PE=1 SV=1	1	7	7	7	14.5	65.225	580	62.617	0	7	0	7	0	7	0	14.5	471860000	0	471860000	13352000	0	13352000
P62830	P62830	60S ribosomal protein L23	Rpl23	sp|P62830|RL23_MOUSE 60S ribosomal protein L23 OS=Mus musculus OX=10090 GN=Rpl23 PE=1 SV=1	1	3	3	3	28.6	14.865	140	61.765	0	3	0	3	0	3	0	28.6	426430000	0	426430000	41060000	0	41060000
Q99PV0	Q99PV0	Pre-mRNA-processing-splicing factor 8	Prpf8	sp|Q99PV0|PRP8_MOUSE Pre-mRNA-processing-splicing factor 8 OS=Mus musculus OX=10090 GN=Prpf8 PE=1 SV=2	1	8	8	8	4.7	273.61	2335	60.777	0	8	0	8	0	8	0	4.7	170290000	0	170290000	700990	0	700990
P25444	P25444	40S ribosomal protein S2	Rps2	sp|P25444|RS2_MOUSE 40S ribosomal protein S2 OS=Mus musculus OX=10090 GN=Rps2 PE=1 SV=3	1	9	9	9	34.8	31.231	293	60.648	0	9	0	9	0	9	0	34.8	981840000	0	981840000	30326000	0	30326000
P62918	P62918	60S ribosomal protein L8	Rpl8	sp|P62918|RL8_MOUSE 60S ribosomal protein L8 OS=Mus musculus OX=10090 GN=Rpl8 PE=1 SV=2	1	8	8	8	36.2	28.024	257	59.865	1	8	1	8	1	8	4.3	36.2	719040000	47718000	671330000	47855000	3670600	44184000
Q9JJI8	Q9JJI8	60S ribosomal protein L38	Rpl38	sp|Q9JJI8|RL38_MOUSE 60S ribosomal protein L38 OS=Mus musculus OX=10090 GN=Rpl38 PE=1 SV=3	1	3	3	3	35.7	8.2038	70	57.032	3	3	3	3	3	3	35.7	35.7	460890000	255020000	205880000	153630000	85005000	68626000
Q3TJZ6	Q3TJZ6	Protein FAM98A	Fam98a	sp|Q3TJZ6|FA98A_MOUSE Protein FAM98A OS=Mus musculus OX=10090 GN=Fam98a PE=1 SV=1	1	4	4	3	9.1	55.055	515	56.972	2	3	2	3	2	2	4.5	7.6	106690000	24118000	82577000	4445600	1004900	3440700
Q61990;P57722	Q61990	Poly(rC)-binding protein 2	Pcbp2	sp|Q61990|PCBP2_MOUSE Poly(rC)-binding protein 2 OS=Mus musculus OX=10090 GN=Pcbp2 PE=1 SV=1	2	5	5	4	18	38.221	362	56.927	0	5	0	5	0	4	0	18	319730000	0	319730000	15986000	0	15986000
P35980	P35980	60S ribosomal protein L18	Rpl18	sp|P35980|RL18_MOUSE 60S ribosomal protein L18 OS=Mus musculus OX=10090 GN=Rpl18 PE=1 SV=3	1	5	5	5	26.6	21.644	188	55.815	2	5	2	5	2	5	12.2	26.6	571210000	45977000	525230000	56342000	5108500	51233000
A0A075B5Y4;P01747;P01746	A0A075B5Y4	Immunoglobulin heavy variable 1-81 (Fragment)	Ighv1-81	tr|A0A075B5Y4|A0A075B5Y4_MOUSE Immunoglobulin heavy variable 1-81 (Fragment) OS=Mus musculus OX=10090 GN=Ighv1-81 PE=4 SV=1	3	3	2	2	32.5	12.989	117	55.456	3	3	2	2	2	2	32.5	32.5	177310000	118880000	58424000	25329000	16983000	8346300
Q8BHD7	Q8BHD7	Polypyrimidine tract-binding protein 3	Ptbp3	sp|Q8BHD7|PTBP3_MOUSE Polypyrimidine tract-binding protein 3 OS=Mus musculus OX=10090 GN=Ptbp3 PE=1 SV=1	1	8	6	6	21.6	56.7	523	55.228	0	8	0	6	0	6	0	21.6	276980000	0	276980000	7793200	0	7793200
Q99LF4	Q99LF4	RNA-splicing ligase RtcB homolog	Rtcb	sp|Q99LF4|RTCB_MOUSE RNA-splicing ligase RtcB homolog OS=Mus musculus OX=10090 GN=Rtcb PE=1 SV=1	1	8	8	8	18.8	55.249	505	55.025	1	8	1	8	1	8	2.2	18.8	313690000	25186000	288500000	7989400	868470	7120900
Q9D0B0	Q9D0B0	Serine/arginine-rich splicing factor 9	Srsf9	sp|Q9D0B0|SRSF9_MOUSE Serine/arginine-rich splicing factor 9 OS=Mus musculus OX=10090 GN=Srsf9 PE=1 SV=1	1	5	5	5	18.5	25.661	222	54.367	0	5	0	5	0	5	0	18.5	217470000	0	217470000	8855900	0	8855900
P63017;P17156;Q61696;P16627;P17879	P63017;P17156	Heat shock cognate 71 kDa protein;Heat shock-related 70 kDa protein 2	Hspa8;Hspa2	sp|P63017|HSP7C_MOUSE Heat shock cognate 71 kDa protein OS=Mus musculus OX=10090 GN=Hspa8 PE=1 SV=1;sp|P17156|HSP72_MOUSE Heat shock-related 70 kDa protein 2 OS=Mus musculus OX=10090 GN=Hspa2 PE=1 SV=2	5	5	5	5	8.7	70.87	646	54.014	0	5	0	5	0	5	0	8.7	177440000	0	177440000	1709300	0	1709300
P62852	P62852	40S ribosomal protein S25	Rps25	sp|P62852|RS25_MOUSE 40S ribosomal protein S25 OS=Mus musculus OX=10090 GN=Rps25 PE=1 SV=1	1	5	5	5	23.2	13.742	125	53.747	3	5	3	5	3	5	17.6	23.2	1310900000	411020000	899830000	181690000	57575000	124110000
O08810;P58252	O08810	116 kDa U5 small nuclear ribonucleoprotein component	Eftud2	sp|O08810|U5S1_MOUSE 116 kDa U5 small nuclear ribonucleoprotein component OS=Mus musculus OX=10090 GN=Eftud2 PE=1 SV=1	2	8	8	8	11.6	109.36	971	53.491	0	8	0	8	0	8	0	11.6	250140000	0	250140000	3189400	0	3189400
O89086	O89086	RNA-binding protein 3	Rbm3	sp|O89086|RBM3_MOUSE RNA-binding protein 3 OS=Mus musculus OX=10090 GN=Rbm3 PE=1 SV=1	1	3	3	3	45.8	16.604	153	53.09	3	2	3	2	3	2	45.8	36.6	218040000	144270000	73769000	2758500	2758500	4823000
Q9DBR1	Q9DBR1	5-3 exoribonuclease 2	Xrn2	sp|Q9DBR1|XRN2_MOUSE 5-3 exoribonuclease 2 OS=Mus musculus OX=10090 GN=Xrn2 PE=1 SV=1	1	7	7	7	9.8	108.69	951	52.501	0	7	0	7	0	7	0	9.8	272720000	0	272720000	2232200	0	2232200
D3Z3N4	D3Z3N4	Heterogeneous nuclear ribonucleoprotein H3	Hnrnph3	tr|D3Z3N4|D3Z3N4_MOUSE Heterogeneous nuclear ribonucleoprotein H3 OS=Mus musculus OX=10090 GN=Hnrnph3 PE=1 SV=1	1	6	6	6	18.8	36.869	346	51.888	4	4	4	4	4	4	15	14.7	532240000	214040000	318200000	22095000	8419400	13676000
P62754	P62754	40S ribosomal protein S6	Rps6	sp|P62754|RS6_MOUSE 40S ribosomal protein S6 OS=Mus musculus OX=10090 GN=Rps6 PE=1 SV=1	1	7	7	7	32.1	28.68	249	51.869	2	6	2	6	2	6	9.6	28.9	273730000	28795000	244940000	3302700	2215000	3302700
A0A075B5V1;A0A075B5V6;A0A075B5V2;A0A075B5V0;A0A075B5U7;P06330;A0A075B5V7;A0A075B5U4;A0A075B5U6;A0A0A6YXA5;A0A0A6YVW3;P01757;P01756	A0A075B5V1;A0A075B5V6;A0A075B5V2;A0A075B5V0;A0A075B5U7;P06330	Immunoglobulin heavy variable 1-31;Immunoglobulin heavy variable V1-42;	Ighv1-31;Ighv1-42;	tr|A0A075B5V1|A0A075B5V1_MOUSE Immunoglobulin heavy variable 1-31 OS=Mus musculus OX=10090 GN=Ighv1-31 PE=4 SV=1;tr|A0A075B5V6|A0A075B5V6_MOUSE Immunoglobulin heavy variable V1-42 OS=Mus musculus OX=10090 GN=Ighv1-42 PE=1 SV=1;tr|A0A075B5V2|A0A075B5V2_MOUS	13	3	3	2	43.9	10.966	98	51.511	2	3	2	3	1	2	29.6	43.9	711540000	367020000	344520000	35118000	17580000	17538000
P23249	P23249	Putative helicase MOV-10	Mov10	sp|P23249|MOV10_MOUSE Putative helicase MOV-10 OS=Mus musculus OX=10090 GN=Mov10 PE=1 SV=2	1	6	6	6	8.1	113.58	1004	51.435	2	5	2	5	2	5	2.8	7.1	128140000	22389000	105750000	1111300	189530	921740
P27659;E9PWZ3	P27659	60S ribosomal protein L3	Rpl3	sp|P27659|RL3_MOUSE 60S ribosomal protein L3 OS=Mus musculus OX=10090 GN=Rpl3 PE=1 SV=3	2	7	7	7	18.1	46.109	403	51.149	0	7	0	7	0	7	0	18.1	298750000	0	298750000	8461300	0	8461300
J3QK27;B2RWR6;A0A087WR82;Q60990;O35698;A0A087WPY7	J3QK27;B2RWR6;A0A087WR82;Q60990;O35698;A0A087WPY7	Predicted gene, 21693;Predicted gene 10256;Predicted gene 4064	Gm21693;Gm10256;	tr|J3QK27|J3QK27_MOUSE Predicted gene, 21693 OS=Mus musculus OX=10090 GN=Gm21693 PE=4 SV=1;tr|B2RWR6|B2RWR6_MOUSE Predicted gene 10256 OS=Mus musculus OX=10090 GN=Gm10256 PE=2 SV=1;tr|A0A087WR82|A0A087WR82_MOUSE Predicted gene 4064 OS=Mus musculus OX=10090	6	6	6	6	18.2	43.241	380	51.088	0	6	0	6	0	6	0	18.2	243400000	0	243400000	7350700	0	7350700
Q99NB9	Q99NB9	Splicing factor 3B subunit 1	Sf3b1	sp|Q99NB9|SF3B1_MOUSE Splicing factor 3B subunit 1 OS=Mus musculus OX=10090 GN=Sf3b1 PE=1 SV=1	1	7	7	7	8.9	145.81	1304	50.443	0	7	0	7	0	7	0	8.9	235140000	0	235140000	396960	0	396960
Q6A068;A0A1W2P7S8;A0A1W2P855;A0A1W2P7Z8;A0A1W2P7H4;A0A1W2P6Q8	Q6A068;A0A1W2P7S8;A0A1W2P855;A0A1W2P7Z8;A0A1W2P7H4;A0A1W2P6Q8	Cell division cycle 5-like protein;Predicted gene, 32717;Predicted gene 9046	Cdc5l;Gm32717;	sp|Q6A068|CDC5L_MOUSE Cell division cycle 5-like protein OS=Mus musculus OX=10090 GN=Cdc5l PE=1 SV=2;tr|A0A1W2P7S8|A0A1W2P7S8_MOUSE Predicted gene, 32717 OS=Mus musculus OX=10090 GN=Gm32717 PE=1 SV=1;tr|A0A1W2P855|A0A1W2P855_MOUSE Predicted gene 9046 OS=Mu	6	8	8	8	10	92.188	802	50.384	0	8	0	8	0	8	0	10	228230000	0	228230000	3884300	0	3884300
P62317	P62317	Small nuclear ribonucleoprotein Sm D2	Snrpd2	sp|P62317|SMD2_MOUSE Small nuclear ribonucleoprotein Sm D2 OS=Mus musculus OX=10090 GN=Snrpd2 PE=1 SV=1	1	3	3	3	33.1	13.527	118	50.184	0	3	0	3	0	3	0	33.1	182190000	0	182190000	15173000	0	15173000
P99024;P68372;Q9D6F9;Q9CWF2;Q7TMM9;Q922F4;Q9ERD7;A2AQ07	P99024;P68372;Q9D6F9;Q9CWF2;Q7TMM9	Tubulin beta-5 chain;Tubulin beta-4B chain;Tubulin beta-4A chain	Tubb5;Tubb4b;Tubb4a	sp|P99024|TBB5_MOUSE Tubulin beta-5 chain OS=Mus musculus OX=10090 GN=Tubb5 PE=1 SV=1;sp|P68372|TBB4B_MOUSE Tubulin beta-4B chain OS=Mus musculus OX=10090 GN=Tubb4b PE=1 SV=1;sp|Q9D6F9|TBB4A_MOUSE Tubulin beta-4A chain OS=Mus musculus OX=10090 GN=Tubb4a PE	8	6	6	6	20.7	49.67	444	50.142	0	6	0	6	0	6	0	20.7	111010000	0	111010000	1321600	0	1321600
P10922	P10922	Histone H1.0	H1-0	sp|P10922|H10_MOUSE Histone H1.0 OS=Mus musculus OX=10090 GN=H1-0 PE=2 SV=4	1	6	6	6	17.5	20.861	194	49.103	0	6	0	6	0	6	0	17.5	407330000	0	407330000	55878000	0	55878000
A0A0B4J1I4;A0A0A6YYE7	A0A0B4J1I4;A0A0A6YYE7	Immunoglobulin kappa chain variable 4-72 (Fragment);Immunoglobulin kappa variable 4-57 (Fragment)	Igkv4-72;Igkv4-57	tr|A0A0B4J1I4|A0A0B4J1I4_MOUSE Immunoglobulin kappa chain variable 4-72 (Fragment) OS=Mus musculus OX=10090 GN=Igkv4-72 PE=4 SV=1;tr|A0A0A6YYE7|A0A0A6YYE7_MOUSE Immunoglobulin kappa variable 4-57 (Fragment) OS=Mus musculus OX=10090 GN=Igkv4-57 PE=4 SV=2	2	1	1	1	13.7	12.641	117	48.718	0	1	0	1	0	1	0	13.7	85077000	0	85077000	10635000	0	10635000
P04945	P04945	Ig kappa chain V-VI region NQ2-6.1		sp|P04945|KV6AB_MOUSE Ig kappa chain V-VI region NQ2-6.1 OS=Mus musculus OX=10090 PE=2 SV=1	1	1	1	1	14.8	11.713	108	48.624	1	1	1	1	1	1	14.8	14.8	219230000	120220000	99005000	36538000	20037000	16501000
Q9CZM2	Q9CZM2	60S ribosomal protein L15	Rpl15	sp|Q9CZM2|RL15_MOUSE 60S ribosomal protein L15 OS=Mus musculus OX=10090 GN=Rpl15 PE=1 SV=4	1	8	8	8	37.7	24.146	204	47.4	1	7	1	7	1	7	6.9	30.9	352330000	13793000	338540000	22873000	985230	21888000
Q9CSN1	Q9CSN1	SNW domain-containing protein 1	Snw1	sp|Q9CSN1|SNW1_MOUSE SNW domain-containing protein 1 OS=Mus musculus OX=10090 GN=Snw1 PE=1 SV=3	1	5	5	5	11.4	61.475	536	47.147	0	5	0	5	0	5	0	11.4	203940000	0	203940000	2559700	0	2559700
P05213;P68373;P68368;P68369;P05214;Q9JJZ2	P05213;P68373;P68368;P68369;P05214	Tubulin alpha-1B chain;Tubulin alpha-1C chain;Tubulin alpha-4A chain	Tuba1b;Tuba1c;	sp|P05213|TBA1B_MOUSE Tubulin alpha-1B chain OS=Mus musculus OX=10090 GN=Tuba1b PE=1 SV=2;sp|P68373|TBA1C_MOUSE Tubulin alpha-1C chain OS=Mus musculus OX=10090 GN=Tuba1c PE=1 SV=1;sp|P68368|TBA4A_MOUSE Tubulin alpha-4A chain OS=Mus musculus OX=10090 GN=Tub	6	7	7	7	22.8	50.151	451	46.852	3	4	3	4	3	4	9.1	13.7	146750000	8013800	138740000	5236100	177260	5058800
P62889	P62889	60S ribosomal protein L30	Rpl30	sp|P62889|RL30_MOUSE 60S ribosomal protein L30 OS=Mus musculus OX=10090 GN=Rpl30 PE=1 SV=2	1	5	5	5	49.6	12.784	115	46.699	0	5	0	5	0	5	0	49.6	382150000	0	382150000	39154000	0	39154000
P15864;Q07133	P15864	Histone H1.2	H1-2	sp|P15864|H12_MOUSE Histone H1.2 OS=Mus musculus OX=10090 GN=H1-2 PE=1 SV=2	2	16	6	4	40.1	21.266	212	45.812	1	16	1	6	0	4	6.1	40.1	1712400000	19760000	1692600000	119790000	1796300	119790000
P27048;P63163	P27048;P63163	Small nuclear ribonucleoprotein-associated protein B;Small nuclear ribonucleoprotein-associated protein N	Snrpb;Snrpn	sp|P27048|RSMB_MOUSE Small nuclear ribonucleoprotein-associated protein B OS=Mus musculus OX=10090 GN=Snrpb PE=1 SV=1;sp|P63163|RSMN_MOUSE Small nuclear ribonucleoprotein-associated protein N OS=Mus musculus OX=10090 GN=Snrpn PE=1 SV=1	2	4	4	4	16	23.656	231	45.255	0	4	0	4	0	4	0	16	386490000	0	386490000	22215000	0	22215000
Q62167;P16381	Q62167;P16381	ATP-dependent RNA helicase DDX3X;Putative ATP-dependent RNA helicase Pl10	Ddx3x;D1Pas1	sp|Q62167|DDX3X_MOUSE ATP-dependent RNA helicase DDX3X OS=Mus musculus OX=10090 GN=Ddx3x PE=1 SV=3;sp|P16381|DDX3L_MOUSE Putative ATP-dependent RNA helicase Pl10 OS=Mus musculus OX=10090 GN=D1Pas1 PE=1 SV=1	2	21	5	5	39.1	73.101	662	45.157	11	19	2	5	2	5	22.5	35.6	351580000	31533000	320050000	2249100	67459	2181600
Q9CPR4;B2RY53	Q9CPR4	60S ribosomal protein L17	Rpl17	sp|Q9CPR4|RL17_MOUSE 60S ribosomal protein L17 OS=Mus musculus OX=10090 GN=Rpl17 PE=1 SV=3	2	6	6	6	39.7	21.423	184	44.933	1	6	1	6	1	6	6	39.7	303500000	15451000	288050000	8428100	1404700	8428100
Q9CZU3	Q9CZU3	Exosome RNA helicase MTR4	Mtrex	sp|Q9CZU3|MTREX_MOUSE Exosome RNA helicase MTR4 OS=Mus musculus OX=10090 GN=Mtrex PE=1 SV=1	1	5	5	5	4.9	117.64	1040	44.867	0	5	0	5	0	5	0	4.9	106140000	0	106140000	1229600	0	1229600
P11103	P11103	Poly [ADP-ribose] polymerase 1	Parp1	sp|P11103|PARP1_MOUSE Poly [ADP-ribose] polymerase 1 OS=Mus musculus OX=10090 GN=Parp1 PE=1 SV=3	1	6	6	6	9.2	113.1	1013	44.145	0	6	0	6	0	6	0	9.2	139720000	0	139720000	1299300	0	1299300
Q3UJB0	Q3UJB0	Splicing factor 3b, subunit 2	Sf3b2	tr|Q3UJB0|Q3UJB0_MOUSE Splicing factor 3b, subunit 2 OS=Mus musculus OX=10090 GN=Sf3b2 PE=1 SV=1	1	6	6	6	8.1	98.197	878	43.623	0	6	0	6	0	6	0	8.1	194380000	0	194380000	3116400	0	3116400
P61255	P61255	60S ribosomal protein L26	Rpl26	sp|P61255|RL26_MOUSE 60S ribosomal protein L26 OS=Mus musculus OX=10090 GN=Rpl26 PE=1 SV=1	1	6	6	6	29	17.258	145	43.069	0	6	0	6	0	6	0	29	244410000	0	244410000	21302000	0	21302000
Q9JMB0	Q9JMB0	G kinase-anchoring protein 1	Gkap1	sp|Q9JMB0|GKAP1_MOUSE G kinase-anchoring protein 1 OS=Mus musculus OX=10090 GN=Gkap1 PE=1 SV=1	1	1	1	1	3.8	41.762	366	42.997	0	1	0	1	0	1	0	3.8	19105000	0	19105000	796040	0	796040
Q9JIX8	Q9JIX8	Apoptotic chromatin condensation inducer in the nucleus	Acin1	sp|Q9JIX8|ACINU_MOUSE Apoptotic chromatin condensation inducer in the nucleus OS=Mus musculus OX=10090 GN=Acin1 PE=1 SV=3	1	5	5	5	4.9	150.72	1338	42.964	0	5	0	5	0	5	0	4.9	125300000	0	125300000	683270	0	683270
Q61584	Q61584	RNA-binding protein FXR1	Fxr1	sp|Q61584|FXR1_MOUSE RNA-binding protein FXR1 OS=Mus musculus OX=10090 GN=Fxr1 PE=1 SV=2	1	3	3	2	5	76.221	677	42.205	2	2	2	2	1	1	2.4	3.8	176910000	45626000	131290000	2791700	1086300	1705400
Q8BG81	Q8BG81	Polymerase delta-interacting protein 3	Poldip3	sp|Q8BG81|PDIP3_MOUSE Polymerase delta-interacting protein 3 OS=Mus musculus OX=10090 GN=Poldip3 PE=1 SV=1	1	6	6	6	19.5	46.132	420	42.071	2	5	2	5	2	5	5.5	16.4	154800000	14046000	140750000	3213100	243820	2969300
P60824	P60824	Cold-inducible RNA-binding protein	Cirbp	sp|P60824|CIRBP_MOUSE Cold-inducible RNA-binding protein OS=Mus musculus OX=10090 GN=Cirbp PE=1 SV=1	1	5	5	5	36.6	18.607	172	40.689	3	4	3	4	3	4	18	36.6	241430000	116230000	125200000	8243300	2894400	5348900
A0A0B4J1H6;P01630	A0A0B4J1H6;P01630	Immunoglobulin kappa chain variable 2-137 (Fragment);Ig kappa chain V-II region 7S34.1	Igkv2-137;	tr|A0A0B4J1H6|A0A0B4J1H6_MOUSE Immunoglobulin kappa chain variable 2-137 (Fragment) OS=Mus musculus OX=10090 GN=Igkv2-137 PE=4 SV=1;sp|P01630|KV2A6_MOUSE Ig kappa chain V-II region 7S34.1 OS=Mus musculus OX=10090 PE=1 SV=1	2	2	2	2	34.2	13.131	120	40.607	2	0	2	0	2	0	34.2	0	57062000	57062000	0	5801900	5801900	0
Q8BP67	Q8BP67	60S ribosomal protein L24	Rpl24	sp|Q8BP67|RL24_MOUSE 60S ribosomal protein L24 OS=Mus musculus OX=10090 GN=Rpl24 PE=1 SV=2	1	5	5	5	29.3	17.779	157	40.341	1	4	1	4	1	4	8.3	21	362110000	0	362110000	40625000	0	40625000
Q9DBN5	Q9DBN5	Lon protease homolog 2, peroxisomal	Lonp2	sp|Q9DBN5|LONP2_MOUSE Lon protease homolog 2, peroxisomal OS=Mus musculus OX=10090 GN=Lonp2 PE=1 SV=1	1	5	5	5	8.9	94.525	852	40.12	5	0	5	0	5	0	8.9	0	94170000	94170000	0	789000	789000	0
Q6ZQL4	Q6ZQL4	WD repeat-containing protein 43	Wdr43	sp|Q6ZQL4|WDR43_MOUSE WD repeat-containing protein 43 OS=Mus musculus OX=10090 GN=Wdr43 PE=1 SV=2	1	4	4	4	8.4	75.38	677	40.076	0	4	0	4	0	4	0	8.4	86885000	0	86885000	1361500	0	1361500
Q6PE01	Q6PE01	U5 small nuclear ribonucleoprotein 40 kDa protein	Snrnp40	sp|Q6PE01|SNR40_MOUSE U5 small nuclear ribonucleoprotein 40 kDa protein OS=Mus musculus OX=10090 GN=Snrnp40 PE=1 SV=1	1	4	4	4	19.3	39.275	358	38.666	0	4	0	4	0	4	0	19.3	89815000	0	89815000	1145400	0	1145400
P01670;P01672;P01671;A0A075B5N8;A0A140T8P0;P01663;P01662;P01661	P01670;P01672;P01671	Ig kappa chain V-III region PC 6684;Ig kappa chain V-III region PC 7940;Ig kappa chain V-III region PC 7175		sp|P01670|KV3AI_MOUSE Ig kappa chain V-III region PC 6684 OS=Mus musculus OX=10090 PE=1 SV=1;sp|P01672|KV3AK_MOUSE Ig kappa chain V-III region PC 7940 OS=Mus musculus OX=10090 PE=1 SV=1;sp|P01671|KV3AJ_MOUSE Ig kappa chain V-III region PC 7175 OS=Mus muscu	8	3	3	1	40.5	12.039	111	38.223	3	2	3	2	1	0	40.5	26.1	130620000	49001000	81617000	14048000	4936300	9112100
P62717	P62717	60S ribosomal protein L18a	Rpl18a	sp|P62717|RL18A_MOUSE 60S ribosomal protein L18a OS=Mus musculus OX=10090 GN=Rpl18a PE=1 SV=1	1	4	4	4	21	20.732	176	38.194	0	4	0	4	0	4	0	21	213330000	0	213330000	12895000	0	12895000
Q9Z1M8	Q9Z1M8	Protein Red	Ik	sp|Q9Z1M8|RED_MOUSE Protein Red OS=Mus musculus OX=10090 GN=Ik PE=1 SV=2	1	2	2	2	3.2	65.615	557	37.598	0	2	0	2	0	2	0	3.2	56450000	0	56450000	1946600	0	1946600
O08583;Q9JJW6	O08583;Q9JJW6	THO complex subunit 4;Aly/REF export factor 2	Alyref;Alyref2	sp|O08583|THOC4_MOUSE THO complex subunit 4 OS=Mus musculus OX=10090 GN=Alyref PE=1 SV=3;sp|Q9JJW6|ALRF2_MOUSE Aly/REF export factor 2 OS=Mus musculus OX=10090 GN=Alyref2 PE=1 SV=1	2	5	5	5	32.2	26.94	255	37.571	3	4	3	4	3	4	13.3	28.2	203370000	67423000	135940000	6551100	3271600	3279500
P84104	P84104	Serine/arginine-rich splicing factor 3	Srsf3	sp|P84104|SRSF3_MOUSE Serine/arginine-rich splicing factor 3 OS=Mus musculus OX=10090 GN=Srsf3 PE=1 SV=1	1	6	5	5	41.5	19.329	164	37.566	0	6	0	5	0	5	0	41.5	667400000	0	667400000	40974000	0	40974000
Q9DAE2	Q9DAE2	RNA-binding motif protein, X-linked-like 2	Rbmxl2	tr|Q9DAE2|Q9DAE2_MOUSE RNA-binding motif protein, X-linked-like 2 OS=Mus musculus OX=10090 GN=Rbmxl2 PE=1 SV=1	1	5	5	5	14.5	41.912	385	36.881	0	5	0	5	0	5	0	14.5	320190000	0	320190000	7909100	0	7909100
Q8CCS6	Q8CCS6	Polyadenylate-binding protein 2	Pabpn1	sp|Q8CCS6|PABP2_MOUSE Polyadenylate-binding protein 2 OS=Mus musculus OX=10090 GN=Pabpn1 PE=1 SV=3	1	1	1	1	3.6	32.296	302	36.438	0	1	0	1	0	1	0	3.6	88616000	0	88616000	5907700	0	5907700
P01631;A0A140T8M0;A0A0B4J1I0;A0A140T8M9;A0A075B5N0;A0A075B5K8;A0A140T8N1	P01631;A0A140T8M0;A0A0B4J1I0	Ig kappa chain V-II region 26-10;Immunoglobulin kappa variable 1-117 (Fragment);	;Igkv1-117	sp|P01631|KV2A7_MOUSE Ig kappa chain V-II region 26-10 OS=Mus musculus OX=10090 PE=1 SV=1;tr|A0A140T8M0|A0A140T8M0_MOUSE Immunoglobulin kappa variable 1-117 (Fragment) OS=Mus musculus OX=10090 GN=Igkv1-117 PE=4 SV=2;tr|A0A0B4J1I0|A0A0B4J1I0_MOUSE Immunoglo	7	4	4	4	42.5	12.273	113	36.106	4	3	4	3	4	3	42.5	42.5	329600000	202190000	127410000	30959000	16707000	14252000
P83870	P83870	PHD finger-like domain-containing protein 5A	Phf5a	sp|P83870|PHF5A_MOUSE PHD finger-like domain-containing protein 5A OS=Mus musculus OX=10090 GN=Phf5a PE=1 SV=1	1	5	5	5	47.3	12.405	110	34.701	0	5	0	5	0	5	0	47.3	161360000	0	161360000	13179000	0	13179000
Q0VBL3	Q0VBL3	RNA-binding protein 15	Rbm15	sp|Q0VBL3|RBM15_MOUSE RNA-binding protein 15 OS=Mus musculus OX=10090 GN=Rbm15 PE=1 SV=1	1	5	5	5	6.5	105.72	962	34.6	0	5	0	5	0	5	0	6.5	83571000	0	83571000	940650	0	940650
O54962	O54962	Barrier-to-autointegration factor	Banf1	sp|O54962|BAF_MOUSE Barrier-to-autointegration factor OS=Mus musculus OX=10090 GN=Banf1 PE=1 SV=1	1	5	5	5	61.8	10.102	89	33.412	0	5	0	5	0	5	0	61.8	211900000	0	211900000	9760000	0	9760000
D3Z2H9;P58774;P21107	D3Z2H9	Tropomyosin 3, related sequence 7	Tpm3-rs7	tr|D3Z2H9|D3Z2H9_MOUSE Tropomyosin 3, related sequence 7 OS=Mus musculus OX=10090 GN=Tpm3-rs7 PE=3 SV=1	3	3	3	2	14.1	28.991	248	33.028	0	3	0	3	0	2	0	14.1	130570000	0	130570000	6217800	0	6217800
P61514	P61514	60S ribosomal protein L37a	Rpl37a	sp|P61514|RL37A_MOUSE 60S ribosomal protein L37a OS=Mus musculus OX=10090 GN=Rpl37a PE=1 SV=2	1	3	3	3	41.3	10.275	92	32.732	2	3	2	3	2	3	32.6	41.3	502300000	216200000	286100000	68259000	20575000	47683000
P07724	P07724	Albumin	Alb	sp|P07724|ALBU_MOUSE Albumin OS=Mus musculus OX=10090 GN=Alb PE=1 SV=3	1	2	2	2	4.4	68.692	608	32.483	2	1	2	1	2	1	4.4	2.1	2363200000	2349100000	14055000	53183000	52856000	326850
A0A075B5Q3	A0A075B5Q3	Immunoglobulin heavy variable 2-5	Ighv2-5	tr|A0A075B5Q3|A0A075B5Q3_MOUSE Immunoglobulin heavy variable 2-5 OS=Mus musculus OX=10090 GN=Ighv2-5 PE=4 SV=1	1	1	1	1	7.8	12.556	115	32.276	1	1	1	1	1	1	7.8	7.8	915140000	868700000	46438000	183030000	173740000	9287700
P01819	P01819	Ig heavy chain V region MOPC 141		sp|P01819|HVM43_MOUSE Ig heavy chain V region MOPC 141 OS=Mus musculus OX=10090 PE=4 SV=1	1	3	3	3	7.6	15.759	144	32.228	2	1	2	1	2	1	7.6	4.9	447900000	207940000	239960000	65772000	25779000	39993000
Q9D883;Q8BGJ9	Q9D883;Q8BGJ9	Splicing factor U2AF 35 kDa subunit;Splicing factor U2AF 26 kDa subunit	U2af1;U2af1l4	sp|Q9D883|U2AF1_MOUSE Splicing factor U2AF 35 kDa subunit OS=Mus musculus OX=10090 GN=U2af1 PE=1 SV=4;sp|Q8BGJ9|U2AF4_MOUSE Splicing factor U2AF 26 kDa subunit OS=Mus musculus OX=10090 GN=U2af1l4 PE=1 SV=1	2	4	4	4	18.4	27.815	239	31.939	0	4	0	4	0	4	0	18.4	84703000	0	84703000	1986500	0	1986500
A0A075B5T3;P01800;P01799;P01797;P01796;P01802;P01801;P01804;P01803	A0A075B5T3;P01800;P01799;P01797;P01796;P01802;P01801;P01804;P01803	Immunoglobulin heavy variable 6-6 (Fragment);Ig heavy chain V-III region T957;	Ighv6-6;	tr|A0A075B5T3|A0A075B5T3_MOUSE Immunoglobulin heavy variable 6-6 (Fragment) OS=Mus musculus OX=10090 GN=Ighv6-6 PE=4 SV=1;sp|P01800|HVM31_MOUSE Ig heavy chain V-III region T957 OS=Mus musculus OX=10090 PE=1 SV=2;sp|P01799|HVM30_MOUSE Ig heavy chain V-III r	9	3	3	1	26.9	13.293	119	31.918	3	1	3	1	1	0	26.9	5.9	1430800000	1341300000	89491000	178850000	167670000	11186000
P41105	P41105	60S ribosomal protein L28	Rpl28	sp|P41105|RL28_MOUSE 60S ribosomal protein L28 OS=Mus musculus OX=10090 GN=Rpl28 PE=1 SV=2	1	4	4	4	32.1	15.733	137	31.846	0	4	0	4	0	4	0	32.1	157530000	0	157530000	14244000	0	14244000
Q6A0A9	Q6A0A9	Constitutive coactivator of PPAR-gamma-like protein 1	FAM120A	sp|Q6A0A9|F120A_MOUSE Constitutive coactivator of PPAR-gamma-like protein 1 OS=Mus musculus OX=10090 GN=FAM120A PE=1 SV=2	1	4	4	4	4.6	121.64	1112	30.566	0	4	0	4	0	4	0	4.6	91012000	0	91012000	1337600	0	1337600
P19253	P19253	60S ribosomal protein L13a	Rpl13a	sp|P19253|RL13A_MOUSE 60S ribosomal protein L13a OS=Mus musculus OX=10090 GN=Rpl13a PE=1 SV=4	1	4	4	4	18.7	23.464	203	30.373	0	4	0	4	0	4	0	18.7	265160000	0	265160000	15598000	0	15598000
Q9CZX8	Q9CZX8	40S ribosomal protein S19	Rps19	sp|Q9CZX8|RS19_MOUSE 40S ribosomal protein S19 OS=Mus musculus OX=10090 GN=Rps19 PE=1 SV=3	1	4	4	4	29.7	16.085	145	29.044	3	2	3	2	3	2	22.1	13.8	116720000	79391000	37329000	5904800	2794000	3110700
P62267	P62267	40S ribosomal protein S23	Rps23	sp|P62267|RS23_MOUSE 40S ribosomal protein S23 OS=Mus musculus OX=10090 GN=Rps23 PE=1 SV=3	1	4	4	4	22.4	15.807	143	28.378	3	3	3	3	3	3	22.4	21.7	539300000	117000000	422300000	52433000	10825000	41608000
Q80YR5	Q80YR5	Scaffold attachment factor B2	Safb2	sp|Q80YR5|SAFB2_MOUSE Scaffold attachment factor B2 OS=Mus musculus OX=10090 GN=Safb2 PE=1 SV=2	1	8	4	4	13.4	111.84	991	28.182	0	8	0	4	0	4	0	13.4	103790000	0	103790000	1514500	0	1514500
Q99K48	Q99K48	Non-POU domain-containing octamer-binding protein	Nono	sp|Q99K48|NONO_MOUSE Non-POU domain-containing octamer-binding protein OS=Mus musculus OX=10090 GN=Nono PE=1 SV=3	1	4	3	3	9.5	54.54	473	28.144	1	4	1	3	1	3	2.5	9.5	243450000	53007000	190450000	5134000	1104800	4029300
Q8BX10	Q8BX10	Serine/threonine-protein phosphatase PGAM5, mitochondrial	Pgam5	sp|Q8BX10|PGAM5_MOUSE Serine/threonine-protein phosphatase PGAM5, mitochondrial OS=Mus musculus OX=10090 GN=Pgam5 PE=1 SV=1	1	3	3	3	9.7	31.994	288	28.052	0	3	0	3	0	3	0	9.7	98458000	0	98458000	4475400	0	4475400
E9PX68	E9PX68	Solute carrier family 4 (anion exchanger), member 1, adaptor protein	Slc4a1ap	tr|E9PX68|E9PX68_MOUSE Solute carrier family 4 (anion exchanger), member 1, adaptor protein OS=Mus musculus OX=10090 GN=Slc4a1ap PE=1 SV=1	1	3	3	3	4.6	82.886	744	27.629	0	3	0	3	0	3	0	4.6	46198000	0	46198000	982930	0	982930
Q9JMH9	Q9JMH9	Unconventional myosin-XVIIIa	Myo18a	sp|Q9JMH9|MY18A_MOUSE Unconventional myosin-XVIIIa OS=Mus musculus OX=10090 GN=Myo18a PE=1 SV=2	1	3	3	3	2	232.75	2050	27.56	0	3	0	3	0	3	0	2	42680000	0	42680000	113760	0	113760
O09167	O09167	60S ribosomal protein L21	Rpl21	sp|O09167|RL21_MOUSE 60S ribosomal protein L21 OS=Mus musculus OX=10090 GN=Rpl21 PE=1 SV=4	1	3	3	3	20.6	18.579	160	26.717	0	3	0	3	0	3	0	20.6	169610000	0	169610000	6342400	0	6342400
Q9Z0N1;Q9Z0N2	Q9Z0N1;Q9Z0N2	Eukaryotic translation initiation factor 2 subunit 3, X-linked;Eukaryotic translation initiation factor 2 subunit 3, Y-linked	Eif2s3x;Eif2s3y	sp|Q9Z0N1|IF2G_MOUSE Eukaryotic translation initiation factor 2 subunit 3, X-linked OS=Mus musculus OX=10090 GN=Eif2s3x PE=1 SV=2;sp|Q9Z0N2|IF2H_MOUSE Eukaryotic translation initiation factor 2 subunit 3, Y-linked OS=Mus musculus OX=10090 GN=Eif2s3y PE=1 S	2	4	4	4	11.4	51.065	472	26.619	0	4	0	4	0	4	0	11.4	135000000	0	135000000	5400000	0	5400000
Q8BJW5	Q8BJW5	Nucleolar protein 11	Nol11	sp|Q8BJW5|NOL11_MOUSE Nucleolar protein 11 OS=Mus musculus OX=10090 GN=Nol11 PE=2 SV=1	1	1	1	1	2.6	80.817	723	26.546	0	1	0	1	0	1	0	2.6	26888000	0	26888000	82669	0	82669
P57784	P57784	U2 small nuclear ribonucleoprotein A	Snrpa1	sp|P57784|RU2A_MOUSE U2 small nuclear ribonucleoprotein A OS=Mus musculus OX=10090 GN=Snrpa1 PE=1 SV=2	1	4	4	4	23.1	28.357	255	25.977	0	4	0	4	0	4	0	23.1	59693000	0	59693000	2110400	0	2110400
P53395	P53395	Lipoamide acyltransferase component of branched-chain alpha-keto acid dehydrogenase complex, mitochondrial	Dbt	sp|P53395|ODB2_MOUSE Lipoamide acyltransferase component of branched-chain alpha-keto acid dehydrogenase complex, mitochondrial OS=Mus musculus OX=10090 GN=Dbt PE=1 SV=2	1	4	4	4	8.9	53.246	482	25.723	4	0	4	0	4	0	8.9	0	22814000	22814000	0	288170	288170	0
O55142	O55142	60S ribosomal protein L35a	Rpl35a	sp|O55142|RL35A_MOUSE 60S ribosomal protein L35a OS=Mus musculus OX=10090 GN=Rpl35a PE=1 SV=2	1	4	4	4	30	12.554	110	25.698	1	3	1	3	1	3	7.3	22.7	182700000	0	182700000	20300000	0	20300000
P62751	P62751	60S ribosomal protein L23a	Rpl23a	sp|P62751|RL23A_MOUSE 60S ribosomal protein L23a OS=Mus musculus OX=10090 GN=Rpl23a PE=1 SV=1	1	4	4	4	28.8	17.695	156	25.561	1	4	1	4	1	4	7.7	28.8	362850000	12104000	350740000	30091000	1344900	30091000
B1AZI6;E9Q5E2	B1AZI6;E9Q5E2	THO complex subunit 2	Thoc2;Thoc2l	sp|B1AZI6|THOC2_MOUSE THO complex subunit 2 OS=Mus musculus OX=10090 GN=Thoc2 PE=1 SV=1;tr|E9Q5E2|E9Q5E2_MOUSE THO complex subunit 2 OS=Mus musculus OX=10090 GN=Thoc2l PE=1 SV=1	2	4	4	4	3.2	182.77	1594	25.281	0	4	0	4	0	4	0	3.2	84561000	0	84561000	788110	0	788110
Q91VC3;E9PV04;A0A0N4SVP8;P60843;P10630	Q91VC3;E9PV04;A0A0N4SVP8	Eukaryotic initiation factor 4A-III;RNA helicase	Eif4a3;Eif4a3l1;	sp|Q91VC3|IF4A3_MOUSE Eukaryotic initiation factor 4A-III OS=Mus musculus OX=10090 GN=Eif4a3 PE=1 SV=3;tr|E9PV04|E9PV04_MOUSE RNA helicase OS=Mus musculus OX=10090 GN=Eif4a3l1 PE=3 SV=2;tr|A0A0N4SVP8|A0A0N4SVP8_MOUSE RNA helicase OS=Mus musculus OX=10090 G	5	3	3	3	9.5	46.839	411	25.25	0	3	0	3	0	3	0	9.5	90993000	0	90993000	3499700	0	3499700
Q9D1R9	Q9D1R9	60S ribosomal protein L34	Rpl34	sp|Q9D1R9|RL34_MOUSE 60S ribosomal protein L34 OS=Mus musculus OX=10090 GN=Rpl34 PE=1 SV=2	1	4	4	4	23.9	13.293	117	25.129	0	4	0	4	0	4	0	23.9	148190000	0	148190000	24699000	0	24699000
Q9EPU0	Q9EPU0	Regulator of nonsense transcripts 1	Upf1	sp|Q9EPU0|RENT1_MOUSE Regulator of nonsense transcripts 1 OS=Mus musculus OX=10090 GN=Upf1 PE=1 SV=2	1	4	4	4	4.4	123.97	1124	25.008	0	4	0	4	0	4	0	4.4	61591000	0	61591000	500900	0	500900
Q9JKP5	Q9JKP5	Muscleblind-like protein 1	Mbnl1	sp|Q9JKP5|MBNL1_MOUSE Muscleblind-like protein 1 OS=Mus musculus OX=10090 GN=Mbnl1 PE=1 SV=1	1	2	2	2	3.2	36.975	341	24.958	1	1	1	1	1	1	2.3	3.2	102520000	25777000	76745000	8543500	2148100	6395400
Q3TWW8;Q8VE97;O35326	Q3TWW8;Q8VE97	Serine/arginine-rich splicing factor 6;Serine/arginine-rich splicing factor 4	Srsf6;Srsf4	sp|Q3TWW8|SRSF6_MOUSE Serine/arginine-rich splicing factor 6 OS=Mus musculus OX=10090 GN=Srsf6 PE=1 SV=1;sp|Q8VE97|SRSF4_MOUSE Serine/arginine-rich splicing factor 4 OS=Mus musculus OX=10090 GN=Srsf4 PE=2 SV=1	3	4	4	4	9.4	39.025	339	24.888	0	4	0	4	0	4	0	9.4	91601000	0	91601000	4580100	0	4580100
P84099	P84099	60S ribosomal protein L19	Rpl19	sp|P84099|RL19_MOUSE 60S ribosomal protein L19 OS=Mus musculus OX=10090 GN=Rpl19 PE=1 SV=1	1	2	2	2	5.6	23.466	196	24.658	0	2	0	2	0	2	0	5.6	119420000	0	119420000	9528600	0	9528600
E9Q0C6	E9Q0C6	Acrosomal protein KIAA1210	Kiaa1210	sp|E9Q0C6|K1210_MOUSE Acrosomal protein KIAA1210 OS=Mus musculus OX=10090 GN=Kiaa1210 PE=1 SV=1	1	4	4	4	2.7	181.03	1637	24.528	0	4	0	4	0	4	0	2.7	84754000	0	84754000	383080	0	383080
Q9CXW4	Q9CXW4	60S ribosomal protein L11	Rpl11	sp|Q9CXW4|RL11_MOUSE 60S ribosomal protein L11 OS=Mus musculus OX=10090 GN=Rpl11 PE=1 SV=4	1	2	2	2	14.6	20.252	178	24.498	0	2	0	2	0	2	0	14.6	392550000	0	392550000	39255000	0	39255000
P11087	P11087	Collagen alpha-1(I) chain	Col1a1	sp|P11087|CO1A1_MOUSE Collagen alpha-1(I) chain OS=Mus musculus OX=10090 GN=Col1a1 PE=1 SV=4	1	3	3	3	2.1	138.03	1453	24.289	1	2	1	2	1	2	0.6	1.5	55672000	3361300	52311000	38196	38196	594440
P62900	P62900	60S ribosomal protein L31	Rpl31	sp|P62900|RL31_MOUSE 60S ribosomal protein L31 OS=Mus musculus OX=10090 GN=Rpl31 PE=1 SV=1	1	4	4	4	32	14.463	125	24.156	1	4	1	4	1	4	7.2	32	335970000	36545000	299430000	43407000	5220700	38186000
A0A2I3BPG9;P83882	A0A2I3BPG9;P83882	Ribosomal protein L36A, pseudogene 1;60S ribosomal protein L36a	Rpl36a-ps1;Rpl36a	tr|A0A2I3BPG9|A0A2I3BPG9_MOUSE Ribosomal protein L36A, pseudogene 1 OS=Mus musculus OX=10090 GN=Rpl36a-ps1 PE=3 SV=1;sp|P83882|RL36A_MOUSE 60S ribosomal protein L36a OS=Mus musculus OX=10090 GN=Rpl36a PE=1 SV=2	2	1	1	1	8.5	12.455	106	24.042	1	1	1	1	1	1	8.5	8.5	180530000	23961000	156570000	30089000	3993500	26095000
A0A140T8T4;P51410	A0A140T8T4;P51410	60S ribosomal protein L9	Rpl9-ps6;Rpl9	tr|A0A140T8T4|A0A140T8T4_MOUSE 60S ribosomal protein L9 OS=Mus musculus OX=10090 GN=Rpl9-ps6 PE=3 SV=1;sp|P51410|RL9_MOUSE 60S ribosomal protein L9 OS=Mus musculus OX=10090 GN=Rpl9 PE=1 SV=2	2	4	4	4	22.4	21.853	192	23.925	1	3	1	3	1	3	4.2	18.2	92890000	19991000	72899000	7182800	1817400	5365500
Q80VD1	Q80VD1	Protein FAM98B	Fam98b	sp|Q80VD1|FA98B_MOUSE Protein FAM98B OS=Mus musculus OX=10090 GN=Fam98b PE=1 SV=1	1	4	3	3	12.6	45.349	429	23.877	3	4	3	3	3	3	9.3	12.6	209940000	52415000	157530000	5816000	1807400	4008600
P63276	P63276	40S ribosomal protein S17	Rps17	sp|P63276|RS17_MOUSE 40S ribosomal protein S17 OS=Mus musculus OX=10090 GN=Rps17 PE=1 SV=2	1	2	2	2	16.3	15.524	135	23.76	0	2	0	2	0	2	0	16.3	49580000	0	49580000	6223400	0	6223400
P62855	P62855	40S ribosomal protein S26	Rps26	sp|P62855|RS26_MOUSE 40S ribosomal protein S26 OS=Mus musculus OX=10090 GN=Rps26 PE=1 SV=3	1	4	4	4	37.4	13.015	115	23.183	1	3	1	3	1	3	7.8	29.6	243960000	64205000	179750000	33937000	10701000	23237000
P14106	P14106	Complement C1q subcomponent subunit B	C1qb	sp|P14106|C1QB_MOUSE Complement C1q subcomponent subunit B OS=Mus musculus OX=10090 GN=C1qb PE=1 SV=2	1	3	3	3	15.4	26.717	253	23.089	3	0	3	0	3	0	15.4	0	53970000	53970000	0	2204600	2204600	0
Q9CY57	Q9CY57	Chromatin target of PRMT1 protein	Chtop	sp|Q9CY57|CHTOP_MOUSE Chromatin target of PRMT1 protein OS=Mus musculus OX=10090 GN=Chtop PE=1 SV=2	1	2	2	2	11.6	26.585	249	23.077	0	2	0	2	0	2	0	11.6	56779000	0	56779000	1648500	0	1648500
Q9D6Z1	Q9D6Z1	Nucleolar protein 56	Nop56	sp|Q9D6Z1|NOP56_MOUSE Nucleolar protein 56 OS=Mus musculus OX=10090 GN=Nop56 PE=1 SV=2	1	3	3	3	5.9	64.464	580	23	0	3	0	3	0	3	0	5.9	41823000	0	41823000	1161700	0	1161700
Q9WTX2	Q9WTX2	Interferon-inducible double-stranded RNA-dependent protein kinase activator A	Prkra	sp|Q9WTX2|PRKRA_MOUSE Interferon-inducible double-stranded RNA-dependent protein kinase activator A OS=Mus musculus OX=10090 GN=Prkra PE=1 SV=1	1	2	2	2	10.9	34.371	313	22.243	0	2	0	2	0	2	0	10.9	23597000	0	23597000	1685500	0	1685500
Q9D0T1	Q9D0T1	NHP2-like protein 1	Snu13	sp|Q9D0T1|NH2L1_MOUSE NHP2-like protein 1 OS=Mus musculus OX=10090 GN=Snu13 PE=1 SV=4	1	2	2	2	21.9	14.173	128	21.853	0	2	0	2	0	2	0	21.9	16193000	0	16193000	1619300	0	1619300
A0A140T8M5	A0A140T8M5	Immunoglobulin kappa variable 6-15 (Fragment)	Igkv6-15	tr|A0A140T8M5|A0A140T8M5_MOUSE Immunoglobulin kappa variable 6-15 (Fragment) OS=Mus musculus OX=10090 GN=Igkv6-15 PE=1 SV=2	1	3	3	2	33.9	12.757	115	21.686	3	3	3	3	2	2	33.9	33.9	228960000	134460000	94492000	21875000	12599000	9276400
Q61464	Q61464	Zinc finger protein 638	Znf638	sp|Q61464|ZN638_MOUSE Zinc finger protein 638 OS=Mus musculus OX=10090 GN=Znf638 PE=1 SV=2	1	3	3	3	2.6	218.13	1960	21.646	0	3	0	3	0	3	0	2.6	61945000	0	61945000	362660	0	362660
Q3UKJ7	Q3UKJ7	WD40 repeat-containing protein SMU1	Smu1	sp|Q3UKJ7|SMU1_MOUSE WD40 repeat-containing protein SMU1 OS=Mus musculus OX=10090 GN=Smu1 PE=2 SV=2	1	3	3	3	5.5	57.543	513	21.042	0	3	0	3	0	3	0	5.5	41791000	0	41791000	871810	0	871810
A0A075B5R9;A0A075B5R4;A0A075B5S3;A0A075B5R7	A0A075B5R9;A0A075B5R4;A0A075B5S3;A0A075B5R7	Immunoglobulin heavy variable V14-3 (Fragment);Immunoglobulin heavy variable 14-1 (Fragment);	Ighv14-3;Ighv14-1;	tr|A0A075B5R9|A0A075B5R9_MOUSE Immunoglobulin heavy variable V14-3 (Fragment) OS=Mus musculus OX=10090 GN=Ighv14-3 PE=4 SV=1;tr|A0A075B5R4|A0A075B5R4_MOUSE Immunoglobulin heavy variable 14-1 (Fragment) OS=Mus musculus OX=10090 GN=Ighv14-1 PE=4 SV=1;tr|A0A0	4	2	2	2	19.7	12.975	117	21.02	1	2	1	2	1	2	10.3	19.7	161590000	100430000	61165000	16583000	6389200	10194000
A0A075B5R2;A0A075B5R3;A0A075B5R1;J3QNN6;A0A075B5Q6;A0A075B5S5;A0A075B5P9;A0A0A6YWU3;A0A075B5Q0;A0A075B5Q2;A0A075B5Q4;P18527;P18530;P18528;P18525;P18526;P18529;P01786;P18524	A0A075B5R2;A0A075B5R3;A0A075B5R1;J3QNN6;A0A075B5Q6;A0A075B5S5;A0A075B5P9;A0A0A6YWU3;A0A075B5Q0;A0A075B5Q2;A0A075B5Q4;P18527;P18530;P18528;P18525;P18526;P18529;P01786;P18524	Immunoglobulin heavy variable 7-3 (Fragment);Immunoglobulin heavy variable 7-2;	Ighv7-3;Ighv7-2;	tr|A0A075B5R2|A0A075B5R2_MOUSE Immunoglobulin heavy variable 7-3 (Fragment) OS=Mus musculus OX=10090 GN=Ighv7-3 PE=4 SV=2;tr|A0A075B5R3|A0A075B5R3_MOUSE Immunoglobulin heavy variable 7-2 OS=Mus musculus OX=10090 GN=Ighv7-2 PE=4 SV=1;tr|A0A075B5R1|A0A075B5R	19	2	1	1	13.3	13.457	120	20.988	2	2	1	1	1	1	13.3	13.3	32616000	32616000	0	6523300	6523300	0
P26369	P26369	Splicing factor U2AF 65 kDa subunit	U2af2	sp|P26369|U2AF2_MOUSE Splicing factor U2AF 65 kDa subunit OS=Mus musculus OX=10090 GN=U2af2 PE=1 SV=3	1	3	3	3	7.2	53.516	475	20.871	0	3	0	3	0	3	0	7.2	50968000	0	50968000	1485600	0	1485600
P53026	P53026	60S ribosomal protein L10a	Rpl10a	sp|P53026|RL10A_MOUSE 60S ribosomal protein L10a OS=Mus musculus OX=10090 GN=Rpl10a PE=1 SV=3	1	3	3	3	13.4	24.916	217	20.661	2	3	2	3	2	3	9.7	13.4	273610000	18748000	254870000	16683000	1442200	16683000
Q8K4Z5	Q8K4Z5	Splicing factor 3A subunit 1	Sf3a1	sp|Q8K4Z5|SF3A1_MOUSE Splicing factor 3A subunit 1 OS=Mus musculus OX=10090 GN=Sf3a1 PE=1 SV=1	1	3	3	3	6.4	88.544	791	20.143	0	3	0	3	0	3	0	6.4	80612000	0	80612000	230200	0	230200
Q9QZQ8;Q8CCK0	Q9QZQ8;Q8CCK0	Core histone macro-H2A.1;Core histone macro-H2A.2	Macroh2a1;Macroh2a2	sp|Q9QZQ8|H2AY_MOUSE Core histone macro-H2A.1 OS=Mus musculus OX=10090 GN=Macroh2a1 PE=1 SV=4;sp|Q8CCK0|H2AW_MOUSE Core histone macro-H2A.2 OS=Mus musculus OX=10090 GN=Macroh2a2 PE=1 SV=3	2	3	3	3	10	39.289	369	19.784	0	3	0	3	0	3	0	10	209560000	0	209560000	10310000	0	10310000
Q6ZWU9;Q6ZWY3	Q6ZWU9;Q6ZWY3	40S ribosomal protein S27;40S ribosomal protein S27-like	Rps27;Rps27l	sp|Q6ZWU9|RS27_MOUSE 40S ribosomal protein S27 OS=Mus musculus OX=10090 GN=Rps27 PE=1 SV=3;sp|Q6ZWY3|RS27L_MOUSE 40S ribosomal protein S27-like OS=Mus musculus OX=10090 GN=Rps27l PE=1 SV=3	2	3	3	3	40.5	9.461	84	19.675	0	3	0	3	0	3	0	40.5	114200000	0	114200000	20529000	0	20529000
Q8CH25	Q8CH25	SAFB-like transcription modulator	Sltm	sp|Q8CH25|SLTM_MOUSE SAFB-like transcription modulator OS=Mus musculus OX=10090 GN=Sltm PE=1 SV=1	1	3	3	3	3.1	116.92	1031	19.421	0	3	0	3	0	3	0	3.1	43929000	0	43929000	861350	0	861350
Q6PGH1	Q6PGH1	Protein BUD31 homolog	Bud31	sp|Q6PGH1|BUD31_MOUSE Protein BUD31 homolog OS=Mus musculus OX=10090 GN=Bud31 PE=1 SV=2	1	3	3	3	27.8	17	144	19.414	0	3	0	3	0	3	0	27.8	63249000	0	63249000	3030300	0	3030300
O35691	O35691	Pinin	Pnn	sp|O35691|PININ_MOUSE Pinin OS=Mus musculus OX=10090 GN=Pnn PE=1 SV=4	1	3	3	3	4.1	82.435	725	19.351	0	3	0	3	0	3	0	4.1	74333000	0	74333000	1769800	0	1769800
P97461	P97461	40S ribosomal protein S5	Rps5	sp|P97461|RS5_MOUSE 40S ribosomal protein S5 OS=Mus musculus OX=10090 GN=Rps5 PE=1 SV=3	1	3	3	3	9.8	22.889	204	19.074	0	3	0	3	0	3	0	9.8	61324000	0	61324000	3684500	0	3684500
P62305	P62305	Small nuclear ribonucleoprotein E	Snrpe	sp|P62305|RUXE_MOUSE Small nuclear ribonucleoprotein E OS=Mus musculus OX=10090 GN=Snrpe PE=1 SV=1	1	1	1	1	12	10.803	92	18.999	0	1	0	1	0	1	0	12	88421000	0	88421000	22105000	0	22105000
P01635	P01635	Immunoglobulin kappa chain variable 12-41 (Fragment)	Igkv12-41	sp|P01635|KV5A3_MOUSE Immunoglobulin kappa chain variable 12-41 (Fragment) OS=Mus musculus OX=10090 GN=Igkv12-41 PE=1 SV=1	1	2	2	1	19.1	12.581	115	18.789	2	1	2	1	1	0	19.1	11.3	65332000	43393000	21939000	9333200	6199000	3134200
P62849	P62849	40S ribosomal protein S24	Rps24	sp|P62849|RS24_MOUSE 40S ribosomal protein S24 OS=Mus musculus OX=10090 GN=Rps24 PE=1 SV=1	1	3	3	3	26.3	15.423	133	18.734	1	3	1	3	1	3	9	26.3	187570000	11732000	175830000	26795000	1676100	25119000
Q99MJ9	Q99MJ9	ATP-dependent RNA helicase DDX50	Ddx50	sp|Q99MJ9|DDX50_MOUSE ATP-dependent RNA helicase DDX50 OS=Mus musculus OX=10090 GN=Ddx50 PE=2 SV=1	1	3	3	3	5.6	82.175	734	18.659	0	3	0	3	0	3	0	5.6	46242000	0	46242000	591390	0	591390
Q923D4	Q923D4	Splicing factor 3B subunit 5	Sf3b5	sp|Q923D4|SF3B5_MOUSE Splicing factor 3B subunit 5 OS=Mus musculus OX=10090 GN=Sf3b5 PE=1 SV=1	1	2	2	2	29.1	10.119	86	18.658	0	2	0	2	0	2	0	29.1	42549000	0	42549000	7091500	0	7091500
Q99KG3	Q99KG3	RNA-binding protein 10	Rbm10	sp|Q99KG3|RBM10_MOUSE RNA-binding protein 10 OS=Mus musculus OX=10090 GN=Rbm10 PE=1 SV=1	1	2	2	2	2.9	103.49	930	18.623	0	2	0	2	0	2	0	2.9	20444000	0	20444000	141970	0	141970
A0A075B5Q7;A0A075B6A7;A0A075B697;P01820;A0A075B696;A0A075B5Q5;A0A075B5P8;P01821	A0A075B5Q7;A0A075B6A7;A0A075B697;P01820;A0A075B696;A0A075B5Q5;A0A075B5P8;P01821	Immunoglobulin heavy variable 2-6-8;Immunoglobulin heavy variable 2-6 (Fragment);	Ighv2-6-8;Ighv2-6;	tr|A0A075B5Q7|A0A075B5Q7_MOUSE Immunoglobulin heavy variable 2-6-8 OS=Mus musculus OX=10090 GN=Ighv2-6-8 PE=4 SV=1;tr|A0A075B6A7|A0A075B6A7_MOUSE Immunoglobulin heavy variable 2-6 (Fragment) OS=Mus musculus OX=10090 GN=Ighv2-6 PE=4 SV=1;tr|A0A075B697|A0A07	8	2	2	2	9.6	12.257	114	18.537	1	1	1	1	1	1	9.6	7.9	55468000	13133000	42335000	10584000	3283300	10584000
P62911	P62911	60S ribosomal protein L32	Rpl32	sp|P62911|RL32_MOUSE 60S ribosomal protein L32 OS=Mus musculus OX=10090 GN=Rpl32 PE=1 SV=2	1	3	3	3	29.6	15.86	135	18.462	0	3	0	3	0	3	0	29.6	79857000	0	79857000	3123300	0	3123300
Q9JIK5	Q9JIK5	Nucleolar RNA helicase 2	Ddx21	sp|Q9JIK5|DDX21_MOUSE Nucleolar RNA helicase 2 OS=Mus musculus OX=10090 GN=Ddx21 PE=1 SV=3	1	3	3	3	4.9	93.55	851	18.218	0	3	0	3	0	3	0	4.9	62160000	0	62160000	864500	0	864500
P68134;P68033;P63268;P62737	P68134;P68033;P63268;P62737	Actin, alpha skeletal muscle;Actin, alpha cardiac muscle 1;Actin, gamma-enteric smooth muscle	Acta1;Actc1;	sp|P68134|ACTS_MOUSE Actin, alpha skeletal muscle OS=Mus musculus OX=10090 GN=Acta1 PE=1 SV=1;sp|P68033|ACTC_MOUSE Actin, alpha cardiac muscle 1 OS=Mus musculus OX=10090 GN=Actc1 PE=1 SV=1;sp|P63268|ACTH_MOUSE Actin, gamma-enteric smooth muscle OS=Mus musc	4	12	3	3	31.8	42.051	377	18.062	3	12	0	3	0	3	8.5	31.8	142990000	0	142990000	4741100	0	4741100
O88532	O88532	Zinc finger RNA-binding protein	Zfr	sp|O88532|ZFR_MOUSE Zinc finger RNA-binding protein OS=Mus musculus OX=10090 GN=Zfr PE=1 SV=2	1	3	3	3	3.6	116.86	1074	18.055	0	3	0	3	0	3	0	3.6	40623000	0	40623000	796540	0	796540
Q9DCD2	Q9DCD2	Pre-mRNA-splicing factor SYF1	Xab2	sp|Q9DCD2|SYF1_MOUSE Pre-mRNA-splicing factor SYF1 OS=Mus musculus OX=10090 GN=Xab2 PE=1 SV=1	1	2	2	2	2.5	99.986	855	17.739	0	2	0	2	0	2	0	2.5	39298000	0	39298000	714500	0	714500
Q8VDW0;Q9Z1N5	Q8VDW0;Q9Z1N5	ATP-dependent RNA helicase DDX39A;Spliceosome RNA helicase Ddx39b	Ddx39a;Ddx39b	sp|Q8VDW0|DX39A_MOUSE ATP-dependent RNA helicase DDX39A OS=Mus musculus OX=10090 GN=Ddx39a PE=1 SV=1;sp|Q9Z1N5|DX39B_MOUSE Spliceosome RNA helicase Ddx39b OS=Mus musculus OX=10090 GN=Ddx39b PE=1 SV=1	2	1	1	1	2.3	49.067	427	17.695	0	1	0	1	0	1	0	2.3	27915000	0	27915000	1163100	0	1163100
P47915;W4VSN7	P47915	60S ribosomal protein L29	Rpl29	sp|P47915|RL29_MOUSE 60S ribosomal protein L29 OS=Mus musculus OX=10090 GN=Rpl29 PE=1 SV=2	2	3	3	3	18.8	17.587	160	17.628	0	3	0	3	0	3	0	18.8	88314000	0	88314000	13473000	0	13473000
P51881;P48962	P51881	ADP/ATP translocase 2	Slc25a5	sp|P51881|ADT2_MOUSE ADP/ATP translocase 2 OS=Mus musculus OX=10090 GN=Slc25a5 PE=1 SV=3	2	3	3	3	13.1	32.931	298	17.569	0	3	0	3	0	3	0	13.1	48983000	0	48983000	2028100	0	2028100
Q9CPP0	Q9CPP0	Nucleoplasmin-3	Npm3	sp|Q9CPP0|NPM3_MOUSE Nucleoplasmin-3 OS=Mus musculus OX=10090 GN=Npm3 PE=1 SV=3	1	1	1	1	9.1	19.023	175	17.514	0	1	0	1	0	1	0	9.1	12670000	0	12670000	1583800	0	1583800
Q99JX7	Q99JX7	Nuclear RNA export factor 1	Nxf1	sp|Q99JX7|NXF1_MOUSE Nuclear RNA export factor 1 OS=Mus musculus OX=10090 GN=Nxf1 PE=1 SV=3	1	2	2	2	5.7	70.299	618	17.463	0	2	0	2	0	2	0	5.7	36628000	0	36628000	1017400	0	1017400
Q8BHS3	Q8BHS3	Pre-mRNA-splicing factor RBM22	Rbm22	sp|Q8BHS3|RBM22_MOUSE Pre-mRNA-splicing factor RBM22 OS=Mus musculus OX=10090 GN=Rbm22 PE=1 SV=1	1	3	3	3	9	46.895	420	17.252	0	3	0	3	0	3	0	9	71782000	0	71782000	345750	0	345750
P09405	P09405	Nucleolin	Ncl	sp|P09405|NUCL_MOUSE Nucleolin OS=Mus musculus OX=10090 GN=Ncl PE=1 SV=2	1	2	2	2	3.1	76.722	707	17.148	0	2	0	2	0	2	0	3.1	45422000	0	45422000	966430	0	966430
Q9ESX5	Q9ESX5	H/ACA ribonucleoprotein complex subunit DKC1	Dkc1	sp|Q9ESX5|DKC1_MOUSE H/ACA ribonucleoprotein complex subunit DKC1 OS=Mus musculus OX=10090 GN=Dkc1 PE=1 SV=4	1	2	2	2	4.1	57.401	509	16.733	0	2	0	2	0	2	0	4.1	30416000	0	30416000	452330	0	452330
Q3TEA8	Q3TEA8	Heterochromatin protein 1-binding protein 3	Hp1bp3	sp|Q3TEA8|HP1B3_MOUSE Heterochromatin protein 1-binding protein 3 OS=Mus musculus OX=10090 GN=Hp1bp3 PE=1 SV=1	1	2	2	2	3.8	60.866	554	16.175	0	2	0	2	0	2	0	3.8	93586000	0	93586000	3119500	0	3119500
Q99JF8	Q99JF8	PC4 and SFRS1-interacting protein	Psip1	sp|Q99JF8|PSIP1_MOUSE PC4 and SFRS1-interacting protein OS=Mus musculus OX=10090 GN=Psip1 PE=1 SV=1	1	2	2	2	3.6	59.696	528	15.816	0	2	0	2	0	2	0	3.6	176240000	0	176240000	4751300	0	4751300
Q6PFR5	Q6PFR5	Transformer-2 protein homolog alpha	Tra2a	sp|Q6PFR5|TRA2A_MOUSE Transformer-2 protein homolog alpha OS=Mus musculus OX=10090 GN=Tra2a PE=1 SV=1	1	2	2	2	8.5	32.316	281	15.583	0	2	0	2	0	2	0	8.5	85488000	0	85488000	4761800	0	4761800
Q3THW5;P0C0S6	Q3THW5;P0C0S6	Histone H2A.V;Histone H2A.Z	H2az2;H2az1	sp|Q3THW5|H2AV_MOUSE Histone H2A.V OS=Mus musculus OX=10090 GN=H2az2 PE=1 SV=3;sp|P0C0S6|H2AZ_MOUSE Histone H2A.Z OS=Mus musculus OX=10090 GN=H2az1 PE=1 SV=2	2	4	2	2	31.2	13.509	128	15.468	2	4	1	2	1	2	18	31.2	529990000	28120000	501870000	88332000	4686700	83645000
Q6NZF1	Q6NZF1	Zinc finger CCCH domain-containing protein 11A	Zc3h11a	sp|Q6NZF1|ZC11A_MOUSE Zinc finger CCCH domain-containing protein 11A OS=Mus musculus OX=10090 GN=Zc3h11a PE=1 SV=1	1	2	2	2	3	86.491	792	14.859	0	2	0	2	0	2	0	3	94576000	0	94576000	1127300	0	1127300
P01942	P01942	Hemoglobin subunit alpha	Hba	sp|P01942|HBA_MOUSE Hemoglobin subunit alpha OS=Mus musculus OX=10090 GN=Hba PE=1 SV=2	1	2	2	2	16.9	15.085	142	14.626	1	2	1	2	1	2	10.6	16.9	140350000	84034000	56318000	11221000	4181700	7039700
P84244;P02301	P84244;P02301	Histone H3.3;Histone H3.3C	H3-3b;H3-5	sp|P84244|H33_MOUSE Histone H3.3 OS=Mus musculus OX=10090 GN=H3-3b PE=1 SV=2;sp|P02301|H3C_MOUSE Histone H3.3C OS=Mus musculus OX=10090 GN=H3-5 PE=3 SV=3	2	7	1	1	51.5	15.328	136	14.488	4	7	1	1	1	1	43.4	51.5	622280000	15907000	606380000	61620000	2651200	61620000
P62245	P62245	40S ribosomal protein S15a	Rps15a	sp|P62245|RS15A_MOUSE 40S ribosomal protein S15a OS=Mus musculus OX=10090 GN=Rps15a PE=1 SV=2	1	2	2	2	14.6	14.839	130	14.439	0	2	0	2	0	2	0	14.6	53331000	0	53331000	5333100	0	5333100
P62983	P62983	Ubiquitin-40S ribosomal protein S27a	Rps27a	sp|P62983|RS27A_MOUSE Ubiquitin-40S ribosomal protein S27a OS=Mus musculus OX=10090 GN=Rps27a PE=1 SV=2	1	2	2	2	20.5	17.951	156	14.427	1	1	1	1	1	1	12.2	8.3	89599000	37436000	52163000	8145400	3403300	4742100
F8VPP8	F8VPP8	Zinc finger CCCH type-containing 7B	Zc3h7b	tr|F8VPP8|F8VPP8_MOUSE Zinc finger CCCH type-containing 7B OS=Mus musculus OX=10090 GN=Zc3h7b PE=1 SV=1	1	2	2	2	4	110.29	982	14.371	0	2	0	2	0	2	0	4	25256000	0	25256000	195590	0	195590
P01648;P01647;P01646;P01645;P01644;A0A140T8M1;P01649;P01643;P04946	P01648;P01647;P01646;P01645;P01644;A0A140T8M1;P01649;P01643;P04946	Ig kappa chain V-V region HP 91A3;Ig kappa chain V-V region HP 124E1;Ig kappa chain V-V region HP 123E6		sp|P01648|KV5AF_MOUSE Ig kappa chain V-V region HP 91A3 OS=Mus musculus OX=10090 PE=1 SV=1;sp|P01647|KV5AE_MOUSE Ig kappa chain V-V region HP 124E1 OS=Mus musculus OX=10090 PE=1 SV=1;sp|P01646|KV5AD_MOUSE Ig kappa chain V-V region HP 123E6 OS=Mus musculus	9	2	1	1	17.6	11.961	108	14.25	2	2	1	1	1	1	17.6	17.6	140360000	71091000	69269000	20051000	10156000	9895600
P68433	P68433	Histone H3.1	H3c11	sp|P68433|H31_MOUSE Histone H3.1 OS=Mus musculus OX=10090 GN=H3c11 PE=1 SV=2	1	8	1	1	61	15.404	136	14.205	3	8	0	1	0	1	19.9	61	24582000	0	24582000	4096900	0	4096900
P60867	P60867	40S ribosomal protein S20	Rps20	sp|P60867|RS20_MOUSE 40S ribosomal protein S20 OS=Mus musculus OX=10090 GN=Rps20 PE=1 SV=1	1	2	2	2	25.2	13.373	119	13.807	1	2	1	2	1	2	10.1	25.2	488280000	46614000	441670000	52074000	7769000	44305000
P42669	P42669	Transcriptional activator protein Pur-alpha	Pura	sp|P42669|PURA_MOUSE Transcriptional activator protein Pur-alpha OS=Mus musculus OX=10090 GN=Pura PE=1 SV=1	1	2	2	2	10.9	34.883	321	13.615	0	2	0	2	0	2	0	10.9	55884000	0	55884000	1437000	0	1437000
Q8QZY9	Q8QZY9	Splicing factor 3B subunit 4	Sf3b4	sp|Q8QZY9|SF3B4_MOUSE Splicing factor 3B subunit 4 OS=Mus musculus OX=10090 GN=Sf3b4 PE=1 SV=1	1	2	2	2	7.8	44.355	424	13.613	0	2	0	2	0	2	0	7.8	58738000	0	58738000	2582400	0	2582400
Q3UL36	Q3UL36	Arginine and glutamate-rich protein 1	Arglu1	sp|Q3UL36|ARGL1_MOUSE Arginine and glutamate-rich protein 1 OS=Mus musculus OX=10090 GN=Arglu1 PE=1 SV=2	1	2	2	2	5.5	32.887	271	13.574	2	0	2	0	2	0	5.5	0	60950000	60950000	0	4063300	4063300	0
Q03265	Q03265	ATP synthase subunit alpha, mitochondrial	Atp5f1a	sp|Q03265|ATPA_MOUSE ATP synthase subunit alpha, mitochondrial OS=Mus musculus OX=10090 GN=Atp5f1a PE=1 SV=1	1	1	1	1	4	59.752	553	13.501	1	0	1	0	1	0	4	0	10833000	10833000	0	300910	300910	0
Q8VH51	Q8VH51	RNA-binding protein 39	Rbm39	sp|Q8VH51|RBM39_MOUSE RNA-binding protein 39 OS=Mus musculus OX=10090 GN=Rbm39 PE=1 SV=2	1	2	2	2	4.9	59.406	530	13.501	0	2	0	2	0	2	0	4.9	42346000	0	42346000	1628700	0	1628700
P97379	P97379	Ras GTPase-activating protein-binding protein 2	G3bp2	sp|P97379|G3BP2_MOUSE Ras GTPase-activating protein-binding protein 2 OS=Mus musculus OX=10090 GN=G3bp2 PE=1 SV=2	1	2	2	2	5.2	54.087	482	13.378	0	2	0	2	0	2	0	5.2	27861000	0	27861000	995050	0	995050
Q9R226	Q9R226	KH domain-containing, RNA-binding, signal transduction-associated protein 3	Khdrbs3	sp|Q9R226|KHDR3_MOUSE KH domain-containing, RNA-binding, signal transduction-associated protein 3 OS=Mus musculus OX=10090 GN=Khdrbs3 PE=1 SV=1	1	4	2	2	10.4	38.807	346	13.366	0	4	0	2	0	2	0	10.4	40016000	0	40016000	2106100	0	2106100
P01679;P01678;P01677;P01676;P01675;A0A075B5L5	P01679;P01678;P01677;P01676;P01675;A0A075B5L5	Ig kappa chain V-VI region J539;Ig kappa chain V-VI region SAPC 10;Ig kappa chain V-VI region TEPC 601/TEPC 191		sp|P01679|KV6A5_MOUSE Ig kappa chain V-VI region J539 OS=Mus musculus OX=10090 PE=1 SV=1;sp|P01678|KV6A4_MOUSE Ig kappa chain V-VI region SAPC 10 OS=Mus musculus OX=10090 PE=1 SV=1;sp|P01677|KV6A3_MOUSE Ig kappa chain V-VI region TEPC 601/TEPC 191 OS=Mus m	6	2	2	2	29.9	11.502	107	12.967	2	1	2	1	2	1	29.9	16.8	43817000	32132000	11685000	8763400	6426400	2337000
Q8C7V3	Q8C7V3	U3 small nucleolar RNA-associated protein 15 homolog	Utp15	sp|Q8C7V3|UTP15_MOUSE U3 small nucleolar RNA-associated protein 15 homolog OS=Mus musculus OX=10090 GN=Utp15 PE=1 SV=1	1	2	2	2	4.5	59.374	528	12.887	0	2	0	2	0	2	0	4.5	30687000	0	30687000	876770	0	876770
P54823	P54823	Probable ATP-dependent RNA helicase DDX6	Ddx6	sp|P54823|DDX6_MOUSE Probable ATP-dependent RNA helicase DDX6 OS=Mus musculus OX=10090 GN=Ddx6 PE=1 SV=1	1	2	2	2	6.2	54.191	483	12.821	0	2	0	2	0	2	0	6.2	45056000	0	45056000	614650	0	614650
P09542;P05977	P09542;P05977	Myosin light chain 3;Myosin light chain 1/3, skeletal muscle isoform	Myl3;Myl1	sp|P09542|MYL3_MOUSE Myosin light chain 3 OS=Mus musculus OX=10090 GN=Myl3 PE=1 SV=4;sp|P05977|MYL1_MOUSE Myosin light chain 1/3, skeletal muscle isoform OS=Mus musculus OX=10090 GN=Myl1 PE=1 SV=2	2	2	2	2	12.7	22.421	204	12.807	1	2	1	2	1	2	4.9	12.7	675390000	318630000	356760000	1735300	24510000	1735300
A0A5F8MPY2;P99027	A0A5F8MPY2;P99027	60S acidic ribosomal protein P2	Rplp2-ps1;Rplp2	tr|A0A5F8MPY2|A0A5F8MPY2_MOUSE 60S acidic ribosomal protein P2 OS=Mus musculus OX=10090 GN=Rplp2-ps1 PE=3 SV=1;sp|P99027|RLA2_MOUSE 60S acidic ribosomal protein P2 OS=Mus musculus OX=10090 GN=Rplp2 PE=1 SV=3	2	2	2	2	27	11.593	115	12.699	0	2	0	2	0	2	0	27	39400000	0	39400000	6165300	0	6165300
S4R1W1;A0A1D5RLD8;P16858	S4R1W1;A0A1D5RLD8;P16858	Glyceraldehyde-3-phosphate dehydrogenase;	Gm3839;Gm10358;	tr|S4R1W1|S4R1W1_MOUSE Glyceraldehyde-3-phosphate dehydrogenase OS=Mus musculus OX=10090 GN=Gm3839 PE=1 SV=1;tr|A0A1D5RLD8|A0A1D5RLD8_MOUSE Glyceraldehyde-3-phosphate dehydrogenase OS=Mus musculus OX=10090 GN=Gm10358 PE=1 SV=1;sp|P16858|G3P_MOUSE Glycerald	3	2	2	2	11.7	35.812	333	12.679	2	1	2	1	2	1	11.7	4.5	57384000	35768000	21616000	1623700	641140	982550
Q6DFW4	Q6DFW4	Nucleolar protein 58	Nop58	sp|Q6DFW4|NOP58_MOUSE Nucleolar protein 58 OS=Mus musculus OX=10090 GN=Nop58 PE=1 SV=1	1	2	2	2	6	60.342	536	12.671	0	2	0	2	0	2	0	6	14982000	0	14982000	554880	0	554880
Q8K3G5	Q8K3G5	Inactive serine/threonine-protein kinase VRK3	Vrk3	sp|Q8K3G5|VRK3_MOUSE Inactive serine/threonine-protein kinase VRK3 OS=Mus musculus OX=10090 GN=Vrk3 PE=1 SV=2	1	2	2	2	4.4	50.829	453	12.602	0	2	0	2	0	2	0	4.4	30848000	0	30848000	1028300	0	1028300
Q8BQ46	Q8BQ46	TAF15 RNA polymerase II, TATA box binding protein (TBP)-associated factor	Taf15	tr|Q8BQ46|Q8BQ46_MOUSE TAF15 RNA polymerase II, TATA box binding protein (TBP)-associated factor OS=Mus musculus OX=10090 GN=Taf15 PE=1 SV=1	1	5	2	2	10.6	58.6	557	12.491	4	4	1	2	1	2	7.4	10.6	347660000	226340000	121320000	206230	6657100	206230
A0A075B5R5	A0A075B5R5	Immunoglobulin heavy variable 4-1 (Fragment)	Ighv4-1	tr|A0A075B5R5|A0A075B5R5_MOUSE Immunoglobulin heavy variable 4-1 (Fragment) OS=Mus musculus OX=10090 GN=Ighv4-1 PE=1 SV=7	1	2	2	2	24.1	12.874	116	12.426	1	1	1	1	1	1	10.3	13.8	7309200	7309200	0	913660	913660	0
P35922	P35922	Fragile X messenger ribonucleoprotein 1	Fmr1	sp|P35922|FMR1_MOUSE Fragile X messenger ribonucleoprotein 1 OS=Mus musculus OX=10090 GN=Fmr1 PE=1 SV=1	1	3	2	2	5.2	68.988	614	12.368	1	3	0	2	0	2	1.3	5.2	28236000	0	28236000	784340	0	784340
Q9D554	Q9D554	Splicing factor 3A subunit 3	Sf3a3	sp|Q9D554|SF3A3_MOUSE Splicing factor 3A subunit 3 OS=Mus musculus OX=10090 GN=Sf3a3 PE=1 SV=2	1	2	2	2	4.4	58.841	501	12.331	0	2	0	2	0	2	0	4.4	0	0	0	0	0	0
Q9CQT2	Q9CQT2	RNA-binding protein 7	Rbm7	sp|Q9CQT2|RBM7_MOUSE RNA-binding protein 7 OS=Mus musculus OX=10090 GN=Rbm7 PE=1 SV=1	1	2	2	2	10.6	30.148	265	12.285	0	2	0	2	0	2	0	10.6	60595000	0	60595000	1479300	0	1479300
Q91Z49	Q91Z49	UAP56-interacting factor	Fyttd1	sp|Q91Z49|UIF_MOUSE UAP56-interacting factor OS=Mus musculus OX=10090 GN=Fyttd1 PE=1 SV=1	1	2	2	2	7.6	35.887	317	12.251	0	2	0	2	0	2	0	7.6	91559000	0	91559000	4360000	0	4360000
Q0VG62	Q0VG62	Ribosomal biogenesis factor	Rbis	sp|Q0VG62|RBIS_MOUSE Ribosomal biogenesis factor OS=Mus musculus OX=10090 GN=Rbis PE=1 SV=2	1	2	2	2	16.5	11.163	97	12.175	2	0	2	0	2	0	16.5	0	56851000	56851000	0	9475200	9475200	0
Q9EPU4	Q9EPU4	Cleavage and polyadenylation specificity factor subunit 1	Cpsf1	sp|Q9EPU4|CPSF1_MOUSE Cleavage and polyadenylation specificity factor subunit 1 OS=Mus musculus OX=10090 GN=Cpsf1 PE=1 SV=1	1	2	2	2	1.2	160.82	1441	12.131	0	2	0	2	0	2	0	1.2	20563000	0	20563000	244800	0	244800
P97376	P97376	Protein FRG1	Frg1	sp|P97376|FRG1_MOUSE Protein FRG1 OS=Mus musculus OX=10090 GN=Frg1 PE=1 SV=2	1	1	1	1	5	29.127	258	12.047	1	1	1	1	1	1	5	5	43126000	19761000	23366000	3317400	1520100	1797300
Q9CQI7	Q9CQI7	U2 small nuclear ribonucleoprotein B	Snrpb2	sp|Q9CQI7|RU2B_MOUSE U2 small nuclear ribonucleoprotein B OS=Mus musculus OX=10090 GN=Snrpb2 PE=1 SV=1	1	2	2	2	14.2	25.323	225	12.035	0	2	0	2	0	2	0	14.2	17892000	0	17892000	1626600	0	1626600
Q9Z1N9	Q9Z1N9	Protein unc-13 homolog B	Unc13b	sp|Q9Z1N9|UN13B_MOUSE Protein unc-13 homolog B OS=Mus musculus OX=10090 GN=Unc13b PE=1 SV=2	1	2	2	2	1.9	181.81	1602	11.963	0	2	0	2	0	2	0	1.9	38639000	0	38639000	439080	0	439080
Q8BI72	Q8BI72	CDKN2A-interacting protein	Cdkn2aip	sp|Q8BI72|CARF_MOUSE CDKN2A-interacting protein OS=Mus musculus OX=10090 GN=Cdkn2aip PE=1 SV=1	1	1	1	1	1.6	59.744	563	11.901	0	1	0	1	0	1	0	1.6	29703000	0	29703000	848660	0	848660
Q9R0I7	Q9R0I7	YLP motif-containing protein 1	Ylpm1	sp|Q9R0I7|YLPM1_MOUSE YLP motif-containing protein 1 OS=Mus musculus OX=10090 GN=Ylpm1 PE=2 SV=2	1	2	2	2	1.7	155.13	1386	11.728	0	2	0	2	0	2	0	1.7	31432000	0	31432000	280900	0	280900
P62082	P62082	40S ribosomal protein S7	Rps7	sp|P62082|RS7_MOUSE 40S ribosomal protein S7 OS=Mus musculus OX=10090 GN=Rps7 PE=1 SV=1	1	2	2	2	13.9	22.127	194	11.647	0	2	0	2	0	2	0	13.9	38271000	0	38271000	3827100	0	3827100
Q99M28	Q99M28	RNA-binding protein with serine-rich domain 1	Rnps1	sp|Q99M28|RNPS1_MOUSE RNA-binding protein with serine-rich domain 1 OS=Mus musculus OX=10090 GN=Rnps1 PE=1 SV=1	1	1	1	1	4.9	34.208	305	11.624	0	1	0	1	0	1	0	4.9	32793000	0	32793000	2342300	0	2342300
Q9WV02	Q9WV02	RNA-binding motif protein, X chromosome	Rbmx	sp|Q9WV02|RBMX_MOUSE RNA-binding motif protein, X chromosome OS=Mus musculus OX=10090 GN=Rbmx PE=1 SV=1	1	19	2	2	40.2	42.3	391	11.561	6	19	0	2	0	2	19.4	40.2	99413000	0	99413000	2923900	0	2923900
Q8R3N6	Q8R3N6	THO complex subunit 1	Thoc1	sp|Q8R3N6|THOC1_MOUSE THO complex subunit 1 OS=Mus musculus OX=10090 GN=Thoc1 PE=1 SV=1	1	2	2	2	3.7	75.435	657	11.545	0	2	0	2	0	2	0	3.7	38355000	0	38355000	958870	0	958870
P97479	P97479	Unconventional myosin-VIIa	Myo7a	sp|P97479|MYO7A_MOUSE Unconventional myosin-VIIa OS=Mus musculus OX=10090 GN=Myo7a PE=1 SV=2	1	2	2	2	0.9	254.94	2215	11.438	0	2	0	2	0	2	0	0.9	17856000	0	17856000	139500	0	139500
P06328;P01754;P01753;A0A0B4J1J7;A0A075B5Y1;A0A075B5X7;A0A075B5X0;A0A075B5W2;A0A075B5X3;A0A075B5W3;A0A075B5T7;P01750;P01748	P06328;P01754;P01753;A0A0B4J1J7;A0A075B5Y1;A0A075B5X7;A0A075B5X0;A0A075B5W2;A0A075B5X3;A0A075B5W3;A0A075B5T7;P01750;P01748	Ig heavy chain V region 1-72;Ig heavy chain V region 1-62-3;Ig heavy chain V region 186-1	Ighv1-72;Ighv1-62-3;	sp|P06328|HVM49_MOUSE Ig heavy chain V region 1-72 OS=Mus musculus OX=10090 GN=Ighv1-72 PE=1 SV=2;sp|P01754|HVM10_MOUSE Ig heavy chain V region 1-62-3 OS=Mus musculus OX=10090 GN=Ighv1-62-3 PE=4 SV=2;sp|P01753|HVM09_MOUSE Ig heavy chain V region 186-1 OS=M	13	2	2	2	18.8	12.877	117	11.35	0	2	0	2	0	2	0	18.8	25701000	0	25701000	4283500	0	4283500
A0A8I4SYN6	A0A8I4SYN6	Histone H3	H3f4	tr|A0A8I4SYN6|A0A8I4SYN6_MOUSE Histone H3 OS=Mus musculus OX=10090 GN=H3f4 PE=3 SV=1	1	7	2	2	58.8	15.429	136	11.231	2	7	0	2	0	2	13.2	58.8	106400000	0	106400000	13192000	0	13192000
Q921F4	Q921F4	Heterogeneous nuclear ribonucleoprotein L-like	Hnrnpll	sp|Q921F4|HNRLL_MOUSE Heterogeneous nuclear ribonucleoprotein L-like OS=Mus musculus OX=10090 GN=Hnrnpll PE=1 SV=3	1	2	2	2	4.9	64.124	591	10.811	0	2	0	2	0	2	0	4.9	7830300	0	7830300	261010	0	261010
Q9CYA6	Q9CYA6	Zinc finger CCHC domain-containing protein 8	Zcchc8	sp|Q9CYA6|ZCHC8_MOUSE Zinc finger CCHC domain-containing protein 8 OS=Mus musculus OX=10090 GN=Zcchc8 PE=1 SV=3	1	2	2	2	6.8	78.025	709	10.792	0	2	0	2	0	2	0	6.8	30333000	0	30333000	587500	0	587500
E9Q7G0	E9Q7G0	Nuclear mitotic apparatus protein 1	Numa1	sp|E9Q7G0|NUMA1_MOUSE Nuclear mitotic apparatus protein 1 OS=Mus musculus OX=10090 GN=Numa1 PE=1 SV=1	1	2	2	2	0.9	235.63	2094	10.713	0	2	0	2	0	2	0	0.9	19706000	0	19706000	143840	0	143840
Q8VDM6	Q8VDM6	Heterogeneous nuclear ribonucleoprotein U-like protein 1	Hnrnpul1	sp|Q8VDM6|HNRL1_MOUSE Heterogeneous nuclear ribonucleoprotein U-like protein 1 OS=Mus musculus OX=10090 GN=Hnrnpul1 PE=1 SV=1	1	2	2	2	4.1	96.001	859	10.63	0	2	0	2	0	2	0	4.1	33094000	0	33094000	735410	0	735410
Q9ER72	Q9ER72	Cysteine--tRNA ligase, cytoplasmic	Cars1	sp|Q9ER72|SYCC_MOUSE Cysteine--tRNA ligase, cytoplasmic OS=Mus musculus OX=10090 GN=Cars1 PE=1 SV=2	1	1	1	1	2.6	94.859	831	9.6613	0	1	0	1	0	1	0	2.6	13942000	0	13942000	273360	0	273360
Q64213	Q64213	Splicing factor 1	Sf1	sp|Q64213|SF01_MOUSE Splicing factor 1 OS=Mus musculus OX=10090 GN=Sf1 PE=1 SV=6	1	1	1	1	1.7	70.402	653	9.3486	0	1	0	1	0	1	0	1.7	79735000	0	79735000	1395800	0	1395800
Q792Z1	Q792Z1	Trypsin 10	Try10	tr|Q792Z1|Q792Z1_MOUSE Trypsin 10 OS=Mus musculus OX=10090 GN=Try10 PE=1 SV=1	1	1	1	1	8.1	26.221	246	9.3389	1	1	1	1	1	1	8.1	8.1	505940000	191350000	314590000	17405000	12017000	5388300
P60335	P60335	Poly(rC)-binding protein 1	Pcbp1	sp|P60335|PCBP1_MOUSE Poly(rC)-binding protein 1 OS=Mus musculus OX=10090 GN=Pcbp1 PE=1 SV=1	1	2	1	1	6.7	37.497	356	9.2678	0	2	0	1	0	1	0	6.7	44696000	0	44696000	2128400	0	2128400
Q9CPN9	Q9CPN9	RIKEN cDNA 2210010C04 gene	2210010C04Rik	tr|Q9CPN9|Q9CPN9_MOUSE RIKEN cDNA 2210010C04 gene OS=Mus musculus OX=10090 GN=2210010C04Rik PE=1 SV=1	1	1	1	1	4.9	26.422	247	8.7917	1	1	1	1	1	1	4.9	4.9	703270000	386870000	316400000	63934000	35170000	28764000
Q9WVR4	Q9WVR4	RNA-binding protein FXR2	Fxr2	sp|Q9WVR4|FXR2_MOUSE RNA-binding protein FXR2 OS=Mus musculus OX=10090 GN=Fxr2 PE=1 SV=1	1	2	1	1	2.7	73.742	673	8.6408	1	2	0	1	0	1	1.2	2.7	15696000	0	15696000	373710	0	373710
A8DUK4;P02104;P02089;P02088	A8DUK4;P02104;P02089;P02088	Beta-globin;Hemoglobin subunit epsilon-Y2;Hemoglobin subunit beta-2	Hbb-bs;Hbb-y;Hbb-b2	tr|A8DUK4|A8DUK4_MOUSE Beta-globin OS=Mus musculus OX=10090 GN=Hbb-bs PE=1 SV=1;sp|P02104|HBE_MOUSE Hemoglobin subunit epsilon-Y2 OS=Mus musculus OX=10090 GN=Hbb-y PE=1 SV=2;sp|P02089|HBB2_MOUSE Hemoglobin subunit beta-2 OS=Mus musculus OX=10090 GN=Hbb-b2	4	1	1	1	6.8	15.748	147	8.6255	1	1	1	1	1	1	6.8	6.8	83512000	22030000	61482000	7592000	2002800	5589200
P62315	P62315	Small nuclear ribonucleoprotein Sm D1	Snrpd1	sp|P62315|SMD1_MOUSE Small nuclear ribonucleoprotein Sm D1 OS=Mus musculus OX=10090 GN=Snrpd1 PE=1 SV=1	1	1	1	1	16.8	13.281	119	8.1046	0	1	0	1	0	1	0	16.8	5832000	0	5832000	1166400	0	1166400
P03977;P01656;P01654;P01655;A0A075B5N9;A0A075B5P0;P01668;P01673;P01669;P01667;P01666;P01665;P01664;P01660;P01659	P03977;P01656;P01654;P01655;A0A075B5N9;A0A075B5P0;P01668;P01673;P01669;P01667;P01666;P01665;P01664;P01660;P01659	Ig kappa chain V-III region 50S10.1;Ig kappa chain V-III region MOPC 70;Ig kappa chain V-III region PC 2880/PC 1229		sp|P03977|KV3A4_MOUSE Ig kappa chain V-III region 50S10.1 OS=Mus musculus OX=10090 PE=1 SV=1;sp|P01656|KV3A3_MOUSE Ig kappa chain V-III region MOPC 70 OS=Mus musculus OX=10090 PE=1 SV=1;sp|P01654|KV3A1_MOUSE Ig kappa chain V-III region PC 2880/PC 1229 OS=M	15	2	1	1	30.6	12.042	111	8.0401	2	1	1	0	1	0	30.6	16.2	22720000	22720000	0	3786700	3786700	0
Q8C3F2	Q8C3F2	Constitutive coactivator of PPAR-gamma-like protein 2	Fam120c	sp|Q8C3F2|F120C_MOUSE Constitutive coactivator of PPAR-gamma-like protein 2 OS=Mus musculus OX=10090 GN=Fam120c PE=1 SV=3	1	1	1	1	1.3	119.72	1091	7.9346	0	1	0	1	0	1	0	1.3	21722000	0	21722000	482720	0	482720
P62309	P62309	Small nuclear ribonucleoprotein G	Snrpg	sp|P62309|RUXG_MOUSE Small nuclear ribonucleoprotein G OS=Mus musculus OX=10090 GN=Snrpg PE=1 SV=1	1	1	1	1	17.1	8.496	76	7.8996	0	1	0	1	0	1	0	17.1	0	0	0	0	0	0
B2RUM3	B2RUM3	AU015836 protein	AU015836	tr|B2RUM3|B2RUM3_MOUSE AU015836 protein OS=Mus musculus OX=10090 GN=AU015836 PE=1 SV=1	1	1	1	1	6.1	30.529	263	7.7423	0	1	0	1	0	1	0	6.1	64880000	0	64880000	10813000	0	10813000
P54320	P54320	Elastin	Eln	sp|P54320|ELN_MOUSE Elastin OS=Mus musculus OX=10090 GN=Eln PE=1 SV=2	1	1	1	1	2.2	71.937	860	7.6925	1	0	1	0	1	0	2.2	0	14640000	14640000	0	1330900	1330900	0
P62843	P62843	40S ribosomal protein S15	Rps15	sp|P62843|RS15_MOUSE 40S ribosomal protein S15 OS=Mus musculus OX=10090 GN=Rps15 PE=1 SV=2	1	1	1	1	9	17.04	145	7.6204	0	1	0	1	0	1	0	9	15687000	0	15687000	1960800	0	1960800
Q922V4	Q922V4	Pleiotropic regulator 1	Plrg1	sp|Q922V4|PLRG1_MOUSE Pleiotropic regulator 1 OS=Mus musculus OX=10090 GN=Plrg1 PE=1 SV=1	1	1	1	1	4.5	56.937	513	7.4888	0	1	0	1	0	1	0	4.5	26468000	0	26468000	882260	0	882260
P54869	P54869	Hydroxymethylglutaryl-CoA synthase, mitochondrial	Hmgcs2	sp|P54869|HMCS2_MOUSE Hydroxymethylglutaryl-CoA synthase, mitochondrial OS=Mus musculus OX=10090 GN=Hmgcs2 PE=1 SV=2	1	1	1	1	3.5	56.822	508	7.4756	1	0	1	0	1	0	3.5	0	0	0	0	0	0	0
A0A075B5S9;A0A0B4J1J5;A0A0B4J1J4	A0A075B5S9;A0A0B4J1J5;A0A0B4J1J4	Immunoglobulin heavy variable 9-4;Immunoglobulin heavy variable V9-3 (Fragment);	Ighv9-4;Ighv9-3;	tr|A0A075B5S9|A0A075B5S9_MOUSE Immunoglobulin heavy variable 9-4 OS=Mus musculus OX=10090 GN=Ighv9-4 PE=4 SV=1;tr|A0A0B4J1J5|A0A0B4J1J5_MOUSE Immunoglobulin heavy variable V9-3 (Fragment) OS=Mus musculus OX=10090 GN=Ighv9-3 PE=1 SV=1;tr|A0A0B4J1J4|A0A0B4J1	3	1	1	1	11.2	10.934	98	7.4631	1	0	1	0	1	0	11.2	0	10390000	10390000	0	1484300	1484300	0
P43277	P43277	Histone H1.3	H1-3	sp|P43277|H13_MOUSE Histone H1.3 OS=Mus musculus OX=10090 GN=H1-3 PE=1 SV=2	1	14	1	1	37.1	22.099	221	7.4469	1	14	0	1	0	1	5.9	37.1	494320000	0	494320000	41193000	0	41193000
Q60972	Q60972	Histone-binding protein RBBP4	Rbbp4	sp|Q60972|RBBP4_MOUSE Histone-binding protein RBBP4 OS=Mus musculus OX=10090 GN=Rbbp4 PE=1 SV=5	1	1	1	1	3.3	47.655	425	7.3527	0	1	0	1	0	1	0	3.3	12137000	0	12137000	713930	0	713930
P98086	P98086	Complement C1q subcomponent subunit A	C1qa	sp|P98086|C1QA_MOUSE Complement C1q subcomponent subunit A OS=Mus musculus OX=10090 GN=C1qa PE=1 SV=2	1	1	1	1	6.1	25.974	245	7.2529	1	0	1	0	1	0	6.1	0	18936000	18936000	0	760280	760280	0
P38647	P38647	Stress-70 protein, mitochondrial	Hspa9	sp|P38647|GRP75_MOUSE Stress-70 protein, mitochondrial OS=Mus musculus OX=10090 GN=Hspa9 PE=1 SV=3	1	1	1	1	1.9	73.46	679	7.1285	0	1	0	1	0	1	0	1.9	14335000	0	14335000	325800	0	325800
A0A075B5J9;A0A075B5K3	A0A075B5J9;A0A075B5K3	Immunoglobulin kappa variable 17-127;Immunoglobulin kappa variable 17-121	Igkv17-127;Igkv17-121	tr|A0A075B5J9|A0A075B5J9_MOUSE Immunoglobulin kappa variable 17-127 OS=Mus musculus OX=10090 GN=Igkv17-127 PE=4 SV=7;tr|A0A075B5K3|A0A075B5K3_MOUSE Immunoglobulin kappa variable 17-121 OS=Mus musculus OX=10090 GN=Igkv17-121 PE=4 SV=7	2	1	1	1	14.2	12.33	113	7.1145	1	0	1	0	1	0	14.2	0	31758000	31758000	0	7939400	7939400	0
Q01149	Q01149	Collagen alpha-2(I) chain	Col1a2	sp|Q01149|CO1A2_MOUSE Collagen alpha-2(I) chain OS=Mus musculus OX=10090 GN=Col1a2 PE=1 SV=2	1	1	1	1	0.9	129.56	1372	7.0924	0	1	0	1	0	1	0	0.9	42296000	0	42296000	528700	0	528700
P58771	P58771	Tropomyosin alpha-1 chain	Tpm1	sp|P58771|TPM1_MOUSE Tropomyosin alpha-1 chain OS=Mus musculus OX=10090 GN=Tpm1 PE=1 SV=1	1	2	1	1	7.4	32.68	284	7.0906	0	2	0	1	0	1	0	7.4	70965000	0	70965000	1995800	0	1995800
Q99MR6	Q99MR6	Serrate RNA effector molecule homolog	Srrt	sp|Q99MR6|SRRT_MOUSE Serrate RNA effector molecule homolog OS=Mus musculus OX=10090 GN=Srrt PE=1 SV=1	1	1	1	1	0.9	100.45	875	7.0678	0	1	0	1	0	1	0	0.9	29243000	0	29243000	562370	0	562370
P35601	P35601	Replication factor C subunit 1	Rfc1	sp|P35601|RFC1_MOUSE Replication factor C subunit 1 OS=Mus musculus OX=10090 GN=Rfc1 PE=1 SV=2	1	1	1	1	1.1	125.98	1131	6.9834	0	1	0	1	0	1	0	1.1	0	0	0	0	0	0
Q9CY58	Q9CY58	Plasminogen activator inhibitor 1 RNA-binding protein	Serbp1	sp|Q9CY58|PAIRB_MOUSE Plasminogen activator inhibitor 1 RNA-binding protein OS=Mus musculus OX=10090 GN=Serbp1 PE=1 SV=2	1	1	1	1	7.6	44.714	407	6.933	0	1	0	1	0	1	0	7.6	18931000	0	18931000	901450	0	901450
Q9R0Q4	Q9R0Q4	Mortality factor 4-like protein 2	Morf4l2	sp|Q9R0Q4|MO4L2_MOUSE Mortality factor 4-like protein 2 OS=Mus musculus OX=10090 GN=Morf4l2 PE=1 SV=1	1	1	1	1	3.1	32.183	288	6.9237	1	0	1	0	1	0	3.1	0	20540000	20540000	0	1027000	1027000	0
O08638	O08638	Myosin-11	Myh11	sp|O08638|MYH11_MOUSE Myosin-11 OS=Mus musculus OX=10090 GN=Myh11 PE=1 SV=1	1	13	1	1	5.9	227.03	1972	6.8785	3	13	0	1	0	1	1.9	5.9	5920800	0	5920800	46621	0	46621
A0A075B5M7;A0A0B4J1J2;A0A0B4J1J1	A0A075B5M7;A0A0B4J1J2;A0A0B4J1J1	Immunoglobulin kappa variable 5-39;Immunoglobulin kappa chain variable 5-43 (Fragment);	Igkv5-39;Igkv5-43;	tr|A0A075B5M7|A0A075B5M7_MOUSE Immunoglobulin kappa variable 5-39 OS=Mus musculus OX=10090 GN=Igkv5-39 PE=1 SV=7;tr|A0A0B4J1J2|A0A0B4J1J2_MOUSE Immunoglobulin kappa chain variable 5-43 (Fragment) OS=Mus musculus OX=10090 GN=Igkv5-43 PE=1 SV=1;tr|A0A0B4J1J1	3	1	1	1	12.6	10.345	95	6.8665	0	1	0	1	0	1	0	12.6	61502000	0	61502000	12300000	0	12300000
Q9D287	Q9D287	Pre-mRNA-splicing factor SPF27	Bcas2	sp|Q9D287|SPF27_MOUSE Pre-mRNA-splicing factor SPF27 OS=Mus musculus OX=10090 GN=Bcas2 PE=1 SV=1	1	1	1	1	12.4	26.131	225	6.818	0	1	0	1	0	1	0	12.4	8557300	0	8557300	611240	0	611240
P23198	P23198	Chromobox protein homolog 3	Cbx3	sp|P23198|CBX3_MOUSE Chromobox protein homolog 3 OS=Mus musculus OX=10090 GN=Cbx3 PE=1 SV=2	1	1	1	1	6.6	20.855	183	6.7552	0	1	0	1	0	1	0	6.6	16894000	0	16894000	1877100	0	1877100
O35218	O35218	Cleavage and polyadenylation specificity factor subunit 2	Cpsf2	sp|O35218|CPSF2_MOUSE Cleavage and polyadenylation specificity factor subunit 2 OS=Mus musculus OX=10090 GN=Cpsf2 PE=1 SV=1	1	1	1	1	1.9	88.382	782	6.6984	0	1	0	1	0	1	0	1.9	20633000	0	20633000	448530	0	448530
B2RRE7	B2RRE7	OTU domain-containing protein 4	Otud4	sp|B2RRE7|OTUD4_MOUSE OTU domain-containing protein 4 OS=Mus musculus OX=10090 GN=Otud4 PE=1 SV=1	1	1	1	1	1.4	123.05	1107	6.6984	0	1	0	1	0	1	0	1.4	6706300	0	6706300	124190	0	124190
P63323	P63323	40S ribosomal protein S12	Rps12	sp|P63323|RS12_MOUSE 40S ribosomal protein S12 OS=Mus musculus OX=10090 GN=Rps12 PE=1 SV=3	1	1	1	1	11.4	14.515	132	6.6816	0	1	0	1	0	1	0	11.4	15471000	0	15471000	2210100	0	2210100
A0A075B5L3	A0A075B5L3	Immunoglobulin kappa chain variable 4-90 (Fragment)	Igkv4-90	tr|A0A075B5L3|A0A075B5L3_MOUSE Immunoglobulin kappa chain variable 4-90 (Fragment) OS=Mus musculus OX=10090 GN=Igkv4-90 PE=4 SV=5	1	1	1	1	13.7	12.609	117	6.6653	1	0	1	0	1	0	13.7	0	19940000	19940000	0	4985100	4985100	0
Q3V1L4	Q3V1L4	Cytosolic purine 5-nucleotidase	Nt5c2	sp|Q3V1L4|5NTC_MOUSE Cytosolic purine 5-nucleotidase OS=Mus musculus OX=10090 GN=Nt5c2 PE=1 SV=2	1	1	1	1	2.1	64.808	560	6.6552	0	1	0	1	0	1	0	2.1	38992000	0	38992000	614720	0	614720
Q9CXS4	Q9CXS4	Centromere protein V	Cenpv	sp|Q9CXS4|CENPV_MOUSE Centromere protein V OS=Mus musculus OX=10090 GN=Cenpv PE=1 SV=2	1	1	1	1	5.2	27.541	252	6.6479	0	1	0	1	0	1	0	5.2	0	0	0	0	0	0
Q9CQ19	Q9CQ19	Myosin regulatory light polypeptide 9	Myl9	sp|Q9CQ19|MYL9_MOUSE Myosin regulatory light polypeptide 9 OS=Mus musculus OX=10090 GN=Myl9 PE=1 SV=3	1	1	1	1	5.8	19.854	172	6.6224	0	1	0	1	0	1	0	5.8	34146000	0	34146000	3104200	0	3104200
A0A140T8M2;P01636	A0A140T8M2;P01636	Immunoglobulin kappa variable 12-44 (Fragment);Ig kappa chain V-V region MOPC 149	Igkv12-44;	tr|A0A140T8M2|A0A140T8M2_MOUSE Immunoglobulin kappa variable 12-44 (Fragment) OS=Mus musculus OX=10090 GN=Igkv12-44 PE=4 SV=2;sp|P01636|KV5A4_MOUSE Ig kappa chain V-V region MOPC 149 OS=Mus musculus OX=10090 PE=1 SV=1	2	1	1	1	11.3	12.557	115	6.6114	1	0	1	0	1	0	11.3	0	20364000	20364000	0	2909100	2909100	0
Q80X98	Q80X98	RNA helicase	Dhx38	tr|Q80X98|Q80X98_MOUSE RNA helicase OS=Mus musculus OX=10090 GN=Dhx38 PE=1 SV=1	1	1	1	1	1	140.62	1228	6.6022	0	1	0	1	0	1	0	1	4228200	0	4228200	61279	0	61279
E9Q5C9	E9Q5C9	Nucleolar and coiled-body phosphoprotein 1	Nolc1	sp|E9Q5C9|NOLC1_MOUSE Nucleolar and coiled-body phosphoprotein 1 OS=Mus musculus OX=10090 GN=Nolc1 PE=1 SV=1	1	1	1	1	1.7	73.697	702	6.6022	0	1	0	1	0	1	0	1.7	19921000	0	19921000	498030	0	498030
Q8K224	Q8K224	RNA cytidine acetyltransferase	Nat10	sp|Q8K224|NAT10_MOUSE RNA cytidine acetyltransferase OS=Mus musculus OX=10090 GN=Nat10 PE=1 SV=1	1	1	1	1	1.7	115.42	1024	6.5917	0	1	0	1	0	1	0	1.7	6722600	0	6722600	113940	0	113940
Q9CYH6	Q9CYH6	Ribosome biogenesis regulatory protein homolog	Rrs1	sp|Q9CYH6|RRS1_MOUSE Ribosome biogenesis regulatory protein homolog OS=Mus musculus OX=10090 GN=Rrs1 PE=1 SV=1	1	1	1	1	3.3	41.551	365	6.5838	0	1	0	1	0	1	0	3.3	7839300	0	7839300	356330	0	356330
E9Q3S4	E9Q3S4	Mitogen-activated protein kinase kinase kinase 19	Map3k19	sp|E9Q3S4|M3K19_MOUSE Mitogen-activated protein kinase kinase kinase 19 OS=Mus musculus OX=10090 GN=Map3k19 PE=3 SV=1	1	1	1	1	0.5	146.41	1311	6.5582	0	1	0	1	0	1	0	0.5	428860000	0	428860000	5294600	0	5294600
P62874	P62874	Guanine nucleotide-binding protein G(I)/G(S)/G(T) subunit beta-1	Gnb1	sp|P62874|GBB1_MOUSE Guanine nucleotide-binding protein G(I)/G(S)/G(T) subunit beta-1 OS=Mus musculus OX=10090 GN=Gnb1 PE=1 SV=3	1	1	1	1	5.3	37.377	340	6.5574	0	1	0	1	0	1	0	5.3	11216000	0	11216000	862760	0	862760
Q8JZZ7	Q8JZZ7	Adhesion G protein-coupled receptor L2	Adgrl2	sp|Q8JZZ7|AGRL2_MOUSE Adhesion G protein-coupled receptor L2 OS=Mus musculus OX=10090 GN=Adgrl2 PE=1 SV=3	1	1	1	1	1.3	166.58	1487	6.539	1	0	1	0	1	0	1.3	0	0	0	0	0	0	0
P62984	P62984	Ubiquitin-60S ribosomal protein L40	Uba52	sp|P62984|RL40_MOUSE Ubiquitin-60S ribosomal protein L40 OS=Mus musculus OX=10090 GN=Uba52 PE=1 SV=2	1	1	1	1	7.8	14.728	128	6.535	1	1	1	1	1	1	7.8	7.8	13309000	6760200	6548700	1478800	751130	727640
P01657	P01657	Ig kappa chain V-III region PC 2413		sp|P01657|KV3A5_MOUSE Ig kappa chain V-III region PC 2413 OS=Mus musculus OX=10090 PE=1 SV=1	1	2	1	0	24.3	11.949	111	6.5151	2	1	1	0	0	0	24.3	16.2	15845000	15845000	0	2263600	2263600	0
Q9WTL4	Q9WTL4	Insulin receptor-related protein	Insrr	sp|Q9WTL4|INSRR_MOUSE Insulin receptor-related protein OS=Mus musculus OX=10090 GN=Insrr PE=1 SV=2	1	1	1	1	0.6	144.87	1300	6.4655	1	0	1	0	1	0	0.6	0	22354000	22354000	0	319340	319340	0
Q9CPN8	Q9CPN8	Insulin-like growth factor 2 mRNA-binding protein 3	Igf2bp3	sp|Q9CPN8|IF2B3_MOUSE Insulin-like growth factor 2 mRNA-binding protein 3 OS=Mus musculus OX=10090 GN=Igf2bp3 PE=1 SV=1	1	1	1	1	2.4	63.574	579	6.4508	0	1	0	1	0	1	0	2.4	87065000	0	87065000	2487600	0	2487600
P97386	P97386	DNA ligase 3	Lig3	sp|P97386|DNLI3_MOUSE DNA ligase 3 OS=Mus musculus OX=10090 GN=Lig3 PE=1 SV=2	1	1	1	1	1.7	113.07	1015	6.4494	0	1	0	1	0	1	0	1.7	7342500	0	7342500	112960	0	112960
P16254	P16254	Signal recognition particle 14 kDa protein	Srp14	sp|P16254|SRP14_MOUSE Signal recognition particle 14 kDa protein OS=Mus musculus OX=10090 GN=Srp14 PE=1 SV=1	1	1	1	1	12.7	12.51	110	6.4373	0	1	0	1	0	1	0	12.7	13562000	0	13562000	2260300	0	2260300
Q7SIG6	Q7SIG6	Arf-GAP with SH3 domain, ANK repeat and PH domain-containing protein 2	Asap2	sp|Q7SIG6|ASAP2_MOUSE Arf-GAP with SH3 domain, ANK repeat and PH domain-containing protein 2 OS=Mus musculus OX=10090 GN=Asap2 PE=1 SV=3	1	1	1	1	0.8	106.8	958	6.4229	1	1	1	1	1	1	0.8	0.8	448140000	321820000	126320000	8002600	5746800	2255800
A0A075B5N3	A0A075B5N3	Immunoglobulin kappa variable 8-28	Igkv8-28	tr|A0A075B5N3|A0A075B5N3_MOUSE Immunoglobulin kappa variable 8-28 OS=Mus musculus OX=10090 GN=Igkv8-28 PE=1 SV=7	1	1	1	1	14.9	10.903	101	6.4155	1	0	1	0	1	0	14.9	0	31039000	31039000	0	4434100	4434100	0
P63325	P63325	40S ribosomal protein S10	Rps10	sp|P63325|RS10_MOUSE 40S ribosomal protein S10 OS=Mus musculus OX=10090 GN=Rps10 PE=1 SV=1	1	1	1	1	9.1	18.916	165	6.4111	1	0	1	0	1	0	9.1	0	20230000	20230000	0	1685800	1685800	0
A2AN08	A2AN08	E3 ubiquitin-protein ligase UBR4	Ubr4	sp|A2AN08|UBR4_MOUSE E3 ubiquitin-protein ligase UBR4 OS=Mus musculus OX=10090 GN=Ubr4 PE=1 SV=1	1	1	1	1	0.2	572.28	5180	6.3973	0	1	0	1	0	1	0	0.2	0	0	0	0	0	0
Q04857	Q04857	Collagen alpha-1(VI) chain	Col6a1	sp|Q04857|CO6A1_MOUSE Collagen alpha-1(VI) chain OS=Mus musculus OX=10090 GN=Col6a1 PE=1 SV=1	1	1	1	1	0.9	108.49	1025	6.362	1	0	1	0	1	0	0.9	0	12953000	12953000	0	219540	219540	0
P84751	P84751	Ig heavy chain Mem5 (Fragment)		sp|P84751|HVM63_MOUSE Ig heavy chain Mem5 (Fragment) OS=Mus musculus OX=10090 PE=1 SV=1	1	2	1	1	6.8	25.349	237	6.337	2	2	1	1	1	1	6.8	6.8	21218000	12154000	9063600	3031100	1736300	1294800
P39061	P39061	Collagen alpha-1(XVIII) chain	Col18a1	sp|P39061|COIA1_MOUSE Collagen alpha-1(XVIII) chain OS=Mus musculus OX=10090 GN=Col18a1 PE=1 SV=4	1	1	1	1	0.5	182.17	1774	6.3357	0	1	0	1	0	1	0	0.5	18147000	0	18147000	224040	0	224040
A0A140T8P6	A0A140T8P6	Immunoglobulin kappa variable 12-46 (Fragment)	Igkv12-46	tr|A0A140T8P6|A0A140T8P6_MOUSE Immunoglobulin kappa variable 12-46 (Fragment) OS=Mus musculus OX=10090 GN=Igkv12-46 PE=1 SV=2	1	2	1	1	27.8	12.562	115	6.2856	2	1	1	0	1	0	27.8	11.3	9332800	9332800	0	1555500	1555500	0
Q9QX47	Q9QX47	Protein SON	Son	sp|Q9QX47|SON_MOUSE Protein SON OS=Mus musculus OX=10090 GN=Son PE=1 SV=2	1	1	1	1	0.4	265.65	2444	6.2562	0	1	0	1	0	1	0	0.4	7551900	0	7551900	87812	0	87812
A0A075B5T2;P01798	A0A075B5T2;P01798	Immunoglobulin heavy variable 6-3 (Fragment);Ig heavy chain V-III region E109	Ighv6-3;	tr|A0A075B5T2|A0A075B5T2_MOUSE Immunoglobulin heavy variable 6-3 (Fragment) OS=Mus musculus OX=10090 GN=Ighv6-3 PE=4 SV=7;sp|P01798|HVM29_MOUSE Ig heavy chain V-III region E109 OS=Mus musculus OX=10090 PE=1 SV=1	2	3	1	1	27.1	13.259	118	6.2485	3	2	1	1	1	1	27.1	13.6	40841000	22713000	18128000	5105200	2839100	2266000
Q6PGB8;Q91ZW3	Q6PGB8;Q91ZW3	Probable global transcription activator SNF2L1;SWI/SNF-related matrix-associated actin-dependent regulator of chromatin subfamily A member 5	Smarca1;	sp|Q6PGB8|SMCA1_MOUSE Probable global transcription activator SNF2L1 OS=Mus musculus OX=10090 GN=Smarca1 PE=1 SV=1;sp|Q91ZW3|SMCA5_MOUSE SWI/SNF-related matrix-associated actin-dependent regulator of chromatin subfamily A member 5 OS=Mus musculus OX=10090	2	1	1	1	0.9	121.71	1046	6.2128	0	1	0	1	0	1	0	0.9	2803200	0	2803200	41223	0	41223
A0A140T8P3	A0A140T8P3	Immunoglobulin kappa chain variable 15-103 (Fragment)	Igkv15-103	tr|A0A140T8P3|A0A140T8P3_MOUSE Immunoglobulin kappa chain variable 15-103 (Fragment) OS=Mus musculus OX=10090 GN=Igkv15-103 PE=4 SV=2	1	1	1	1	9.6	12.547	115	6.1907	1	0	1	0	1	0	9.6	0	10362000	10362000	0	3454000	3454000	0
Q812C9;O70423	Q812C9;O70423	Retina-specific copper amine oxidase;Membrane primary amine oxidase	Aoc2;Aoc3	sp|Q812C9|AOC2_MOUSE Retina-specific copper amine oxidase OS=Mus musculus OX=10090 GN=Aoc2 PE=2 SV=2;sp|O70423|AOC3_MOUSE Membrane primary amine oxidase OS=Mus musculus OX=10090 GN=Aoc3 PE=1 SV=3	2	1	1	1	1.2	83.582	757	6.1794	1	0	1	0	1	0	1.2	0	25407000	25407000	0	793980	793980	0
A2BDX3	A2BDX3	Adenylyltransferase and sulfurtransferase MOCS3	Mocs3	sp|A2BDX3|MOCS3_MOUSE Adenylyltransferase and sulfurtransferase MOCS3 OS=Mus musculus OX=10090 GN=Mocs3 PE=1 SV=1	1	1	1	1	2	49.374	460	6.1737	0	1	0	1	0	1	0	2	1612900000	0	1612900000	55616000	0	55616000
Q62376	Q62376	U1 small nuclear ribonucleoprotein 70 kDa	Snrnp70	sp|Q62376|RU17_MOUSE U1 small nuclear ribonucleoprotein 70 kDa OS=Mus musculus OX=10090 GN=Snrnp70 PE=1 SV=2	1	1	1	1	3.3	51.991	448	6.1404	0	1	0	1	0	1	0	3.3	8047100	0	8047100	423530	0	423530
Q71LX4	Q71LX4	Talin-2	Tln2	sp|Q71LX4|TLN2_MOUSE Talin-2 OS=Mus musculus OX=10090 GN=Tln2 PE=1 SV=3	1	1	1	1	0.6	253.62	2375	6.0859	1	0	1	0	1	0	0.6	0	103210000	103210000	0	711820	711820	0
P80314	P80314	T-complex protein 1 subunit beta	Cct2	sp|P80314|TCPB_MOUSE T-complex protein 1 subunit beta OS=Mus musculus OX=10090 GN=Cct2 PE=1 SV=4	1	1	1	1	2.2	57.477	535	6.0785	1	1	1	1	1	1	2.2	2.2	9642200	3361300	6280900	267840	93368	174470
P68510	P68510	14-3-3 protein eta	Ywhah	sp|P68510|1433F_MOUSE 14-3-3 protein eta OS=Mus musculus OX=10090 GN=Ywhah PE=1 SV=2	1	1	1	1	3.7	28.211	246	6.077	0	1	0	1	0	1	0	3.7	0	0	0	0	0	0
A0A140T8N3	A0A140T8N3	Immunoglobulin kappa chain variable 13-84 (Fragment)	Igkv13-84	tr|A0A140T8N3|A0A140T8N3_MOUSE Immunoglobulin kappa chain variable 13-84 (Fragment) OS=Mus musculus OX=10090 GN=Igkv13-84 PE=4 SV=2	1	1	1	1	11.3	12.617	115	6.0678	1	0	1	0	1	0	11.3	0	0	0	0	0	0	0
Q91WM3	Q91WM3	U3 small nucleolar RNA-interacting protein 2	Rrp9	sp|Q91WM3|U3IP2_MOUSE U3 small nucleolar RNA-interacting protein 2 OS=Mus musculus OX=10090 GN=Rrp9 PE=1 SV=1	1	1	1	1	2.1	52.106	475	6.0485	0	1	0	1	0	1	0	2.1	0	0	0	0	0	0
P97315	P97315	Cysteine and glycine-rich protein 1	Csrp1	sp|P97315|CSRP1_MOUSE Cysteine and glycine-rich protein 1 OS=Mus musculus OX=10090 GN=Csrp1 PE=1 SV=3	1	1	1	1	7.8	20.583	193	6.0389	1	0	1	0	1	0	7.8	0	26689000	26689000	0	1779300	1779300	0
Q8C4J7	Q8C4J7	Transducin beta-like protein 3	Tbl3	sp|Q8C4J7|TBL3_MOUSE Transducin beta-like protein 3 OS=Mus musculus OX=10090 GN=Tbl3 PE=2 SV=1	1	1	1	1	1.6	88.265	801	6.0307	0	1	0	1	0	1	0	1.6	0	0	0	0	0	0
P33175	P33175	Kinesin heavy chain isoform 5A	Kif5a	sp|P33175|KIF5A_MOUSE Kinesin heavy chain isoform 5A OS=Mus musculus OX=10090 GN=Kif5a PE=1 SV=3	1	1	1	1	0.7	117.02	1027	6.0236	0	1	0	1	0	1	0	0.7	217260000	0	217260000	3242700	0	3242700
Q7TPR4;P57780	Q7TPR4;P57780	Alpha-actinin-1;Alpha-actinin-4	Actn1;Actn4	sp|Q7TPR4|ACTN1_MOUSE Alpha-actinin-1 OS=Mus musculus OX=10090 GN=Actn1 PE=1 SV=1;sp|P57780|ACTN4_MOUSE Alpha-actinin-4 OS=Mus musculus OX=10090 GN=Actn4 PE=1 SV=1	2	1	1	1	1.1	103.07	892	5.9812	0	1	0	1	0	1	0	1.1	7388000	0	7388000	127380	0	127380
I7HPW8	I7HPW8	Myosin XVB	Myo15b	tr|I7HPW8|I7HPW8_MOUSE Myosin XVB OS=Mus musculus OX=10090 GN=Myo15b PE=1 SV=2	1	1	1	1	0.2	332.97	3033	5.9745	1	0	1	0	1	0	0.2	0	10459000	10459000	0	69266	69266	0
Q0KL02	Q0KL02	Triple functional domain protein	Trio	sp|Q0KL02|TRIO_MOUSE Triple functional domain protein OS=Mus musculus OX=10090 GN=Trio PE=1 SV=3	1	1	1	1	0.5	347.86	3102	5.9294	0	1	0	1	0	1	0	0.5	36386000	0	36386000	219190	0	219190
Q3URV1	Q3URV1	Protein broad-minded	Tbc1d32	sp|Q3URV1|BROMI_MOUSE Protein broad-minded OS=Mus musculus OX=10090 GN=Tbc1d32 PE=1 SV=2	1	1	1	1	0.6	148.06	1296	5.924	1	1	1	1	1	1	0.6	0.6	78338000	60800000	17538000	1284200	996720	287510
P47964	P47964	60S ribosomal protein L36	Rpl36	sp|P47964|RL36_MOUSE 60S ribosomal protein L36 OS=Mus musculus OX=10090 GN=Rpl36 PE=1 SV=2	1	1	1	1	11.4	12.215	105	5.9226	0	1	0	1	0	1	0	11.4	16099000	0	16099000	2683100	0	2683100
Q8BFQ9	Q8BFQ9	Kelch-like protein 42	Klhl42	sp|Q8BFQ9|KLH42_MOUSE Kelch-like protein 42 OS=Mus musculus OX=10090 GN=Klhl42 PE=2 SV=1	1	1	1	1	3.4	55.598	493	5.9191	0	1	0	1	0	1	0	3.4	36311000	0	36311000	1452400	0	1452400
C8YR32	C8YR32	Lipoxygenase homology domain-containing protein 1	Loxhd1	sp|C8YR32|LOXH1_MOUSE Lipoxygenase homology domain-containing protein 1 OS=Mus musculus OX=10090 GN=Loxhd1 PE=2 SV=1	1	1	1	1	0.5	235.75	2068	-2	0	1	0	1	0	1	0	0.5	8540900	0	8540900	73628	0	73628
Q64446	Q64446	Copper-transporting ATPase 2	Atp7b	sp|Q64446|ATP7B_MOUSE Copper-transporting ATPase 2 OS=Mus musculus OX=10090 GN=Atp7b PE=1 SV=2	1	1	1	1	1.1	157.19	1462	-2	0	1	0	1	0	1	0	1.1	24554000	0	24554000	350770	0	350770
Q8CGP0;Q9D2U9;Q64524	Q8CGP0;Q9D2U9;Q64524	Histone H2B type 3-B;H2B.U histone 2;Histone H2B type 2-E	H2bc26;H2bu2;H2bc21	sp|Q8CGP0|H2B3B_MOUSE Histone H2B type 3-B OS=Mus musculus OX=10090 GN=H2bc26 PE=1 SV=3;sp|Q9D2U9|H2B3A_MOUSE H2B.U histone 2 OS=Mus musculus OX=10090 GN=H2bu2 PE=1 SV=3;sp|Q64524|H2B2E_MOUSE Histone H2B type 2-E OS=Mus musculus OX=10090 GN=H2bc21 PE=1 SV=	3	8	1	1	57.1	13.908	126	-2	2	8	0	1	0	1	20.6	57.1	17873000	0	17873000	1624900	0	1624900
Q3U095	Q3U095	NXPE family member 2	Nxpe2	sp|Q3U095|NXPE2_MOUSE NXPE family member 2 OS=Mus musculus OX=10090 GN=Nxpe2 PE=2 SV=1	1	1	1	1	1.3	63.965	558	-2	0	1	0	1	0	1	0	1.3	4910800	0	4910800	148810	0	148810
P42859	P42859	Huntingtin	Htt	sp|P42859|HD_MOUSE Huntingtin OS=Mus musculus OX=10090 GN=Htt PE=1 SV=2	1	1	1	1	0.4	344.69	3119	-2	0	1	0	1	0	1	0	0.4	80972000	0	80972000	509260	0	509260
Q8R1A4	Q8R1A4	Dedicator of cytokinesis protein 7	Dock7	sp|Q8R1A4|DOCK7_MOUSE Dedicator of cytokinesis protein 7 OS=Mus musculus OX=10090 GN=Dock7 PE=1 SV=3	1	1	1	1	0.8	241.44	2130	-2	0	1	0	1	0	1	0	0.8	187190000	0	187190000	1534400	0	1534400
