# Supplementary material for: hnRNPC Functions with HuR to Regulate Alternative Splicing in an m6A‐Dependent Manner and is Essential for Meiosis
Source: Adv Sci (Weinh). 2025 Feb 8;12(13):2412196. doi: 10.1002/advs.202412196 (PMC11967818; doi:10.1002/advs.202412196)
Supplement: Supplementary file 7 — Supplemental Table S6 [file ADVS-12-2412196-s001.xls]

## Sheet: Rip_peaks_anno
Table S6. Total identified HuR-binding peaks by analysis of RIP-seq data.
GeneName	Chr	Start	End	PeakID	Length	Strand	FoldEnrichment	Pvalue	FDR	Score	Region	GeneID	Transcript	BioType
Tcea1	1	4857813	4858174	peak_1	362	+	3.64	3.98107e-12	1e-10	3.64	cds	ENSMUSG00000033813	ENSMUST00000081551	protein_coding
Usp37	1	74470584	74471333	peak_500	750	-	4.55	0.00691831	0.057544	4.55	cds	ENSMUSG00000033364	ENSMUST00000044260	protein_coding
Usp37	1	74478058	74486733	peak_501	8676	-	3.97	4.2658e-06	6.0256e-05	3.97	cds	ENSMUSG00000033364	ENSMUST00000044260	protein_coding
Gm37733	1	74501057	74501447	peak_502	391	-	14.3	4.46684e-05	0.00057544	14.3	npExon	ENSMUSG00000103227	ENSMUST00000195478	TEC
Gm37733	1	74501984	74502194	peak_503	211	-	9.7	0.0018197	0.0177828	9.7	npExon	ENSMUSG00000103227	ENSMUST00000195478	TEC
Gm37733	1	74502492	74502643	peak_504	152	-	5.86	0.0338844	0.222844	5.86	npExon	ENSMUSG00000103227	ENSMUST00000195478	TEC
Gm37733	1	74502762	74502942	peak_505	181	-	8.49	0.00467735	0.040738	8.49	npExon	ENSMUSG00000103227	ENSMUST00000195478	TEC
Ccdc108	1	74903235	74903386	peak_506	152	-	6.87	0.0162181	0.11995	6.87	cds	ENSMUSG00000047021	ENSMUST00000094844	protein_coding
Gm37902	1	80275674	80275852	peak_507	179	-	4.78	0.00123027	0.0125893	4.78	npExon	ENSMUSG00000103076	ENSMUST00000192839	TEC
Gm37262	1	80326444	80326594	peak_508	151	-	7.07	0.0138038	0.105196	7.07	npExon	ENSMUSG00000103525	ENSMUST00000192816	TEC
Col4a4	1	82456878	82466516	peak_509	9639	-	6.26	0.0251189	0.174985	6.26	cds	ENSMUSG00000067158	ENSMUST00000087050	protein_coding
Col4a4	1	82486536	82489863	peak_510	3328	-	3.42	1.86209e-06	2.75423e-05	3.42	cds	ENSMUSG00000067158	ENSMUST00000087050	protein_coding
Trip12	1	84743125	84743874	peak_511	750	-	1.55	1.69824e-05	0.000229087	1.55	cds	ENSMUSG00000026219	ENSMUST00000027421	protein_coding
Trip12	1	84782880	84786188	peak_512	3309	-	1.55	0.00144544	0.0141254	1.55	cds	ENSMUSG00000026219	ENSMUST00000027421	protein_coding
Trip12	1	84793874	84794025	peak_513	152	-	1.93	8.51138e-07	1.28825e-05	1.93	cds	ENSMUSG00000026219	ENSMUST00000185909	nonsense_mediated_decay
Gm38374	1	84807157	84807337	peak_514	181	-	13.1	0.000120226	0.00144544	13.1	npExon	ENSMUSG00000103505	ENSMUST00000194417	TEC
Gm37738	1	84820534	84820774	peak_515	241	-	12.5	0.000194984	0.00223872	12.5	npExon	ENSMUSG00000104503	ENSMUST00000192396	TEC
Gm37738	1	84822056	84822236	peak_516	181	-	7.48	0.00537032	0.0467735	7.48	npExon	ENSMUSG00000104503	ENSMUST00000192396	TEC
Htr2b	1	86102497	86102587	peak_517	91	-	6.87	0.0162181	0.11995	6.87	cds	ENSMUSG00000026228	ENSMUST00000027431	protein_coding
Ncl	1	86347746	86347837	peak_518	92	-	9.09	0.00295121	0.0269153	9.09	utr3	ENSMUSG00000026234	ENSMUST00000027438	protein_coding
Usp37	1	74441591	74461588	peak_499	19998	-	6.76	1e-117	1e-115	6.76	cds	ENSMUSG00000033364	ENSMUST00000044260	protein_coding
Usp37	1	74439347	74440039	peak_498	693	-	2.37	0.00263027	0.0245471	2.37	cds	ENSMUSG00000033364	ENSMUST00000044260	protein_coding
Usp37	1	74438958	74439258	peak_497	301	-	7.48	0.00109648	0.0112202	7.48	utr3	ENSMUSG00000033364	ENSMUST00000189257	protein_coding
Usp37	1	74438058	74438599	peak_496	542	-	13.5	7.24436e-05	0.000891251	13.5	utr3	ENSMUSG00000033364	ENSMUST00000189257	protein_coding
Ino80d	1	63058197	63058347	peak_476	151	-	6.26	0.0251189	0.174985	6.26	cds	ENSMUSG00000040865	ENSMUST00000165066	protein_coding
Ino80d	1	63058856	63085803	peak_477	26948	-	20.7	1.58489e-22	5.01187e-21	20.7	cds	ENSMUSG00000040865	ENSMUST00000133236	nonsense_mediated_decay
Ino80d	1	63085982	63093378	peak_478	7397	-	5.83	1e-14	2.51189e-13	5.83	cds	ENSMUSG00000040865	ENSMUST00000165066	protein_coding
Klf7	1	64031090	64031300	peak_479	211	-	8.89	0.00346737	0.030903	8.89	utr3	ENSMUSG00000025959	ENSMUST00000114086	protein_coding
Klf7	1	64032555	64032705	peak_480	151	-	7.68	0.00870964	0.0707946	7.68	utr3	ENSMUSG00000025959	ENSMUST00000114086	protein_coding
Klf7	1	64033362	64033572	peak_481	211	-	13.7	7.4131e-05	0.000912011	13.7	utr3	ENSMUSG00000025959	ENSMUST00000114086	protein_coding
Fzd5	1	64732113	64732234	peak_482	122	-	5.86	0.0338844	0.222844	5.86	utr3	ENSMUSG00000045005	ENSMUST00000063982	protein_coding
Plekhm3	1	64794263	64794593	peak_483	331	-	13.9	6.30957e-05	0.000776247	13.9	utr3	ENSMUSG00000051344	ENSMUST00000139649	nonsense_mediated_decay
Gm37570	1	66766222	66766492	peak_484	271	-	11.1	0.00060256	0.00645654	11.1	npExon	ENSMUSG00000102559	ENSMUST00000195411	TEC
Ncl	1	86349125	86349456	peak_519	332	-	8.08	0.00645654	0.0537032	8.08	utr3	ENSMUSG00000026234	ENSMUST00000027438	protein_coding
Gm37570	1	66766551	66766820	peak_485	270	-	11.1	0.00060256	0.00645654	11.1	npExon	ENSMUSG00000102559	ENSMUST00000195411	TEC
Mreg	1	72159886	72160124	peak_487	239	-	5.15	0.00316228	0.0288403	5.15	utr3	ENSMUSG00000039395	ENSMUST00000048860	protein_coding
Mreg	1	72212158	72212248	peak_488	91	-	7.28	0.011749	0.0933254	7.28	utr5	ENSMUSG00000039395	ENSMUST00000048860	protein_coding
Pecr	1	72261955	72267095	peak_489	5141	-	13.9	6.30957e-05	0.000776247	13.9	cds	ENSMUSG00000026189	ENSMUST00000027381	protein_coding
Igfbp5	1	72860112	72860292	peak_490	181	-	6.06	0.0040738	0.0363078	6.06	utr3	ENSMUSG00000026185	ENSMUST00000027377	protein_coding
Igfbp5	1	72861994	72862294	peak_491	301	-	9.3	6.30957e-12	1.51356e-10	9.3	utr3	ENSMUSG00000026185	ENSMUST00000027377	protein_coding
Tmbim1	1	74296522	74296823	peak_492	302	-	9.7	0.0018197	0.0177828	9.7	utr5	ENSMUSG00000006301	ENSMUST00000113796	protein_coding
Tmbim1	1	74299037	74299217	peak_493	181	-	6.26	0.0251189	0.174985	6.26	utr5	ENSMUSG00000006301	ENSMUST00000113796	protein_coding
Tmbim1	1	74303227	74303378	peak_494	152	-	7.07	0.0138038	0.105196	7.07	utr5	ENSMUSG00000006301	ENSMUST00000113796	protein_coding
Usp37	1	74435870	74436081	peak_495	212	-	5.19	0.000537032	0.0057544	5.19	utr3	ENSMUSG00000033364	ENSMUST00000044260	protein_coding
Gm37570	1	66766879	66768432	peak_486	1554	-	113	1e-41	5.01187e-40	113	npExon	ENSMUSG00000102559	ENSMUST00000195411	TEC
Ino80d	1	63057627	63057838	peak_475	212	-	11.7	0.000371535	0.0040738	11.7	utr3	ENSMUSG00000040865	ENSMUST00000165066	protein_coding
Ncl	1	86349784	86349875	peak_520	92	-	7.07	0.0138038	0.105196	7.07	utr3	ENSMUSG00000026234	ENSMUST00000027438	protein_coding
Ncl	1	86353145	86355031	peak_522	1887	-	1.45	2.51189e-32	1.25893e-30	1.45	cds	ENSMUSG00000026234	ENSMUST00000027438	protein_coding
Gm37745	1	119795964	119796145	peak_547	182	-	12.9	0.000141254	0.00165959	12.9	npExon	ENSMUSG00000103146	ENSMUST00000193304	TEC
Ddx18	1	121564495	121567959	peak_548	3465	-	4.47	2.51189e-42	1.25893e-40	4.47	cds	ENSMUSG00000001674	ENSMUST00000001724	protein_coding
Nckap5	1	125981385	126024725	peak_549	43341	-	10.1	1.99526e-19	6.30957e-18	10.1	cds	ENSMUSG00000049690	ENSMUST00000161954	protein_coding
Nckap5	1	126110228	126492680	peak_550	382453	-	8	5.01187e-71	3.98107e-69	8	cds	ENSMUSG00000049690	ENSMUST00000057846	protein_coding
Zranb3	1	127967967	127973125	peak_551	5159	-	2.78	0.0162181	0.12106	2.78	cds	ENSMUSG00000036086	ENSMUST00000086614	protein_coding
Gm38248	1	127980492	127980643	peak_552	152	-	6.06	0.0295121	0.197697	6.06	npExon	ENSMUSG00000104164	ENSMUST00000193744	TEC
Cxcr4	1	128588553	128588673	peak_553	121	-	5.66	0.0398107	0.251189	5.66	utr3	ENSMUSG00000045382	ENSMUST00000052172	protein_coding
Gm37163	1	130727516	130727725	peak_554	210	-	8.49	0.00467735	0.040738	8.49	npExon	ENSMUSG00000104515	ENSMUST00000195439	TEC
Gm37084	1	131091070	131091221	peak_555	152	-	6.06	0.0295121	0.197697	6.06	npExon	ENSMUSG00000102856	ENSMUST00000191688	TEC
Srgap2	1	131286000	131286151	peak_556	152	-	3.17	0.0288403	0.197242	3.17	utr3	ENSMUSG00000026425	ENSMUST00000097588	protein_coding
Srgap2	1	131287679	131287800	peak_557	122	-	9.5	0.00213796	0.0204174	9.5	utr3	ENSMUSG00000026425	ENSMUST00000097588	protein_coding
Srgap2	1	131344423	131344514	peak_558	92	-	2.19	0.0457088	0.284446	2.19	cds	ENSMUSG00000026425	ENSMUST00000185596	protein_coding
Srgap2	1	131355569	131411841	peak_559	56273	-	4.03	1.99526e-19	6.30957e-18	4.03	cds	ENSMUSG00000026425	ENSMUST00000185596	protein_coding
Gm37954	1	131376549	131377762	peak_560	1214	-	45.3	7.94328e-24	3.16228e-22	45.3	npExon	ENSMUSG00000104060	ENSMUST00000195400	TEC
Mfsd4a	1	132027166	132027497	peak_561	332	-	8.49	0.00467735	0.040738	8.49	utr3	ENSMUSG00000059149	ENSMUST00000146267	nonsense_mediated_decay
Mfsd4a	1	132028244	132028395	peak_562	152	-	6.26	0.0251189	0.174985	6.26	utr3	ENSMUSG00000059149	ENSMUST00000146267	nonsense_mediated_decay
Tmcc2	1	132358987	132360434	peak_563	1448	-	7.88	0.0074131	0.0616595	7.88	cds	ENSMUSG00000042066	ENSMUST00000132435	protein_coding
6030442K20Rik	1	132467083	132467617	peak_564	535	-	10.1	0.00134896	0.0131826	10.1	npExon	ENSMUSG00000097760	ENSMUST00000180835	antisense
Nfasc	1	132608501	132609871	peak_565	1371	-	5.46	0.0457088	0.282488	5.46	cds	ENSMUSG00000026442	ENSMUST00000094569	protein_coding
Ptpn4	1	119837402	119837553	peak_546	152	-	8.29	0.00549541	0.0467735	8.29	utr5	ENSMUSG00000026384	ENSMUST00000064091	protein_coding
Epb41l5	1	119546896	119547257	peak_545	362	-	5.87	1.99526e-28	7.94328e-27	5.87	utr3	ENSMUSG00000026383	ENSMUST00000052404	protein_coding
Epb41l5	1	119545456	119545637	peak_544	182	-	7.68	0.00870964	0.0707946	7.68	utr3	ENSMUSG00000026383	ENSMUST00000052404	protein_coding
Ralb	1	119475914	119478026	peak_543	2113	-	4.47	6.16595e-09	1.12202e-07	4.47	cds	ENSMUSG00000004451	ENSMUST00000004565	protein_coding
Ncl	1	86356177	86359340	peak_523	3164	-	8.14	0	0	8.14	cds	ENSMUSG00000026234	ENSMUST00000027438	protein_coding
Kcnj13	1	87386628	87386924	peak_524	297	-	28.3	7.94328e-11	1.77828e-09	28.3	cds	ENSMUSG00000079436	ENSMUST00000113212	protein_coding
Hjurp	1	88266168	88266318	peak_525	151	-	1.63	0.000977237	0.01	1.63	cds	ENSMUSG00000044783	ENSMUST00000054674	protein_coding
4933400F21Rik	1	89679474	89679654	peak_526	181	-	6.87	0.0162181	0.11995	6.87	npExon	ENSMUSG00000102009	ENSMUST00000187295	antisense
Hdac4	1	91932694	91932844	peak_527	151	-	8.49	0.00467735	0.040738	8.49	utr3	ENSMUSG00000026313	ENSMUST00000097644	protein_coding
Hdac4	1	91972818	91975669	peak_528	2852	-	5.66	7.07946e-05	0.000870964	5.66	cds	ENSMUSG00000026313	ENSMUST00000008995	protein_coding
Hdac4	1	92002212	92030010	peak_529	27799	-	4.56	3.0903e-10	6.0256e-09	4.56	cds	ENSMUSG00000026313	ENSMUST00000008995	protein_coding
Hdlbp	1	93413586	93414877	peak_530	1292	-	1.57	0.00104713	0.0107152	1.57	cds	ENSMUSG00000034088	ENSMUST00000186164	protein_coding
Hdlbp	1	93425286	93429433	peak_531	4148	-	2.5	2.51189e-17	7.94328e-16	2.5	cds	ENSMUSG00000034088	ENSMUST00000186164	protein_coding
Ncl	1	86350594	86350950	peak_521	357	-	2.28	7.94328e-39	3.98107e-37	2.28	cds	ENSMUSG00000026234	ENSMUST00000027438	protein_coding
Hdlbp	1	93430253	93431404	peak_532	1152	-	1.8	4.7863e-09	8.70964e-08	1.8	cds	ENSMUSG00000034088	ENSMUST00000186164	protein_coding
Pam	1	97821768	97834413	peak_534	12646	-	8.89	1.58489e-21	5.01187e-20	8.89	cds	ENSMUSG00000026335	ENSMUST00000058762	protein_coding
Pam	1	97840813	97840874	peak_535	62	-	2.53	0.0165959	0.122744	2.53	cds	ENSMUSG00000026335	ENSMUST00000058762	protein_coding
Pam	1	97864235	97864415	peak_536	181	-	12.3	0.000229087	0.00263027	12.3	cds	ENSMUSG00000026335	ENSMUST00000058762	protein_coding
Pign	1	105553366	105553517	peak_537	152	-	7.68	0.00870964	0.0707946	7.68	utr3	ENSMUSG00000056536	ENSMUST00000187537	protein_coding
Kdsr	1	106724236	106724297	peak_538	62	-	5.46	0.0457088	0.282488	5.46	utr3	ENSMUSG00000009905	ENSMUST00000010049	protein_coding
Kdsr	1	106724626	106724837	peak_539	212	-	3.64	0.00169824	0.0165959	3.64	utr3	ENSMUSG00000009905	ENSMUST00000010049	protein_coding
Vps4b	1	106786718	106791708	peak_540	4991	-	3.04	1.51356e-07	2.45471e-06	3.04	cds	ENSMUSG00000009907	ENSMUST00000112736	protein_coding
Ralb	1	119470423	119470604	peak_541	182	-	6.67	0.0186209	0.136458	6.67	utr3	ENSMUSG00000004451	ENSMUST00000004565	protein_coding
Ralb	1	119471528	119472296	peak_542	769	-	16	3.98107e-19	1e-17	16	cds	ENSMUSG00000004451	ENSMUST00000004565	protein_coding
Ppip5k2	1	97723774	97727398	peak_533	3625	-	6.26	0.00724436	0.060256	6.26	cds	ENSMUSG00000040648	ENSMUST00000171129	protein_coding
Ino80d	1	63056848	63057179	peak_474	332	-	6.26	0.000645654	0.00676083	6.26	utr3	ENSMUSG00000040865	ENSMUST00000165066	protein_coding
Ino80d	1	63056249	63056430	peak_473	182	-	5.86	0.00630957	0.0537032	5.86	utr3	ENSMUSG00000040865	ENSMUST00000165066	protein_coding
Ino80d	1	63054631	63054812	peak_472	182	-	9.5	0.00213796	0.0204174	9.5	utr3	ENSMUSG00000040865	ENSMUST00000165066	protein_coding
Zfp451	1	33793421	33793782	peak_405	362	-	5.46	0.00363078	0.0323594	5.46	utr3	ENSMUSG00000042197	ENSMUST00000044455	protein_coding
Zfp451	1	33797231	33797382	peak_406	152	-	7.88	0.0074131	0.0616595	7.88	utr3	ENSMUSG00000042197	ENSMUST00000044455	protein_coding
Gm26788	1	34166211	34166390	peak_407	180	-	3.09	0.00109648	0.0112202	3.09	npExon	ENSMUSG00000096992	ENSMUST00000181692	antisense
Gm26788	1	34169208	34178271	peak_408	9064	-	80	6.30957e-33	2.51189e-31	80	npExon	ENSMUSG00000096992	ENSMUST00000181692	antisense
A930005N03Rik	1	34270801	34271128	peak_409	328	-	2.93	6.76083e-10	1.31826e-08	2.93	npExon	ENSMUSG00000103001	ENSMUST00000194920	TEC
Fam168b	1	34813607	34814088	peak_410	482	-	14.3	4.46684e-05	0.00057544	14.3	utr3	ENSMUSG00000037503	ENSMUST00000047534	protein_coding
Fam168b	1	34814207	34814537	peak_411	331	-	8.18	7.94328e-14	1.99526e-12	8.18	utr3	ENSMUSG00000037503	ENSMUST00000047534	protein_coding
Fam168b	1	34815495	34815586	peak_412	92	-	3.89	0.00190546	0.018197	3.89	utr3	ENSMUSG00000037503	ENSMUST00000047534	protein_coding
Fam168b	1	34815974	34816245	peak_413	272	-	4	1.47911e-06	2.18776e-05	4	utr3	ENSMUSG00000037503	ENSMUST00000047534	protein_coding
Kansl3	1	36351686	36351941	peak_414	256	-	1.73	0.00776247	0.0645654	1.73	cds	ENSMUSG00000010453	ENSMUST00000185912	protein_coding
Lman2l	1	36422645	36422884	peak_415	240	-	11.7	0.000371535	0.0040738	11.7	utr3	ENSMUSG00000001143	ENSMUST00000125304	protein_coding
Ankrd23	1	36532705	36536521	peak_416	3817	-	18.2	7.76247e-10	1.51356e-08	18.2	cds	ENSMUSG00000067653	ENSMUST00000054665	protein_coding
Ankrd23	1	36532684	36539299	peak_417	6616	-	18	5.7544e-10	1.12202e-08	18	cds	ENSMUSG00000067653	ENSMUST00000054665	protein_coding
Tmem131	1	36801905	36808138	peak_418	6234	-	4.09	4.7863e-08	8.12831e-07	4.09	cds	ENSMUSG00000026116	ENSMUST00000027290	protein_coding
Tmem131	1	36889289	36939489	peak_419	50201	-	10.5	3.16228e-17	7.94328e-16	10.5	cds	ENSMUSG00000026116	ENSMUST00000027290	protein_coding
Coa5	1	37417981	37418102	peak_420	122	-	7.28	0.011749	0.0933254	7.28	utr3	ENSMUSG00000026112	ENSMUST00000027286	protein_coding
Mgat4a	1	37536335	37541016	peak_421	4682	-	8.08	0.00645654	0.0537032	8.08	utr5	ENSMUSG00000026110	ENSMUST00000154819	protein_coding
Gm43213	1	37488035	37488126	peak_422	92	-	7.28	0.011749	0.0933254	7.28	npExon	ENSMUSG00000087233	ENSMUST00000151866	processed_pseudogene
Gm43213	1	37488185	37488605	peak_423	421	-	71.7	3.98107e-26	1.25893e-24	71.7	npExon	ENSMUSG00000087233	ENSMUST00000151866	processed_pseudogene
Gm37618	1	33616294	33616772	peak_404	479	-	12.5	0.000194984	0.00223872	12.5	npExon	ENSMUSG00000102714	ENSMUST00000192891	TEC
Gm37618	1	33615876	33616086	peak_403	211	-	14.1	5.37032e-05	0.000660693	14.1	npExon	ENSMUSG00000102714	ENSMUST00000192891	TEC
Phf3	1	30820718	30820779	peak_402	62	-	3.13	0.0371535	0.239883	3.13	cds	ENSMUSG00000048874	ENSMUST00000088310	protein_coding
Phf3	1	30813084	30816568	peak_401	3485	-	3.84	4.36516e-08	7.4131e-07	3.84	cds	ENSMUSG00000048874	ENSMUST00000088310	protein_coding
Ncoa2	1	13181239	13184187	peak_381	2949	-	1.94	0.020893	0.151008	1.94	cds	ENSMUSG00000005886	ENSMUST00000006037	protein_coding
Ncoa2	1	13184246	13221476	peak_382	37231	-	3.14	3.31131e-05	0.00042658	3.14	cds	ENSMUSG00000005886	ENSMUST00000006037	protein_coding
Gm38120	1	13343861	13344042	peak_383	182	-	9.5	0.00213796	0.0204174	9.5	npExon	ENSMUSG00000103085	ENSMUST00000195506	TEC
Gm38120	1	13347395	13347455	peak_384	61	-	5.66	0.0398107	0.251189	5.66	npExon	ENSMUSG00000103085	ENSMUST00000195506	TEC
Gm38120	1	13347694	13347875	peak_385	182	-	6.67	0.0186209	0.136458	6.67	npExon	ENSMUSG00000103085	ENSMUST00000195506	TEC
Gm38380	1	13355800	13356011	peak_386	212	-	7.48	0.0102329	0.0812831	7.48	npExon	ENSMUSG00000102664	ENSMUST00000195718	TEC
Tram1	1	13566166	13569480	peak_387	3315	-	7.07	0.00263027	0.0245471	7.07	cds	ENSMUSG00000025935	ENSMUST00000027068	protein_coding
Tram1	1	13589729	13589910	peak_388	182	-	2.06	7.76247e-05	0.000954993	2.06	utr5	ENSMUSG00000025935	ENSMUST00000027068	protein_coding
Jph1	1	16995564	16995834	peak_389	271	-	3.69	0.00154882	0.0154882	3.69	utr3	ENSMUSG00000042686	ENSMUST00000038382	protein_coding
2010300C02Rik	1	37625062	37625123	peak_424	62	-	5.46	0.0323594	0.215774	5.46	cds	ENSMUSG00000026090	ENSMUST00000160023	protein_coding
Jph1	1	17004374	17004435	peak_390	62	-	2.51	0.0102329	0.0812831	2.51	cds	ENSMUSG00000042686	ENSMUST00000038382	protein_coding
Jph1	1	17097649	17097889	peak_392	241	-	4.65	0.00630957	0.0537032	4.65	utr5	ENSMUSG00000042686	ENSMUST00000038382	protein_coding
Mcm3	1	20803531	20809652	peak_393	6122	-	3.3	1e-131	1e-129	3.3	cds	ENSMUSG00000041859	ENSMUST00000053266	protein_coding
Rims1	1	22287570	22287811	peak_394	242	-	12.5	0.000194984	0.00223872	12.5	utr3	ENSMUSG00000041670	ENSMUST00000164877	protein_coding
Rims1	1	22296872	22315758	peak_395	18887	-	5.76	0.00229087	0.0218776	5.76	cds	ENSMUSG00000041670	ENSMUST00000081544	protein_coding
Rims1	1	22425903	22428519	peak_396	2617	-	5.66	0.00467735	0.040738	5.66	cds	ENSMUSG00000041670	ENSMUST00000081544	protein_coding
Rims1	1	22428578	22432789	peak_397	4212	-	8.29	0.00549541	0.0467735	8.29	cds	ENSMUSG00000041670	ENSMUST00000081544	protein_coding
Gm6420	1	23256225	23256406	peak_398	182	-	22.2	1e-14	2.51189e-13	22.2	npExon	ENSMUSG00000102766	ENSMUST00000195365	TEC
Smap1	1	23859054	23876382	peak_399	17329	-	2.57	4.36516e-10	8.51138e-09	2.57	cds	ENSMUSG00000026155	ENSMUST00000027339	protein_coding
Phf3	1	30803777	30804288	peak_400	512	-	23	1e-121	1e-118	23	cds	ENSMUSG00000048874	ENSMUST00000088310	protein_coding
Jph1	1	17092003	17097232	peak_391	5230	-	2.67	0.0194984	0.140281	2.67	cds	ENSMUSG00000042686	ENSMUST00000038382	protein_coding
Tsga10	1	37784016	37806989	peak_425	22974	-	10.9	0.00040738	0.00446684	10.9	cds	ENSMUSG00000060771	ENSMUST00000088072	protein_coding
Tsga10	1	37807078	37815539	peak_426	8462	-	3.37	0.0199526	0.144212	3.37	cds	ENSMUSG00000060771	ENSMUST00000088072	protein_coding
Tsga10	1	37834203	37834354	peak_427	152	-	6.26	0.00281838	0.0263027	6.26	cds	ENSMUSG00000060771	ENSMUST00000151735	nonsense_mediated_decay
Rftn2	1	55206348	55206498	peak_452	151	-	2.26	0.0162181	0.121619	2.26	cds	ENSMUSG00000025978	ENSMUST00000027121	protein_coding
Satb2	1	56796043	56796194	peak_453	152	-	6.87	0.0162181	0.11995	6.87	utr3	ENSMUSG00000038331	ENSMUST00000177424	protein_coding
Satb2	1	56796761	56797240	peak_454	480	-	27.7	7.24436e-10	1.41254e-08	27.7	cds	ENSMUSG00000038331	ENSMUST00000114415	protein_coding
Satb2	1	56845611	56850260	peak_455	4650	-	5.86	0.0338844	0.222844	5.86	cds	ENSMUSG00000038331	ENSMUST00000114415	protein_coding
Satb2	1	56898053	56899034	peak_456	982	-	5.46	0.0457088	0.282488	5.46	cds	ENSMUSG00000038331	ENSMUST00000114415	protein_coding
Satb2	1	56948174	56971380	peak_457	23207	-	10.7	0.000831764	0.00851138	10.7	cds	ENSMUSG00000038331	ENSMUST00000176759	protein_coding
Kctd18	1	57955787	57956624	peak_458	838	-	8.29	1e-11	1.94984e-10	8.29	cds	ENSMUSG00000054770	ENSMUST00000114410	protein_coding
Gm37607	1	58385388	58386104	peak_459	717	-	14.3	4.46684e-05	0.00057544	14.3	npExon	ENSMUSG00000103839	ENSMUST00000194925	TEC
Clk1	1	58417356	58424066	peak_460	6711	-	10.5	1e-168	1e-166	10.5	cds	ENSMUSG00000026034	ENSMUST00000148330	nonsense_mediated_decay
Hspd1	1	55080180	55080240	peak_451	61	-	1.26	0.00416869	0.0371535	1.26	cds	ENSMUSG00000025980	ENSMUST00000027123	protein_coding
Trak2	1	58908777	58911654	peak_461	2878	-	5.19	0.000537032	0.0057544	5.19	cds	ENSMUSG00000026028	ENSMUST00000027186	protein_coding
Sumo1	1	59640262	59644528	peak_463	4267	-	1.76	0.00338844	0.030903	1.76	cds	ENSMUSG00000026021	ENSMUST00000185265	protein_coding
D430013B06Rik	1	59647446	59647744	peak_464	299	-	16.8	6.91831e-08	1.14815e-06	16.8	npExon	ENSMUSG00000103821	ENSMUST00000192922	TEC
Wdr12	1	60070713	60071163	peak_465	451	-	103	2.51189e-83	2.51189e-81	103	utr3	ENSMUSG00000026019	ENSMUST00000027173	protein_coding
Wdr12	1	60075717	60075987	peak_466	271	-	19	1.02329e-06	1.51356e-05	19	utr3	ENSMUSG00000026019	ENSMUST00000027173	protein_coding
Ino80d	1	63048130	63048280	peak_467	151	-	7.88	0.0074131	0.0616595	7.88	utr3	ENSMUSG00000040865	ENSMUST00000165066	protein_coding
Ino80d	1	63048579	63048730	peak_468	152	-	5.86	0.0338844	0.222844	5.86	utr3	ENSMUSG00000040865	ENSMUST00000165066	protein_coding
Ino80d	1	63051096	63051247	peak_469	152	-	6.47	0.0218776	0.15417	6.47	utr3	ENSMUSG00000040865	ENSMUST00000165066	protein_coding
Ino80d	1	63051455	63051666	peak_470	212	-	4.2	2.81838e-10	5.62341e-09	4.2	utr3	ENSMUSG00000040865	ENSMUST00000165066	protein_coding
Ino80d	1	63052983	63053194	peak_471	212	-	12.1	0.000269153	0.00301995	12.1	utr3	ENSMUSG00000040865	ENSMUST00000165066	protein_coding
Trak2	1	58918822	58921128	peak_462	2307	-	2.05	0.00398107	0.0354813	2.05	cds	ENSMUSG00000026028	ENSMUST00000027186	protein_coding
Nfasc	1	132665482	132665573	peak_566	92	-	5.86	0.0338844	0.222844	5.86	utr5	ENSMUSG00000026442	ENSMUST00000094569	protein_coding
Sf3b1	1	54998116	55000015	peak_450	1900	-	1.68	7.94328e-05	0.000977237	1.68	cds	ENSMUSG00000025982	ENSMUST00000027127	protein_coding
Gm36955	1	54518609	54519173	peak_448	565	-	28.3	1.58489e-23	5.01187e-22	28.3	npExon	ENSMUSG00000104136	ENSMUST00000194316	TEC
Tsga10	1	37835251	37841220	peak_428	5970	-	5.8	1.99526e-13	5.01187e-12	5.8	cds	ENSMUSG00000060771	ENSMUST00000114902	protein_coding
Tsga10	1	37849361	37864780	peak_429	15420	-	2.73	0.0316228	0.211836	2.73	utr5	ENSMUSG00000060771	ENSMUST00000114902	protein_coding
Txndc9	1	37986087	37986507	peak_430	421	-	11.7	1.69824e-07	2.75423e-06	11.7	utr3	ENSMUSG00000058407	ENSMUST00000162031	protein_coding
Txndc9	1	37986686	37986897	peak_431	212	-	12.9	0.000141254	0.00165959	12.9	utr3	ENSMUSG00000058407	ENSMUST00000162031	protein_coding
Rev1	1	38108441	38128268	peak_432	19828	-	1.47	0.00512861	0.0446684	1.47	cds	ENSMUSG00000026082	ENSMUST00000195383	protein_coding
Rev1	1	38129531	38129771	peak_433	241	-	12.1	1.20226e-07	1.99526e-06	12.1	utr5	ENSMUSG00000026082	ENSMUST00000195383	protein_coding
Aff3	1	38210380	38210591	peak_434	212	-	10.3	0.00114815	0.0114815	10.3	cds	ENSMUSG00000037138	ENSMUST00000039827	protein_coding
Aff3	1	38536854	38664955	peak_435	128102	-	16.2	6.60693e-06	9.12011e-05	16.2	cds	ENSMUSG00000037138	ENSMUST00000212668	protein_coding
Rnf149	1	39576930	39577286	peak_436	357	-	6.26	0.000147911	0.0017378	6.26	cds	ENSMUSG00000048234	ENSMUST00000062525	protein_coding
A130048G24Rik	1	54913993	54914174	peak_449	182	-	10.7	0.000831764	0.00851138	10.7	npExon	ENSMUSG00000102642	ENSMUST00000193052	TEC
Tex30	1	44102085	44102441	peak_437	357	-	68.1	1.25893e-42	6.30957e-41	68.1	utr5	ENSMUSG00000026049	ENSMUST00000147571	protein_coding
Nabp1	1	51478245	51478425	peak_439	181	-	5.66	0.0323594	0.215774	5.66	utr5	ENSMUSG00000026107	ENSMUST00000190103	nonsense_mediated_decay
Gls	1	52184358	52184568	peak_440	211	-	10.9	9.12011e-07	1.38038e-05	10.9	utr3	ENSMUSG00000026103	ENSMUST00000114510	protein_coding
Gls	1	52185676	52185856	peak_441	181	-	3.97	0.00630957	0.0537032	3.97	utr3	ENSMUSG00000026103	ENSMUST00000155587	protein_coding
Gls	1	52186365	52186456	peak_442	92	-	6.87	0.0162181	0.11995	6.87	utr3	ENSMUSG00000026103	ENSMUST00000155587	protein_coding
Gls	1	52232782	52232992	peak_443	211	-	14.1	5.37032e-05	0.000660693	14.1	cds	ENSMUSG00000026103	ENSMUST00000114510	protein_coding
Gm37242	1	52654283	52654344	peak_444	62	-	6.67	0.0186209	0.136458	6.67	npExon	ENSMUSG00000103630	ENSMUST00000191873	TEC
Inpp1	1	52788810	52789080	peak_445	271	-	24.3	1.28825e-08	2.29087e-07	24.3	utr3	ENSMUSG00000026102	ENSMUST00000027271	protein_coding
Pms1	1	53197267	53206677	peak_446	9411	-	1.71	0.0030903	0.0281838	1.71	cds	ENSMUSG00000026098	ENSMUST00000027267	protein_coding
Gtf3c3	1	54430538	54438971	peak_447	8434	-	5.57	1.99526e-33	1e-31	5.57	cds	ENSMUSG00000041303	ENSMUST00000041638	protein_coding
Slc39a10	1	46819340	46819431	peak_438	92	-	1.88	0.0436516	0.271644	1.88	cds	ENSMUSG00000025986	ENSMUST00000027131	protein_coding
Mdm4	1	132986414	132986505	peak_567	92	-	2.78	0.0281838	0.193642	2.78	utr3	ENSMUSG00000054387	ENSMUST00000188090	protein_coding
Mdm4	1	132987074	132987135	peak_568	62	-	7.07	0.0138038	0.105196	7.07	utr3	ENSMUSG00000054387	ENSMUST00000188090	protein_coding
Mdm4	1	132987434	132987645	peak_569	212	-	8.89	0.000147911	0.0017378	8.89	utr3	ENSMUSG00000054387	ENSMUST00000188090	protein_coding
Vangl2	1	172002514	172002724	peak_690	211	-	5.05	1.8197e-05	0.000239883	5.05	utr3	ENSMUSG00000026556	ENSMUST00000111263	protein_coding
Vangl2	1	172003770	172003980	peak_691	211	-	6.06	0.00147911	0.0144544	6.06	utr3	ENSMUSG00000026556	ENSMUST00000111263	protein_coding
Casq1	1	172210072	172210162	peak_692	91	-	6.06	0.0295121	0.197697	6.06	utr3	ENSMUSG00000007122	ENSMUST00000003554	protein_coding
Chml	1	175685918	175686068	peak_693	151	-	6.47	0.0218776	0.15417	6.47	utr3	ENSMUSG00000078185	ENSMUST00000104984	protein_coding
Cep170	1	176733922	176734013	peak_694	92	-	7.48	0.0102329	0.0812831	7.48	utr3	ENSMUSG00000057335	ENSMUST00000194727	protein_coding
Cep170	1	176734671	176734972	peak_695	302	-	10.7	0.000446684	0.00489779	10.7	utr3	ENSMUSG00000057335	ENSMUST00000195433	nonsense_mediated_decay
Cep170	1	176735660	176735781	peak_696	122	-	3.89	0.00190546	0.018197	3.89	cds	ENSMUSG00000057335	ENSMUST00000057037	protein_coding
Cep170	1	176742560	176755202	peak_697	12643	-	4.65	0.00416869	0.0371535	4.65	cds	ENSMUSG00000057335	ENSMUST00000057037	protein_coding
Cep170	1	176755261	176755352	peak_698	92	-	5.05	0.042658	0.265461	5.05	cds	ENSMUSG00000057335	ENSMUST00000057037	protein_coding
Cep170	1	176756340	176756491	peak_699	152	-	1.93	0.00158489	0.0154882	1.93	cds	ENSMUSG00000057335	ENSMUST00000057037	protein_coding
Cep170	1	176756550	176758444	peak_700	1895	-	4	2.51189e-48	1.58489e-46	4	cds	ENSMUSG00000057335	ENSMUST00000057037	protein_coding
Cep170	1	176769277	176778528	peak_701	9252	-	3.18	1.04713e-05	0.000141254	3.18	cds	ENSMUSG00000057335	ENSMUST00000057037	protein_coding
Cep170	1	176780326	176782362	peak_702	2037	-	1.75	0.00398107	0.0354813	1.75	cds	ENSMUSG00000057335	ENSMUST00000057037	protein_coding
Akt3	1	177024111	177024292	peak_703	182	-	5.25	0.00467735	0.040738	5.25	utr3	ENSMUSG00000019699	ENSMUST00000111159	protein_coding
Akt3	1	177097024	177103068	peak_704	6045	-	2.01	1.51356e-07	2.51189e-06	2.01	cds	ENSMUSG00000019699	ENSMUST00000111159	protein_coding
Gm37106	1	177045270	177045448	peak_705	179	-	5.05	0.00549541	0.0467735	5.05	npExon	ENSMUSG00000102133	ENSMUST00000193760	TEC
Gm37706	1	177168156	177168306	peak_706	151	-	7.07	0.0138038	0.105196	7.07	npExon	ENSMUSG00000103646	ENSMUST00000195379	TEC
Gm37706	1	177169880	177170060	peak_707	181	-	9.5	0.00169824	0.0165959	9.5	npExon	ENSMUSG00000103646	ENSMUST00000195379	TEC
Hnrnpu	1	178326259	178326590	peak_708	332	-	13.1	0.000120226	0.00144544	13.1	utr3	ENSMUSG00000039630	ENSMUST00000037748	protein_coding
Atf6	1	170819353	170834861	peak_689	15509	-	1.92	0.00933254	0.074131	1.92	cds	ENSMUSG00000026663	ENSMUST00000027974	protein_coding
Nos1ap	1	170338141	170349462	peak_688	11322	-	4.65	0.0109648	0.0870964	4.65	cds	ENSMUSG00000038473	ENSMUST00000161966	protein_coding
Uhmk1	1	170195571	170195721	peak_687	151	-	6.87	0.0162181	0.11995	6.87	utr3	ENSMUSG00000026667	ENSMUST00000150821	protein_coding
Ddr2	1	169974645	169975096	peak_686	452	-	50.1	1.25893e-19	3.16228e-18	50.1	utr3	ENSMUSG00000026674	ENSMUST00000170800	protein_coding
Rcsd1	1	165655309	165655698	peak_666	390	-	8.49	0.00467735	0.040738	8.49	cds	ENSMUSG00000040723	ENSMUST00000097474	protein_coding
Pou2f1	1	165865303	165865424	peak_667	122	-	6.06	0.0295121	0.197697	6.06	utr3	ENSMUSG00000026565	ENSMUST00000160260	protein_coding
Pou2f1	1	165866712	165867283	peak_668	572	-	11.9	0.000316228	0.00354813	11.9	utr3	ENSMUSG00000026565	ENSMUST00000111427	protein_coding
Pou2f1	1	165868211	165868422	peak_669	212	-	9.3	0.00251189	0.0234423	9.3	utr3	ENSMUSG00000026565	ENSMUST00000160260	protein_coding
Pou2f1	1	165868871	165869172	peak_670	302	-	5.1	4.36516e-05	0.000562341	5.1	utr3	ENSMUSG00000026565	ENSMUST00000111427	protein_coding
Pou2f1	1	165869950	165870161	peak_671	212	-	2.72	3.71535e-05	0.000467735	2.72	utr3	ENSMUSG00000026565	ENSMUST00000160260	protein_coding
Pou2f1	1	165872979	165873190	peak_672	212	-	6.47	0.00316228	0.0288403	6.47	utr3	ENSMUSG00000026565	ENSMUST00000160260	protein_coding
Pou2f1	1	165873758	165873879	peak_673	122	-	8.08	0.00645654	0.0537032	8.08	utr3	ENSMUSG00000026565	ENSMUST00000160260	protein_coding
Pou2f1	1	165874268	165874449	peak_674	182	-	3.91	0.00363078	0.0323594	3.91	utr3	ENSMUSG00000026565	ENSMUST00000160260	protein_coding
Hnrnpu	1	178327308	178327429	peak_709	122	-	2.83	0.0251189	0.174985	2.83	utr3	ENSMUSG00000039630	ENSMUST00000037748	protein_coding
Pou2f1	1	165874748	165874809	peak_675	62	-	3.74	0.0371535	0.239883	3.74	utr3	ENSMUSG00000026565	ENSMUST00000160260	protein_coding
Pou2f1	1	165894940	165908959	peak_677	14020	-	4.03	1e-11	2.23872e-10	4.03	cds	ENSMUSG00000026565	ENSMUST00000111429	protein_coding
Uck2	1	167224979	167225280	peak_678	302	-	21.4	1.34896e-07	2.23872e-06	21.4	utr3	ENSMUSG00000026558	ENSMUST00000053686	protein_coding
Pbx1	1	168154057	168154208	peak_679	152	-	7.07	0.0042658	0.0371535	7.07	utr3	ENSMUSG00000052534	ENSMUST00000176540	protein_coding
Pbx1	1	168154775	168154836	peak_680	62	-	5.46	0.0457088	0.282488	5.46	utr3	ENSMUSG00000052534	ENSMUST00000176540	protein_coding
Pbx1	1	168209488	168209579	peak_681	92	-	2.16	0.0123027	0.0954993	2.16	cds	ENSMUSG00000052534	ENSMUST00000064438	protein_coding
Pbx1	1	168431371	168431642	peak_682	272	-	6.26	0.00186209	0.018197	6.26	cds	ENSMUSG00000052534	ENSMUST00000064438	protein_coding
Gm37524	1	168337373	168337552	peak_683	180	-	7.88	0.0074131	0.0616595	7.88	npExon	ENSMUSG00000103780	ENSMUST00000192272	TEC
Gm38381	1	168349999	168350180	peak_684	182	-	9.9	0.00158489	0.0154882	9.9	npExon	ENSMUSG00000102594	ENSMUST00000193594	TEC
Nuf2	1	169498824	169507341	peak_685	8518	-	3.85	5.01187e-38	2.51189e-36	3.85	cds	ENSMUSG00000026683	ENSMUST00000028000	protein_coding
Pou2f1	1	165875348	165875888	peak_676	541	-	7.23	1.25893e-23	3.98107e-22	7.23	cds	ENSMUSG00000026565	ENSMUST00000027850	protein_coding
Hnrnpu	1	178328656	178328986	peak_710	331	-	6.87	2.51189e-27	1e-25	6.87	utr3	ENSMUSG00000039630	ENSMUST00000037748	protein_coding
Hnrnpu	1	178329165	178332182	peak_711	3018	-	7.02	0	0	7.02	cds	ENSMUSG00000039630	ENSMUST00000161769	nonsense_mediated_decay
Hnrnpu	1	178333001	178333619	peak_712	619	-	1.58	5.01187e-15	1.25893e-13	1.58	cds	ENSMUSG00000039630	ENSMUST00000161769	nonsense_mediated_decay
Cenpf	1	189656765	189656976	peak_737	212	-	1.96	1.34896e-09	2.5704e-08	1.96	cds	ENSMUSG00000026605	ENSMUST00000171929	protein_coding
Cenpf	1	189657785	189658026	peak_738	242	-	1.52	0.000301995	0.00338844	1.52	cds	ENSMUSG00000026605	ENSMUST00000171929	protein_coding
Cenpf	1	189658505	189658746	peak_739	242	-	1.88	7.94328e-11	1.62181e-09	1.88	cds	ENSMUSG00000026605	ENSMUST00000171929	protein_coding
Cenpf	1	189660035	189688026	peak_740	27992	-	3.63	1e-183	1e-181	3.63	cds	ENSMUSG00000026605	ENSMUST00000171929	protein_coding
Fam71a	1	191163000	191163388	peak_741	389	-	20	4.36516e-07	6.91831e-06	20	cds	ENSMUSG00000091017	ENSMUST00000171798	protein_coding
Atf3	1	191171491	191177473	peak_742	5983	-	11.7	1e-18	3.16228e-17	11.7	cds	ENSMUSG00000026628	ENSMUST00000195117	protein_coding
Ppp2r5a	1	191353023	191353878	peak_743	856	-	2.4	0.00269153	0.0251189	2.4	cds	ENSMUSG00000026626	ENSMUST00000067976	protein_coding
Ppp2r5a	1	191396501	191396681	peak_744	181	-	5.66	0.0398107	0.251189	5.66	utr5	ENSMUSG00000026626	ENSMUST00000067976	protein_coding
Dtl	1	191540727	191540967	peak_745	241	-	6.67	0.00524807	0.0457088	6.67	cds	ENSMUSG00000037474	ENSMUST00000027933	protein_coding
Cenpf	1	189652964	189654105	peak_736	1142	-	3.73	6.30957e-93	6.30957e-91	3.73	cds	ENSMUSG00000026605	ENSMUST00000171929	protein_coding
Gm38037	1	191821756	191821816	peak_746	61	-	1.66	0.0229087	0.163305	1.66	npExon	ENSMUSG00000102840	ENSMUST00000192600	antisense
Sertad4	1	192845771	192845921	peak_748	151	-	1.82	0.0020893	0.0199526	1.82	utr3	ENSMUSG00000016262	ENSMUST00000016406	protein_coding
Syt14	1	192894192	192894343	peak_749	152	-	3.44	0.017378	0.127938	3.44	utr3	ENSMUSG00000016200	ENSMUST00000215093	protein_coding
Syt14	1	192897273	192897513	peak_750	241	-	5.86	5.01187e-05	0.000630957	5.86	cds	ENSMUSG00000016200	ENSMUST00000215093	protein_coding
Syt14	1	192933235	192984320	peak_751	51086	-	8.49	7.94328e-15	1.99526e-13	8.49	cds	ENSMUSG00000016200	ENSMUST00000215093	protein_coding
Gm10138	1	151344784	151345201	peak_10187	418	-	20.4	3.16228e-07	5.01187e-06	20.4	npExon	ENSMUSG00000100954	ENSMUST00000186597	antisense
Atp2b4	1	133735073	133738627	peak_10186	3555	-	3.52	2.39883e-08	4.16869e-07	3.52	cds	ENSMUSG00000026463	ENSMUST00000112264	protein_coding
Atp2b4	1	133703981	133704252	peak_10185	272	-	11.3	0.000512861	0.00549541	11.3	utr3	ENSMUSG00000026463	ENSMUST00000165602	protein_coding
Gm6420	1	23256233	23256407	peak_10184	175	-	22.2	1e-14	2.51189e-13	22.2	npExon	ENSMUSG00000102766	ENSMUST00000193885	TEC
Pnkd	1	74296536	74296836	peak_10183	301	+	9.7	0.0018197	0.0177828	9.7	prIntron	ENSMUSG00000026179	ENSMUST00000027370	protein_coding
1700034H15Rik	1	191907406	191907497	peak_747	92	-	6.47	0.0218776	0.15417	6.47	npExon	ENSMUSG00000055833	ENSMUST00000069573	antisense
Dcaf6	1	165339903	165357506	peak_665	17604	-	3.23	4.16869e-07	6.45654e-06	3.23	cds	ENSMUSG00000026571	ENSMUST00000027856	protein_coding
Cenpf	1	189648994	189652485	peak_735	3492	-	3.69	1.99526e-72	1.58489e-70	3.69	cds	ENSMUSG00000026605	ENSMUST00000171929	protein_coding
Mia3	1	183331146	183338278	peak_733	7133	-	5.35	1e-104	1e-102	5.35	cds	ENSMUSG00000056050	ENSMUST00000069922	protein_coding
Hnrnpu	1	178335922	178337617	peak_713	1696	-	6.64	0	0	6.64	cds	ENSMUSG00000039630	ENSMUST00000161769	nonsense_mediated_decay
Ahctf1	1	179752560	179753430	peak_714	871	-	4.2	1e-29	5.01187e-28	4.2	cds	ENSMUSG00000026491	ENSMUST00000027768	protein_coding
Ahctf1	1	179777726	179780934	peak_715	3209	-	2.63	0.001	0.0102329	2.63	cds	ENSMUSG00000026491	ENSMUST00000027768	protein_coding
Nvl	1	181091175	181091415	peak_716	241	-	8.29	0.00549541	0.0467735	8.29	utr3	ENSMUSG00000026516	ENSMUST00000027797	protein_coding
Nvl	1	181129634	181134992	peak_717	5359	-	3.13	2.51189e-16	6.30957e-15	3.13	cds	ENSMUSG00000026516	ENSMUST00000027797	protein_coding
Lbr	1	181831580	181836237	peak_718	4658	-	3.76	1.65959e-07	2.69153e-06	3.76	cds	ENSMUSG00000004880	ENSMUST00000005003	protein_coding
Enah	1	181897341	181897641	peak_719	301	-	10.5	0.000977237	0.01	10.5	utr3	ENSMUSG00000022995	ENSMUST00000193703	protein_coding
Enah	1	181904314	181904584	peak_720	271	-	7.48	1.77828e-05	0.000239883	7.48	utr3	ENSMUSG00000022995	ENSMUST00000193703	protein_coding
Enah	1	181904943	181905093	peak_721	151	-	8.69	0.0040738	0.0354813	8.69	utr3	ENSMUSG00000022995	ENSMUST00000111025	protein_coding
Rrp15	1	186721358	186749358	peak_734	28001	-	9.66	3.16228e-25	1.25893e-23	9.66	cds	ENSMUSG00000001305	ENSMUST00000001339	protein_coding
Enah	1	181905810	181908363	peak_722	2554	-	1.95	1.28825e-10	2.63027e-09	1.95	cds	ENSMUSG00000022995	ENSMUST00000111030	protein_coding
Enah	1	182019660	182019960	peak_724	301	-	17.4	3.80189e-06	5.49541e-05	17.4	utr5	ENSMUSG00000022995	ENSMUST00000111025	protein_coding
Gm38359	1	181968350	181968440	peak_725	91	-	5.86	0.0338844	0.222844	5.86	npExon	ENSMUSG00000103317	ENSMUST00000191884	TEC
Gm38359	1	181969062	181969241	peak_726	180	-	8.89	0.00346737	0.030903	8.89	npExon	ENSMUSG00000103317	ENSMUST00000191884	TEC
Gm37018	1	181987924	181988105	peak_727	182	-	7.28	0.011749	0.0933254	7.28	npExon	ENSMUSG00000102950	ENSMUST00000192441	TEC
Gm37018	1	181988974	181989454	peak_728	481	-	13.1	0.000120226	0.00144544	13.1	npExon	ENSMUSG00000102950	ENSMUST00000192441	TEC
Gm37018	1	181989873	181990144	peak_729	272	-	12.9	0.000141254	0.00165959	12.9	npExon	ENSMUSG00000102950	ENSMUST00000192441	TEC
Gm37258	1	182007478	182007538	peak_730	61	-	5.46	0.0457088	0.282488	5.46	npExon	ENSMUSG00000102760	ENSMUST00000191734	TEC
Fbxo28	1	182316354	182316504	peak_731	151	-	7.07	0.0138038	0.105196	7.07	utr3	ENSMUSG00000047539	ENSMUST00000051431	protein_coding
Brox	1	183295746	183296917	peak_732	1172	-	5.66	0.0398107	0.251189	5.66	utr5	ENSMUSG00000046836	ENSMUST00000192829	protein_coding
Enah	1	181922451	181930737	peak_723	8287	-	3.47	1e-135	1e-133	3.47	cds	ENSMUSG00000022995	ENSMUST00000111030	protein_coding
Ncoa2	1	13174229	13174349	peak_380	121	-	1.58	0.0204174	0.146555	1.58	cds	ENSMUSG00000005886	ENSMUST00000006037	protein_coding
Dcaf6	1	165329745	165329956	peak_664	212	-	3.91	0.00724436	0.060256	3.91	cds	ENSMUSG00000026571	ENSMUST00000027856	protein_coding
Gm38190	1	165234257	165234407	peak_662	151	-	5.86	0.0338844	0.222844	5.86	npExon	ENSMUSG00000102302	ENSMUST00000192350	sense_intronic
Nav1	1	135467686	135469786	peak_595	2101	-	8.08	3.63078e-05	0.000457088	8.08	cds	ENSMUSG00000009418	ENSMUST00000067414	protein_coding
Nav1	1	135472235	135472446	peak_596	212	-	3.64	0.00489779	0.042658	3.64	cds	ENSMUSG00000009418	ENSMUST00000067414	protein_coding
Camsap2	1	136274897	136280424	peak_597	5528	-	6	1e-164	1e-162	6	cds	ENSMUSG00000041570	ENSMUST00000194808	protein_coding
Camsap2	1	136281142	136281713	peak_598	572	-	5.68	1e-126	1e-124	5.68	cds	ENSMUSG00000041570	ENSMUST00000048309	protein_coding
Nek7	1	138485562	138485832	peak_599	271	-	9.9	0.000707946	0.0074131	9.9	utr3	ENSMUSG00000026393	ENSMUST00000027642	protein_coding
Nek7	1	138486637	138486757	peak_600	121	-	6.67	0.0186209	0.136458	6.67	utr3	ENSMUSG00000026393	ENSMUST00000027642	protein_coding
Cdc73	1	143677647	143702863	peak_601	25217	-	28.9	1.25893e-24	3.98107e-23	28.9	cds	ENSMUSG00000026361	ENSMUST00000159794	nonsense_mediated_decay
BC003331	1	150363585	150372166	peak_602	8582	-	6.26	0.0251189	0.174985	6.26	cds	ENSMUSG00000006010	ENSMUST00000006167	protein_coding
Smg7	1	152837054	152838460	peak_603	1407	-	52.7	1e-164	1e-162	52.7	utr3	ENSMUSG00000042772	ENSMUST00000043560	protein_coding
Smg7	1	152838877	152840366	peak_604	1490	-	7.34	1.1749e-06	1.77828e-05	7.34	cds	ENSMUSG00000042772	ENSMUST00000073441	protein_coding
Smg7	1	152841036	152841515	peak_605	480	-	3.18	0.0109648	0.0870964	3.18	cds	ENSMUSG00000042772	ENSMUST00000073441	protein_coding
Smg7	1	152844224	152844315	peak_606	92	-	3.71	0.0107152	0.0831764	3.71	cds	ENSMUSG00000042772	ENSMUST00000073441	protein_coding
Smg7	1	152845298	152855930	peak_607	10633	-	8.92	6.30957e-96	6.30957e-94	8.92	cds	ENSMUSG00000042772	ENSMUST00000073441	protein_coding
Gm28791	1	152879971	152880298	peak_608	328	-	28.1	3.98107e-53	3.16228e-51	28.1	npExon	ENSMUSG00000100394	ENSMUST00000185888	sense_intronic
Lamc1	1	153221491	153234618	peak_609	13128	-	6.11	3.98107e-52	2.51189e-50	6.11	cds	ENSMUSG00000026478	ENSMUST00000027752	protein_coding
Dhx9	1	153456326	153456567	peak_610	242	-	6.39	6.45654e-09	1.14815e-07	6.39	cds	ENSMUSG00000042699	ENSMUST00000186380	protein_coding
Npl	1	153535946	153537475	peak_611	1530	-	6.67	0.0186209	0.136458	6.67	cds	ENSMUSG00000042684	ENSMUST00000041874	protein_coding
Lhx4	1	155704761	155705300	peak_612	540	-	7.07	0.0138038	0.105196	7.07	cds	ENSMUSG00000026468	ENSMUST00000195275	protein_coding
Cep350	1	155863053	155863354	peak_613	302	-	2.81	3.31131e-05	0.00042658	2.81	cds	ENSMUSG00000033671	ENSMUST00000138762	protein_coding
Nav1	1	135455259	135463734	peak_594	8476	-	9.2	1.31826e-05	0.000177828	9.2	cds	ENSMUSG00000009418	ENSMUST00000040599	protein_coding
Nav1	1	135440961	135441172	peak_593	212	-	10.3	7.4131e-05	0.000912011	10.3	utr3	ENSMUSG00000009418	ENSMUST00000190298	protein_coding
Gm37677	1	134826440	134826681	peak_592	242	-	6.06	0.000112202	0.00134896	6.06	npExon	ENSMUSG00000103976	ENSMUST00000194520	TEC
Gm37677	1	134825752	134826382	peak_591	631	-	14.3	4.46684e-05	0.00057544	14.3	npExon	ENSMUSG00000103976	ENSMUST00000194520	TEC
Mdm4	1	132988033	132988184	peak_570	152	-	8.89	0.00346737	0.030903	8.89	utr3	ENSMUSG00000054387	ENSMUST00000188090	protein_coding
Mdm4	1	132992172	132996608	peak_571	4437	-	2.51	7.4131e-05	0.000912011	2.51	cds	ENSMUSG00000054387	ENSMUST00000067398	protein_coding
Zc3h11a	1	133621531	133621741	peak_572	211	-	3.72	7.4131e-05	0.000912011	3.72	cds	ENSMUSG00000102976	ENSMUST00000191896	protein_coding
Zc3h11a	1	133624603	133639150	peak_573	14548	-	3.6	1.58489e-25	6.30957e-24	3.6	cds	ENSMUSG00000102976	ENSMUST00000027736	protein_coding
Zc3h11a	1	133621527	133621737	peak_574	211	-	4.35	2.23872e-05	0.000295121	4.35	cds	ENSMUSG00000102976	ENSMUST00000191896	protein_coding
Zc3h11a	1	133624602	133639155	peak_575	14554	-	3.7	1.58489e-25	6.30957e-24	3.7	cds	ENSMUSG00000102976	ENSMUST00000027736	protein_coding
Gm38394	1	133658471	133658742	peak_576	272	-	3.1	0.00042658	0.00467735	3.1	cds	ENSMUSG00000094410	ENSMUST00000186476	nonsense_mediated_decay
Gm38394	1	133659220	133659551	peak_577	332	-	5.05	6.16595e-08	1.02329e-06	5.05	cds	ENSMUSG00000094410	ENSMUST00000186476	nonsense_mediated_decay
Gm38394	1	133658396	133658757	peak_578	362	-	3.06	0.000389045	0.0042658	3.06	cds	ENSMUSG00000094410	ENSMUST00000186476	nonsense_mediated_decay
Cep350	1	155866111	155875342	peak_614	9232	-	2.97	2.75423e-09	5.12861e-08	2.97	cds	ENSMUSG00000033671	ENSMUST00000138762	protein_coding
Gm38394	1	133659235	133659566	peak_579	332	-	4.52	7.76247e-09	1.38038e-07	4.52	cds	ENSMUSG00000094410	ENSMUST00000186476	nonsense_mediated_decay
Ppfia4	1	134324105	134328347	peak_582	4243	-	4.92	1e-25	3.98107e-24	4.92	cds	ENSMUSG00000026458	ENSMUST00000189361	protein_coding
Tmem183a	1	134355692	134361551	peak_583	5860	-	1.88	4.67735e-09	8.51138e-08	1.88	cds	ENSMUSG00000042305	ENSMUST00000185903	protein_coding
Ppp1r12b	1	134756453	134756664	peak_584	212	-	8.69	0.00060256	0.00645654	8.69	utr3	ENSMUSG00000073557	ENSMUST00000045665	protein_coding
Ppp1r12b	1	134759147	134759477	peak_585	331	-	3.89	2.23872e-07	3.63078e-06	3.89	utr3	ENSMUSG00000073557	ENSMUST00000045665	protein_coding
Ppp1r12b	1	134760434	134765956	peak_586	5523	-	6.67	0.0186209	0.136458	6.67	cds	ENSMUSG00000073557	ENSMUST00000045665	protein_coding
Ppp1r12b	1	134766045	134865886	peak_587	99842	-	4.26	1e-11	2.04174e-10	4.26	cds	ENSMUSG00000073557	ENSMUST00000045665	protein_coding
Ppp1r12b	1	134873947	134875980	peak_588	2034	-	1.95	0.0194984	0.139637	1.95	cds	ENSMUSG00000073557	ENSMUST00000045665	protein_coding
Ppp1r12b	1	134879716	134896402	peak_589	16687	-	6.26	3.16228e-67	2.51189e-65	6.26	cds	ENSMUSG00000073557	ENSMUST00000045665	protein_coding
Ppp1r12b	1	134955552	134955852	peak_590	301	-	2.11	6.0256e-05	0.00074131	2.11	cds	ENSMUSG00000073557	ENSMUST00000112163	protein_coding
Btg2	1	134076987	134077227	peak_580	241	-	3.72	0.000204174	0.00234423	3.72	utr3	ENSMUSG00000020423	ENSMUST00000020692	protein_coding
Cep350	1	155879114	155909254	peak_615	30141	-	4.17	1.25893e-21	3.98107e-20	4.17	cds	ENSMUSG00000033671	ENSMUST00000138762	protein_coding
Cep350	1	155909313	155911954	peak_616	2642	-	4.38	0.00190546	0.018197	4.38	cds	ENSMUSG00000033671	ENSMUST00000138762	protein_coding
Cep350	1	155932789	155933330	peak_617	542	-	6.51	1.25893e-34	5.01187e-33	6.51	cds	ENSMUSG00000033671	ENSMUST00000138762	protein_coding
Zbtb37	1	161009751	161010052	peak_642	302	-	16	4.2658e-06	6.0256e-05	16	utr3	ENSMUSG00000043467	ENSMUST00000162226	protein_coding
Zbtb37	1	161011519	161011699	peak_643	181	-	8.49	0.00467735	0.040738	8.49	utr3	ENSMUSG00000043467	ENSMUST00000162226	protein_coding
Zbtb37	1	161031834	161032194	peak_644	361	-	2.53	1.65959e-05	0.000223872	2.53	cds	ENSMUSG00000043467	ENSMUST00000171748	protein_coding
Klhl20	1	161089332	161089572	peak_645	241	-	7.07	0.00724436	0.060256	7.07	utr3	ENSMUSG00000026705	ENSMUST00000111611	protein_coding
4930469G21Rik	1	161158985	161159135	peak_646	151	-	6.67	0.0186209	0.136458	6.67	npExon	ENSMUSG00000049160	ENSMUST00000178511	antisense
Suco	1	161816922	161817433	peak_647	512	-	10.3	4.2658e-07	6.76083e-06	10.3	utr3	ENSMUSG00000040297	ENSMUST00000048377	protein_coding
Suco	1	161818182	161818423	peak_648	242	-	9.7	0.000331131	0.00371535	9.7	cds	ENSMUSG00000040297	ENSMUST00000048377	protein_coding
Suco	1	161818721	161828160	peak_649	9440	-	5.29	4.46684e-06	6.30957e-05	5.29	cds	ENSMUSG00000040297	ENSMUST00000048377	protein_coding
Dnm3	1	162318673	162320992	peak_650	2320	-	6.87	0.0162181	0.11995	6.87	cds	ENSMUSG00000040265	ENSMUST00000086074	protein_coding
Zbtb37	1	161005407	161005708	peak_641	302	-	9.3	0.00251189	0.0234423	9.3	utr3	ENSMUSG00000043467	ENSMUST00000162226	protein_coding
Prrc2c	1	162672192	162672373	peak_651	182	-	10.7	0.000831764	0.00851138	10.7	utr3	ENSMUSG00000040225	ENSMUST00000182393	protein_coding
Prrc2c	1	162692467	162692879	peak_653	413	-	2.22	4.46684e-08	7.58578e-07	2.22	cds	ENSMUSG00000040225	ENSMUST00000028016	protein_coding
Prrc2c	1	162704469	162704530	peak_654	62	-	1.33	0.00251189	0.0234423	1.33	cds	ENSMUSG00000040225	ENSMUST00000028016	protein_coding
Prrc2c	1	162704858	162705159	peak_655	302	-	2	1.25893e-29	5.01187e-28	2	cds	ENSMUSG00000040225	ENSMUST00000028016	protein_coding
Prrc2c	1	162705218	162706447	peak_656	1230	-	4.8	1e-55	7.94328e-54	4.8	cds	ENSMUSG00000040225	ENSMUST00000028016	protein_coding
Prrc2c	1	162709068	162715434	peak_657	6367	-	7.63	0	0	7.63	cds	ENSMUSG00000040225	ENSMUST00000028016	protein_coding
Prrc2c	1	162718785	162721509	peak_658	2725	-	3.2	1.99526e-37	1e-35	3.2	cds	ENSMUSG00000040225	ENSMUST00000028016	protein_coding
Prrx1	1	163261953	163312513	peak_659	50561	-	11.3	0.000512861	0.00549541	11.3	cds	ENSMUSG00000026586	ENSMUST00000027878	protein_coding
Blzf1	1	164302353	164302534	peak_660	182	-	2.04	0.000645654	0.00691831	2.04	cds	ENSMUSG00000026577	ENSMUST00000027866	protein_coding
Sft2d2	1	165177268	165177328	peak_661	61	-	5.66	0.0398107	0.251189	5.66	utr3	ENSMUSG00000040848	ENSMUST00000192185	nonsense_mediated_decay
Prrc2c	1	162673420	162675616	peak_652	2197	-	3.02	1.58489e-11	3.71535e-10	3.02	cds	ENSMUSG00000040225	ENSMUST00000028016	protein_coding
Dcaf6	1	165328907	165328968	peak_663	62	-	5.46	0.0457088	0.282488	5.46	utr3	ENSMUSG00000026571	ENSMUST00000027856	protein_coding
6720464F23Rik	1	160609731	160610060	peak_640	330	-	18.8	3.98107e-13	1e-11	18.8	npExon	ENSMUSG00000103432	ENSMUST00000193946	TEC
Rabgap1l	1	160257466	160307257	peak_638	49792	-	2.02	0.0104713	0.0831764	2.02	cds	ENSMUSG00000026721	ENSMUST00000193185	protein_coding
Cep350	1	155973044	155973135	peak_618	92	-	2.51	0.0301995	0.201372	2.51	utr5	ENSMUSG00000033671	ENSMUST00000138762	protein_coding
Tor1aip1	1	156035970	156036211	peak_619	242	-	2.24	0.000125893	0.00151356	2.24	cds	ENSMUSG00000026466	ENSMUST00000136331	nonsense_mediated_decay
9430034N14Rik	1	156027235	156027474	peak_620	240	-	7.28	0.00147911	0.0144544	7.28	npExon	ENSMUSG00000102964	ENSMUST00000193532	TEC
9430034N14Rik	1	156028546	156028666	peak_621	121	-	7.48	0.0102329	0.0812831	7.48	npExon	ENSMUSG00000102964	ENSMUST00000193532	TEC
9430034N14Rik	1	156029142	156029590	peak_622	449	-	10.5	0.000977237	0.01	10.5	npExon	ENSMUSG00000102964	ENSMUST00000193532	TEC
Tdrd5	1	156255563	156255714	peak_623	152	-	6.47	0.0218776	0.15417	6.47	cds	ENSMUSG00000060985	ENSMUST00000121146	protein_coding
Axdnd1	1	156330678	156333243	peak_624	2566	-	9.7	0.0018197	0.0177828	9.7	cds	ENSMUSG00000026601	ENSMUST00000213088	protein_coding
Axdnd1	1	156335436	156340779	peak_625	5344	-	18	2.34423e-06	3.38844e-05	18	cds	ENSMUSG00000026601	ENSMUST00000213088	protein_coding
Axdnd1	1	156388075	156392687	peak_626	4613	-	6.67	0.0186209	0.136458	6.67	cds	ENSMUSG00000026601	ENSMUST00000213088	protein_coding
Gm37529	1	160321685	160321865	peak_639	181	-	5.86	0.00549541	0.0467735	5.86	npExon	ENSMUSG00000103693	ENSMUST00000195618	sense_intronic
Soat1	1	156427434	156427615	peak_627	182	-	3.17	0.0288403	0.197242	3.17	utr3	ENSMUSG00000026600	ENSMUST00000189661	protein_coding
Soat1	1	156430703	156431004	peak_629	302	-	6.26	0.00537032	0.0467735	6.26	utr3	ENSMUSG00000026600	ENSMUST00000051396	protein_coding
Fam20b	1	156718906	156719026	peak_630	121	-	5.46	0.0457088	0.282488	5.46	utr5	ENSMUSG00000033557	ENSMUST00000122424	protein_coding
Gm37943	1	156875133	156875403	peak_631	271	-	11.3	0.000512861	0.00549541	11.3	npExon	ENSMUSG00000102960	ENSMUST00000194053	TEC
Rasal2	1	157137580	157137911	peak_632	332	-	11	1.90546e-10	3.89045e-09	11	utr3	ENSMUSG00000070565	ENSMUST00000078308	protein_coding
Rasal2	1	157140278	157140459	peak_633	182	-	3.69	0.00316228	0.0288403	3.69	utr3	ENSMUSG00000070565	ENSMUST00000078308	protein_coding
Rasal2	1	157140758	157156963	peak_634	16206	-	4.41	3.98107e-40	1.99526e-38	4.41	cds	ENSMUSG00000070565	ENSMUST00000132699	protein_coding
Gm37578	1	157355414	157355650	peak_635	237	-	9.09	0.000288403	0.00323594	9.09	npExon	ENSMUSG00000102391	ENSMUST00000192256	TEC
Cacybp	1	160203474	160206139	peak_636	2666	-	2.78	5.01187e-61	3.98107e-59	2.78	cds	ENSMUSG00000014226	ENSMUST00000014370	protein_coding
Rabgap1l	1	160236668	160251383	peak_637	14716	-	20.2	7.94328e-17	2.51189e-15	20.2	cds	ENSMUSG00000026721	ENSMUST00000191909	protein_coding
Soat1	1	156430103	156430284	peak_628	182	-	8.69	0.0040738	0.0354813	8.69	utr3	ENSMUSG00000026600	ENSMUST00000051396	protein_coding
Arfgef1	1	10232459	10232670	peak_379	212	-	4.58	0.000645654	0.00676083	4.58	cds	ENSMUSG00000067851	ENSMUST00000131556	protein_coding
Ppfia4	1	134319382	134323061	peak_581	3680	-	3.74	0.00281838	0.025704	3.74	cds	ENSMUSG00000026458	ENSMUST00000189361	protein_coding
Mybl1	1	9685744	9687674	peak_377	1931	-	8.49	0.00467735	0.040738	8.49	cds	ENSMUSG00000025912	ENSMUST00000188212	protein_coding
Pikfyve	1	65265264	65268720	peak_121	3457	+	2.99	5.49541e-10	1.07152e-08	2.99	cds	ENSMUSG00000025949	ENSMUST00000097707	protein_coding
Pikfyve	1	65275012	65275343	peak_122	332	+	10.3	0.000301995	0.00338844	10.3	utr3	ENSMUSG00000025949	ENSMUST00000081154	protein_coding
Pikfyve	1	65275970	65276121	peak_123	152	+	6.06	0.0295121	0.197697	6.06	utr3	ENSMUSG00000025949	ENSMUST00000081154	protein_coding
Map2	1	66380603	66380664	peak_124	62	+	2.22	0.0281838	0.194089	2.22	cds	ENSMUSG00000015222	ENSMUST00000114013	protein_coding
Map2	1	66413018	66413618	peak_125	601	+	9.5	0.00213796	0.0204174	9.5	cds	ENSMUSG00000015222	ENSMUST00000145419	protein_coding
Map2	1	66414726	66414907	peak_126	182	+	6.67	0.0186209	0.136458	6.67	cds	ENSMUSG00000015222	ENSMUST00000114013	protein_coding
Map2	1	66415205	66415416	peak_127	212	+	7.48	0.0102329	0.0812831	7.48	cds	ENSMUSG00000015222	ENSMUST00000114013	protein_coding
Map2	1	66416360	66416451	peak_128	92	+	5.86	0.0338844	0.222844	5.86	cds	ENSMUSG00000015222	ENSMUST00000114013	protein_coding
Map2	1	66440814	66440875	peak_129	62	+	8.08	0.00645654	0.0537032	8.08	utr3	ENSMUSG00000015222	ENSMUST00000114012	protein_coding
Gm38162	1	66775540	66775839	peak_130	300	+	40.8	1e-14	2.51189e-13	40.8	npExon	ENSMUSG00000102776	ENSMUST00000195562	TEC
Gm38162	1	66776256	66776675	peak_131	420	+	41.2	7.94328e-15	1.99526e-13	41.2	npExon	ENSMUSG00000102776	ENSMUST00000195562	TEC
Gm38162	1	66777539	66777660	peak_132	122	+	6.26	0.0251189	0.174985	6.26	npExon	ENSMUSG00000102776	ENSMUST00000195562	TEC
Gm37755	1	66813358	66813449	peak_133	92	+	5.66	0.0398107	0.251189	5.66	npExon	ENSMUSG00000103382	ENSMUST00000195880	TEC
Tmem169	1	72297874	72300709	peak_134	2836	+	4.04	0.00776247	0.0645654	4.04	cds	ENSMUSG00000026188	ENSMUST00000141783	protein_coding
Pnkd	1	74296470	74296829	peak_135	360	+	9.9	0.00158489	0.0154882	9.9	prIntron	ENSMUSG00000026179	ENSMUST00000027370	protein_coding
Gm37931	1	74310593	74310713	peak_136	121	+	4.35	0.0165959	0.122744	4.35	npExon	ENSMUSG00000103403	ENSMUST00000194686	TEC
Cnot9	1	74529193	74529313	peak_137	121	+	16.2	1.02329e-05	0.000141254	16.2	utr3	ENSMUSG00000026174	ENSMUST00000087215	protein_coding
Plcd4	1	74561936	74562114	peak_138	179	+	6.26	0.0251189	0.174985	6.26	cds	ENSMUSG00000026173	ENSMUST00000152707	nonsense_mediated_decay
Ankzf1	1	75198326	75198801	peak_139	476	+	2.69	5.12861e-05	0.000645654	2.69	cds	ENSMUSG00000026199	ENSMUST00000152233	protein_coding
Pikfyve	1	65255614	65256042	peak_120	429	+	1.61	0.0074131	0.0616595	1.61	cds	ENSMUSG00000025949	ENSMUST00000097707	protein_coding
Pikfyve	1	65247081	65250198	peak_119	3118	+	2.63	0.020893	0.151705	2.63	cds	ENSMUSG00000025949	ENSMUST00000097707	protein_coding
Creb1	1	64601852	64601942	peak_118	91	+	2.22	0.0281838	0.194089	2.22	utr3	ENSMUSG00000025958	ENSMUST00000087366	protein_coding
Creb1	1	64597659	64597899	peak_117	241	+	13.3	0.000102329	0.00123027	13.3	utr3	ENSMUSG00000025958	ENSMUST00000087366	protein_coding
Nbeal1	1	60222102	60222283	peak_97	182	+	3.33	0.0229087	0.159956	3.33	cds	ENSMUSG00000073664	ENSMUST00000160834	protein_coding
Nbeal1	1	60277185	60277967	peak_98	783	+	1.96	0.00724436	0.060256	1.96	cds	ENSMUSG00000073664	ENSMUST00000160834	protein_coding
Abi2	1	60409708	60409919	peak_99	212	+	2.35	8.12831e-05	0.001	2.35	cds	ENSMUSG00000026782	ENSMUST00000188618	protein_coding
Abi2	1	60477590	60477741	peak_100	152	+	4.14	0.0218776	0.15417	4.14	utr3	ENSMUSG00000026782	ENSMUST00000185788	protein_coding
Abi2	1	60478219	60478400	peak_101	182	+	7.28	0.011749	0.0933254	7.28	utr3	ENSMUSG00000026782	ENSMUST00000188618	protein_coding
Pard3b	1	61639302	61767978	peak_102	128677	+	3.03	0.0371535	0.239883	3.03	cds	ENSMUSG00000052062	ENSMUST00000094906	protein_coding
Pard3b	1	61768037	62010355	peak_103	242319	+	2.96	0.0416869	0.263633	2.96	cds	ENSMUSG00000052062	ENSMUST00000094906	protein_coding
Pard3b	1	62344905	62479576	peak_104	134672	+	5.86	1.99526e-18	6.30957e-17	5.86	cds	ENSMUSG00000052062	ENSMUST00000094906	protein_coding
Nrp2	1	62703854	62704185	peak_105	332	+	6.06	0.00275423	0.025704	6.06	utr5	ENSMUSG00000025969	ENSMUST00000027112	protein_coding
Utp14b	1	78664343	78666413	peak_140	2071	+	24.9	1e-210	1e-207	24.9	cds	ENSMUSG00000079470	ENSMUST00000053760	protein_coding
Nrp2	1	62769053	62771732	peak_106	2680	+	6.87	0.0162181	0.11995	6.87	cds	ENSMUSG00000025969	ENSMUST00000027112	protein_coding
Zdbf2	1	63294984	63302848	peak_108	7865	+	16.4	8.70964e-06	0.000120226	16.4	cds	ENSMUSG00000027520	ENSMUST00000114132	protein_coding
Zdbf2	1	63303297	63303808	peak_109	512	+	10.7	3.98107e-09	7.4131e-08	10.7	cds	ENSMUSG00000027520	ENSMUST00000114132	protein_coding
Zdbf2	1	63303987	63304138	peak_110	152	+	5.96	0.00169824	0.0165959	5.96	cds	ENSMUSG00000027520	ENSMUST00000114132	protein_coding
Zdbf2	1	63305276	63305517	peak_111	242	+	10.1	0.00134896	0.0131826	10.1	cds	ENSMUSG00000027520	ENSMUST00000114132	protein_coding
Zdbf2	1	63306086	63306327	peak_112	242	+	11.1	1.1749e-05	0.000158489	11.1	cds	ENSMUSG00000027520	ENSMUST00000114132	protein_coding
Zdbf2	1	63308156	63308427	peak_113	272	+	13.9	1.47911e-06	2.18776e-05	13.9	cds	ENSMUSG00000027520	ENSMUST00000114132	protein_coding
Zdbf2	1	63309656	63309867	peak_114	212	+	9.3	0.00147911	0.0144544	9.3	cds	ENSMUSG00000027520	ENSMUST00000114132	protein_coding
Creb1	1	64532734	64558514	peak_115	25781	+	5.81	1.25893e-22	3.98107e-21	5.81	cds	ENSMUSG00000025958	ENSMUST00000190348	protein_coding
Creb1	1	64576262	64578134	peak_116	1873	+	3.41	0.000194984	0.00223872	3.41	cds	ENSMUSG00000025958	ENSMUST00000187811	protein_coding
Nrp2	1	62785117	62795709	peak_107	10593	+	7.88	0.0074131	0.0616595	7.88	cds	ENSMUSG00000025969	ENSMUST00000027112	protein_coding
Carf	1	60152782	60152933	peak_96	152	+	9.7	0.0018197	0.0177828	9.7	utr3	ENSMUSG00000026017	ENSMUST00000187978	protein_coding
Utp14b	1	78667282	78667343	peak_141	62	+	5.86	0.0141254	0.106414	5.86	utr3	ENSMUSG00000079470	ENSMUST00000151622	protein_coding
Utp14b	1	78669891	78670132	peak_143	242	+	4.81	2.39883e-05	0.00030903	4.81	utr3	ENSMUSG00000079470	ENSMUST00000053760	protein_coding
Agap1	1	89454955	89455105	peak_168	151	+	5.86	0.0338844	0.222844	5.86	utr5	ENSMUSG00000055013	ENSMUST00000190096	protein_coding
Agap1	1	89455254	89580377	peak_169	125124	+	45.7	1e-44	5.01187e-43	45.7	cds	ENSMUSG00000055013	ENSMUST00000190096	protein_coding
Agap1	1	89580855	89580976	peak_170	122	+	3.64	0.042658	0.265461	3.64	utr5	ENSMUSG00000055013	ENSMUST00000074945	protein_coding
Agap1	1	89581634	89743737	peak_171	162104	+	5.3	3.98107e-26	1.25893e-24	5.3	cds	ENSMUSG00000055013	ENSMUST00000027521	protein_coding
Agap1	1	89843083	89889054	peak_172	45972	+	3.5	4.67735e-06	6.60693e-05	3.5	cds	ENSMUSG00000055013	ENSMUST00000074945	protein_coding
Agap1	1	89893634	89893844	peak_173	211	+	8.89	0.00346737	0.030903	8.89	utr3	ENSMUSG00000055013	ENSMUST00000027521	protein_coding
Lrrfip1	1	91053676	91078413	peak_174	24738	+	5.93	1.31826e-05	0.000177828	5.93	cds	ENSMUSG00000026305	ENSMUST00000068167	protein_coding
Lrrfip1	1	91100595	91116098	peak_175	15504	+	22.7	1e-150	1e-148	22.7	cds	ENSMUSG00000026305	ENSMUST00000097649	protein_coding
Traf3ip1	1	91497979	91527782	peak_176	29804	+	10.1	0	0	10.1	cds	ENSMUSG00000034292	ENSMUST00000047242	protein_coding
Gm37048	1	91977365	91977546	peak_177	182	+	12.9	0.000141254	0.00165959	12.9	npExon	ENSMUSG00000103101	ENSMUST00000194827	TEC
Gpc1	1	92831823	92832062	peak_178	240	+	7.68	0.000134896	0.00158489	7.68	cds	ENSMUSG00000034220	ENSMUST00000045970	protein_coding
Gpc1	1	92856038	92858393	peak_179	2356	+	12.7	0.000165959	0.00194984	12.7	cds	ENSMUSG00000034220	ENSMUST00000045970	protein_coding
Ppp1r7	1	93372199	93372560	peak_180	362	+	4.91	1.99526e-16	5.01187e-15	4.91	utr3	ENSMUSG00000026275	ENSMUST00000027494	protein_coding
2024-09-02	1	93499281	93507209	peak_181	7929	+	8.89	1e-140	1e-138	8.89	cds	ENSMUSG00000026276	ENSMUST00000172165	protein_coding
2024-09-02	1	93507753	93507933	peak_182	181	+	10.5	0.000977237	0.01	10.5	utr3	ENSMUSG00000026276	ENSMUST00000179353	protein_coding
2024-09-02	1	93509036	93509276	peak_183	241	+	4.18	5.12861e-07	8.12831e-06	4.18	utr3	ENSMUSG00000026276	ENSMUST00000179353	protein_coding
Ing5	1	93803994	93804450	peak_184	457	+	1.82	0.0436516	0.274789	1.82	cds	ENSMUSG00000026283	ENSMUST00000188402	nonsense_mediated_decay
Ing5	1	93804509	93812756	peak_185	8248	+	9.4	7.94328e-62	6.30957e-60	9.4	cds	ENSMUSG00000026283	ENSMUST00000190476	protein_coding
Ing5	1	93816490	93818379	peak_186	1890	+	2.59	0.000147911	0.0017378	2.59	cds	ENSMUSG00000026283	ENSMUST00000190476	protein_coding
Dgkd	1	87942422	87942542	peak_167	121	+	7.48	0.0102329	0.0812831	7.48	cds	ENSMUSG00000070738	ENSMUST00000190061	protein_coding
Atg16l1	1	87760084	87774185	peak_166	14102	+	3.71	7.94328e-12	1.58489e-10	3.71	cds	ENSMUSG00000026289	ENSMUST00000113186	protein_coding
Gigyf2	1	87450435	87450556	peak_165	122	+	7.48	0.0102329	0.0812831	7.48	utr3	ENSMUSG00000048000	ENSMUST00000027475	protein_coding
Gigyf2	1	87421529	87440758	peak_164	19230	+	7.28	0	0	7.28	cds	ENSMUSG00000048000	ENSMUST00000027475	protein_coding
Col4a3	1	82676701	82680760	peak_144	4060	+	8.69	0.0040738	0.0354813	8.69	cds	ENSMUSG00000079465	ENSMUST00000113457	protein_coding
Agfg1	1	82839512	82839752	peak_145	241	+	13.9	6.30957e-05	0.000776247	13.9	cds	ENSMUSG00000026159	ENSMUST00000063380	protein_coding
Agfg1	1	82891504	82893511	peak_146	2008	+	7.28	0.011749	0.0933254	7.28	cds	ENSMUSG00000026159	ENSMUST00000063380	protein_coding
Cab39	1	85793559	85795371	peak_147	1813	+	4.02	1.90546e-08	3.31131e-07	4.02	utr5	ENSMUSG00000036707	ENSMUST00000126962	protein_coding
Cab39	1	85848339	85849131	peak_148	793	+	1.83	0.000223872	0.0025704	1.83	cds	ENSMUSG00000036707	ENSMUST00000097666	protein_coding
Cab39	1	85850382	85850532	peak_149	151	+	5.46	0.00812831	0.0676083	5.46	utr3	ENSMUSG00000036707	ENSMUST00000113360	protein_coding
Cab39	1	85851008	85851159	peak_150	152	+	3.44	0.0177828	0.130317	3.44	utr3	ENSMUSG00000036707	ENSMUST00000113360	protein_coding
Psmd1	1	86130650	86133651	peak_151	3002	+	1.67	5.01187e-12	1.09648e-10	1.67	cds	ENSMUSG00000026229	ENSMUST00000027432	protein_coding
Psmd1	1	86137097	86139151	peak_152	2055	+	1.71	0.0025704	0.0239883	1.71	cds	ENSMUSG00000026229	ENSMUST00000027432	protein_coding
Utp14b	1	78668002	78668813	peak_142	812	+	14.3	7.94328e-23	3.16228e-21	14.3	utr3	ENSMUSG00000079470	ENSMUST00000053760	protein_coding
Gm37914	1	86122905	86123144	peak_153	240	+	11.7	0.000371535	0.0040738	11.7	npExon	ENSMUSG00000103272	ENSMUST00000195317	TEC
Armc9	1	86194356	86196368	peak_155	2013	+	3.64	0.042658	0.265461	3.64	cds	ENSMUSG00000062590	ENSMUST00000027434	protein_coding
Armc9	1	86199891	86208004	peak_156	8114	+	8.89	0.00346737	0.030903	8.89	cds	ENSMUSG00000062590	ENSMUST00000027434	protein_coding
Ptma	1	86526725	86530205	peak_157	3481	+	10.8	0	0	10.8	cds	ENSMUSG00000026238	ENSMUST00000188699	protein_coding
Cops7b	1	86605067	86605188	peak_158	122	+	11.3	0.000512861	0.00549541	11.3	cds	ENSMUSG00000026240	ENSMUST00000121534	protein_coding
Dis3l2	1	87047712	87047772	peak_159	61	+	3.03	0.0371535	0.239883	3.03	cds	ENSMUSG00000053333	ENSMUST00000168237	protein_coding
Gm29055	1	86775478	86776528	peak_160	1051	+	73.8	3.98107e-27	1.58489e-25	73.8	npExon	ENSMUSG00000100768	ENSMUST00000186337	sense_intronic
Gm38142	1	86829087	86829655	peak_161	569	+	64.1	2.51189e-23	1e-21	64.1	npExon	ENSMUSG00000102383	ENSMUST00000194093	TEC
Gigyf2	1	87374042	87386475	peak_162	12434	+	1.71	5.37032e-10	1.04713e-08	1.71	cds	ENSMUSG00000048000	ENSMUST00000027475	protein_coding
Gigyf2	1	87386594	87411765	peak_163	25172	+	3.49	1.99526e-17	5.01187e-16	3.49	cds	ENSMUSG00000048000	ENSMUST00000027475	protein_coding
Armc9	1	86173655	86188983	peak_154	15329	+	8.29	0.00549541	0.0467735	8.29	cds	ENSMUSG00000062590	ENSMUST00000027434	protein_coding
Gm37531	1	59930225	59930496	peak_95	272	+	31.7	2.51189e-11	5.12861e-10	31.7	npExon	ENSMUSG00000103696	ENSMUST00000191628	TEC
Fam117b	1	59983880	59984060	peak_94	181	+	12.1	0.000269153	0.00301995	12.1	utr3	ENSMUSG00000041040	ENSMUST00000036540	protein_coding
Fam117b	1	59983432	59983702	peak_93	271	+	22.8	4.16869e-08	7.24436e-07	22.8	utr3	ENSMUSG00000041040	ENSMUST00000036540	protein_coding
Dst	1	34225611	34227891	peak_25	2281	+	3.77	1e-23	3.98107e-22	3.77	cds	ENSMUSG00000026131	ENSMUST00000115104	protein_coding
Dst	1	34227950	34228431	peak_26	482	+	3.02	7.94328e-13	1.58489e-11	3.02	cds	ENSMUSG00000026131	ENSMUST00000115104	protein_coding
Dst	1	34228760	34229240	peak_27	481	+	3.65	1.25893e-12	3.16228e-11	3.65	cds	ENSMUSG00000026131	ENSMUST00000115104	protein_coding
Dst	1	34244385	34249857	peak_28	5473	+	3.81	7.94328e-23	2.51189e-21	3.81	cds	ENSMUSG00000026131	ENSMUST00000194192	protein_coding
Dst	1	34249916	34264586	peak_29	14671	+	7.24	6.30957e-67	5.01187e-65	7.24	cds	ENSMUSG00000026131	ENSMUST00000097785	protein_coding
Dst	1	34268292	34282435	peak_30	14144	+	4.73	1.99526e-23	6.30957e-22	4.73	cds	ENSMUSG00000026131	ENSMUST00000115104	protein_coding
Dst	1	34289660	34290532	peak_31	873	+	2.3	6.45654e-06	9.12011e-05	2.3	cds	ENSMUSG00000026131	ENSMUST00000115104	protein_coding
Dst	1	34293383	34294464	peak_32	1082	+	1.84	0.00416869	0.0371535	1.84	cds	ENSMUSG00000026131	ENSMUST00000115104	protein_coding
Dst	1	34295681	34301903	peak_33	6223	+	3.44	0.00380189	0.0338844	3.44	cds	ENSMUSG00000026131	ENSMUST00000115104	protein_coding
Dst	1	34306573	34307372	peak_34	800	+	5.25	0.00467735	0.040738	5.25	cds	ENSMUSG00000026131	ENSMUST00000115104	protein_coding
Dst	1	34308000	34308211	peak_35	212	+	11.9	0.000316228	0.00354813	11.9	utr3	ENSMUSG00000026131	ENSMUST00000097785	protein_coding
Gm37354	1	33922901	33923349	peak_36	449	+	18.6	1.41254e-06	2.0893e-05	18.6	npExon	ENSMUSG00000103596	ENSMUST00000193333	TEC
Gm38157	1	34033290	34033410	peak_37	121	+	7.68	0.00870964	0.0707946	7.68	npExon	ENSMUSG00000103364	ENSMUST00000194178	TEC
Imp4	1	34447859	34448009	peak_38	151	+	4.65	0.0109648	0.0870964	4.65	utr3	ENSMUSG00000026127	ENSMUST00000027303	protein_coding
Plekhb2	1	34877904	34878025	peak_39	122	+	2.93	0.0199526	0.144212	2.93	utr3	ENSMUSG00000026123	ENSMUST00000027297	protein_coding
Arid5a	1	36318630	36319059	peak_40	430	+	5.46	0.0281838	0.194089	5.46	cds	ENSMUSG00000037447	ENSMUST00000115029	protein_coding
Fer1l5	1	36421517	36421838	peak_41	322	+	8.49	0.00467735	0.040738	8.49	cds	ENSMUSG00000037432	ENSMUST00000179162	protein_coding
Cnnm4	1	36507776	36507867	peak_42	92	+	3.13	0.0123027	0.0954993	3.13	utr3	ENSMUSG00000037408	ENSMUST00000153128	protein_coding
Cnnm3	1	36512045	36512465	peak_43	421	+	8.29	0.00549541	0.0467735	8.29	cds	ENSMUSG00000001138	ENSMUST00000001166	protein_coding
Dst	1	34215540	34219469	peak_24	3930	+	3.09	6.30957e-13	1.25893e-11	3.09	cds	ENSMUSG00000026131	ENSMUST00000115104	protein_coding
Dst	1	34208594	34208655	peak_23	62	+	1.59	0.0346737	0.22751	1.59	cds	ENSMUSG00000026131	ENSMUST00000115104	protein_coding
Dst	1	34196040	34201334	peak_22	5295	+	4.08	3.98107e-59	2.51189e-57	4.08	cds	ENSMUSG00000026131	ENSMUST00000115104	protein_coding
Dst	1	34191564	34192015	peak_21	452	+	5.86	2.29087e-10	4.57088e-09	5.86	cds	ENSMUSG00000026131	ENSMUST00000115104	protein_coding
Mybl1	1	9692755	9700120	peak_378	7366	-	18.2	1.94984e-06	2.88403e-05	18.2	cds	ENSMUSG00000025912	ENSMUST00000188212	protein_coding
Tcea1	1	4858501	4893457	peak_2	34957	+	2.89	5.01187e-19	1.58489e-17	2.89	cds	ENSMUSG00000033813	ENSMUST00000081551	protein_coding
Rb1cc1	1	6248953	6262919	peak_3	13967	+	5.52	3.16228e-56	2.51189e-54	5.52	cds	ENSMUSG00000025907	ENSMUST00000027040	protein_coding
Rb1cc1	1	6264545	6265618	peak_4	1074	+	2.95	0.00707946	0.060256	2.95	cds	ENSMUSG00000025907	ENSMUST00000159530	protein_coding
Pcmtd1	1	7169651	7169862	peak_5	212	+	3.44	1.99526e-06	2.95121e-05	3.44	cds	ENSMUSG00000051285	ENSMUST00000061280	protein_coding
Rrs1	1	9545704	9546624	peak_6	921	+	11	1e-218	1e-215	11	cds	ENSMUSG00000061024	ENSMUST00000072079	protein_coding
Cspp1	1	10066452	10066813	peak_7	362	+	6.41	3.16228e-25	1.25893e-23	6.41	cds	ENSMUSG00000056763	ENSMUST00000119714	protein_coding
Cspp1	1	10082281	10085804	peak_8	3524	+	17.4	6.76083e-08	1.12202e-06	17.4	cds	ENSMUSG00000056763	ENSMUST00000186294	protein_coding
Cspp1	1	10088141	10126436	peak_9	38296	+	12.9	2.51189e-31	1e-29	12.9	cds	ENSMUSG00000056763	ENSMUST00000071087	protein_coding
Cnnm3	1	36512583	36512644	peak_44	62	+	5.46	0.0457088	0.282488	5.46	cds	ENSMUSG00000001138	ENSMUST00000001166	protein_coding
Sulf1	1	12840476	12842651	peak_10	2176	+	3.37	0.0199526	0.144212	3.37	cds	ENSMUSG00000016918	ENSMUST00000186051	protein_coding
Terf1	1	15819002	15843366	peak_12	24365	+	86.5	1e-109	1e-106	86.5	cds	ENSMUSG00000025925	ENSMUST00000188371	protein_coding
Khdrbs2	1	32172893	32243905	peak_13	71013	+	3.18	0.000776247	0.00812831	3.18	cds	ENSMUSG00000026058	ENSMUST00000188257	protein_coding
Khdrbs2	1	32333557	32333648	peak_14	92	+	3.3	0.0229087	0.159956	3.3	cds	ENSMUSG00000026058	ENSMUST00000188257	protein_coding
Gm37999	1	32475327	32475506	peak_15	180	+	4.65	0.0109648	0.0870964	4.65	npExon	ENSMUSG00000103482	ENSMUST00000195178	TEC
Dst	1	34166223	34167007	peak_16	785	+	2.73	0.000213796	0.00245471	2.73	cds	ENSMUSG00000026131	ENSMUST00000115104	protein_coding
Dst	1	34170400	34174116	peak_17	3717	+	5.77	7.94328e-29	3.16228e-27	5.77	cds	ENSMUSG00000026131	ENSMUST00000183302	protein_coding
Dst	1	34174709	34180228	peak_18	5520	+	70.9	2.51189e-69	2.51189e-67	70.9	cds	ENSMUSG00000026131	ENSMUST00000183302	protein_coding
Dst	1	34183891	34188087	peak_19	4197	+	2.61	6.30957e-14	1.58489e-12	2.61	cds	ENSMUSG00000026131	ENSMUST00000115104	protein_coding
Dst	1	34190814	34191025	peak_20	212	+	2.3	0.00436516	0.0389045	2.3	cds	ENSMUSG00000026131	ENSMUST00000115104	protein_coding
Terf1	1	15805824	15805885	peak_11	62	+	2.63	0.0074131	0.0616595	2.63	cds	ENSMUSG00000025925	ENSMUST00000188371	protein_coding
Cnga3	1	37261315	37261556	peak_45	242	+	8.89	0.00346737	0.030903	8.89	cds	ENSMUSG00000026114	ENSMUST00000027288	protein_coding
Inpp4a	1	37368289	37368350	peak_46	62	+	6.26	0.0251189	0.174985	6.26	cds	ENSMUSG00000026113	ENSMUST00000027287	protein_coding
Inpp4a	1	37378926	37380029	peak_47	1104	+	7.68	0.00870964	0.0707946	7.68	cds	ENSMUSG00000026113	ENSMUST00000027287	protein_coding
Ccdc150	1	54365063	54367921	peak_72	2859	+	6.26	0.00109648	0.0112202	6.26	cds	ENSMUSG00000025983	ENSMUST00000027128	protein_coding
Coq10b	1	55072373	55072493	peak_73	121	+	6.06	0.0295121	0.197697	6.06	utr3	ENSMUSG00000025981	ENSMUST00000027125	protein_coding
Gm10561	1	55228682	55234726	peak_74	6045	+	34.6	2.51189e-12	5.01187e-11	34.6	npExon	ENSMUSG00000097649	ENSMUST00000181563	antisense
Gm10561	1	55234784	55235024	peak_75	241	+	6.67	0.0186209	0.136458	6.67	npExon	ENSMUSG00000097649	ENSMUST00000181563	antisense
Mars2	1	55237296	55238076	peak_76	781	+	13.7	7.4131e-05	0.000912011	13.7	cds	ENSMUSG00000046994	ENSMUST00000061334	protein_coding
Mars2	1	55239213	55239364	peak_77	152	+	8.49	0.00467735	0.040738	8.49	utr3	ENSMUSG00000046994	ENSMUST00000061334	protein_coding
Spats2l	1	57902196	57937945	peak_78	35750	+	2.56	0.0147911	0.112202	2.56	cds	ENSMUSG00000038305	ENSMUST00000167085	protein_coding
Sgol2a	1	58015541	58016141	peak_79	601	+	5.67	5.01187e-73	5.01187e-71	5.67	cds	ENSMUSG00000026039	ENSMUST00000027202	protein_coding
Sgol2a	1	58017815	58024911	peak_80	7097	+	5.64	7.94328e-30	3.16228e-28	5.64	cds	ENSMUSG00000026039	ENSMUST00000027202	protein_coding
Ccdc150	1	54329526	54354771	peak_71	25246	+	5.32	0.00040738	0.00446684	5.32	cds	ENSMUSG00000025983	ENSMUST00000027128	protein_coding
Bzw1	1	58406187	58406338	peak_81	152	+	2.36	0.0194984	0.142233	2.36	utr3	ENSMUSG00000051223	ENSMUST00000050552	protein_coding
Cflar	1	58754934	58755503	peak_83	570	+	25.9	3.38844e-09	6.16595e-08	25.9	utr3	ENSMUSG00000026031	ENSMUST00000114313	protein_coding
Cflar	1	58756669	58757089	peak_84	421	+	28.1	5.24807e-10	1.02329e-08	28.1	utr3	ENSMUSG00000026031	ENSMUST00000114313	protein_coding
Casp8	1	58829096	58833757	peak_85	4662	+	9.5	0.00213796	0.0204174	9.5	cds	ENSMUSG00000026029	ENSMUST00000190213	protein_coding
Fzd7	1	59484748	59485047	peak_86	300	+	7.48	1.04713e-05	0.000141254	7.48	utr3	ENSMUSG00000041075	ENSMUST00000114246	protein_coding
Gm973	1	59630265	59634155	peak_87	3891	+	4.28	1e-32	3.98107e-31	4.28	cds	ENSMUSG00000047361	ENSMUST00000114243	protein_coding
Nop58	1	59709009	59711376	peak_88	2368	+	2.33	7.94328e-69	6.30957e-67	2.33	cds	ENSMUSG00000026020	ENSMUST00000187837	protein_coding
Nop58	1	59712513	59712903	peak_89	391	+	30.2	1.99526e-40	1e-38	30.2	utr3	ENSMUSG00000026020	ENSMUST00000191142	protein_coding
Bmpr2	1	59859283	59863815	peak_91	4533	+	2.19	0.00380189	0.0346737	2.19	cds	ENSMUSG00000067336	ENSMUST00000087435	protein_coding
Bmpr2	1	59873134	59873315	peak_92	182	+	13.5	5.37032e-05	0.000676083	13.5	utr3	ENSMUSG00000067336	ENSMUST00000087435	protein_coding
Cflar	1	58754515	58754695	peak_82	181	+	9.7	0.0018197	0.0177828	9.7	utr3	ENSMUSG00000026031	ENSMUST00000114313	protein_coding
Ing5	1	93819697	93819907	peak_187	211	+	8.89	0.000467735	0.00501187	8.89	utr3	ENSMUSG00000026283	ENSMUST00000027505	protein_coding
Ccdc150	1	54290722	54304872	peak_70	14151	+	16.2	1.02329e-05	0.000141254	16.2	cds	ENSMUSG00000025983	ENSMUST00000160472	nonsense_mediated_decay
Dnah7b	1	46134723	46137469	peak_68	2747	+	6.06	0.0295121	0.197697	6.06	cds	ENSMUSG00000041144	ENSMUST00000069293	protein_coding
Inpp4a	1	37396151	37398854	peak_48	2704	+	6.87	0.0162181	0.11995	6.87	cds	ENSMUSG00000026113	ENSMUST00000140264	protein_coding
Inpp4a	1	37409628	37409749	peak_49	122	+	6.06	0.0295121	0.197697	6.06	utr3	ENSMUSG00000026113	ENSMUST00000027287	protein_coding
Eif5b	1	37998219	38037578	peak_50	39360	+	4.79	0	0	4.79	cds	ENSMUSG00000026083	ENSMUST00000027252	protein_coding
Pdcl3	1	38991245	38995322	peak_51	4078	+	2.66	3.63078e-10	7.07946e-09	2.66	cds	ENSMUSG00000026078	ENSMUST00000027247	protein_coding
Map4k4	1	39900972	39901554	peak_52	583	+	15.6	5.49541e-08	9.33254e-07	15.6	cds	ENSMUSG00000026074	ENSMUST00000168431	protein_coding
Map4k4	1	39976741	39976802	peak_53	62	+	1.65	0.017378	0.12942	1.65	cds	ENSMUSG00000026074	ENSMUST00000168431	protein_coding
Map4k4	1	39986731	40000647	peak_54	13917	+	3.35	1e-199	1e-197	3.35	cds	ENSMUSG00000026074	ENSMUST00000163854	protein_coding
Map4k4	1	40025022	40025203	peak_55	182	+	1.93	0.000165959	0.00194984	1.93	utr3	ENSMUSG00000026074	ENSMUST00000168431	protein_coding
Map4k4	1	40025321	40025622	peak_56	302	+	8.49	0.00123027	0.0125893	8.49	utr3	ENSMUSG00000026074	ENSMUST00000168431	protein_coding
Ccdc150	1	54263784	54285547	peak_69	21764	+	13.9	6.30957e-05	0.000776247	13.9	cds	ENSMUSG00000025983	ENSMUST00000160472	nonsense_mediated_decay
Il1r1	1	40315548	40315728	peak_57	181	+	8.29	0.00549541	0.0467735	8.29	utr3	ENSMUSG00000026072	ENSMUST00000114795	protein_coding
Nck2	1	43445771	43509662	peak_59	63892	+	16.4	8.70964e-06	0.000120226	16.4	utr5	ENSMUSG00000066877	ENSMUST00000086421	protein_coding
Nck2	1	43553957	43569355	peak_60	15399	+	10.1	2.63027e-10	5.24807e-09	10.1	cds	ENSMUSG00000066877	ENSMUST00000086421	protein_coding
Nck2	1	43569503	43569772	peak_61	270	+	18	2.34423e-06	3.38844e-05	18	utr3	ENSMUSG00000066877	ENSMUST00000086421	protein_coding
Nck2	1	43569919	43570128	peak_62	210	+	10.9	0.000707946	0.0074131	10.9	utr3	ENSMUSG00000066877	ENSMUST00000086421	protein_coding
Ercc5	1	44166815	44166965	peak_63	151	+	4.24	0.0123027	0.0954993	4.24	cds	ENSMUSG00000026048	ENSMUST00000027214	protein_coding
Ercc5	1	44167650	44173374	peak_64	5725	+	10.1	0.000389045	0.0042658	10.1	cds	ENSMUSG00000026048	ENSMUST00000027214	protein_coding
Col3a1	1	45331997	45333612	peak_65	1616	+	1.77	7.4131e-05	0.000912011	1.77	cds	ENSMUSG00000026043	ENSMUST00000087883	protein_coding
Col3a1	1	45335780	45338004	peak_66	2225	+	2.45	3.46737e-06	5.01187e-05	2.45	cds	ENSMUSG00000026043	ENSMUST00000087883	protein_coding
Col3a1	1	45340958	45342185	peak_67	1228	+	1.81	0.0134896	0.102565	1.81	cds	ENSMUSG00000026043	ENSMUST00000087883	protein_coding
AI597479	1	43100740	43111125	peak_58	10386	+	3.44	2.63027e-07	4.16869e-06	3.44	cds	ENSMUSG00000010290	ENSMUST00000010434	protein_coding
Ing5	1	93820985	93821166	peak_188	182	+	5.46	0.0109648	0.0870964	5.46	utr3	ENSMUSG00000026283	ENSMUST00000027505	protein_coding
Bmpr2	1	59763789	59764090	peak_90	302	+	25.1	6.60693e-09	1.20226e-07	25.1	utr5	ENSMUSG00000067336	ENSMUST00000087435	protein_coding
Fam174a	1	95314041	95325228	peak_190	11188	+	3.58	6.60693e-08	1.12202e-06	3.58	cds	ENSMUSG00000051185	ENSMUST00000186780	protein_coding
Gpr161	1	165325848	165326088	peak_310	241	+	5.66	0.000199526	0.00229087	5.66	utr3	ENSMUSG00000040836	ENSMUST00000111450	protein_coding
Gm38210	1	165585781	165585901	peak_311	121	+	7.07	0.0138038	0.105196	7.07	npExon	ENSMUSG00000104474	ENSMUST00000191944	TEC
Cd247	1	165866753	165867294	peak_312	542	+	12.1	0.000269153	0.00301995	12.1	cds	ENSMUSG00000005763	ENSMUST00000086002	nonsense_mediated_decay
Cd247	1	165869923	165870164	peak_313	242	+	2.76	2.69153e-05	0.000346737	2.76	utr3	ENSMUSG00000005763	ENSMUST00000161971	protein_coding
Tada1	1	166379335	166382166	peak_314	2832	+	6.67	0.0186209	0.136458	6.67	cds	ENSMUSG00000026563	ENSMUST00000132817	nonsense_mediated_decay
Dedd	1	171330085	171330467	peak_315	383	+	9.09	0.00295121	0.0269153	9.09	utr5	ENSMUSG00000013973	ENSMUST00000157015	protein_coding
Pfdn2	1	171345669	171358087	peak_316	12419	+	9.3	0	0	9.3	cds	ENSMUSG00000006412	ENSMUST00000135941	protein_coding
Gm37154	1	171354395	171354636	peak_317	242	+	10.5	0.000977237	0.01	10.5	npExon	ENSMUSG00000102929	ENSMUST00000192266	TEC
Arhgap30	1	171408142	171408503	peak_318	362	+	7.68	0.00870964	0.0707946	7.68	cds	ENSMUSG00000048865	ENSMUST00000056449	protein_coding
Usf1	1	171418361	171418722	peak_319	362	+	10.9	5.01187e-13	1e-11	10.9	utr3	ENSMUSG00000026641	ENSMUST00000167546	protein_coding
Dcaf8	1	172165867	172172697	peak_320	6831	+	2.19	1.07152e-08	1.90546e-07	2.19	cds	ENSMUSG00000026554	ENSMUST00000191689	protein_coding
Dcaf8	1	172194779	172195168	peak_321	390	+	51.9	1.99526e-21	7.94328e-20	51.9	utr3	ENSMUSG00000026554	ENSMUST00000074144	protein_coding
Pigm	1	172379093	172379273	peak_322	181	+	9.5	0.00213796	0.0204174	9.5	utr3	ENSMUSG00000050229	ENSMUST00000052455	protein_coding
Pigm	1	172382959	172383140	peak_323	182	+	10.5	0.000977237	0.01	10.5	utr3	ENSMUSG00000050229	ENSMUST00000052455	protein_coding
Cfap45	1	172532682	172534046	peak_324	1365	+	8.49	0.00199526	0.0190546	8.49	cds	ENSMUSG00000026546	ENSMUST00000085894	protein_coding
Cfap45	1	172538513	172540585	peak_325	2073	+	5.66	0.00263027	0.0245471	5.66	cds	ENSMUSG00000026546	ENSMUST00000160303	protein_coding
Sdccag8	1	176831169	176862008	peak_326	30840	+	7.6	1.58489e-42	7.94328e-41	7.6	cds	ENSMUSG00000026504	ENSMUST00000123409	nonsense_mediated_decay
Sdccag8	1	176862126	176946213	peak_327	84088	+	4.82	1.58489e-10	3.16228e-09	4.82	cds	ENSMUSG00000026504	ENSMUST00000027785	protein_coding
Zbtb18	1	177442380	177442560	peak_328	181	+	10.7	0.000707946	0.0074131	10.7	utr5	ENSMUSG00000063659	ENSMUST00000195002	protein_coding
Gpr161	1	165325459	165325640	peak_309	182	+	7.88	0.0074131	0.0616595	7.88	utr3	ENSMUSG00000040836	ENSMUST00000111450	protein_coding
Gpr161	1	165323816	165323937	peak_308	122	+	5.25	0.0467735	0.289068	5.25	utr3	ENSMUSG00000040836	ENSMUST00000111450	protein_coding
Ccdc181	1	164280472	164287638	peak_307	7167	+	4.95	2.51189e-32	1e-30	4.95	cds	ENSMUSG00000026578	ENSMUST00000027867	protein_coding
Ccdc181	1	164278205	164279907	peak_306	1703	+	2.1	0.00194984	0.0186209	2.1	cds	ENSMUSG00000026578	ENSMUST00000027867	protein_coding
Tor1aip2	1	156066228	156066767	peak_286	540	+	14.1	1.99526e-13	5.01187e-12	14.1	utr3	ENSMUSG00000050565	ENSMUST00000060404	protein_coding
Abl2	1	156558815	156559056	peak_287	242	+	2.07	4.46684e-07	7.07946e-06	2.07	cds	ENSMUSG00000026596	ENSMUST00000173929	protein_coding
Abl2	1	156641768	156641919	peak_288	152	+	7.68	0.00870964	0.0707946	7.68	cds	ENSMUSG00000026596	ENSMUST00000166172	protein_coding
Abl2	1	156642848	156643299	peak_289	452	+	10.1	1.38038e-05	0.000186209	10.1	utr3	ENSMUSG00000026596	ENSMUST00000166172	protein_coding
Abl2	1	156644647	156644738	peak_290	92	+	2.9	0.0354813	0.231739	2.9	utr3	ENSMUSG00000026596	ENSMUST00000166172	protein_coding
Abl2	1	156646357	156646418	peak_291	62	+	4.35	0.0120226	0.0933254	4.35	utr3	ENSMUSG00000026596	ENSMUST00000166172	protein_coding
Abl2	1	156646477	156646898	peak_292	422	+	3.54	0.000363078	0.00398107	3.54	utr3	ENSMUSG00000026596	ENSMUST00000166172	protein_coding
Abl2	1	156647977	156648128	peak_293	152	+	10.5	0.000245471	0.00281838	10.5	utr3	ENSMUSG00000026596	ENSMUST00000166172	protein_coding
Abl2	1	156648397	156648578	peak_294	182	+	8.89	0.00346737	0.030903	8.89	utr3	ENSMUSG00000026596	ENSMUST00000166172	protein_coding
Zbtb18	1	177444473	177444653	peak_329	181	+	10.5	0.000977237	0.01	10.5	utr5	ENSMUSG00000063659	ENSMUST00000094276	protein_coding
Abl2	1	156648907	156649028	peak_295	122	+	6.87	0.0162181	0.11995	6.87	utr3	ENSMUSG00000026596	ENSMUST00000166172	protein_coding
Gm38126	1	160756821	160757180	peak_297	360	+	78.8	7.94328e-29	3.16228e-27	78.8	npExon	ENSMUSG00000104053	ENSMUST00000195297	TEC
Rc3h1	1	160906417	160930012	peak_298	23596	+	13.7	2.39883e-08	4.16869e-07	13.7	utr5	ENSMUSG00000040423	ENSMUST00000161609	protein_coding
Rc3h1	1	160965010	160965713	peak_299	704	+	2.29	0.0030903	0.0281838	2.29	cds	ENSMUSG00000040423	ENSMUST00000035911	protein_coding
Gm37052	1	160911054	160911173	peak_300	120	+	7.68	0.00870964	0.0707946	7.68	npExon	ENSMUSG00000103343	ENSMUST00000194929	TEC
Gm37653	1	160918572	160918752	peak_301	181	+	7.48	0.0102329	0.0812831	7.48	npExon	ENSMUSG00000103739	ENSMUST00000195401	TEC
Serpinc1	1	161005414	161005684	peak_302	271	+	9.7	0.0018197	0.0177828	9.7	utr3	ENSMUSG00000026715	ENSMUST00000064725	protein_coding
Ankrd45	1	161142809	161151233	peak_303	8425	+	14.3	4.46684e-05	0.00057544	14.3	cds	ENSMUSG00000044835	ENSMUST00000052245	protein_coding
Vamp4	1	162571232	162574356	peak_304	3125	+	11.7	0.000371535	0.0040738	11.7	cds	ENSMUSG00000026696	ENSMUST00000135241	protein_coding
Vamp4	1	162597832	162597892	peak_305	61	+	6.67	0.0186209	0.136458	6.67	utr3	ENSMUSG00000026696	ENSMUST00000050010	protein_coding
Gm38043	1	156587530	156587740	peak_296	211	+	9.5	0.00213796	0.0204174	9.5	npExon	ENSMUSG00000104293	ENSMUST00000195501	TEC
Zbtb18	1	177447355	177447865	peak_330	511	+	3.44	7.94328e-15	1.99526e-13	3.44	cds	ENSMUSG00000063659	ENSMUST00000077225	protein_coding
Zbtb18	1	177449209	177449359	peak_332	151	+	8.49	0.00467735	0.040738	8.49	utr3	ENSMUSG00000063659	ENSMUST00000077225	protein_coding
Zbtb18	1	177449986	177450196	peak_333	211	+	10.9	0.000707946	0.0074131	10.9	utr3	ENSMUSG00000063659	ENSMUST00000077225	protein_coding
Rab3gap2	1	185284428	185284548	peak_358	121	+	5.66	0.0398107	0.251189	5.66	utr3	ENSMUSG00000039318	ENSMUST00000069652	protein_coding
Bpnt1	1	185338231	185341312	peak_359	3082	+	1.64	0.0398107	0.251189	1.64	cds	ENSMUSG00000026617	ENSMUST00000151769	protein_coding
Bpnt1	1	185352200	185352260	peak_360	61	+	3.64	0.042658	0.265461	3.64	cds	ENSMUSG00000026617	ENSMUST00000110965	protein_coding
Eprs	1	185379597	185381899	peak_361	2303	+	2.03	1.58489e-15	3.98107e-14	2.03	cds	ENSMUSG00000026615	ENSMUST00000046514	protein_coding
Eprs	1	185394419	185396066	peak_362	1648	+	1.29	0.00371535	0.0331131	1.29	cds	ENSMUSG00000026615	ENSMUST00000046514	protein_coding
Eprs	1	185397197	185410223	peak_363	13027	+	3.59	3.98107e-58	2.51189e-56	3.59	cds	ENSMUSG00000026615	ENSMUST00000046514	protein_coding
Eprs	1	185418216	185428001	peak_364	9786	+	3.98	6.30957e-31	2.51189e-29	3.98	cds	ENSMUSG00000026615	ENSMUST00000046514	protein_coding
Gpatch2	1	187215905	187225562	peak_365	9658	+	2.57	0.00831764	0.0676083	2.57	cds	ENSMUSG00000039210	ENSMUST00000065573	protein_coding
Gpatch2	1	187225831	187233190	peak_366	7360	+	3.89	1.25893e-35	6.30957e-34	3.89	cds	ENSMUSG00000039210	ENSMUST00000160471	protein_coding
Taf1a	1	183400708	183402676	peak_357	1969	+	3.74	0.00281838	0.025704	3.74	cds	ENSMUSG00000072258	ENSMUST00000097043	protein_coding
Ptpn14	1	189854951	189855042	peak_367	92	+	2.33	0.00363078	0.0323594	2.33	cds	ENSMUSG00000026604	ENSMUST00000097442	protein_coding
Nsl1	1	191082219	191082310	peak_369	92	+	3.23	0.025704	0.177011	3.23	cds	ENSMUSG00000062510	ENSMUST00000078259	protein_coding
Nsl1	1	191083657	191083928	peak_370	272	+	9.9	0.00158489	0.0154882	9.9	utr3	ENSMUSG00000062510	ENSMUST00000078259	protein_coding
Nsl1	1	191084226	191084377	peak_371	152	+	7.07	0.0138038	0.105196	7.07	utr3	ENSMUSG00000062510	ENSMUST00000078259	protein_coding
Nsl1	1	191086203	191086474	peak_372	272	+	8.29	0.00549541	0.0467735	8.29	utr3	ENSMUSG00000062510	ENSMUST00000078259	protein_coding
Lpgat1	1	191781116	191781326	peak_373	211	+	7.38	4.89779e-07	7.58578e-06	7.38	utr3	ENSMUSG00000026623	ENSMUST00000110855	protein_coding
Nek2	1	191826338	191827348	peak_374	1011	+	1.96	5.49541e-08	9.33254e-07	1.96	cds	ENSMUSG00000026622	ENSMUST00000027931	protein_coding
Slc30a1	1	191907365	191907516	peak_375	152	+	6.47	0.0218776	0.15417	6.47	cds	ENSMUSG00000037434	ENSMUST00000161756	protein_coding
Ing5	1	93821435	93821675	peak_189	241	+	8.08	0.00645654	0.0537032	8.08	utr3	ENSMUSG00000026283	ENSMUST00000027505	protein_coding
Mybl1	1	9672297	9673174	peak_376	878	-	8.49	0.00467735	0.040738	8.49	cds	ENSMUSG00000025912	ENSMUST00000115468	protein_coding
Nsl1	1	191063131	191070099	peak_368	6969	+	9.7	2.23872e-08	3.89045e-07	9.7	cds	ENSMUSG00000062510	ENSMUST00000139340	protein_coding
Tor1aip2	1	156065091	156065241	peak_285	151	+	7.07	0.0138038	0.105196	7.07	cds	ENSMUSG00000050565	ENSMUST00000060404	protein_coding
Taf1a	1	183391010	183396054	peak_356	5045	+	4.77	6.0256e-10	1.1749e-08	4.77	cds	ENSMUSG00000072258	ENSMUST00000192076	protein_coding
Trp53bp2	1	182440857	182442699	peak_354	1843	+	4.31	1.58489e-13	3.98107e-12	4.31	cds	ENSMUSG00000026510	ENSMUST00000117245	protein_coding
Cnst	1	179610192	179622803	peak_334	12612	+	11.5	7.94328e-14	1.99526e-12	11.5	cds	ENSMUSG00000038949	ENSMUST00000040706	protein_coding
Cdc42bpa	1	180067175	180067326	peak_335	152	+	2.06	0.00954993	0.0758578	2.06	cds	ENSMUSG00000026490	ENSMUST00000097450	protein_coding
Cdc42bpa	1	180072429	180111320	peak_336	38892	+	7.22	2.51189e-100	3.16228e-98	7.22	cds	ENSMUSG00000026490	ENSMUST00000111117	protein_coding
Cdc42bpa	1	180111844	180117735	peak_337	5892	+	8.49	0.000660693	0.00707946	8.49	cds	ENSMUSG00000026490	ENSMUST00000097453	protein_coding
Gm38169	1	180021837	180022047	peak_338	211	+	13.1	0.000120226	0.00144544	13.1	npExon	ENSMUSG00000102194	ENSMUST00000191822	TEC
Gm38169	1	180023241	180023600	peak_339	360	+	88.3	2.51189e-32	1e-30	88.3	npExon	ENSMUSG00000102194	ENSMUST00000191822	TEC
Itpkb	1	180333225	180333675	peak_340	451	+	6.37	0.000933254	0.00954993	6.37	cds	ENSMUSG00000038855	ENSMUST00000070181	protein_coding
Itpkb	1	180412747	180421297	peak_341	8551	+	13	2.51189e-15	6.30957e-14	13	cds	ENSMUSG00000038855	ENSMUST00000070181	protein_coding
Itpkb	1	180423902	180424083	peak_342	182	+	9.3	0.00251189	0.0234423	9.3	utr3	ENSMUSG00000038855	ENSMUST00000070181	protein_coding
Trp53bp2	1	182458898	182461894	peak_355	2997	+	4.08	2.18776e-07	3.54813e-06	4.08	cds	ENSMUSG00000026510	ENSMUST00000117245	protein_coding
Parp1	1	180569107	180583801	peak_343	14695	+	2.51	2.51189e-59	1.99526e-57	2.51	cds	ENSMUSG00000026496	ENSMUST00000027777	protein_coding
Parp1	1	180589513	180592907	peak_345	3395	+	1.64	8.31764e-06	0.000114815	1.64	cds	ENSMUSG00000026496	ENSMUST00000027777	protein_coding
Parp1	1	180600777	180600897	peak_346	121	+	10.5	0.000977237	0.01	10.5	utr3	ENSMUSG00000026496	ENSMUST00000027777	protein_coding
Lin9	1	180648321	180651904	peak_347	3584	+	6.87	0.0162181	0.11995	6.87	cds	ENSMUSG00000058729	ENSMUST00000192725	protein_coding
Acbd3	1	180726042	180726312	peak_348	271	+	15.6	1e-19	3.16228e-18	15.6	cds	ENSMUSG00000026499	ENSMUST00000027780	protein_coding
Acbd3	1	180734377	180746880	peak_349	12504	+	3.83	1e-216	1e-214	3.83	cds	ENSMUSG00000026499	ENSMUST00000027780	protein_coding
Acbd3	1	180746999	180752200	peak_350	5202	+	1.5	0.00371535	0.0331131	1.5	cds	ENSMUSG00000026499	ENSMUST00000027780	protein_coding
Sde2	1	180861126	180866150	peak_351	5025	+	7.7	3.98107e-97	3.98107e-95	7.7	cds	ENSMUSG00000038806	ENSMUST00000038091	protein_coding
Sde2	1	180866684	180866894	peak_352	211	+	13.3	0.000102329	0.00123027	13.3	utr3	ENSMUSG00000038806	ENSMUST00000038091	protein_coding
Dnah14	1	181674444	181677060	peak_353	2617	+	5.05	0.0371535	0.239883	5.05	cds	ENSMUSG00000047369	ENSMUST00000208001	protein_coding
Parp1	1	180587972	180588409	peak_344	438	+	1.87	2.63027e-09	4.89779e-08	1.87	cds	ENSMUSG00000026496	ENSMUST00000027777	protein_coding
Tor1aip2	1	156062093	156064733	peak_284	2641	+	9.9	0.00158489	0.0154882	9.9	cds	ENSMUSG00000050565	ENSMUST00000060404	protein_coding
Zbtb18	1	177447923	177448403	peak_331	481	+	8.4	1.58489e-18	3.98107e-17	8.4	cds	ENSMUSG00000063659	ENSMUST00000077225	protein_coding
Tor1aip2	1	156035522	156035732	peak_282	211	+	9.9	0.00158489	0.0154882	9.9	utr5	ENSMUSG00000050565	ENSMUST00000111757	protein_coding
Nucks1	1	131910533	131931320	peak_215	20788	+	52.6	0	0	52.6	cds	ENSMUSG00000026434	ENSMUST00000062264	protein_coding
Nucks1	1	131931379	131931530	peak_216	152	+	4.55	0.00724436	0.060256	4.55	utr3	ENSMUSG00000026434	ENSMUST00000189946	protein_coding
Nucks1	1	131931918	131932129	peak_217	212	+	9.09	0.00295121	0.0269153	9.09	utr3	ENSMUSG00000026434	ENSMUST00000189946	protein_coding
Nucks1	1	131933056	131933177	peak_218	122	+	7.07	0.0138038	0.105196	7.07	utr3	ENSMUSG00000026434	ENSMUST00000062264	protein_coding
Nucks1	1	131934074	131934225	peak_219	152	+	8.49	0.00467735	0.040738	8.49	utr3	ENSMUSG00000026434	ENSMUST00000062264	protein_coding
Nucks1	1	131934314	131934973	peak_220	660	+	42.8	3.98107e-26	1.58489e-24	42.8	utr3	ENSMUSG00000026434	ENSMUST00000062264	protein_coding
Nucks1	1	131935062	131935423	peak_221	362	+	29.5	1.58489e-10	3.23594e-09	29.5	utr3	ENSMUSG00000026434	ENSMUST00000062264	protein_coding
Gm38067	1	131916169	131916439	peak_222	271	+	14.1	1.14815e-07	1.86209e-06	14.1	npExon	ENSMUSG00000103569	ENSMUST00000192346	TEC
Elk4	1	132023993	132024203	peak_223	211	+	2.99	0.00776247	0.0645654	2.99	utr3	ENSMUSG00000026436	ENSMUST00000086556	protein_coding
Fam72a	1	131528080	131528347	peak_214	268	+	14.3	4.46684e-05	0.00057544	14.3	utr5	ENSMUSG00000055184	ENSMUST00000068613	protein_coding
Elk4	1	132024442	132024862	peak_224	421	+	12.3	5.7544e-05	0.000707946	12.3	utr3	ENSMUSG00000026436	ENSMUST00000086556	protein_coding
Dstyk	1	132417794	132417854	peak_226	61	+	6.06	0.0295121	0.197697	6.06	cds	ENSMUSG00000042046	ENSMUST00000188389	protein_coding
Dstyk	1	132465849	132465940	peak_227	92	+	4.45	0.00245471	0.0229087	4.45	utr3	ENSMUSG00000042046	ENSMUST00000045110	protein_coding
Rbbp5	1	132494932	132497948	peak_228	3017	+	3.07	2.04174e-06	3.01995e-05	3.07	cds	ENSMUSG00000026439	ENSMUST00000027700	protein_coding
Pik3c2b	1	133101339	133103359	peak_229	2021	+	7.88	0.0074131	0.0616595	7.88	cds	ENSMUSG00000026447	ENSMUST00000077730	protein_coding
Pik3c2b	1	133105990	133106201	peak_230	212	+	4.31	0.00323594	0.0295121	4.31	cds	ENSMUSG00000026447	ENSMUST00000077730	protein_coding
Pik3c2b	1	133106469	133106830	peak_231	362	+	13.5	8.70964e-05	0.00104713	13.5	utr3	ENSMUSG00000026447	ENSMUST00000077730	protein_coding
Pik3c2b	1	133108177	133108597	peak_232	421	+	66.1	1.58489e-28	6.30957e-27	66.1	utr3	ENSMUSG00000026447	ENSMUST00000077730	protein_coding
Ppp1r15b	1	133136761	133136822	peak_233	62	+	1.79	0.0338844	0.222844	1.79	cds	ENSMUSG00000046062	ENSMUST00000052529	protein_coding
Ppp1r15b	1	133137180	133137869	peak_234	690	+	32.1	1.25893e-40	6.30957e-39	32.1	utr3	ENSMUSG00000046062	ENSMUST00000052529	protein_coding
Elk4	1	132026178	132026328	peak_225	151	+	10.3	0.00114815	0.0114815	10.3	utr3	ENSMUSG00000026436	ENSMUST00000086556	protein_coding
Ppp1r15b	1	133137928	133138048	peak_235	121	+	6.47	0.0218776	0.15417	6.47	utr3	ENSMUSG00000046062	ENSMUST00000052529	protein_coding
Eif2d	1	131178937	131179178	peak_213	242	+	9.3	0.00251189	0.0234423	9.3	utr3	ENSMUSG00000026427	ENSMUST00000068791	protein_coding
Ubxn4	1	128258928	128266408	peak_211	7481	+	3.24	1e-187	1e-185	3.24	cds	ENSMUSG00000026353	ENSMUST00000027592	protein_coding
2310035C23Rik	1	105753876	105754056	peak_191	181	+	11.9	0.000316228	0.00354813	11.9	utr3	ENSMUSG00000026319	ENSMUST00000039173	protein_coding
Nifk	1	118330649	118332900	peak_192	2252	+	1.55	0.000275423	0.0030903	1.55	cds	ENSMUSG00000026377	ENSMUST00000112688	protein_coding
Tor1aip2	1	156035970	156036175	peak_283	206	+	1.84	0.00190546	0.0186209	1.84	utr5	ENSMUSG00000050565	ENSMUST00000111757	protein_coding
Tfcp2l1	1	118678119	118678239	peak_194	121	+	10.3	0.00114815	0.0114815	10.3	utr3	ENSMUSG00000026380	ENSMUST00000027629	protein_coding
Tmem185b	1	119526842	119527022	peak_195	181	+	6.26	0.0251189	0.174985	6.26	cds	ENSMUSG00000098923	ENSMUST00000183952	protein_coding
Ccdc93	1	121434592	121437802	peak_196	3211	+	3.23	0.025704	0.177011	3.23	cds	ENSMUSG00000026339	ENSMUST00000112621	protein_coding
Ccdc93	1	121445708	121462274	peak_197	16567	+	2.1	2.23872e-06	3.23594e-05	2.1	cds	ENSMUSG00000026339	ENSMUST00000112621	protein_coding
Ccdc93	1	121476083	121491134	peak_198	15052	+	2.28	2.69153e-10	5.37032e-09	2.28	cds	ENSMUSG00000026339	ENSMUST00000112621	protein_coding
Ccdc93	1	121497065	121501222	peak_199	4158	+	5.56	0.000707946	0.0074131	5.56	cds	ENSMUSG00000026339	ENSMUST00000112621	protein_coding
Ubxn4	1	128274947	128277169	peak_212	2223	+	3.28	3.16228e-14	7.94328e-13	3.28	cds	ENSMUSG00000026353	ENSMUST00000027592	protein_coding
Ccdc93	1	121501910	121502180	peak_200	271	+	10.3	0.000660693	0.00691831	10.3	utr3	ENSMUSG00000026339	ENSMUST00000036025	protein_coding
Gm37510	1	127275134	127275285	peak_202	152	+	6.26	0.0251189	0.174985	6.26	npExon	ENSMUSG00000104378	ENSMUST00000194151	TEC
Ccnt2	1	127802281	127802432	peak_203	152	+	3.39	0.00676083	0.0562341	3.39	cds	ENSMUSG00000026349	ENSMUST00000027587	protein_coding
Ccnt2	1	127802611	127803330	peak_204	720	+	18.2	7.94328e-74	7.94328e-72	18.2	cds	ENSMUSG00000026349	ENSMUST00000027587	protein_coding
Ccnt2	1	127805395	127805576	peak_205	182	+	6.87	0.0162181	0.11995	6.87	utr3	ENSMUSG00000026349	ENSMUST00000027587	protein_coding
Rab3gap1	1	127930726	127930965	peak_206	240	+	2.4	3.16228e-16	7.94328e-15	2.4	cds	ENSMUSG00000036104	ENSMUST00000212506	protein_coding
Gm28800	1	127966435	127966585	peak_207	151	+	2.55	0.0269153	0.184927	2.55	npExon	ENSMUSG00000099760	ENSMUST00000186230	antisense
R3hdm1	1	128174956	128182037	peak_208	7082	+	4.11	3.16228e-64	2.51189e-62	4.11	cds	ENSMUSG00000056211	ENSMUST00000187900	protein_coding
R3hdm1	1	128187133	128187313	peak_209	181	+	6.67	0.0186209	0.136458	6.67	utr3	ENSMUSG00000056211	ENSMUST00000187900	protein_coding
Ubxn4	1	128244362	128252222	peak_210	7861	+	1.75	0.000128825	0.00151356	1.75	cds	ENSMUSG00000026353	ENSMUST00000027592	protein_coding
Mgat5	1	127482831	127483371	peak_201	541	+	13.1	0.000120226	0.00144544	13.1	utr3	ENSMUSG00000036155	ENSMUST00000171405	protein_coding
Ppp1r15b	1	133138406	133139304	peak_236	899	+	80.8	1.58489e-29	6.30957e-28	80.8	utr3	ENSMUSG00000046062	ENSMUST00000052529	protein_coding
Clasp1	1	118509596	118510241	peak_193	646	+	3.54	0.047863	0.294442	3.54	cds	ENSMUSG00000064302	ENSMUST00000189570	protein_coding
Gm37893	1	151447591	151447741	peak_270	151	+	7.88	0.0074131	0.0616595	7.88	npExon	ENSMUSG00000103928	ENSMUST00000192826	TEC
Aspm	1	139457989	139458410	peak_262	422	+	3.18	1.99526e-08	3.54813e-07	3.18	cds	ENSMUSG00000033952	ENSMUST00000053364	protein_coding
Tpr	1	150407530	150408877	peak_264	1348	+	1.6	6.30957e-11	1.34896e-09	1.6	cds	ENSMUSG00000006005	ENSMUST00000124973	protein_coding
Tpr	1	150409998	150412903	peak_265	2906	+	2.41	3.98107e-20	1.25893e-18	2.41	cds	ENSMUSG00000006005	ENSMUST00000124973	protein_coding
Tpr	1	150414425	150433694	peak_266	19270	+	4.26	0	0	4.26	cds	ENSMUSG00000006005	ENSMUST00000124973	protein_coding
Tpr	1	150436729	150440308	peak_267	3580	+	3.36	1e-226	1e-224	3.36	cds	ENSMUSG00000006005	ENSMUST00000124973	protein_coding
Tpr	1	150442079	150443199	peak_268	1121	+	2.14	0.0134896	0.104713	2.14	cds	ENSMUSG00000006005	ENSMUST00000124973	protein_coding
Ivns1abp	1	151354712	151355329	peak_269	618	+	3.65	3.38844e-07	5.37032e-06	3.65	cds	ENSMUSG00000023150	ENSMUST00000111887	protein_coding
Ppp1r15b	1	133139483	133139783	peak_237	301	+	7.48	0.0102329	0.0812831	7.48	utr3	ENSMUSG00000046062	ENSMUST00000052529	protein_coding
Fam129a	1	151695747	151700109	peak_271	4363	+	9.3	0.00251189	0.0234423	9.3	cds	ENSMUSG00000026483	ENSMUST00000097541	nonsense_mediated_decay
Fam129a	1	151717685	151717986	peak_272	302	+	10.9	0.000707946	0.0074131	10.9	cds	ENSMUSG00000026483	ENSMUST00000148810	protein_coding
Fam129a	1	151718554	151718645	peak_273	92	+	6.47	0.0218776	0.15417	6.47	utr3	ENSMUSG00000026483	ENSMUST00000148810	protein_coding
Edem3	1	151808270	151818367	peak_274	10098	+	2.75	4.2658e-06	6.0256e-05	2.75	cds	ENSMUSG00000043019	ENSMUST00000187951	protein_coding
Edem3	1	151820223	151820434	peak_275	212	+	9.09	0.00295121	0.0269153	9.09	utr3	ENSMUSG00000043019	ENSMUST00000059498	protein_coding
Ncf2	1	152830740	152833896	peak_276	3157	+	14.3	4.46684e-05	0.00057544	14.3	cds	ENSMUSG00000026480	ENSMUST00000186568	protein_coding
Shcbp1l	1	153425340	153428613	peak_277	3274	+	3.61	4.46684e-07	7.07946e-06	3.61	cds	ENSMUSG00000042708	ENSMUST00000136614	nonsense_mediated_decay
Shcbp1l	1	153433376	153437564	peak_278	4189	+	4.11	1.25893e-15	3.16228e-14	4.11	cds	ENSMUSG00000042708	ENSMUST00000136614	nonsense_mediated_decay
Glul	1	153908410	153909067	peak_279	658	+	5.23	3.38844e-09	6.30957e-08	5.23	utr3	ENSMUSG00000026473	ENSMUST00000086199	protein_coding
Stx6	1	155207717	155207897	peak_281	181	+	7.68	0.00870964	0.0707946	7.68	utr3	ENSMUSG00000026470	ENSMUST00000192690	protein_coding
Stx6	1	155204061	155204242	peak_280	182	+	7.68	0.00870964	0.0707946	7.68	utr3	ENSMUSG00000026470	ENSMUST00000027743	protein_coding
Zbtb41	1	139423822	139424153	peak_261	332	+	2.36	5.01187e-18	1.58489e-16	2.36	cds	ENSMUSG00000033964	ENSMUST00000199011	nonsense_mediated_decay
Gm37470	1	139032802	139032982	peak_260	181	+	7.48	0.0102329	0.0812831	7.48	npExon	ENSMUSG00000102157	ENSMUST00000193378	TEC
Tpr	1	150398626	150407361	peak_263	8736	+	4.61	1e-170	1e-167	4.61	cds	ENSMUSG00000006005	ENSMUST00000124973	protein_coding
Kif14	1	136519712	136526896	peak_258	7185	+	10.9	4.67735e-05	0.000588844	10.9	cds	ENSMUSG00000041498	ENSMUST00000047817	protein_coding
Adipor1	1	134423085	134424773	peak_238	1689	+	2.14	8.51138e-06	0.00011749	2.14	cds	ENSMUSG00000026457	ENSMUST00000112237	protein_coding
Kdm5b	1	134593453	134599112	peak_239	5660	+	2.97	1e-21	3.16228e-20	2.97	cds	ENSMUSG00000042207	ENSMUST00000112198	protein_coding
Kdm5b	1	134621977	134624804	peak_240	2828	+	2.8	6.30957e-16	1.58489e-14	2.8	cds	ENSMUSG00000042207	ENSMUST00000112198	protein_coding
Kdm5b	1	134628691	134630882	peak_241	2192	+	2.61	3.16228e-17	1e-15	2.61	cds	ENSMUSG00000042207	ENSMUST00000112198	protein_coding
Kdm5b	1	134631779	134631870	peak_242	92	+	6.47	0.0218776	0.15417	6.47	utr3	ENSMUSG00000042207	ENSMUST00000047714	protein_coding
Kdm5b	1	134632558	134632679	peak_243	122	+	7.07	0.0138038	0.105196	7.07	utr3	ENSMUSG00000042207	ENSMUST00000047714	protein_coding
Kdm5b	1	134633906	134634207	peak_244	302	+	10.1	7.76247e-06	0.000107152	10.1	utr3	ENSMUSG00000042207	ENSMUST00000047714	protein_coding
Kif14	1	136527383	136527563	peak_259	181	+	5.86	0.0123027	0.0954993	5.86	cds	ENSMUSG00000041498	ENSMUST00000047817	protein_coding
Syt2	1	134744459	134746813	peak_246	2355	+	17	5.37032e-06	7.4131e-05	17	cds	ENSMUSG00000026452	ENSMUST00000188842	protein_coding
Gm28892	1	134835772	134837713	peak_247	1942	+	2.37	0.000245471	0.00281838	2.37	npExon	ENSMUSG00000101168	ENSMUST00000188123	antisense
Syt2	1	134741831	134741891	peak_245	61	+	4.35	0.0165959	0.122744	4.35	cds	ENSMUSG00000026452	ENSMUST00000188842	protein_coding
Kif14	1	136468712	136468862	peak_254	151	+	1.79	0.00891251	0.0724436	1.79	cds	ENSMUSG00000041498	ENSMUST00000201676	nonsense_mediated_decay
Arl8a	1	135147000	135147717	peak_249	718	+	9.09	0.00295121	0.0269153	9.09	cds	ENSMUSG00000026426	ENSMUST00000027684	protein_coding
Arl8a	1	135155648	135155856	peak_250	209	+	14.6	3.80189e-05	0.000489779	14.6	utr3	ENSMUSG00000026426	ENSMUST00000027684	protein_coding
Lmod1	1	135325165	135364282	peak_251	39118	+	25.9	1.65959e-09	3.16228e-08	25.9	cds	ENSMUSG00000048096	ENSMUST00000059352	protein_coding
Kif21b	1	136152103	136158318	peak_252	6216	+	3.46	5.01187e-62	3.16228e-60	3.46	cds	ENSMUSG00000041642	ENSMUST00000130864	nonsense_mediated_decay
Kif14	1	136495856	136500122	peak_257	4267	+	4.43	7.94328e-51	5.01187e-49	4.43	cds	ENSMUSG00000041498	ENSMUST00000047817	protein_coding
Kif14	1	136486317	136490310	peak_256	3994	+	3.91	1e-32	3.98107e-31	3.91	cds	ENSMUSG00000041498	ENSMUST00000047817	protein_coding
Kif14	1	136468233	136468384	peak_253	152	+	1.67	0.0109648	0.0851138	1.67	cds	ENSMUSG00000041498	ENSMUST00000201676	nonsense_mediated_decay
Gm28892	1	134837861	134838102	peak_248	242	+	4.92	8.51138e-05	0.00102329	4.92	npExon	ENSMUSG00000101168	ENSMUST00000188123	antisense
Kif14	1	136469160	136471366	peak_255	2207	+	2.63	0.0446684	0.277971	2.63	cds	ENSMUSG00000041498	ENSMUST00000047817	protein_coding
Neb	2	52163991	52164623	peak_1299	633	-	5.86	0.0338844	0.222844	5.86	cds	ENSMUSG00000026950	ENSMUST00000028320	protein_coding
Rnd3	2	51131304	51131484	peak_1298	181	-	9.9	0.00158489	0.0154882	9.9	utr3	ENSMUSG00000017144	ENSMUST00000017288	protein_coding
Gtdc1	2	44861525	44927657	peak_1293	66133	-	51.7	1.25893e-19	3.16228e-18	51.7	utr5	ENSMUSG00000036890	ENSMUST00000146694	protein_coding
Zeb2	2	45001755	45095724	peak_1297	93970	-	5.17	1.7378e-09	3.31131e-08	5.17	cds	ENSMUSG00000026872	ENSMUST00000201969	protein_coding
Zeb2	2	44994558	44996194	peak_1296	1637	-	2.79	0.00933254	0.074131	2.79	cds	ENSMUSG00000026872	ENSMUST00000028229	protein_coding
Zeb2	2	44988544	44989144	peak_1295	601	-	22.2	7.94328e-97	1e-94	22.2	cds	ENSMUSG00000026872	ENSMUST00000028229	protein_coding
Zeb2	2	44987915	44988066	peak_1294	152	-	5.86	0.0338844	0.222844	5.86	cds	ENSMUSG00000026872	ENSMUST00000176732	protein_coding
Neb	2	52290876	52291258	peak_1300	383	-	6.47	0.0218776	0.15417	6.47	cds	ENSMUSG00000026950	ENSMUST00000075301	protein_coding
Neb	2	52298623	52298684	peak_1301	62	-	4.04	0.0251189	0.17378	4.04	cds	ENSMUSG00000026950	ENSMUST00000075301	protein_coding
Zbtb34	2	33410977	33411038	peak_1266	62	-	3.54	0.047863	0.294442	3.54	cds	ENSMUSG00000068966	ENSMUST00000091037	protein_coding
Arl5a	2	52399596	52399867	peak_1303	272	-	8.69	1.90546e-07	3.0903e-06	8.69	utr3	ENSMUSG00000036093	ENSMUST00000036541	protein_coding
Arl5a	2	52424661	52424901	peak_1304	241	-	17.8	1.62181e-07	2.63027e-06	17.8	utr5	ENSMUSG00000036093	ENSMUST00000036541	protein_coding
Prpf40a	2	53139168	53145832	peak_1305	6665	-	3.39	1e-62	7.94328e-61	3.39	cds	ENSMUSG00000061136	ENSMUST00000076313	protein_coding
Prpf40a	2	53146189	53153980	peak_1306	7792	-	4.28	1.99526e-54	1.58489e-52	4.28	cds	ENSMUSG00000061136	ENSMUST00000076313	protein_coding
Nr4a2	2	57112130	57112251	peak_1307	122	-	6.47	0.0218776	0.15417	6.47	cds	ENSMUSG00000026826	ENSMUST00000112629	protein_coding
Baz2b	2	59914058	59923594	peak_1308	9537	-	4.03	7.94328e-24	3.16228e-22	4.03	cds	ENSMUSG00000026987	ENSMUST00000112550	protein_coding
Baz2b	2	59926021	59957722	peak_1309	31702	-	9.6	1e-39	5.01187e-38	9.6	cds	ENSMUSG00000026987	ENSMUST00000112550	protein_coding
Baz2b	2	59960041	59962375	peak_1310	2335	-	2.31	0.000549541	0.00588844	2.31	cds	ENSMUSG00000026987	ENSMUST00000112550	protein_coding
Baz2b	2	59969223	59977522	peak_1311	8300	-	2.97	1e-25	3.98107e-24	2.97	cds	ENSMUSG00000026987	ENSMUST00000112550	protein_coding
Rbms1	2	60750520	60750820	peak_1312	301	-	10.1	0.00134896	0.0131826	10.1	utr3	ENSMUSG00000026970	ENSMUST00000028347	protein_coding
Gm44027	2	39181290	39181561	peak_1292	272	-	6.67	0.0040738	0.0363078	6.67	npExon	ENSMUSG00000107955	ENSMUST00000203419	TEC
Neb	2	52305166	52305303	peak_1302	138	-	1.72	0.0436516	0.274789	1.72	cds	ENSMUSG00000026950	ENSMUST00000075301	protein_coding
Gm44027	2	39180181	39180781	peak_1291	601	-	8.69	0.0040738	0.0354813	8.69	npExon	ENSMUSG00000107955	ENSMUST00000203419	TEC
Zbtb43	2	33454017	33454317	peak_1271	301	-	2.53	5.37032e-05	0.000676083	2.53	cds	ENSMUSG00000026788	ENSMUST00000095035	protein_coding
Golga1	2	39023239	39034126	peak_1289	10888	-	3.84	1e-08	1.77828e-07	3.84	cds	ENSMUSG00000026754	ENSMUST00000112850	protein_coding
Zbtb34	2	33411425	33412084	peak_1267	660	-	14.1	2.51189e-15	6.30957e-14	14.1	cds	ENSMUSG00000068966	ENSMUST00000091037	protein_coding
Zbtb43	2	33451420	33451541	peak_1268	122	-	7.28	0.011749	0.0933254	7.28	utr3	ENSMUSG00000026788	ENSMUST00000028125	protein_coding
Zbtb43	2	33452376	33452436	peak_1269	61	-	3.03	0.0371535	0.239883	3.03	utr3	ENSMUSG00000026788	ENSMUST00000028125	protein_coding
Zbtb43	2	33452495	33452645	peak_1270	151	-	4.85	0.0154882	0.11722	4.85	utr3	ENSMUSG00000026788	ENSMUST00000028125	protein_coding
Rbms1	2	60751326	60751506	peak_1313	181	-	11.7	0.000371535	0.0040738	11.7	utr3	ENSMUSG00000026970	ENSMUST00000028347	protein_coding
Pdcl	2	37352286	37357225	peak_1272	4940	-	1.86	3.98107e-06	5.62341e-05	1.86	cds	ENSMUSG00000009030	ENSMUST00000112940	protein_coding
Rc3h2	2	37375393	37377377	peak_1273	1985	-	6.79	7.94328e-58	6.30957e-56	6.79	cds	ENSMUSG00000075376	ENSMUST00000100143	protein_coding
Zbtb6	2	37428307	37428518	peak_1274	212	-	10.1	0.00134896	0.0131826	10.1	utr3	ENSMUSG00000066798	ENSMUST00000112932	protein_coding
Strbp	2	37572533	37572803	peak_1275	271	-	9.9	0.00158489	0.0154882	9.9	utr3	ENSMUSG00000026915	ENSMUST00000028279	protein_coding
Strbp	2	37572862	37572953	peak_1276	92	-	6.06	0.0295121	0.197697	6.06	utr3	ENSMUSG00000026915	ENSMUST00000028279	protein_coding
Golga1	2	39041278	39063356	peak_1290	22079	-	3.02	3.31131e-07	5.24807e-06	3.02	cds	ENSMUSG00000026754	ENSMUST00000153914	nonsense_mediated_decay
Strbp	2	37573671	37574540	peak_1277	870	-	70.9	7.94328e-26	2.51189e-24	70.9	utr3	ENSMUSG00000026915	ENSMUST00000028279	protein_coding
Strbp	2	37583015	37583106	peak_1279	92	-	5.66	0.0398107	0.251189	5.66	utr3	ENSMUSG00000026915	ENSMUST00000028279	protein_coding
Strbp	2	37703197	37703739	peak_1280	543	-	3.33	0.00042658	0.00467735	3.33	utr5	ENSMUSG00000026915	ENSMUST00000072186	protein_coding
Dennd1a	2	37816919	37856128	peak_1281	39210	-	5.66	4.67735e-06	6.60693e-05	5.66	cds	ENSMUSG00000035392	ENSMUST00000102787	protein_coding
Gm44283	2	38015845	38016026	peak_1282	182	-	9.3	0.00251189	0.0234423	9.3	npExon	ENSMUSG00000107586	ENSMUST00000204461	TEC
Gm44291	2	38105087	38105297	peak_1283	211	-	8.29	0.00018197	0.00213796	8.29	npExon	ENSMUSG00000107529	ENSMUST00000203102	TEC
Nr6a1	2	38725373	38725583	peak_1284	211	-	2.56	0.0147911	0.112202	2.56	utr3	ENSMUSG00000063972	ENSMUST00000168098	protein_coding
Nr6a1	2	38727497	38727677	peak_1285	181	-	10.5	0.000977237	0.01	10.5	utr3	ENSMUSG00000063972	ENSMUST00000168098	protein_coding
Nr6a1	2	38742856	38784468	peak_1286	41613	-	2.99	7.94328e-14	1.58489e-12	2.99	cds	ENSMUSG00000063972	ENSMUST00000168098	protein_coding
Nr6a1	2	38926216	38926456	peak_1287	241	-	4.18	2.69153e-05	0.000346737	4.18	cds	ENSMUSG00000063972	ENSMUST00000142130	protein_coding
Gm44144	2	38854699	38854937	peak_1288	239	-	19.6	6.16595e-07	9.54993e-06	19.6	npExon	ENSMUSG00000107884	ENSMUST00000203683	TEC
Strbp	2	37574659	37575079	peak_1278	421	-	18	1e-11	2.18776e-10	18	utr3	ENSMUSG00000026915	ENSMUST00000028279	protein_coding
Rbms1	2	60751774	60751924	peak_1314	151	-	8.89	0.00346737	0.030903	8.89	utr3	ENSMUSG00000026970	ENSMUST00000028347	protein_coding
Ttn	2	76836801	76843404	peak_1337	6604	-	23.6	7.94328e-12	1.8197e-10	23.6	cds	ENSMUSG00000051747	ENSMUST00000111882	protein_coding
Rbms1	2	60752610	60752760	peak_1316	151	-	8.69	0.0040738	0.0354813	8.69	utr3	ENSMUSG00000026970	ENSMUST00000164147	protein_coding
Ttn	2	76871140	76872772	peak_1343	1633	-	10.7	0.000831764	0.00851138	10.7	cds	ENSMUSG00000051747	ENSMUST00000099981	protein_coding
Ttn	2	76967080	76968441	peak_1344	1362	-	4.04	0.00549541	0.0467735	4.04	cds	ENSMUSG00000051747	ENSMUST00000099981	protein_coding
Zfp385b	2	77719643	77719763	peak_1345	121	-	2.98	0.0177828	0.130918	2.98	cds	ENSMUSG00000027016	ENSMUST00000111829	protein_coding
Cwc22	2	77896005	77903848	peak_1346	7844	-	3.73	1.99526e-38	1e-36	3.73	cds	ENSMUSG00000027014	ENSMUST00000111818	protein_coding
Cwc22	2	77915502	77920988	peak_1347	5487	-	5.25	0.00199526	0.0194984	5.25	cds	ENSMUSG00000027014	ENSMUST00000111818	protein_coding
Cwc22	2	77929325	77936658	peak_1348	7334	-	2.49	5.01187e-11	9.77237e-10	2.49	cds	ENSMUSG00000027014	ENSMUST00000111824	protein_coding
Ctnnd1	2	84602044	84602195	peak_1349	152	-	4.14	0.0120226	0.0933254	4.14	utr3	ENSMUSG00000034101	ENSMUST00000111695	protein_coding
Ctnnd1	2	84602254	84602494	peak_1350	241	-	5.15	0.00537032	0.0467735	5.15	utr3	ENSMUSG00000034101	ENSMUST00000111695	protein_coding
Ctnnd1	2	84603256	84603691	peak_1351	436	-	8.89	2.13796e-05	0.000281838	8.89	cds	ENSMUSG00000034101	ENSMUST00000111692	protein_coding
Ctnnd1	2	84650465	84650765	peak_1352	301	-	5.29	3.63078e-09	6.76083e-08	5.29	utr5	ENSMUSG00000034101	ENSMUST00000111691	protein_coding
Ctnnd1	2	84602067	84602188	peak_1353	122	-	3.5	0.0141254	0.106414	3.5	utr3	ENSMUSG00000034101	ENSMUST00000111695	protein_coding
Ctnnd1	2	84602247	84602487	peak_1354	241	-	5.15	0.00537032	0.0467735	5.15	utr3	ENSMUSG00000034101	ENSMUST00000111695	protein_coding
Zdhhc5	2	84711399	84715180	peak_1355	3782	-	38.8	7.94328e-18	2.51189e-16	38.8	utr5	ENSMUSG00000034075	ENSMUST00000035840	protein_coding
Smtnl1	2	84818502	84818652	peak_1356	151	-	3.54	0.0416869	0.263633	3.54	cds	ENSMUSG00000027077	ENSMUST00000028471	protein_coding
Ptprj	2	90433647	90433858	peak_1357	212	-	3.84	0.0177828	0.130918	3.84	utr3	ENSMUSG00000025314	ENSMUST00000111493	protein_coding
Ptprj	2	90463171	90463322	peak_1358	152	-	7.07	0.0138038	0.105196	7.07	cds	ENSMUSG00000025314	ENSMUST00000111493	protein_coding
Prdm11	2	92970459	92970910	peak_1362	452	-	13.1	8.12831e-10	1.58489e-08	13.1	utr3	ENSMUSG00000075028	ENSMUST00000111274	protein_coding
Ptprj	2	90580286	90580617	peak_1359	332	-	11.7	0.000371535	0.0040738	11.7	cds	ENSMUSG00000025314	ENSMUST00000168621	protein_coding
1110051M20Rik	2	91275573	91275694	peak_1360	122	-	7.07	0.0138038	0.105196	7.07	utr3	ENSMUSG00000040591	ENSMUST00000064652	protein_coding
Zfp408	2	91643847	91644027	peak_1361	181	-	3.23	0.000323594	0.00363078	3.23	utr3	ENSMUSG00000075040	ENSMUST00000111333	protein_coding
Ttc17	2	94332809	94332989	peak_1363	181	-	1.68	0.00109648	0.0109648	1.68	cds	ENSMUSG00000027194	ENSMUST00000094801	protein_coding
Ttn	2	76862111	76867892	peak_1342	5782	-	7.07	6.30957e-13	1.58489e-11	7.07	cds	ENSMUSG00000051747	ENSMUST00000128071	protein_coding
Rbms1	2	60752103	60752223	peak_1315	121	-	5.86	0.0251189	0.174985	5.86	utr3	ENSMUSG00000026970	ENSMUST00000164147	protein_coding
Ttn	2	76857408	76859956	peak_1341	2549	-	4.14	0.00724436	0.060256	4.14	cds	ENSMUSG00000051747	ENSMUST00000111846	protein_coding
Ttn	2	76848844	76850071	peak_1339	1228	-	7.68	7.4131e-09	1.31826e-07	7.68	cds	ENSMUSG00000051747	ENSMUST00000111882	protein_coding
Rbms1	2	60763328	60779777	peak_1317	16450	-	4.45	0.0144544	0.109396	4.45	cds	ENSMUSG00000026970	ENSMUST00000112509	protein_coding
Rbms1	2	60797727	60842431	peak_1318	44705	-	6.67	0.0186209	0.136458	6.67	cds	ENSMUSG00000026970	ENSMUST00000028347	protein_coding
Cobll1	2	65099110	65102087	peak_1319	2978	-	3.81	7.94328e-11	1.51356e-09	3.81	cds	ENSMUSG00000034903	ENSMUST00000112431	protein_coding
Scn3a	2	65514641	65520851	peak_1320	6211	-	6.67	0.0186209	0.136458	6.67	cds	ENSMUSG00000057182	ENSMUST00000066432	protein_coding
Stk39	2	68309044	68359027	peak_1321	49984	-	1.87	1.65959e-07	2.69153e-06	1.87	cds	ENSMUSG00000027030	ENSMUST00000102715	protein_coding
Ccdc173	2	69776141	69787279	peak_1322	11139	-	4.96	1.99526e-24	7.94328e-23	4.96	cds	ENSMUSG00000070883	ENSMUST00000094942	protein_coding
Tlk1	2	70745531	70746006	peak_1323	476	-	1.7	0.000131826	0.00154882	1.7	cds	ENSMUSG00000041997	ENSMUST00000038584	protein_coding
Tlk1	2	70754450	70786903	peak_1324	32454	-	1.68	0.000120226	0.00141254	1.68	cds	ENSMUSG00000041997	ENSMUST00000038584	protein_coding
Sp3	2	72937262	72937382	peak_1325	121	-	6.67	0.0186209	0.136458	6.67	utr3	ENSMUSG00000027109	ENSMUST00000066003	protein_coding
Sp3	2	72946631	72946722	peak_1326	92	-	1.51	0.00501187	0.0436516	1.51	cds	ENSMUSG00000027109	ENSMUST00000102689	protein_coding
Cir1	2	73284262	73287700	peak_1327	3439	-	6.19	1.25893e-40	6.30957e-39	6.19	cds	ENSMUSG00000041777	ENSMUST00000058615	protein_coding
Cir1	2	73306300	73310539	peak_1328	4240	-	1.65	1.8197e-06	2.69153e-05	1.65	cds	ENSMUSG00000041777	ENSMUST00000058615	protein_coding
Atf2	2	73828497	73829879	peak_1329	1383	-	2.83	1.04713e-09	1.99526e-08	2.83	cds	ENSMUSG00000027104	ENSMUST00000112010	protein_coding
Lnpk1	2	74522165	74522285	peak_1330	121	-	2.9	0.0281838	0.194089	2.9	cds	ENSMUSG00000009207	ENSMUST00000064503	protein_coding
Ttn	2	76799298	76799448	peak_1331	151	-	6.06	0.0295121	0.197697	6.06	cds	ENSMUSG00000051747	ENSMUST00000099981	protein_coding
Ttn	2	76814300	76814522	peak_1332	223	-	7.07	0.0138038	0.105196	7.07	cds	ENSMUSG00000051747	ENSMUST00000134720	protein_coding
Ttn	2	76817792	76821144	peak_1333	3353	-	3.23	0.0177828	0.130918	3.23	cds	ENSMUSG00000051747	ENSMUST00000148747	protein_coding
Ttn	2	76822529	76825562	peak_1334	3034	-	4.98	1.69824e-06	2.51189e-05	4.98	cds	ENSMUSG00000051747	ENSMUST00000142251	protein_coding
Ttn	2	76825859	76828129	peak_1335	2271	-	16	3.80189e-06	5.37032e-05	16	cds	ENSMUSG00000051747	ENSMUST00000111882	protein_coding
Ttn	2	76830432	76830835	peak_1336	404	-	8.08	0.00645654	0.0537032	8.08	cds	ENSMUSG00000051747	ENSMUST00000099981	protein_coding
Ttn	2	76843463	76848581	peak_1338	5119	-	7.58	9.54993e-05	0.0011749	7.58	cds	ENSMUSG00000051747	ENSMUST00000111846	protein_coding
Ttn	2	76850348	76856842	peak_1340	6495	-	3.95	1.38038e-07	2.23872e-06	3.95	cds	ENSMUSG00000051747	ENSMUST00000099981	protein_coding
Zbtb34	2	33409304	33409424	peak_1265	121	-	5.86	0.0338844	0.222844	5.86	utr3	ENSMUSG00000068966	ENSMUST00000091037	protein_coding
Gnas	2	174284774	174284925	peak_1171	152	+	4.65	0.0109648	0.0870964	4.65	cds	ENSMUSG00000027523	ENSMUST00000109096	protein_coding
Stxbp1	2	32798155	32806734	peak_1263	8580	-	3.47	3.89045e-05	0.000489779	3.47	cds	ENSMUSG00000026797	ENSMUST00000050000	protein_coding
Prpf18	2	4638916	4651964	peak_1190	13049	-	2.61	6.30957e-10	1.23027e-08	2.61	cds	ENSMUSG00000039449	ENSMUST00000035721	protein_coding
Mcm10	2	4997315	4998753	peak_1191	1439	-	1.83	0.000758578	0.00794328	1.83	cds	ENSMUSG00000026669	ENSMUST00000027980	protein_coding
Optn	2	5024117	5054647	peak_1192	30531	-	14.1	5.01187e-11	1.04713e-09	14.1	cds	ENSMUSG00000026672	ENSMUST00000027986	protein_coding
Celf2	2	6542838	6542989	peak_1193	152	-	5.86	0.0338844	0.222844	5.86	utr3	ENSMUSG00000002107	ENSMUST00000114934	protein_coding
Celf2	2	6544785	6544906	peak_1194	122	-	2.83	0.0251189	0.174985	2.83	utr3	ENSMUSG00000002107	ENSMUST00000183209	protein_coding
Celf2	2	6871908	6884968	peak_1195	13061	-	7.07	0.0040738	0.0363078	7.07	cds	ENSMUSG00000002107	ENSMUST00000183984	nonsense_mediated_decay
Taf3	2	9940979	9951863	peak_1196	10885	-	5.27	5.01187e-66	3.98107e-64	5.27	cds	ENSMUSG00000025782	ENSMUST00000114909	protein_coding
Taf3	2	9952192	9952373	peak_1197	182	-	3.23	0.00549541	0.0467735	3.23	cds	ENSMUSG00000025782	ENSMUST00000114909	protein_coding
Taf3	2	9952792	9953093	peak_1198	302	-	9.5	0.000162181	0.00190546	9.5	cds	ENSMUSG00000025782	ENSMUST00000026888	protein_coding
Rbm17	2	11585702	11596784	peak_1199	11083	-	5.52	1e-179	1e-177	5.52	cds	ENSMUSG00000037197	ENSMUST00000040314	protein_coding
Dnajc1	2	18208755	18208996	peak_1200	242	-	9.9	0.00147911	0.0144544	9.9	utr3	ENSMUSG00000026740	ENSMUST00000091418	protein_coding
Dnajc1	2	18219545	18284758	peak_1201	65214	-	3.25	7.94328e-31	3.98107e-29	3.25	cds	ENSMUSG00000026740	ENSMUST00000166495	protein_coding
Arhgap21	2	20849146	20849866	peak_1202	721	-	4.4	5.01187e-14	1.25893e-12	4.4	cds	ENSMUSG00000036591	ENSMUST00000154230	protein_coding
Arhgap21	2	20849955	20853057	peak_1203	3103	-	3.92	1.58489e-14	3.98107e-13	3.92	cds	ENSMUSG00000036591	ENSMUST00000154230	protein_coding
Enkur	2	21180880	21189258	peak_1204	8379	-	13.5	1.20226e-05	0.000165959	13.5	cds	ENSMUSG00000026679	ENSMUST00000027992	protein_coding
Cacna1b	2	24678967	24679447	peak_1205	481	-	4.12	0.000158489	0.00186209	4.12	cds	ENSMUSG00000004113	ENSMUST00000102939	protein_coding
Ehmt1	2	24839550	24839641	peak_1207	92	-	1.53	0.00537032	0.0467735	1.53	cds	ENSMUSG00000036893	ENSMUST00000147147	protein_coding
Ehmt1	2	24847952	24884289	peak_1208	36338	-	4.41	1e-156	1e-154	4.41	cds	ENSMUSG00000036893	ENSMUST00000207383	protein_coding
Ehmt1	2	24884437	24919614	peak_1209	35178	-	1.82	3.0903e-08	5.37032e-07	1.82	cds	ENSMUSG00000036893	ENSMUST00000150379	protein_coding
Gm37139	2	24889566	24889747	peak_1210	182	-	8.29	0.00549541	0.0467735	8.29	npExon	ENSMUSG00000102875	ENSMUST00000192134	TEC
Gm37139	2	24889925	24890075	peak_1211	151	-	7.28	0.011749	0.0933254	7.28	npExon	ENSMUSG00000102875	ENSMUST00000192134	TEC
Hspa14	2	3507404	3507554	peak_1189	151	-	5.86	0.0338844	0.222844	5.86	cds	ENSMUSG00000051396	ENSMUST00000140494	protein_coding
Hspa14	2	3507284	3507345	peak_1188	62	-	7.48	0.0102329	0.0812831	7.48	cds	ENSMUSG00000051396	ENSMUST00000140494	protein_coding
Hspa14	2	3505792	3505942	peak_1187	151	-	6.87	0.0162181	0.11995	6.87	utr3	ENSMUSG00000051396	ENSMUST00000124331	protein_coding
Polr3k	2	181869996	181870056	peak_1186	61	+	6.47	0.0218776	0.15417	6.47	utr3	ENSMUSG00000038628	ENSMUST00000039551	protein_coding
Pfdn4	2	170515687	170518793	peak_1164	3107	+	5.86	3.98107e-26	1.58489e-24	5.86	cds	ENSMUSG00000052033	ENSMUST00000063682	protein_coding
Trim44	2	102357639	102407828	peak_1364	50190	-	7.07	1e-279	1e-276	7.07	cds	ENSMUSG00000027189	ENSMUST00000102573	protein_coding
Cstf1	2	172377908	172380472	peak_1165	2565	+	6.16	0.000501187	0.00549541	6.16	cds	ENSMUSG00000027498	ENSMUST00000116375	protein_coding
Rtfdc1	2	172466281	172466439	peak_1166	159	+	1.38	0.0125893	0.0977237	1.38	cds	ENSMUSG00000027502	ENSMUST00000029005	protein_coding
Ctcflos	2	173114701	173123990	peak_1167	9290	+	10.5	6.45654e-07	1e-05	10.5	npExon	ENSMUSG00000087382	ENSMUST00000144256	antisense
Rab22a	2	173659819	173661469	peak_1168	1651	+	2.09	0.00724436	0.060256	2.09	cds	ENSMUSG00000027519	ENSMUST00000029024	protein_coding
Rab22a	2	173701722	173701902	peak_1169	181	+	18.8	4.36516e-08	7.4131e-07	18.8	utr3	ENSMUSG00000027519	ENSMUST00000029024	protein_coding
Stx16	2	174090667	174094058	peak_1170	3392	+	3.45	7.4131e-08	1.23027e-06	3.45	cds	ENSMUSG00000027522	ENSMUST00000044638	protein_coding
Gnas	2	174328314	174329155	peak_1172	842	+	72.8	0	0	72.8	utr5	ENSMUSG00000027523	ENSMUST00000087871	protein_coding
Phactr3	2	178284104	178302802	peak_1173	18699	+	4.95	0.00724436	0.060256	4.95	cds	ENSMUSG00000027525	ENSMUST00000103066	protein_coding
Ehmt1	2	24891507	24891747	peak_1212	241	-	18.2	7.07946e-08	1.1749e-06	18.2	cds	ENSMUSG00000036893	ENSMUST00000114418	protein_coding
Fam217b	2	178422336	178422546	peak_1174	211	+	9.7	0.000288403	0.00323594	9.7	utr3	ENSMUSG00000070476	ENSMUST00000094251	protein_coding
Lsm14b	2	180031513	180034452	peak_1176	2940	+	3.5	1e-27	3.98107e-26	3.5	cds	ENSMUSG00000039108	ENSMUST00000058764	protein_coding
Lsm14b	2	180034629	180035107	peak_1177	479	+	54.6	6.30957e-30	2.51189e-28	54.6	utr3	ENSMUSG00000039108	ENSMUST00000058764	protein_coding
Mrgbp	2	180584816	180585395	peak_1178	580	+	1.82	0.00120226	0.0123027	1.82	cds	ENSMUSG00000027569	ENSMUST00000029085	protein_coding
Ogfr	2	180589572	180591619	peak_1179	2048	+	2.19	0.00537032	0.0467735	2.19	cds	ENSMUSG00000049401	ENSMUST00000029087	protein_coding
Gid8	2	180718493	180718673	peak_1180	181	+	4.55	0.0125893	0.0977237	4.55	utr3	ENSMUSG00000027573	ENSMUST00000029090	protein_coding
Zgpat	2	181365968	181366058	peak_1181	91	+	2	0.0147911	0.112202	2	cds	ENSMUSG00000027582	ENSMUST00000108807	protein_coding
Uckl1os	2	181585021	181585170	peak_1182	150	+	4.14	0.0218776	0.15417	4.14	npExon	ENSMUSG00000010492	ENSMUST00000152365	antisense
Prpf6	2	181608143	181621863	peak_1183	13721	+	1.88	5.24807e-09	9.54993e-08	1.88	cds	ENSMUSG00000002455	ENSMUST00000002529	protein_coding
Prpf6	2	181649466	181650115	peak_1184	650	+	2.13	0.000891251	0.00933254	2.13	cds	ENSMUSG00000002455	ENSMUST00000002529	protein_coding
Pcmtd2	2	181855001	181855182	peak_1185	182	+	7.07	0.0138038	0.105196	7.07	cds	ENSMUSG00000027589	ENSMUST00000029116	protein_coding
Lsm14b	2	180024986	180026459	peak_1175	1474	+	11.7	0.000371535	0.0040738	11.7	cds	ENSMUSG00000039108	ENSMUST00000055485	protein_coding
Lrsam1	2	32940325	32951106	peak_1264	10782	-	3.49	1.25893e-16	3.16228e-15	3.49	cds	ENSMUSG00000026792	ENSMUST00000113200	protein_coding
Gm37139	2	24891984	24892105	peak_1213	122	-	7.07	0.0138038	0.105196	7.07	npExon	ENSMUSG00000102875	ENSMUST00000192134	TEC
Rabl6	2	25598160	25602486	peak_1215	4327	-	1.49	0.0131826	0.101859	1.49	cds	ENSMUSG00000015087	ENSMUST00000058137	protein_coding
Barhl1	2	28915785	28916084	peak_1242	300	-	11.7	0.000371535	0.0040738	11.7	utr5	ENSMUSG00000026805	ENSMUST00000050776	protein_coding
Cfap77	2	28927514	28927663	peak_1243	150	-	9.7	0.0018197	0.0177828	9.7	utr3	ENSMUSG00000079502	ENSMUST00000189711	protein_coding
Gm13420	2	29745095	29745243	peak_1244	149	-	6.06	0.0295121	0.197697	6.06	cds	ENSMUSG00000079497	ENSMUST00000129574	protein_coding
Trub2	2	29779875	29783359	peak_1245	3485	-	4.04	0.00549541	0.0467735	4.04	cds	ENSMUSG00000039826	ENSMUST00000048044	protein_coding
Zer1	2	30098841	30100372	peak_1246	1532	-	1.83	0.0234423	0.165959	1.83	cds	ENSMUSG00000039686	ENSMUST00000044751	protein_coding
Zer1	2	30101921	30102757	peak_1247	837	-	4.85	0.00831764	0.0676083	4.85	cds	ENSMUSG00000039686	ENSMUST00000044751	protein_coding
Spout1	2	30177480	30178420	peak_1248	941	-	1.9	5.49541e-05	0.000676083	1.9	cds	ENSMUSG00000039660	ENSMUST00000100220	protein_coding
1700084E18Rik	2	30237657	30237866	peak_1249	210	-	2.97	1.99526e-05	0.000263027	2.97	npExon	ENSMUSG00000100747	ENSMUST00000187343	antisense
Dolk	2	30285119	30285327	peak_1250	209	-	7.28	0.011749	0.0933254	7.28	cds	ENSMUSG00000075419	ENSMUST00000100219	protein_coding
Asb6	2	30824080	30824665	peak_1251	586	-	13.7	1e-08	1.77828e-07	13.7	cds	ENSMUSG00000039483	ENSMUST00000041726	protein_coding
BC005624	2	30972206	30972503	peak_1252	298	-	36.6	3.16228e-17	7.94328e-16	36.6	utr3	ENSMUSG00000026851	ENSMUST00000028205	protein_coding
BC005624	2	30973212	30981823	peak_1253	8612	-	3.28	6.30957e-67	5.01187e-65	3.28	cds	ENSMUSG00000026851	ENSMUST00000028205	protein_coding
Fnbp1	2	31031023	31031264	peak_1254	242	-	9.5	0.00213796	0.0204174	9.5	utr3	ENSMUSG00000075415	ENSMUST00000073879	protein_coding
Fnbp1	2	31033058	31053000	peak_1255	19943	-	10.9	3.16228e-23	1e-21	10.9	cds	ENSMUSG00000075415	ENSMUST00000113564	protein_coding
Fnbp1	2	31055442	31116303	peak_1256	60862	-	6.68	3.98107e-46	2.51189e-44	6.68	cds	ENSMUSG00000075415	ENSMUST00000149196	protein_coding
Fam78a	2	32083422	32083633	peak_1257	212	-	3.13	0.00870964	0.0707946	3.13	utr5	ENSMUSG00000050592	ENSMUST00000056406	protein_coding
Dnm1	2	32309009	32309099	peak_1258	91	-	5.86	0.0338844	0.222844	5.86	cds	ENSMUSG00000026825	ENSMUST00000201494	protein_coding
Ttc16	2	32774805	32775422	peak_1259	618	-	23.6	2.13796e-08	3.71535e-07	23.6	cds	ENSMUSG00000039021	ENSMUST00000161430	protein_coding
Cfap157	2	32777847	32778185	peak_1260	339	-	12.5	0.000194984	0.00223872	12.5	cds	ENSMUSG00000038987	ENSMUST00000102813	protein_coding
Cfap157	2	32778996	32779835	peak_1261	840	-	7.48	0.0102329	0.0812831	7.48	cds	ENSMUSG00000038987	ENSMUST00000102813	protein_coding
Stxbp1	2	32788171	32788411	peak_1262	241	-	6.67	8.51138e-05	0.00102329	6.67	utr3	ENSMUSG00000026797	ENSMUST00000077458	protein_coding
Barhl1	2	28908453	28908752	peak_1241	300	-	9.3	0.00251189	0.0234423	9.3	utr3	ENSMUSG00000026805	ENSMUST00000050776	protein_coding
Gtf3c4	2	28833621	28834011	peak_1240	391	-	3.44	6.30957e-13	1.58489e-11	3.44	cds	ENSMUSG00000035666	ENSMUST00000037117	protein_coding
Gtf3c4	2	28824574	28824634	peak_1239	61	-	5.46	0.0457088	0.282488	5.46	utr3	ENSMUSG00000035666	ENSMUST00000037117	protein_coding
Brd3	2	27459511	27461689	peak_1238	2179	-	3.54	3.89045e-09	7.07946e-08	3.54	cds	ENSMUSG00000026918	ENSMUST00000077737	protein_coding
Camsap1	2	25935946	25938087	peak_1216	2142	-	2.51	2.51189e-56	1.99526e-54	2.51	cds	ENSMUSG00000026933	ENSMUST00000091268	protein_coding
Camsap1	2	25938984	25939314	peak_1217	331	-	1.83	0.00165959	0.0162181	1.83	cds	ENSMUSG00000026933	ENSMUST00000134882	protein_coding
Nacc2	2	26056733	26056854	peak_1218	122	-	6.47	0.0218776	0.15417	6.47	utr3	ENSMUSG00000026932	ENSMUST00000028300	protein_coding
Nacc2	2	26059251	26059402	peak_1219	152	-	7.68	0.00870964	0.0707946	7.68	utr3	ENSMUSG00000026932	ENSMUST00000028300	protein_coding
Qsox2	2	26211212	26211393	peak_1220	182	-	8.08	0.00645654	0.0537032	8.08	cds	ENSMUSG00000036327	ENSMUST00000091263	protein_coding
Snapc4	2	26369422	26372813	peak_1221	3392	-	2.44	3.98107e-13	1e-11	2.44	cds	ENSMUSG00000036281	ENSMUST00000114115	protein_coding
Snapc4	2	26374524	26375612	peak_1222	1089	-	1.39	0.0158489	0.118577	1.39	cds	ENSMUSG00000036281	ENSMUST00000114115	protein_coding
Sdccag3	2	26385125	26386967	peak_1223	1843	-	2.17	2.0893e-05	0.000275423	2.17	cds	ENSMUSG00000026927	ENSMUST00000114100	protein_coding
Sdccag3	2	26387205	26387266	peak_1224	62	-	1.93	0.018197	0.133045	1.93	cds	ENSMUSG00000026927	ENSMUST00000139738	protein_coding
Surf6	2	26891147	26891267	peak_1225	121	-	3.1	0.0194984	0.140281	3.1	utr3	ENSMUSG00000036160	ENSMUST00000047632	protein_coding
Rabl6	2	25583854	25585395	peak_1214	1542	-	2.83	1.99526e-22	7.94328e-21	2.83	cds	ENSMUSG00000015087	ENSMUST00000058137	protein_coding
Surf6	2	26892275	26899910	peak_1226	7636	-	8.98	3.98107e-84	3.98107e-82	8.98	cds	ENSMUSG00000036160	ENSMUST00000047632	protein_coding
Vav2	2	27262282	27262432	peak_1228	151	-	7.88	0.0074131	0.0616595	7.88	utr3	ENSMUSG00000009621	ENSMUST00000185188	nonsense_mediated_decay
Vav2	2	27264191	27267359	peak_1229	3169	-	1.68	0.0141254	0.108393	1.68	cds	ENSMUSG00000009621	ENSMUST00000056176	protein_coding
Vav2	2	27285728	27296155	peak_1230	10428	-	5.21	1e-21	3.16228e-20	5.21	cds	ENSMUSG00000009621	ENSMUST00000056176	protein_coding
Vav2	2	27297717	27386588	peak_1231	88872	-	4.23	2.51189e-17	7.94328e-16	4.23	cds	ENSMUSG00000009621	ENSMUST00000056176	protein_coding
Vav2	2	27426555	27427033	peak_1232	479	-	5.46	1e-17	3.16228e-16	5.46	utr5	ENSMUSG00000009621	ENSMUST00000056176	protein_coding
Brd3	2	27446056	27446236	peak_1233	181	-	7.28	0.011749	0.0933254	7.28	utr3	ENSMUSG00000026918	ENSMUST00000113941	protein_coding
Brd3	2	27446294	27446534	peak_1234	241	-	10.3	0.00114815	0.0114815	10.3	utr3	ENSMUSG00000026918	ENSMUST00000113941	protein_coding
Brd3	2	27446951	27447161	peak_1235	211	-	4.75	0.00870964	0.0707946	4.75	utr3	ENSMUSG00000026918	ENSMUST00000113941	protein_coding
Brd3	2	27448115	27448176	peak_1236	62	-	2.68	0.0354813	0.231739	2.68	utr3	ENSMUSG00000026918	ENSMUST00000164296	protein_coding
Brd3	2	27448384	27457003	peak_1237	8620	-	6.38	0	0	6.38	cds	ENSMUSG00000026918	ENSMUST00000028282	protein_coding
Rexo4	2	26960616	26964179	peak_1227	3564	-	2.75	2.51189e-20	7.94328e-19	2.75	cds	ENSMUSG00000052406	ENSMUST00000136710	protein_coding
Cd44	2	102814221	102822271	peak_1365	8051	-	6.87	0.0162181	0.11995	6.87	cds	ENSMUSG00000005087	ENSMUST00000111194	protein_coding
Dido1	2	180682311	180682582	peak_1554	272	-	6.47	0.0144544	0.109396	6.47	utr3	ENSMUSG00000038914	ENSMUST00000130986	protein_coding
Nat10	2	103721733	103726147	peak_1367	4415	-	6.84	7.94328e-22	2.51189e-20	6.84	cds	ENSMUSG00000027185	ENSMUST00000028608	protein_coding
Tomm34	2	164053839	164054289	peak_1496	451	-	15.2	2.34423e-05	0.00030903	15.2	utr3	ENSMUSG00000018322	ENSMUST00000109384	protein_coding
Tomm34	2	164054721	164065008	peak_1497	10288	-	2.4	1e-11	2.34423e-10	2.4	cds	ENSMUSG00000018322	ENSMUST00000109384	protein_coding
Sdc4	2	164424456	164424696	peak_1498	241	-	16.8	6.30957e-06	8.70964e-05	16.8	utr3	ENSMUSG00000017009	ENSMUST00000017153	protein_coding
Sdc4	2	164424785	164425625	peak_1499	841	-	30.3	1.25893e-35	6.30957e-34	30.3	utr3	ENSMUSG00000017009	ENSMUST00000017153	protein_coding
Sdc4	2	164425834	164443186	peak_1500	17353	-	3.9	1.58489e-62	1.25893e-60	3.9	cds	ENSMUSG00000017009	ENSMUST00000017153	protein_coding
Ncoa5	2	165012963	165013144	peak_1501	182	-	1.99	0.000301995	0.00338844	1.99	cds	ENSMUSG00000039804	ENSMUST00000040381	protein_coding
Zfp334	2	165376598	165376749	peak_1502	152	-	7.48	0.0102329	0.0812831	7.48	utr3	ENSMUSG00000017667	ENSMUST00000103084	protein_coding
Zfp334	2	165380161	165380672	peak_1503	512	-	8.76	3.63078e-08	6.16595e-07	8.76	cds	ENSMUSG00000017667	ENSMUST00000103084	protein_coding
Zfp334	2	165380790	165380911	peak_1504	122	-	4.55	0.0125893	0.0977237	4.55	cds	ENSMUSG00000017667	ENSMUST00000103084	protein_coding
Zfp334	2	165381389	165381690	peak_1505	302	-	3.31	1.90546e-05	0.000251189	3.31	cds	ENSMUSG00000017667	ENSMUST00000103084	protein_coding
Zmynd8	2	165794556	165805248	peak_1506	10693	-	2.28	7.94328e-05	0.000977237	2.28	cds	ENSMUSG00000039671	ENSMUST00000177633	protein_coding
Zmynd8	2	165805306	165807658	peak_1507	2353	-	6.97	0.000389045	0.0042658	6.97	cds	ENSMUSG00000039671	ENSMUST00000099084	protein_coding
Zmynd8	2	165807717	165820653	peak_1508	12937	-	13.1	1.99526e-37	1e-35	13.1	cds	ENSMUSG00000039671	ENSMUST00000177633	protein_coding
Zmynd8	2	165828229	165828379	peak_1509	151	-	3.71	0.0107152	0.0831764	3.71	cds	ENSMUSG00000039671	ENSMUST00000099084	protein_coding
Zmynd8	2	165852870	165858135	peak_1510	5266	-	6.06	0.00831764	0.0676083	6.06	cds	ENSMUSG00000039671	ENSMUST00000109266	protein_coding
Stau1	2	166951050	166952380	peak_1511	1331	-	1.8	0.0017378	0.0169824	1.8	cds	ENSMUSG00000039536	ENSMUST00000184390	nonsense_mediated_decay
Stau1	2	166953234	166963520	peak_1512	10287	-	3.23	1e-36	5.01187e-35	3.23	cds	ENSMUSG00000039536	ENSMUST00000184390	nonsense_mediated_decay
Znfx1	2	167042585	167046976	peak_1513	4392	-	2.78	7.94328e-24	3.16228e-22	2.78	cds	ENSMUSG00000039501	ENSMUST00000048988	protein_coding
Znfx1	2	167056605	167056695	peak_1514	91	-	1.63	0.000660693	0.00691831	1.63	cds	ENSMUSG00000039501	ENSMUST00000128676	protein_coding
B4galt5	2	167298682	167298951	peak_1515	270	-	11.9	0.000316228	0.00354813	11.9	utr3	ENSMUSG00000017929	ENSMUST00000109221	protein_coding
B4galt5	2	167299219	167299340	peak_1516	122	-	6.47	0.0218776	0.15417	6.47	utr3	ENSMUSG00000017929	ENSMUST00000109221	protein_coding
Rims4	2	163861752	163861903	peak_1495	152	-	2.09	0.000891251	0.00933254	2.09	utr3	ENSMUSG00000035226	ENSMUST00000044734	protein_coding
Serinc3	2	163623989	163624200	peak_1494	212	-	11.5	0.000436516	0.0047863	11.5	utr3	ENSMUSG00000017707	ENSMUST00000017851	protein_coding
Serinc3	2	163623540	163623691	peak_1493	152	-	4.35	0.0165959	0.122744	4.35	utr3	ENSMUSG00000017707	ENSMUST00000017851	protein_coding
Fitm2	2	163468316	163468556	peak_1492	241	-	8.03	1.44544e-08	2.5704e-07	8.03	utr3	ENSMUSG00000048486	ENSMUST00000109418	protein_coding
Necab3	2	154545148	154546065	peak_1470	918	-	6.06	0.0295121	0.197697	6.06	cds	ENSMUSG00000027489	ENSMUST00000109716	protein_coding
Eif2s2	2	154877701	154892251	peak_1471	14551	-	2.94	1e-176	1e-174	2.94	cds	ENSMUSG00000074656	ENSMUST00000099173	protein_coding
Rbm12	2	156093636	156093877	peak_1472	242	-	18.4	1.65959e-06	2.45471e-05	18.4	utr3	ENSMUSG00000089824	ENSMUST00000059647	protein_coding
Rbm39	2	156159087	156161622	peak_1473	2536	-	1.6	0.000851138	0.00870964	1.6	cds	ENSMUSG00000027620	ENSMUST00000148794	protein_coding
Rbm39	2	156164919	156174932	peak_1474	10014	-	3.8	0	0	3.8	cds	ENSMUSG00000027620	ENSMUST00000146297	protein_coding
5430405H02Rik	2	156844410	156844651	peak_1475	242	-	11.9	0.000316228	0.00354813	11.9	npExon	ENSMUSG00000085741	ENSMUST00000185402	antisense
4930518I15Rik	2	156856851	156856941	peak_1476	91	-	3.1	0.0331131	0.217771	3.1	utr3	ENSMUSG00000074629	ENSMUST00000099141	protein_coding
Soga1	2	157021524	157027530	peak_1477	6007	-	5.25	0.00245471	0.0229087	5.25	cds	ENSMUSG00000055485	ENSMUST00000069098	protein_coding
Soga1	2	157027619	157029521	peak_1478	1903	-	2.09	0.0234423	0.166725	2.09	cds	ENSMUSG00000055485	ENSMUST00000069098	protein_coding
Soga1	2	157029579	157037179	peak_1479	7601	-	6.47	0.00467735	0.040738	6.47	cds	ENSMUSG00000055485	ENSMUST00000069098	protein_coding
B4galt5	2	167299577	167301011	peak_1517	1435	-	24	1.99526e-09	3.71535e-08	24	utr3	ENSMUSG00000017929	ENSMUST00000109221	protein_coding
Soga1	2	157060391	157078596	peak_1480	18206	-	13.9	6.30957e-05	0.000776247	13.9	cds	ENSMUSG00000055485	ENSMUST00000069098	protein_coding
Zhx3	2	160769083	160769534	peak_1482	452	-	29.5	1.58489e-10	3.23594e-09	29.5	utr3	ENSMUSG00000035877	ENSMUST00000103112	protein_coding
Zhx3	2	160769593	160769834	peak_1483	242	-	10.9	0.000707946	0.0074131	10.9	utr3	ENSMUSG00000035877	ENSMUST00000103112	protein_coding
Zhx3	2	160770193	160770404	peak_1484	212	-	10.9	0.000707946	0.0074131	10.9	utr3	ENSMUSG00000035877	ENSMUST00000103112	protein_coding
Zhx3	2	160770643	160770824	peak_1485	182	-	9.09	0.00295121	0.0269153	9.09	utr3	ENSMUSG00000035877	ENSMUST00000109460	protein_coding
Zhx3	2	160779558	160779739	peak_1486	182	-	2.96	0.000851138	0.00870964	2.96	cds	ENSMUSG00000035877	ENSMUST00000109460	protein_coding
Zhx3	2	160779948	160780518	peak_1487	571	-	7.1	3.98107e-51	2.51189e-49	7.1	cds	ENSMUSG00000035877	ENSMUST00000109460	protein_coding
Zhx3	2	160781447	160781868	peak_1488	422	-	14	2.34423e-10	4.67735e-09	14	cds	ENSMUSG00000035877	ENSMUST00000109460	protein_coding
Chd6	2	160949374	160949435	peak_1489	62	-	7.68	0.00537032	0.0467735	7.68	cds	ENSMUSG00000057133	ENSMUST00000039782	protein_coding
Chd6	2	160984481	160984602	peak_1490	122	-	2.09	0.0125893	0.0954993	2.09	cds	ENSMUSG00000057133	ENSMUST00000039782	protein_coding
Chd6	2	161029910	161052755	peak_1491	22846	-	5.01	1e-169	1e-166	5.01	cds	ENSMUSG00000057133	ENSMUST00000039782	protein_coding
Zhx3	2	160766894	160767015	peak_1481	122	-	5.46	0.0457088	0.282488	5.46	utr3	ENSMUSG00000035877	ENSMUST00000103112	protein_coding
Nol4l	2	153529761	153529821	peak_1469	61	-	8.08	0.00645654	0.0537032	8.08	cds	ENSMUSG00000061411	ENSMUST00000035346	protein_coding
B4galt5	2	167301130	167305018	peak_1518	3889	-	3.97	4.7863e-10	9.33254e-09	3.97	cds	ENSMUSG00000017929	ENSMUST00000149698	protein_coding
B4galt5	2	167307555	167309230	peak_1520	1676	-	5.66	0.0398107	0.251189	5.66	cds	ENSMUSG00000017929	ENSMUST00000109221	protein_coding
Sycp2	2	178355107	178362976	peak_1547	7870	-	3.98	3.98107e-11	7.58578e-10	3.98	cds	ENSMUSG00000060445	ENSMUST00000081134	protein_coding
Sycp2	2	178368487	178374742	peak_1548	6256	-	4.41	1.58489e-15	3.98107e-14	4.41	cds	ENSMUSG00000060445	ENSMUST00000081134	protein_coding
Sycp2	2	178378035	178383500	peak_1549	5466	-	5.66	3.16228e-33	1.58489e-31	5.66	cds	ENSMUSG00000060445	ENSMUST00000081134	protein_coding
Taf4	2	179913523	179924011	peak_1550	10489	-	12.9	3.16228e-12	6.30957e-11	12.9	cds	ENSMUSG00000039117	ENSMUST00000041618	protein_coding
Cables2	2	180273138	180273347	peak_1551	210	-	14.6	3.80189e-05	0.000489779	14.6	cds	ENSMUSG00000038990	ENSMUST00000108891	protein_coding
Tcfl5	2	180642114	180642411	peak_1552	298	-	11.1	0.00060256	0.00645654	11.1	cds	ENSMUSG00000038932	ENSMUST00000037877	protein_coding
Dido1	2	180659372	180659883	peak_1553	512	-	3.02	6.30957e-51	3.98107e-49	3.02	cds	ENSMUSG00000038914	ENSMUST00000087517	protein_coding
Dido1	2	180687554	180687645	peak_1555	92	-	1.38	0.0190546	0.137721	1.38	cds	ENSMUSG00000038914	ENSMUST00000103055	protein_coding
Dido1	2	180688940	180689480	peak_1556	541	-	2.5	1.99526e-12	5.01187e-11	2.5	cds	ENSMUSG00000038914	ENSMUST00000103055	protein_coding
Ythdf1	2	180920769	180920919	peak_1557	151	-	9.09	0.00295121	0.0269153	9.09	utr5	ENSMUSG00000038848	ENSMUST00000108876	protein_coding
Gmeb2	2	181255195	181255256	peak_1558	62	-	7.48	0.0102329	0.0812831	7.48	cds	ENSMUSG00000038705	ENSMUST00000049032	protein_coding
Zbtb46	2	181391112	181395483	peak_1559	4372	-	12.9	1.31826e-08	2.34423e-07	12.9	cds	ENSMUSG00000027583	ENSMUST00000029106	protein_coding
Zfp512b	2	181582969	181583389	peak_1560	421	-	4.65	1.14815e-05	0.000158489	4.65	utr3	ENSMUSG00000000823	ENSMUST00000128553	protein_coding
Zfp512b	2	181583627	181584106	peak_1561	480	-	12.7	0.000165959	0.00194984	12.7	utr3	ENSMUSG00000000823	ENSMUST00000128553	protein_coding
Zfp512b	2	181584793	181585316	peak_1562	524	-	8.25	1.99526e-17	5.01187e-16	8.25	cds	ENSMUSG00000000823	ENSMUST00000128553	protein_coding
Zfp512b	2	181585674	181587174	peak_1563	1501	-	4.5	1.58489e-08	2.81838e-07	4.5	cds	ENSMUSG00000000823	ENSMUST00000128553	protein_coding
Zfp512b	2	181588010	181589230	peak_1564	1221	-	3.92	1e-14	2.51189e-13	3.92	cds	ENSMUSG00000000823	ENSMUST00000128553	protein_coding
Sox12	2	152395552	152395703	peak_10188	152	-	3.57	0.0138038	0.105196	3.57	utr3	ENSMUSG00000051817	ENSMUST00000063332	protein_coding
Sox12	2	152396897	152397734	peak_10189	838	-	83.8	1e-238	1e-236	83.8	cds	ENSMUSG00000051817	ENSMUST00000182625	protein_coding
2900097C17Rik	2	156392007	156392214	peak_10190	208	-	11.5	1.62181e-05	0.000218776	11.5	npExon	ENSMUSG00000102869	ENSMUST00000192863	TEC
Pfdn4	2	170511392	170511627	peak_1163	236	+	1.88	0.00724436	0.060256	1.88	cds	ENSMUSG00000052033	ENSMUST00000063682	protein_coding
Sycp2	2	178350093	178352470	peak_1546	2378	-	3.75	4.16869e-06	5.88844e-05	3.75	cds	ENSMUSG00000060445	ENSMUST00000081134	protein_coding
Sycp2	2	178347626	178350035	peak_1545	2410	-	2.49	2.04174e-06	3.01995e-05	2.49	cds	ENSMUSG00000060445	ENSMUST00000081134	protein_coding
Nespas	2	174284802	174284923	peak_1544	122	-	4.55	0.0125893	0.0977237	4.55	npExon	ENSMUSG00000086537	ENSMUST00000143738	antisense
Nespas	2	174282493	174284354	peak_1543	1862	-	6.47	0.0218776	0.15417	6.47	npExon	ENSMUSG00000086537	ENSMUST00000151472	antisense
B4galt5	2	167309318	167348974	peak_1521	39657	-	4.24	0.0190546	0.137721	4.24	cds	ENSMUSG00000017929	ENSMUST00000109221	protein_coding
B4galt5	2	167349033	167349183	peak_1522	151	-	5.86	0.0338844	0.222844	5.86	utr5	ENSMUSG00000017929	ENSMUST00000109221	protein_coding
Spata2	2	167484215	167484456	peak_1523	242	-	2.94	1.20226e-05	0.000165959	2.94	cds	ENSMUSG00000047030	ENSMUST00000109211	protein_coding
Adnp	2	168182239	168182389	peak_1524	151	-	1.39	0.00275423	0.025704	1.39	cds	ENSMUSG00000051149	ENSMUST00000057793	protein_coding
Adnp	2	168182627	168183016	peak_1525	390	-	2.73	4.57088e-10	9.12011e-09	2.73	cds	ENSMUSG00000051149	ENSMUST00000057793	protein_coding
Nfatc2	2	168478088	168478359	peak_1526	272	-	8.08	0.00147911	0.0144544	8.08	utr3	ENSMUSG00000027544	ENSMUST00000074618	protein_coding
Nfatc2	2	168506869	168518292	peak_1527	11424	-	9.7	0.0018197	0.0177828	9.7	cds	ENSMUSG00000027544	ENSMUST00000074618	protein_coding
Nfatc2	2	168523325	168536247	peak_1528	12923	-	4.65	0.0109648	0.0870964	4.65	cds	ENSMUSG00000027544	ENSMUST00000137451	protein_coding
Sall4	2	168748421	168748869	peak_1529	449	-	11.3	0.000512861	0.00549541	11.3	utr3	ENSMUSG00000027547	ENSMUST00000075044	protein_coding
Sall4	2	168749048	168749138	peak_1530	91	-	6.67	0.0186209	0.136458	6.67	utr3	ENSMUSG00000027547	ENSMUST00000075044	protein_coding
B4galt5	2	167305077	167305828	peak_1519	752	-	4.01	8.51138e-05	0.00102329	4.01	cds	ENSMUSG00000017929	ENSMUST00000109221	protein_coding
Sall4	2	168749197	168752684	peak_1531	3488	-	19.6	1.25893e-20	3.98107e-19	19.6	cds	ENSMUSG00000027547	ENSMUST00000075044	protein_coding
Sall4	2	168755749	168756108	peak_1533	360	-	6.16	0.00128825	0.0128825	6.16	cds	ENSMUSG00000027547	ENSMUST00000029061	protein_coding
Sall4	2	168765117	168766962	peak_1534	1846	-	10.3	0.00114815	0.0114815	10.3	cds	ENSMUSG00000027547	ENSMUST00000075044	protein_coding
Zfp217	2	170109092	170109482	peak_1535	391	-	8.08	0.00109648	0.0112202	8.08	utr3	ENSMUSG00000052056	ENSMUST00000109155	protein_coding
Zfp217	2	170109601	170110262	peak_1536	662	-	25.5	4.67735e-09	8.70964e-08	25.5	utr3	ENSMUSG00000052056	ENSMUST00000109155	protein_coding
Zfp217	2	170119497	170119618	peak_1537	122	-	1.49	0.00933254	0.0758578	1.49	cds	ENSMUSG00000052056	ENSMUST00000109155	protein_coding
Bcas1	2	170349343	170366417	peak_1538	17075	-	7.07	0.0138038	0.105196	7.07	cds	ENSMUSG00000013523	ENSMUST00000154650	protein_coding
Gm16796	2	170511388	170511628	peak_1539	241	-	2.37	0.000562341	0.0060256	2.37	npExon	ENSMUSG00000085495	ENSMUST00000126086	antisense
Bmp7	2	172869234	172869623	peak_1540	390	-	10.3	0.000213796	0.00245471	10.3	utr3	ENSMUSG00000008999	ENSMUST00000009143	protein_coding
Ctcfl	2	173094412	173107797	peak_1541	13386	-	10.2	3.16228e-19	1e-17	10.2	cds	ENSMUSG00000070495	ENSMUST00000094287	protein_coding
Ctcfl	2	173113702	173118500	peak_1542	4799	-	6.97	1.99526e-17	5.01187e-16	6.97	cds	ENSMUSG00000070495	ENSMUST00000094287	protein_coding
Sall4	2	168754435	168755153	peak_1532	719	-	4.51	1.58489e-08	2.75423e-07	4.51	cds	ENSMUSG00000027547	ENSMUST00000029061	protein_coding
Cat	2	103454234	103454502	peak_1366	269	-	6.6	1.99526e-28	7.94328e-27	6.6	utr3	ENSMUSG00000027187	ENSMUST00000028610	protein_coding
Nol4l	2	153477949	153529522	peak_1468	51574	-	12.3	0.000229087	0.00263027	12.3	cds	ENSMUSG00000061411	ENSMUST00000035346	protein_coding
Plagl2	2	153228982	153229163	peak_1466	182	-	4.95	0.00549541	0.0467735	4.95	utr3	ENSMUSG00000051413	ENSMUST00000109795	protein_coding
Ell3	2	121440356	121441115	peak_1394	760	-	7.28	0.011749	0.0933254	7.28	cds	ENSMUSG00000027246	ENSMUST00000028679	protein_coding
Serinc4	2	121452364	121452669	peak_1395	306	-	11.9	0.000316228	0.00354813	11.9	cds	ENSMUSG00000046110	ENSMUST00000056312	protein_coding
Serinc4	2	121455284	121455770	peak_1396	487	-	10.7	0.000831764	0.00851138	10.7	cds	ENSMUSG00000046110	ENSMUST00000127435	nonsense_mediated_decay
Mfap1b	2	121464878	121474037	peak_1397	9160	-	7.15	1.25893e-34	6.30957e-33	7.15	cds	ENSMUSG00000048222	ENSMUST00000056732	protein_coding
Mfap1a	2	121497479	121506575	peak_1398	9097	-	34.2	1.58489e-16	5.01187e-15	34.2	cds	ENSMUSG00000068479	ENSMUST00000089926	protein_coding
Frmd5	2	121806787	121807027	peak_1399	241	-	3.54	0.00245471	0.0229087	3.54	cds	ENSMUSG00000027238	ENSMUST00000110592	protein_coding
Slc30a4	2	122683928	122684138	peak_1400	211	-	9.9	0.00158489	0.0154882	9.9	utr3	ENSMUSG00000005802	ENSMUST00000099457	protein_coding
Myef2	2	125088431	125088611	peak_1401	181	-	11.7	0.000371535	0.0040738	11.7	utr3	ENSMUSG00000027201	ENSMUST00000067780	protein_coding
Myef2	2	125088879	125100386	peak_1402	11508	-	2.94	6.30957e-22	1.99526e-20	2.94	cds	ENSMUSG00000027201	ENSMUST00000089825	protein_coding
Myef2	2	125115437	125123541	peak_1403	8105	-	2.84	1.25893e-16	3.98107e-15	2.84	cds	ENSMUSG00000027201	ENSMUST00000067780	protein_coding
Fbn1	2	125505478	125505568	peak_1404	91	-	3.74	0.0371535	0.239883	3.74	cds	ENSMUSG00000027204	ENSMUST00000028633	protein_coding
Cep152	2	125579556	125595040	peak_1405	15485	-	24	7.94328e-41	3.98107e-39	24	cds	ENSMUSG00000068394	ENSMUST00000089776	protein_coding
Cep152	2	125602914	125614318	peak_1406	11405	-	5.38	3.16228e-12	6.30957e-11	5.38	cds	ENSMUSG00000068394	ENSMUST00000089776	protein_coding
Cep152	2	125620056	125620334	peak_1407	279	-	1.82	0.030903	0.207014	1.82	cds	ENSMUSG00000068394	ENSMUST00000089776	protein_coding
Shc4	2	125673282	125673463	peak_1408	182	-	1.46	0.0144544	0.109648	1.46	utr5	ENSMUSG00000035109	ENSMUST00000110477	protein_coding
Secisbp2l	2	125737914	125738094	peak_1409	181	-	7.48	0.00213796	0.0204174	7.48	utr3	ENSMUSG00000035093	ENSMUST00000053699	protein_coding
Secisbp2l	2	125740370	125740760	peak_1410	391	-	2.81	4.2658e-09	7.94328e-08	2.81	cds	ENSMUSG00000035093	ENSMUST00000053699	protein_coding
Hdc	2	126594383	126594534	peak_1411	152	-	5.66	0.0398107	0.251189	5.66	cds	ENSMUSG00000027360	ENSMUST00000028838	protein_coding
Gabpb1	2	126630254	126630345	peak_1412	92	-	8.49	0.00467735	0.040738	8.49	cds	ENSMUSG00000027361	ENSMUST00000103227	protein_coding
Gabpb1	2	126649567	126649748	peak_1413	182	-	10.3	0.00114815	0.0114815	10.3	utr3	ENSMUSG00000027361	ENSMUST00000089745	protein_coding
Trpm7	2	126813346	126816865	peak_1414	3520	-	4.28	3.01995e-09	5.49541e-08	4.28	cds	ENSMUSG00000027365	ENSMUST00000103224	protein_coding
Catsper2	2	121397089	121400059	peak_1393	2971	-	22	2.51189e-23	7.94328e-22	22	cds	ENSMUSG00000033486	ENSMUST00000038073	protein_coding
Trp53bp1	2	121235641	121236572	peak_1392	932	-	4.38	7.94328e-35	3.98107e-33	4.38	cds	ENSMUSG00000043909	ENSMUST00000131245	protein_coding
Trp53bp1	2	121228506	121228567	peak_1391	62	-	2.75	0.0104713	0.0831764	2.75	utr3	ENSMUSG00000043909	ENSMUST00000142400	protein_coding
Trp53bp1	2	121211310	121216005	peak_1390	4696	-	2.6	2.63027e-09	4.89779e-08	2.6	cds	ENSMUSG00000043909	ENSMUST00000110648	protein_coding
Caprin1	2	103779533	103796962	peak_1368	17430	-	1.97	1.99526e-11	4.0738e-10	1.97	cds	ENSMUSG00000027184	ENSMUST00000111147	protein_coding
D430041D05Rik	2	104205220	104214122	peak_1369	8903	-	2.09	0.0042658	0.0380189	2.09	cds	ENSMUSG00000068373	ENSMUST00000141159	protein_coding
Qser1	2	104786841	104787141	peak_1370	301	-	3.64	8.91251e-10	1.69824e-08	3.64	cds	ENSMUSG00000074994	ENSMUST00000117237	protein_coding
Dnajc24	2	105967007	105967068	peak_1371	62	-	3.84	0.0229087	0.159956	3.84	cds	ENSMUSG00000027166	ENSMUST00000155811	protein_coding
Arhgap11a	2	113848091	113848391	peak_1372	301	-	1.96	2.63027e-08	4.57088e-07	1.96	utr5	ENSMUSG00000041219	ENSMUST00000102545	protein_coding
Srp14	2	118476174	118478724	peak_1373	2551	-	3.59	1.58489e-20	5.01187e-19	3.59	cds	ENSMUSG00000009549	ENSMUST00000009693	protein_coding
Srp14	2	118478930	118479652	peak_1374	723	-	1.35	0.00151356	0.0151356	1.35	cds	ENSMUSG00000009549	ENSMUST00000009693	protein_coding
Dnajc17	2	119180552	119183632	peak_1375	3081	-	1.5	0.0363078	0.235505	1.5	cds	ENSMUSG00000034278	ENSMUST00000038439	protein_coding
Ino80	2	119373281	119373641	peak_1376	361	-	15.8	4.89779e-06	6.91831e-05	15.8	utr3	ENSMUSG00000034154	ENSMUST00000049920	protein_coding
Ino80	2	119379664	119402351	peak_1377	22688	-	5.62	1e-101	5.01187e-100	5.62	cds	ENSMUSG00000034154	ENSMUST00000049920	protein_coding
Trpm7	2	126844331	126846081	peak_1415	1751	-	1.93	0.00199526	0.0190546	1.93	cds	ENSMUSG00000027365	ENSMUST00000103224	protein_coding
Ino80	2	119412439	119412620	peak_1378	182	-	2.68	0.00537032	0.0467735	2.68	cds	ENSMUSG00000034154	ENSMUST00000110808	protein_coding
Sptbn5	2	120050548	120050819	peak_1380	272	-	9.3	0.00251189	0.0234423	9.3	cds	ENSMUSG00000074899	ENSMUST00000156159	protein_coding
Tmem87a	2	120355519	120355758	peak_1381	240	-	8.29	0.00549541	0.0467735	8.29	utr3	ENSMUSG00000033808	ENSMUST00000090046	protein_coding
Tmem87a	2	120355906	120356115	peak_1382	210	-	19.2	8.51138e-07	1.31826e-05	19.2	utr3	ENSMUSG00000033808	ENSMUST00000090046	protein_coding
Tmem87a	2	120356322	120363435	peak_1383	7114	-	16	2.51189e-22	7.94328e-21	16	cds	ENSMUSG00000033808	ENSMUST00000110729	protein_coding
Zfp106	2	120524183	120524304	peak_1384	122	-	3.46	0.000229087	0.00263027	3.46	cds	ENSMUSG00000027288	ENSMUST00000152347	protein_coding
Zfp106	2	120528337	120528595	peak_1385	259	-	4.75	0.00954993	0.0758578	4.75	cds	ENSMUSG00000027288	ENSMUST00000171215	protein_coding
Zfp106	2	120535560	120539446	peak_1386	3887	-	2.01	3.98107e-10	7.94328e-09	2.01	cds	ENSMUSG00000027288	ENSMUST00000055241	protein_coding
Ubr1	2	120906964	120911104	peak_1387	4141	-	9.3	0.00251189	0.0234423	9.3	cds	ENSMUSG00000027272	ENSMUST00000028728	protein_coding
Trp53bp1	2	121195047	121195168	peak_1388	122	-	8.29	0.00549541	0.0467735	8.29	utr3	ENSMUSG00000043909	ENSMUST00000110648	protein_coding
Trp53bp1	2	121208367	121209154	peak_1389	788	-	2.11	0.0134896	0.103039	2.11	cds	ENSMUSG00000043909	ENSMUST00000110648	protein_coding
Ino80	2	119442486	119454201	peak_1379	11716	-	7.01	1e-110	1e-108	7.01	cds	ENSMUSG00000034154	ENSMUST00000110808	protein_coding
Nol4l	2	153416822	153420756	peak_1467	3935	-	11.5	0.000436516	0.0047863	11.5	cds	ENSMUSG00000061411	ENSMUST00000035346	protein_coding
Ncaph	2	127123706	127125615	peak_1416	1910	-	2.96	0.00025704	0.00295121	2.96	cds	ENSMUSG00000034906	ENSMUST00000110387	protein_coding
Nphp1	2	127773932	127777311	peak_1418	3380	-	2.14	1.65959e-05	0.000218776	2.14	cds	ENSMUSG00000027378	ENSMUST00000028857	protein_coding
Rrbp1	2	143988799	143988889	peak_1445	91	-	1.47	0.00691831	0.057544	1.47	cds	ENSMUSG00000027422	ENSMUST00000037875	protein_coding
Rrbp1	2	143989814	143989874	peak_1446	61	-	1.57	0.0134896	0.103039	1.57	cds	ENSMUSG00000027422	ENSMUST00000037875	protein_coding
Dzank1	2	144474743	144474894	peak_1447	152	-	10.3	0.00114815	0.0114815	10.3	utr3	ENSMUSG00000037259	ENSMUST00000081982	protein_coding
Dzank1	2	144475072	144479043	peak_1448	3972	-	2.34	0.0457088	0.282488	2.34	cds	ENSMUSG00000037259	ENSMUST00000081982	protein_coding
Dzank1	2	144481692	144482148	peak_1449	457	-	4.04	0.0251189	0.17378	4.04	cds	ENSMUSG00000037259	ENSMUST00000081982	protein_coding
Crnkl1	2	145918551	145921789	peak_1450	3239	-	5.38	7.94328e-91	1e-88	5.38	cds	ENSMUSG00000001767	ENSMUST00000001818	protein_coding
Crnkl1	2	145925650	145926905	peak_1451	1256	-	1.46	0.00512861	0.0446684	1.46	cds	ENSMUSG00000001767	ENSMUST00000001818	protein_coding
Crnkl1	2	145928257	145931270	peak_1452	3014	-	1.75	0.000562341	0.0060256	1.75	cds	ENSMUSG00000001767	ENSMUST00000001818	protein_coding
Crnkl1	2	145932265	145934597	peak_1453	2333	-	2.59	1.25893e-14	3.16228e-13	2.59	cds	ENSMUSG00000001767	ENSMUST00000001818	protein_coding
Thbd	2	148405507	148405597	peak_1454	91	-	5.66	0.0398107	0.251189	5.66	utr3	ENSMUSG00000074743	ENSMUST00000099270	protein_coding
Ninl	2	150935268	150949368	peak_1455	14101	-	3.33	1.25893e-22	3.98107e-21	3.33	cds	ENSMUSG00000068115	ENSMUST00000109896	protein_coding
Ninl	2	150949907	150952522	peak_1456	2616	-	2.93	1.04713e-05	0.000141254	2.93	cds	ENSMUSG00000068115	ENSMUST00000109896	protein_coding
Ninl	2	150952641	150964225	peak_1457	11585	-	2.7	1e-13	2.51189e-12	2.7	cds	ENSMUSG00000068115	ENSMUST00000109896	protein_coding
Rad21l	2	151649152	151653518	peak_1458	4367	-	4.75	0.00954993	0.0758578	4.75	cds	ENSMUSG00000074704	ENSMUST00000180195	protein_coding
Rad21l	2	151655332	151657539	peak_1459	2208	-	3.89	0.00190546	0.018197	3.89	cds	ENSMUSG00000074704	ENSMUST00000180195	protein_coding
Sox12	2	152395562	152395713	peak_1460	152	-	4.24	0.00776247	0.0630957	4.24	utr3	ENSMUSG00000051817	ENSMUST00000063332	protein_coding
Sox12	2	152396876	152397746	peak_1461	871	-	63.5	1e-243	1e-241	63.5	cds	ENSMUSG00000051817	ENSMUST00000182625	protein_coding
Zcchc3	2	152413565	152415027	peak_1462	1463	-	21.2	1.58489e-08	2.75423e-07	21.2	cds	ENSMUSG00000074682	ENSMUST00000099207	protein_coding
Bcl2l1	2	152829448	152829958	peak_1463	511	-	4.11	6.30957e-13	1.25893e-11	4.11	cds	ENSMUSG00000007659	ENSMUST00000109820	protein_coding
Bcl2l1	2	152830488	152831058	peak_1464	571	-	15	2.75423e-05	0.000354813	15	utr5	ENSMUSG00000007659	ENSMUST00000128172	protein_coding
Tspyl3	2	153224128	153224219	peak_1465	92	-	6.06	0.0295121	0.197697	6.06	utr3	ENSMUSG00000074671	ENSMUST00000099194	protein_coding
Rrbp1	2	143988530	143988620	peak_1444	91	-	1.6	0.00323594	0.0301995	1.6	cds	ENSMUSG00000027422	ENSMUST00000037875	protein_coding
Rrbp1	2	143954996	143974504	peak_1443	19509	-	2.53	7.94328e-15	1.99526e-13	2.53	cds	ENSMUSG00000027422	ENSMUST00000016072	protein_coding
Rrbp1	2	143947902	143954805	peak_1442	6904	-	3.24	1e-111	1e-109	3.24	cds	ENSMUSG00000027422	ENSMUST00000016072	protein_coding
Kif16b	2	142848450	142853653	peak_1441	5204	-	8.89	0.00346737	0.030903	8.89	cds	ENSMUSG00000038844	ENSMUST00000043589	protein_coding
Zc3h8	2	128926503	128926593	peak_1419	91	-	2.97	0.0017378	0.0169824	2.97	utr3	ENSMUSG00000027387	ENSMUST00000028866	protein_coding
Zc3h8	2	128931325	128943959	peak_1420	12635	-	7.48	3.98107e-11	7.76247e-10	7.48	cds	ENSMUSG00000027387	ENSMUST00000028866	protein_coding
Ckap2l	2	129275621	129285073	peak_1421	9453	-	3.69	6.30957e-35	2.51189e-33	3.69	cds	ENSMUSG00000048327	ENSMUST00000052708	protein_coding
Ubox5	2	130599639	130599878	peak_1422	240	-	7.68	0.00870964	0.0707946	7.68	cds	ENSMUSG00000027300	ENSMUST00000028761	protein_coding
Ddrgk1	2	130655214	130663501	peak_1423	8288	-	3.31	3.98107e-43	1.99526e-41	3.31	cds	ENSMUSG00000068290	ENSMUST00000134044	nonsense_mediated_decay
Rassf2	2	131993004	131993094	peak_1424	91	-	5.86	0.0338844	0.222844	5.86	utr3	ENSMUSG00000027339	ENSMUST00000103182	protein_coding
Trmt6	2	132806980	132808913	peak_1425	1934	-	2.61	1.25893e-30	5.01187e-29	2.61	cds	ENSMUSG00000037376	ENSMUST00000039554	protein_coding
Trmt6	2	132810460	132811090	peak_1426	631	-	1.7	0.0025704	0.0239883	1.7	cds	ENSMUSG00000037376	ENSMUST00000039554	protein_coding
Tmx4	2	134595381	134595532	peak_1427	152	-	2.25	0.00263027	0.0245471	2.25	utr3	ENSMUSG00000034723	ENSMUST00000038228	protein_coding
Tmx4	2	134596339	134596520	peak_1428	182	-	8.08	0.00645654	0.0537032	8.08	utr3	ENSMUSG00000034723	ENSMUST00000038228	protein_coding
Itpripl1	2	127141970	127142210	peak_1417	241	-	5.86	1.51356e-05	0.000204174	5.86	cds	ENSMUSG00000074825	ENSMUST00000154021	protein_coding
Tmx4	2	134598046	134607468	peak_1429	9423	-	100	1e-283	1e-280	100	cds	ENSMUSG00000034723	ENSMUST00000038228	protein_coding
Jag1	2	137081664	137081725	peak_1431	62	-	5.86	0.0338844	0.222844	5.86	utr3	ENSMUSG00000027276	ENSMUST00000028735	protein_coding
Jag1	2	137081903	137082351	peak_1432	449	-	17.8	2.75423e-06	3.98107e-05	17.8	utr3	ENSMUSG00000027276	ENSMUST00000028735	protein_coding
Jag1	2	137083007	137083366	peak_1433	360	-	5.66	0.000354813	0.00389045	5.66	cds	ENSMUSG00000027276	ENSMUST00000028735	protein_coding
Jag1	2	137084970	137087086	peak_1434	2117	-	8.08	0.00645654	0.0537032	8.08	cds	ENSMUSG00000027276	ENSMUST00000028735	protein_coding
Jag1	2	137115609	137116405	peak_1435	797	-	10.9	1.8197e-08	3.16228e-07	10.9	cds	ENSMUSG00000027276	ENSMUST00000028735	protein_coding
Esf1	2	140120686	140157105	peak_1436	36420	-	3.96	1e-160	1e-158	3.96	cds	ENSMUSG00000045624	ENSMUST00000046030	protein_coding
Esf1	2	140160480	140168245	peak_1437	7766	-	3.2	1.99526e-86	1.99526e-84	3.2	cds	ENSMUSG00000045624	ENSMUST00000046030	protein_coding
Kif16b	2	142619900	142672339	peak_1438	52440	-	5.86	0.0338844	0.222844	5.86	cds	ENSMUSG00000038844	ENSMUST00000043589	protein_coding
Kif16b	2	142707396	142712159	peak_1439	4764	-	4.16	5.01187e-11	1.07152e-09	4.16	cds	ENSMUSG00000038844	ENSMUST00000043589	protein_coding
Kif16b	2	142712398	142739578	peak_1440	27181	-	4.97	1.58489e-46	1e-44	4.97	cds	ENSMUSG00000038844	ENSMUST00000043589	protein_coding
Tmx4	2	134620601	134639512	peak_1430	18912	-	6.87	0.0162181	0.11995	6.87	cds	ENSMUSG00000034723	ENSMUST00000038228	protein_coding
Tshz2	2	169885361	169885422	peak_1162	62	+	7.07	0.0138038	0.105196	7.07	cds	ENSMUSG00000047907	ENSMUST00000185239	protein_coding
Ehmt1	2	24790914	24791213	peak_1206	300	-	13.5	8.70964e-05	0.00104713	13.5	utr3	ENSMUSG00000036893	ENSMUST00000114418	protein_coding
Tshz2	2	169633072	169633282	peak_1160	211	+	10.5	0.000977237	0.01	10.5	utr5	ENSMUSG00000047907	ENSMUST00000109159	protein_coding
Fmnl2	2	52857949	52858009	peak_881	61	+	2.14	0.0457088	0.282488	2.14	utr5	ENSMUSG00000036053	ENSMUST00000050719	protein_coding
Fmnl2	2	53101535	53107488	peak_882	5954	+	3.34	7.94328e-20	2.51189e-18	3.34	cds	ENSMUSG00000036053	ENSMUST00000050719	protein_coding
Fmnl2	2	53114204	53115032	peak_883	829	+	2.91	0.00977237	0.0794328	2.91	cds	ENSMUSG00000036053	ENSMUST00000050719	protein_coding
Fmnl2	2	53123512	53123573	peak_884	62	+	2.27	0.0162181	0.11995	2.27	cds	ENSMUSG00000036053	ENSMUST00000050719	protein_coding
Fmnl2	2	53126071	53126872	peak_885	802	+	2.17	0.0060256	0.0512861	2.17	cds	ENSMUSG00000036053	ENSMUST00000134459	protein_coding
Kcnj3	2	55597485	55597785	peak_886	301	+	25.3	1.25893e-15	3.16228e-14	25.3	utr3	ENSMUSG00000026824	ENSMUST00000067101	protein_coding
Pkp4	2	59305081	59305141	peak_887	61	+	3.13	0.0123027	0.0954993	3.13	cds	ENSMUSG00000026991	ENSMUST00000168631	protein_coding
Pkp4	2	59318631	59334759	peak_888	16129	+	5.66	0.0218776	0.15417	5.66	cds	ENSMUSG00000026991	ENSMUST00000168631	protein_coding
Pkp4	2	59338725	59339135	peak_889	411	+	2.69	0.000512861	0.00549541	2.69	cds	ENSMUSG00000026991	ENSMUST00000168631	protein_coding
Pkp4	2	59354402	59354791	peak_890	390	+	12.7	1.25893e-25	5.01187e-24	12.7	cds	ENSMUSG00000026991	ENSMUST00000168631	protein_coding
Tanc1	2	59646793	59699418	peak_891	52626	+	2.11	0.00870964	0.0707946	2.11	cds	ENSMUSG00000035168	ENSMUST00000139863	protein_coding
Cers6	2	69112935	69113325	peak_892	391	+	20.2	3.71535e-07	5.88844e-06	20.2	utr3	ENSMUSG00000027035	ENSMUST00000028426	protein_coding
Gm37159	2	68892586	68892825	peak_893	240	+	7.68	0.00870964	0.0707946	7.68	npExon	ENSMUSG00000103233	ENSMUST00000192720	TEC
Gm37666	2	69013909	69014477	peak_894	569	+	50.3	3.16228e-18	1e-16	50.3	npExon	ENSMUSG00000103546	ENSMUST00000194110	TEC
Ppig	2	69722834	69723180	peak_895	347	+	3.03	0.00933254	0.074131	3.03	utr5	ENSMUSG00000042133	ENSMUST00000090858	protein_coding
Ppig	2	69732849	69750478	peak_896	17630	+	10.2	0	0	10.2	cds	ENSMUSG00000042133	ENSMUST00000090858	protein_coding
Ssb	2	69867378	69871280	peak_897	3903	+	3.52	0	0	3.52	cds	ENSMUSG00000068882	ENSMUST00000166411	protein_coding
Ubr3	2	69897335	69897545	peak_898	211	+	13.7	8.31764e-06	0.000114815	13.7	cds	ENSMUSG00000044308	ENSMUST00000131553	protein_coding
Dcaf17	2	71093560	71093770	peak_899	211	+	3.17	0.00691831	0.057544	3.17	utr3	ENSMUSG00000041966	ENSMUST00000154704	protein_coding
Dync1i2	2	71214457	71247073	peak_900	32617	+	3.68	2.51189e-26	1e-24	3.68	cds	ENSMUSG00000027012	ENSMUST00000100028	protein_coding
Itga6	2	71855873	71856054	peak_901	182	+	5.25	0.0040738	0.0363078	5.25	cds	ENSMUSG00000027111	ENSMUST00000112101	protein_coding
Rif1	2	52112390	52112541	peak_880	152	+	1.76	0.000316228	0.00354813	1.76	cds	ENSMUSG00000036202	ENSMUST00000112693	protein_coding
Rif1	2	52111552	52111762	peak_879	211	+	1.98	1.94984e-06	2.88403e-05	1.98	cds	ENSMUSG00000036202	ENSMUST00000112693	protein_coding
Rif1	2	52110384	52111373	peak_878	990	+	6.35	1e-102	1e-100	6.35	cds	ENSMUSG00000036202	ENSMUST00000112693	protein_coding
Kif5c	2	49700589	49757543	peak_877	56955	+	13.2	3.16228e-61	2.51189e-59	13.2	cds	ENSMUSG00000026764	ENSMUST00000028102	protein_coding
Cntrl	2	35119955	35129972	peak_855	10018	+	7.68	1e-117	1e-115	7.68	cds	ENSMUSG00000057110	ENSMUST00000028237	protein_coding
Cntrl	2	35133081	35137675	peak_856	4595	+	4.28	6.30957e-65	5.01187e-63	4.28	cds	ENSMUSG00000057110	ENSMUST00000028237	protein_coding
Cntrl	2	35137794	35147568	peak_857	9775	+	5.54	1.99526e-86	1.99526e-84	5.54	cds	ENSMUSG00000057110	ENSMUST00000113033	protein_coding
Cntrl	2	35147657	35148980	peak_858	1324	+	4.98	1.51356e-07	2.45471e-06	4.98	cds	ENSMUSG00000057110	ENSMUST00000113032	protein_coding
Cntrl	2	35153470	35175199	peak_859	21730	+	4.3	1.25893e-72	1.25893e-70	4.3	cds	ENSMUSG00000057110	ENSMUST00000113032	protein_coding
Dab2ip	2	35720364	35720485	peak_860	122	+	8.49	0.00467735	0.040738	8.49	cds	ENSMUSG00000026883	ENSMUST00000156669	protein_coding
Dab2ip	2	35720664	35728206	peak_861	7543	+	6.6	2.51189e-92	2.51189e-90	6.6	cds	ENSMUSG00000026883	ENSMUST00000065001	protein_coding
Rabgap1	2	37469531	37472460	peak_862	2930	+	3.61	6.16595e-07	9.54993e-06	3.61	cds	ENSMUSG00000035437	ENSMUST00000066055	protein_coding
Rabgap1	2	37483861	37489769	peak_863	5909	+	5.15	0.00537032	0.0467735	5.15	cds	ENSMUSG00000035437	ENSMUST00000066055	protein_coding
Gpr21	2	37491994	37532551	peak_864	40558	+	4.3	3.98107e-20	1.25893e-18	4.3	cds	ENSMUSG00000053164	ENSMUST00000065441	protein_coding
Zak	2	72398365	72402378	peak_902	4014	+	8.29	0.00549541	0.0467735	8.29	cds	ENSMUSG00000004085	ENSMUST00000135469	protein_coding
Rabgap1	2	37542662	37543387	peak_865	726	+	10.1	3.16228e-25	1.25893e-23	10.1	cds	ENSMUSG00000035437	ENSMUST00000066055	protein_coding
Gpr21	2	37518001	37518091	peak_867	91	+	6.26	0.0251189	0.174985	6.26	cds	ENSMUSG00000053164	ENSMUST00000065441	protein_coding
Nek6	2	38594156	38594337	peak_868	182	+	7.28	0.011749	0.0933254	7.28	utr3	ENSMUSG00000026749	ENSMUST00000054234	protein_coding
Nr6a1os	2	38823375	38823464	peak_869	90	+	5.46	0.0457088	0.282488	5.46	npExon	ENSMUSG00000085201	ENSMUST00000151229	antisense
5730507A11Rik	2	38862788	38862968	peak_870	181	+	8.08	0.00645654	0.0537032	8.08	npExon	ENSMUSG00000107468	ENSMUST00000204297	TEC
Olfml2a	2	38962762	38962853	peak_871	92	+	5.86	0.0338844	0.222844	5.86	utr3	ENSMUSG00000046618	ENSMUST00000057279	protein_coding
Acvr2a	2	48899797	48899918	peak_872	122	+	4.04	0.0251189	0.17378	4.04	utr3	ENSMUSG00000052155	ENSMUST00000063886	protein_coding
Mbd5	2	49246117	49250140	peak_873	4024	+	4.35	0.0165959	0.122744	4.35	cds	ENSMUSG00000036792	ENSMUST00000112754	protein_coding
Mbd5	2	49278859	49279100	peak_874	242	+	11.5	5.37032e-05	0.000676083	11.5	cds	ENSMUSG00000036792	ENSMUST00000112754	protein_coding
Epc2	2	49488694	49488754	peak_875	61	+	1.91	0.047863	0.295801	1.91	cds	ENSMUSG00000069495	ENSMUST00000092123	protein_coding
Epc2	2	49528878	49530072	peak_876	1195	+	13.7	7.4131e-05	0.000912011	13.7	cds	ENSMUSG00000069495	ENSMUST00000152485	protein_coding
Rabgap1	2	37544915	37564925	peak_866	20011	+	7.88	1.25893e-85	1.25893e-83	7.88	cds	ENSMUSG00000035437	ENSMUST00000112920	protein_coding
Zak	2	72404653	72404894	peak_903	242	+	12.3	0.000229087	0.00263027	12.3	utr3	ENSMUSG00000004085	ENSMUST00000135469	protein_coding
Zak	2	72405672	72405732	peak_904	61	+	6.47	0.0218776	0.15417	6.47	utr3	ENSMUSG00000004085	ENSMUST00000135469	protein_coding
Zak	2	72405881	72405942	peak_905	62	+	5.86	0.0338844	0.222844	5.86	utr3	ENSMUSG00000004085	ENSMUST00000135469	protein_coding
Fnbp4	2	90753093	90765852	peak_932	12760	+	4.41	7.94328e-53	5.01187e-51	4.41	cds	ENSMUSG00000008200	ENSMUST00000013759	protein_coding
Fnbp4	2	90777716	90779617	peak_933	1902	+	5.55	7.94328e-27	3.16228e-25	5.55	cds	ENSMUSG00000008200	ENSMUST00000013759	protein_coding
Celf1	2	91001471	91004836	peak_934	3366	+	1.8	6.16595e-07	9.54993e-06	1.8	cds	ENSMUSG00000005506	ENSMUST00000005643	protein_coding
Celf1	2	91012794	91013489	peak_935	696	+	10.9	0.000389045	0.0042658	10.9	cds	ENSMUSG00000005506	ENSMUST00000005643	protein_coding
Celf1	2	91013547	91013907	peak_936	361	+	15.6	5.01187e-14	1.25893e-12	15.6	utr3	ENSMUSG00000005506	ENSMUST00000068747	protein_coding
Celf1	2	91014235	91014445	peak_937	211	+	7.88	0.00147911	0.0144544	7.88	utr3	ENSMUSG00000005506	ENSMUST00000068747	protein_coding
Celf1	2	91015072	91015432	peak_938	361	+	12.7	0.000165959	0.00194984	12.7	utr3	ENSMUSG00000005506	ENSMUST00000068747	protein_coding
Celf1	2	91015909	91016029	peak_939	121	+	7.48	0.0102329	0.0812831	7.48	utr3	ENSMUSG00000005506	ENSMUST00000068747	protein_coding
Celf1	2	91017164	91017345	peak_940	182	+	7.07	0.0138038	0.105196	7.07	utr3	ENSMUSG00000005506	ENSMUST00000005643	protein_coding
Celf1	2	91017523	91017883	peak_941	361	+	18.3	2.51189e-17	7.94328e-16	18.3	utr3	ENSMUSG00000005506	ENSMUST00000005643	protein_coding
Fnbp4	2	90745757	90751462	peak_931	5706	+	2.67	0.0147911	0.112202	2.67	cds	ENSMUSG00000008200	ENSMUST00000013759	protein_coding
Celf1	2	91018031	91018720	peak_942	690	+	30.9	1.99526e-100	1.99526e-98	30.9	utr3	ENSMUSG00000005506	ENSMUST00000005643	protein_coding
Acp2	2	91210631	91210961	peak_944	331	+	23.6	2.13796e-08	3.71535e-07	23.6	cds	ENSMUSG00000002103	ENSMUST00000002172	protein_coding
Lrp4	2	91476379	91476632	peak_945	254	+	6.06	0.0295121	0.197697	6.06	cds	ENSMUSG00000027253	ENSMUST00000028689	protein_coding
Lrp4	2	91513090	91513271	peak_946	182	+	6.06	0.00147911	0.0144544	6.06	utr3	ENSMUSG00000027253	ENSMUST00000028689	protein_coding
Ckap5	2	91559104	91560809	peak_947	1706	+	1.55	0.0112202	0.0870964	1.55	cds	ENSMUSG00000040549	ENSMUST00000099716	protein_coding
Ckap5	2	91577574	91578115	peak_948	542	+	1.93	1.28825e-07	2.0893e-06	1.93	cds	ENSMUSG00000040549	ENSMUST00000099716	protein_coding
Ambra1	2	91730133	91766498	peak_949	36366	+	9.3	1.14815e-05	0.000154882	9.3	utr5	ENSMUSG00000040506	ENSMUST00000099712	protein_coding
Gm9821	2	91946767	91946916	peak_950	150	+	10.1	0.00134896	0.0131826	10.1	utr3	ENSMUSG00000095332	ENSMUST00000178895	protein_coding
Phf21a	2	92221576	92320399	peak_951	98824	+	3.06	2.51189e-05	0.000331131	3.06	cds	ENSMUSG00000058318	ENSMUST00000111294	protein_coding
Phf21a	2	92330679	92360391	peak_952	29713	+	4.58	1.99526e-24	7.94328e-23	4.58	cds	ENSMUSG00000058318	ENSMUST00000111294	protein_coding
Phf21a	2	92360659	92361616	peak_953	958	+	35.2	7.94328e-14	1.58489e-12	35.2	utr3	ENSMUSG00000058318	ENSMUST00000111294	protein_coding
Celf1	2	91018958	91019437	peak_943	480	+	15.4	1.99526e-05	0.000263027	15.4	utr3	ENSMUSG00000005506	ENSMUST00000005643	protein_coding
Hspa5	2	34775699	34776117	peak_854	419	+	3.83	1e-151	1e-149	3.83	cds	ENSMUSG00000026864	ENSMUST00000028222	protein_coding
4933423P22Rik	2	90483993	90484203	peak_930	211	+	13.5	8.70964e-05	0.00104713	13.5	npExon	ENSMUSG00000085471	ENSMUST00000126219	antisense
Tnks1bp1	2	85050939	85051980	peak_928	1042	+	6.26	0.0251189	0.174985	6.26	cds	ENSMUSG00000033955	ENSMUST00000111605	protein_coding
Cdca7	2	72479694	72481935	peak_906	2242	+	2.17	9.12011e-08	1.51356e-06	2.17	cds	ENSMUSG00000055612	ENSMUST00000102691	protein_coding
Cdca7	2	72482503	72483990	peak_907	1488	+	1.8	1.99526e-14	5.01187e-13	1.8	cds	ENSMUSG00000055612	ENSMUST00000102691	protein_coding
Sp9	2	73274392	73274841	peak_908	450	+	9.5	0.00213796	0.0204174	9.5	cds	ENSMUSG00000068859	ENSMUST00000090813	protein_coding
Hoxd10	2	74692578	74694093	peak_909	1516	+	6.26	0.0251189	0.174985	6.26	cds	ENSMUSG00000050368	ENSMUST00000061745	protein_coding
Hoxd8	2	74705122	74705391	peak_910	270	+	37.2	2.51189e-13	6.30957e-12	37.2	utr5	ENSMUSG00000027102	ENSMUST00000019749	protein_coding
Hoxd8	2	74706560	74706740	peak_911	181	+	8.89	0.00346737	0.030903	8.89	cds	ENSMUSG00000027102	ENSMUST00000074721	protein_coding
Hnrnpa3	2	75665373	75665464	peak_912	92	+	3.18	4.16869e-09	7.58578e-08	3.18	utr3	ENSMUSG00000059005	ENSMUST00000141974	protein_coding
Agps	2	75832326	75832446	peak_913	121	+	2.12	0.0457088	0.282488	2.12	cds	ENSMUSG00000042410	ENSMUST00000047232	protein_coding
Plekha3	2	76675280	76675519	peak_914	240	+	13.5	8.70964e-05	0.00104713	13.5	utr5	ENSMUSG00000002733	ENSMUST00000111920	protein_coding
Plekha3	2	76682854	76686648	peak_915	3795	+	2.08	0.0457088	0.283139	2.08	cds	ENSMUSG00000002733	ENSMUST00000111920	protein_coding
Tnks1bp1	2	85061944	85063891	peak_929	1948	+	5.47	7.94328e-84	7.94328e-82	5.47	cds	ENSMUSG00000033955	ENSMUST00000048400	protein_coding
Ube2e3	2	78869796	78869916	peak_916	121	+	4.04	0.000295121	0.00331131	4.04	utr5	ENSMUSG00000027011	ENSMUST00000121433	protein_coding
Ssfa2	2	79635441	79642132	peak_918	6692	+	4.19	1e-11	2.04174e-10	4.19	cds	ENSMUSG00000027007	ENSMUST00000111785	protein_coding
Ssfa2	2	79644645	79645064	peak_919	420	+	2.66	3.23594e-07	5.12861e-06	2.66	cds	ENSMUSG00000027007	ENSMUST00000111785	protein_coding
Zc3h15	2	83644493	83657096	peak_920	12604	+	2.81	1e-64	7.94328e-63	2.81	cds	ENSMUSG00000027091	ENSMUST00000081591	protein_coding
Zc3h15	2	83658036	83664057	peak_921	6022	+	4.32	7.94328e-31	3.98107e-29	4.32	cds	ENSMUSG00000027091	ENSMUST00000081591	protein_coding
Itgav	2	83796153	83797380	peak_922	1228	+	5.66	0.0125893	0.0977237	5.66	cds	ENSMUSG00000027087	ENSMUST00000028499	protein_coding
Btbd18	2	84660108	84661094	peak_923	987	+	7.28	0.011749	0.0933254	7.28	utr5	ENSMUSG00000086598	ENSMUST00000133437	protein_coding
Btbd18	2	84666805	84667165	peak_924	361	+	2.26	7.94328e-10	1.54882e-08	2.26	cds	ENSMUSG00000086598	ENSMUST00000133437	protein_coding
Med19	2	84685437	84687022	peak_925	1586	+	9.9	1.25893e-96	1.58489e-94	9.9	cds	ENSMUSG00000027080	ENSMUST00000102645	protein_coding
Ssrp1	2	85042251	85045421	peak_926	3171	+	2.82	1e-133	1e-131	2.82	cds	ENSMUSG00000027067	ENSMUST00000130729	protein_coding
Ssrp1	2	85045570	85046719	peak_927	1150	+	2.73	1.99526e-19	6.30957e-18	2.73	cds	ENSMUSG00000027067	ENSMUST00000168266	protein_coding
Ube2e3	2	78870501	78870562	peak_917	62	+	1.53	0.0134896	0.103753	1.53	cds	ENSMUSG00000027011	ENSMUST00000130914	protein_coding
Syt13	2	92953431	92953521	peak_954	91	+	6.06	0.0295121	0.197697	6.06	cds	ENSMUSG00000027220	ENSMUST00000028648	protein_coding
Angptl2	2	33246852	33247121	peak_853	270	+	11.1	0.00060256	0.00645654	11.1	utr3	ENSMUSG00000004105	ENSMUST00000004208	protein_coding
Ak1	2	32630272	32631129	peak_851	858	+	8.29	0.00549541	0.0467735	8.29	cds	ENSMUSG00000026817	ENSMUST00000195721	protein_coding
Cacnb2	2	14985846	14985996	peak_777	151	+	6.87	0.0162181	0.11995	6.87	cds	ENSMUSG00000057914	ENSMUST00000114719	protein_coding
2900092N22Rik	2	14674571	14674662	peak_778	92	+	6.87	0.0162181	0.11995	6.87	npExon	ENSMUSG00000104034	ENSMUST00000193601	TEC
Gm37437	2	14946277	14946844	peak_779	568	+	112	2.51189e-41	1.58489e-39	112	npExon	ENSMUSG00000102673	ENSMUST00000194451	TEC
Arl5b	2	15078146	15078207	peak_780	62	+	3.64	0.042658	0.265461	3.64	utr3	ENSMUSG00000017418	ENSMUST00000017562	protein_coding
Gm38257	2	15057217	15057336	peak_781	120	+	6.47	0.0218776	0.15417	6.47	npExon	ENSMUSG00000102258	ENSMUST00000195881	TEC
Plxdc2	2	16712137	16712228	peak_782	92	+	5.25	0.0218776	0.15417	5.25	cds	ENSMUSG00000026748	ENSMUST00000028081	protein_coding
Mllt10	2	18126190	18159680	peak_783	33491	+	3.84	4.46684e-05	0.00057544	3.84	cds	ENSMUSG00000026743	ENSMUST00000114671	protein_coding
Mllt10	2	18162672	18162852	peak_784	181	+	10.9	0.000389045	0.0042658	10.9	cds	ENSMUSG00000026743	ENSMUST00000114671	protein_coding
Mllt10	2	18208805	18210805	peak_785	2001	+	6.06	0.00147911	0.0144544	6.06	cds	ENSMUSG00000026743	ENSMUST00000114671	protein_coding
Bmi1	2	18677167	18677288	peak_786	122	+	10.5	0.000977237	0.01	10.5	utr5	ENSMUSG00000026739	ENSMUST00000028071	protein_coding
Etl4	2	20766550	20785158	peak_787	18609	+	7.48	5.24807e-07	8.12831e-06	7.48	cds	ENSMUSG00000036617	ENSMUST00000114608	protein_coding
Etl4	2	20785217	20801561	peak_788	16345	+	12.1	1.07152e-05	0.000147911	12.1	cds	ENSMUSG00000036617	ENSMUST00000114607	protein_coding
Etl4	2	20805835	20806736	peak_789	902	+	15.5	1.99526e-19	6.30957e-18	15.5	cds	ENSMUSG00000036617	ENSMUST00000066509	protein_coding
Apbb1ip	2	22834300	22835923	peak_790	1624	+	6.67	0.0186209	0.136458	6.67	cds	ENSMUSG00000026786	ENSMUST00000014290	protein_coding
Acbd5	2	23087525	23099651	peak_791	12127	+	3.55	6.30957e-42	3.98107e-40	3.55	cds	ENSMUSG00000026781	ENSMUST00000114529	protein_coding
Kcnt1	2	25898392	25898716	peak_792	325	+	5.86	0.0338844	0.222844	5.86	cds	ENSMUSG00000058740	ENSMUST00000114176	protein_coding
Kcnt1	2	25898775	25898835	peak_793	61	+	5.66	0.0398107	0.251189	5.66	cds	ENSMUSG00000058740	ENSMUST00000114176	protein_coding
Kcnt1	2	25901857	25901918	peak_794	62	+	2.9	0.0467735	0.289068	2.9	cds	ENSMUSG00000058740	ENSMUST00000114176	protein_coding
Gm13563	2	26385512	26386845	peak_795	1334	+	2.55	0.000331131	0.00363078	2.55	npExon	ENSMUSG00000085767	ENSMUST00000125518	antisense
Surf2	2	26919257	26919317	peak_796	61	+	1.54	0.0275423	0.189671	1.54	cds	ENSMUSG00000014873	ENSMUST00000015017	protein_coding
Wdr5	2	27535575	27535726	peak_797	152	+	3.18	1.94984e-06	2.81838e-05	3.18	utr3	ENSMUSG00000026917	ENSMUST00000113952	protein_coding
Cacnb2	2	14604454	14824134	peak_776	219681	+	5.86	0.0251189	0.17378	5.86	cds	ENSMUSG00000057914	ENSMUST00000114723	protein_coding
Gm37766	2	11228639	11228759	peak_775	121	+	5.86	0.0338844	0.222844	5.86	npExon	ENSMUSG00000102992	ENSMUST00000192244	TEC
Sfmbt2	2	10592708	10592829	peak_774	122	+	7.88	0.0074131	0.0616595	7.88	utr3	ENSMUSG00000061186	ENSMUST00000116594	protein_coding
Sfmbt2	2	10591212	10591453	peak_773	242	+	17.8	2.75423e-06	3.98107e-05	17.8	utr3	ENSMUSG00000061186	ENSMUST00000116594	protein_coding
Tshz2	2	169633551	169883657	peak_1161	250107	+	2.48	1.65959e-07	2.69153e-06	2.48	cds	ENSMUSG00000047907	ENSMUST00000109159	protein_coding
Cdnf	2	3524317	3524467	peak_759	151	+	4.58	0.00186209	0.018197	4.58	utr3	ENSMUSG00000039496	ENSMUST00000036350	protein_coding
Cdnf	2	3521068	3523931	peak_758	2864	+	7.21	5.37032e-08	9.12011e-07	7.21	cds	ENSMUSG00000039496	ENSMUST00000036350	protein_coding
Nmt2	2	3328307	3328518	peak_757	212	+	16.6	7.4131e-06	0.000102329	16.6	utr3	ENSMUSG00000026643	ENSMUST00000081932	protein_coding
Nmt2	2	3327230	3327410	peak_756	181	+	7.68	0.00870964	0.0707946	7.68	utr3	ENSMUSG00000026643	ENSMUST00000081932	protein_coding
Nmt2	2	3326781	3326931	peak_755	151	+	6.26	0.0138038	0.105196	6.26	utr3	ENSMUSG00000026643	ENSMUST00000081932	protein_coding
Nmt2	2	3284361	3304916	peak_754	20556	+	1.37	3.98107e-11	7.4131e-10	1.37	cds	ENSMUSG00000026643	ENSMUST00000102989	protein_coding
Fam171a1	2	3226225	3226524	peak_753	300	+	2.89	1.99526e-14	5.01187e-13	2.89	cds	ENSMUSG00000050530	ENSMUST00000115099	protein_coding
Fam171a1	2	3118458	3118578	peak_752	121	+	8.29	0.00549541	0.0467735	8.29	cds	ENSMUSG00000050530	ENSMUST00000115099	protein_coding
Fam107b	2	3772810	3779933	peak_760	7124	+	4.29	7.94328e-15	1.99526e-13	4.29	cds	ENSMUSG00000026655	ENSMUST00000115052	protein_coding
Rxra	2	27761549	27761670	peak_798	122	+	5.86	0.0338844	0.222844	5.86	utr3	ENSMUSG00000015846	ENSMUST00000077257	protein_coding
Sephs1	2	4881802	4882307	peak_761	506	+	5.66	0.0398107	0.251189	5.66	utr5	ENSMUSG00000026662	ENSMUST00000115019	protein_coding
Upf2	2	5951528	5961126	peak_763	9599	+	7.38	1e-204	1e-201	7.38	cds	ENSMUSG00000043241	ENSMUST00000060092	protein_coding
Upf2	2	5973509	6003548	peak_764	30040	+	3.74	1.58489e-21	5.01187e-20	3.74	cds	ENSMUSG00000043241	ENSMUST00000060092	protein_coding
Upf2	2	6029464	6056344	peak_765	26881	+	5.67	2.51189e-66	1.99526e-64	5.67	cds	ENSMUSG00000043241	ENSMUST00000060092	protein_coding
Usp6nl	2	6440363	6440604	peak_766	242	+	3.41	0.000104713	0.00125893	3.41	cds	ENSMUSG00000039046	ENSMUST00000042503	protein_coding
Usp6nl	2	6440903	6441054	peak_767	152	+	10.1	0.00134896	0.0131826	10.1	cds	ENSMUSG00000039046	ENSMUST00000042503	protein_coding
Usp6nl	2	6444320	6444501	peak_768	182	+	9.5	0.00109648	0.0112202	9.5	utr3	ENSMUSG00000039046	ENSMUST00000114937	protein_coding
Usp6nl	2	6445070	6445431	peak_769	362	+	15	2.75423e-05	0.000354813	15	utr3	ENSMUSG00000039046	ENSMUST00000114937	protein_coding
Usp6nl	2	6445969	6446270	peak_770	302	+	7.68	0.000245471	0.00281838	7.68	utr3	ENSMUSG00000039046	ENSMUST00000114937	protein_coding
Kin	2	10090362	10092276	peak_771	1915	+	6.55	1.99526e-62	1.58489e-60	6.55	cds	ENSMUSG00000037262	ENSMUST00000042512	protein_coding
Sfmbt2	2	10577558	10590435	peak_772	12878	+	4.35	2.51189e-18	7.94328e-17	4.35	cds	ENSMUSG00000061186	ENSMUST00000116594	protein_coding
4930551O13Rik	2	5040216	5040394	peak_762	179	+	8.08	0.00645654	0.0537032	8.08	npExon	ENSMUSG00000086430	ENSMUST00000145585	antisense
Col5a1	2	28013511	28014410	peak_799	900	+	4.51	0.00213796	0.0204174	4.51	cds	ENSMUSG00000026837	ENSMUST00000028280	protein_coding
Ppp1r26	2	28452610	28452671	peak_800	62	+	8.08	0.00645654	0.0537032	8.08	cds	ENSMUSG00000035829	ENSMUST00000189694	protein_coding
Ralgds	2	28513244	28533369	peak_801	20126	+	14.8	5.01187e-10	1e-08	14.8	cds	ENSMUSG00000026821	ENSMUST00000028170	protein_coding
Ncs1	2	31246061	31246211	peak_828	151	+	7.68	0.00870964	0.0707946	7.68	cds	ENSMUSG00000062661	ENSMUST00000150670	nonsense_mediated_decay
Ncs1	2	31293185	31293365	peak_829	181	+	7.07	0.0138038	0.105196	7.07	utr3	ENSMUSG00000062661	ENSMUST00000000199	protein_coding
Fubp3	2	31603310	31605314	peak_830	2005	+	1.97	0.000331131	0.00363078	1.97	cds	ENSMUSG00000026843	ENSMUST00000113482	protein_coding
Fubp3	2	31611615	31612510	peak_831	896	+	10.5	0.000977237	0.01	10.5	cds	ENSMUSG00000026843	ENSMUST00000113482	protein_coding
Abl1	2	31689270	31689391	peak_833	122	+	1.62	0.0141254	0.108143	1.62	utr5	ENSMUSG00000026842	ENSMUST00000142554	nonsense_mediated_decay
Abl1	2	31784707	31790319	peak_834	5613	+	1.67	0.0213796	0.152757	1.67	cds	ENSMUSG00000026842	ENSMUST00000075759	protein_coding
Abl1	2	31797019	31800508	peak_835	3490	+	3.54	7.94328e-08	1.31826e-06	3.54	cds	ENSMUSG00000026842	ENSMUST00000075759	protein_coding
Abl1	2	31800657	31800868	peak_836	212	+	4.4	0.000501187	0.00549541	4.4	cds	ENSMUSG00000026842	ENSMUST00000075759	protein_coding
Abl1	2	31801317	31801558	peak_837	242	+	7.07	0.0138038	0.105196	7.07	cds	ENSMUSG00000026842	ENSMUST00000075759	protein_coding
Lamc3	2	31923063	31924675	peak_838	1613	+	9.09	0.00295121	0.0269153	9.09	cds	ENSMUSG00000026840	ENSMUST00000138325	protein_coding
Dolpp1	2	30399240	30399510	peak_827	271	+	5.39	0.000346737	0.00389045	5.39	utr3	ENSMUSG00000026856	ENSMUST00000028209	protein_coding
Lamc3	2	31928829	31939541	peak_839	10713	+	11.2	5.01187e-15	1.25893e-13	11.2	cds	ENSMUSG00000026840	ENSMUST00000138325	protein_coding
Prrc2b	2	32194428	32199028	peak_841	4601	+	2.07	1.8197e-10	3.63078e-09	2.07	cds	ENSMUSG00000039262	ENSMUST00000036691	protein_coding
Prrc2b	2	32204170	32206542	peak_842	2373	+	2.93	1.25893e-14	3.16228e-13	2.93	cds	ENSMUSG00000039262	ENSMUST00000036691	protein_coding
Prrc2b	2	32213213	32214172	peak_843	960	+	9.9	6.30957e-23	1.99526e-21	9.9	cds	ENSMUSG00000039262	ENSMUST00000069817	protein_coding
Prrc2b	2	32214591	32214861	peak_844	271	+	6.06	3.63078e-05	0.000467735	6.06	cds	ENSMUSG00000039262	ENSMUST00000069817	protein_coding
Prrc2b	2	32216138	32216757	peak_845	620	+	2.42	7.76247e-06	0.000107152	2.42	cds	ENSMUSG00000039262	ENSMUST00000036691	protein_coding
Golga2	2	32302917	32304695	peak_846	1779	+	3.12	6.30957e-63	5.01187e-61	3.12	cds	ENSMUSG00000002546	ENSMUST00000100194	protein_coding
Golga2	2	32304873	32305217	peak_847	345	+	1.43	0.0169824	0.125603	1.43	cds	ENSMUSG00000002546	ENSMUST00000100194	protein_coding
Ciz1	2	32376305	32377349	peak_848	1045	+	3.35	0.000371535	0.00416869	3.35	cds	ENSMUSG00000039205	ENSMUST00000113331	protein_coding
Fam102a	2	32535362	32535572	peak_849	211	+	9.7	0.0018197	0.0177828	9.7	utr5	ENSMUSG00000039157	ENSMUST00000048375	protein_coding
Fam102a	2	32536020	32558144	peak_850	22125	+	46.9	6.30957e-17	1.58489e-15	46.9	cds	ENSMUSG00000039157	ENSMUST00000048375	protein_coding
Lamc3	2	31939600	31945312	peak_840	5713	+	7.48	0.0102329	0.0812831	7.48	cds	ENSMUSG00000026840	ENSMUST00000028187	protein_coding
Ptrh1	2	32776520	32777151	peak_852	632	+	3.23	0.0251189	0.174985	3.23	cds	ENSMUSG00000053746	ENSMUST00000066352	protein_coding
Miga2	2	30371180	30375693	peak_826	4514	+	8.49	0.00467735	0.040738	8.49	cds	ENSMUSG00000026858	ENSMUST00000140075	protein_coding
Gm28035	2	30257120	30263311	peak_824	6192	+	50.9	1.25893e-37	6.30957e-36	50.9	cds	ENSMUSG00000099041	ENSMUST00000139454	nonsense_mediated_decay
Tsc1	2	28679106	28680131	peak_802	1026	+	1.92	0.00588844	0.0501187	1.92	cds	ENSMUSG00000026812	ENSMUST00000028155	protein_coding
Tsc1	2	28685742	28686742	peak_803	1001	+	2.15	1.41254e-06	2.0893e-05	2.15	cds	ENSMUSG00000026812	ENSMUST00000028155	protein_coding
Ttf1	2	29064785	29067047	peak_804	2263	+	4.13	2.51189e-17	7.94328e-16	4.13	cds	ENSMUSG00000026803	ENSMUST00000100237	protein_coding
Ttf1	2	29070067	29074684	peak_805	4618	+	9.09	0.00281838	0.0263027	9.09	cds	ENSMUSG00000026803	ENSMUST00000100237	protein_coding
Rapgef1	2	29619809	29619959	peak_806	151	+	4.04	0.0239883	0.169434	4.04	utr5	ENSMUSG00000039844	ENSMUST00000102872	protein_coding
Rapgef1	2	29707384	29710286	peak_807	2903	+	4.14	0.0042658	0.0380189	4.14	cds	ENSMUSG00000039844	ENSMUST00000091146	protein_coding
Rapgef1	2	29734490	29736055	peak_808	1566	+	3.3	0.0131826	0.101391	3.3	cds	ENSMUSG00000039844	ENSMUST00000091146	protein_coding
Rapgef1	2	29738378	29738468	peak_809	91	+	3.54	0.0371535	0.239883	3.54	utr3	ENSMUSG00000039844	ENSMUST00000091146	protein_coding
Odf2	2	29893489	29915217	peak_810	21729	+	4.07	3.98107e-58	3.16228e-56	4.07	cds	ENSMUSG00000026790	ENSMUST00000113765	protein_coding
Odf2	2	29915306	29930523	peak_811	15218	+	7.07	1e-61	7.94328e-60	7.07	cds	ENSMUSG00000026790	ENSMUST00000113763	protein_coding
Nup188	2	30343757	30344027	peak_825	271	+	8.89	0.0030903	0.0281838	8.89	cds	ENSMUSG00000052533	ENSMUST00000064447	protein_coding
Sptan1	2	29994286	29994347	peak_812	62	+	1.47	0.00275423	0.025704	1.47	cds	ENSMUSG00000057738	ENSMUST00000095083	protein_coding
Sptan1	2	30007502	30007909	peak_814	408	+	1.31	0.0107152	0.0851138	1.31	cds	ENSMUSG00000057738	ENSMUST00000095083	protein_coding
Sptan1	2	30011194	30016010	peak_815	4817	+	1.78	1.51356e-06	2.23872e-05	1.78	cds	ENSMUSG00000057738	ENSMUST00000095083	protein_coding
Sptan1	2	30018433	30019940	peak_816	1508	+	1.43	1.09648e-06	1.62181e-05	1.43	cds	ENSMUSG00000057738	ENSMUST00000095083	protein_coding
Sptan1	2	30020528	30021290	peak_817	763	+	1.32	3.71535e-05	0.00047863	1.32	cds	ENSMUSG00000057738	ENSMUST00000095083	protein_coding
Set	2	30062007	30071114	peak_818	9108	+	43	0	0	43	cds	ENSMUSG00000054766	ENSMUST00000067996	protein_coding
Set	2	30071232	30071591	peak_819	360	+	15.6	3.98107e-15	1e-13	15.6	utr3	ENSMUSG00000054766	ENSMUST00000067996	protein_coding
Gm28035	2	30255326	30255476	peak_820	151	+	3.74	0.00281838	0.025704	3.74	cds	ENSMUSG00000099041	ENSMUST00000139454	nonsense_mediated_decay
Gm28035	2	30255655	30256075	peak_821	421	+	20.4	2.51189e-48	1.58489e-46	20.4	cds	ENSMUSG00000099041	ENSMUST00000139454	nonsense_mediated_decay
Gm28035	2	30256313	30256463	peak_822	151	+	10.1	0.00134896	0.0131826	10.1	cds	ENSMUSG00000099041	ENSMUST00000139454	nonsense_mediated_decay
Gm28035	2	30256582	30256942	peak_823	361	+	2.76	0.0074131	0.0616595	2.76	cds	ENSMUSG00000099041	ENSMUST00000139454	nonsense_mediated_decay
Sptan1	2	30002292	30004508	peak_813	2217	+	1.69	6.30957e-14	1.58489e-12	1.69	cds	ENSMUSG00000057738	ENSMUST00000113717	protein_coding
Alx4	2	93677898	93678168	peak_955	271	+	8.49	0.00467735	0.040738	8.49	utr3	ENSMUSG00000040310	ENSMUST00000042078	protein_coding
Fubp3	2	31616510	31616601	peak_832	92	+	6.47	0.0218776	0.15417	6.47	utr3	ENSMUSG00000026843	ENSMUST00000113482	protein_coding
Ccdc73	2	104951572	104984987	peak_957	33416	+	5.59	3.16228e-08	5.37032e-07	5.59	cds	ENSMUSG00000045106	ENSMUST00000111114	protein_coding
Tm9sf4	2	153187408	153189008	peak_1087	1601	+	1.56	0.00229087	0.0213796	1.56	cds	ENSMUSG00000068040	ENSMUST00000089027	protein_coding
Tm9sf4	2	153209267	153209357	peak_1088	91	+	6.47	0.0218776	0.15417	6.47	utr3	ENSMUSG00000068040	ENSMUST00000089027	protein_coding
Tm9sf4	2	153210046	153210346	peak_1089	301	+	8.89	0.00346737	0.030903	8.89	utr3	ENSMUSG00000068040	ENSMUST00000089027	protein_coding
Pofut1	2	153257558	153257648	peak_1090	91	+	6.67	0.00537032	0.0467735	6.67	utr5	ENSMUSG00000046020	ENSMUST00000123487	protein_coding
Pofut1	2	153258784	153259084	peak_1091	301	+	15.2	2.34423e-05	0.00030903	15.2	utr5	ENSMUSG00000046020	ENSMUST00000152390	protein_coding
Pofut1	2	153267465	153267945	peak_1092	481	+	11.9	1.25893e-19	3.98107e-18	11.9	utr3	ENSMUSG00000046020	ENSMUST00000152390	protein_coding
Pofut1	2	153269528	153269649	peak_1093	122	+	7.48	0.0102329	0.0812831	7.48	utr3	ENSMUSG00000046020	ENSMUST00000049863	protein_coding
Kif3b	2	153317323	153320887	peak_1094	3565	+	4.09	1.58489e-22	5.01187e-21	4.09	cds	ENSMUSG00000027475	ENSMUST00000028977	protein_coding
Asxl1	2	153346053	153352241	peak_1095	6189	+	34	1.58489e-15	3.98107e-14	34	cds	ENSMUSG00000042548	ENSMUST00000109790	protein_coding
Asxl1	2	153396758	153397447	peak_1096	690	+	1.51	7.24436e-05	0.000891251	1.51	cds	ENSMUSG00000042548	ENSMUST00000109790	protein_coding
Asxl1	2	153399371	153399582	peak_1097	212	+	1.46	0.00851138	0.0691831	1.46	cds	ENSMUSG00000042548	ENSMUST00000109790	protein_coding
Mapre1	2	153769507	153769777	peak_1098	271	+	10.3	0.00114815	0.0114815	10.3	utr3	ENSMUSG00000027479	ENSMUST00000028981	protein_coding
Cbfa2t2	2	154523982	154524577	peak_1099	596	+	1.9	0.00245471	0.0229087	1.9	cds	ENSMUSG00000038533	ENSMUST00000109725	protein_coding
Cbfa2t2	2	154525056	154525147	peak_1100	92	+	5.66	0.0398107	0.251189	5.66	utr3	ENSMUSG00000038533	ENSMUST00000099178	protein_coding
Cbfa2t2	2	154526406	154534917	peak_1101	8512	+	4.96	1.99526e-15	5.01187e-14	4.96	cds	ENSMUSG00000038533	ENSMUST00000045270	protein_coding
Cbfa2t2	2	154537705	154537826	peak_1102	122	+	7.28	0.011749	0.0933254	7.28	utr3	ENSMUSG00000038533	ENSMUST00000109725	protein_coding
Chmp4b	2	154657017	154657317	peak_1103	301	+	4.03	2.51189e-18	6.30957e-17	4.03	cds	ENSMUSG00000038467	ENSMUST00000044277	protein_coding
Trp53inp2	2	155387339	155387550	peak_1104	212	+	7.58	0.000158489	0.0018197	7.58	utr3	ENSMUSG00000038375	ENSMUST00000043237	protein_coding
Gssos2	2	155592028	155592119	peak_1105	92	+	4.35	0.0165959	0.122744	4.35	npExon	ENSMUSG00000085317	ENSMUST00000155884	antisense
Myh7b	2	155628509	155628893	peak_1106	385	+	11.1	0.00060256	0.00645654	11.1	cds	ENSMUSG00000074652	ENSMUST00000092995	protein_coding
Myh7b	2	155632681	155632987	peak_1107	307	+	2.21	0.00120226	0.0123027	2.21	cds	ENSMUSG00000074652	ENSMUST00000092995	protein_coding
Tpx2	2	152890552	152892245	peak_1086	1694	+	2.46	3.16228e-17	7.94328e-16	2.46	cds	ENSMUSG00000027469	ENSMUST00000164120	protein_coding
Tpx2	2	152875584	152881157	peak_1085	5574	+	1.81	2.51189e-22	7.94328e-21	1.81	cds	ENSMUSG00000027469	ENSMUST00000164120	protein_coding
Tbc1d20	2	152313071	152313191	peak_1084	121	+	3.5	0.0154882	0.11722	3.5	utr3	ENSMUSG00000027465	ENSMUST00000028963	protein_coding
Csnk2a1	2	152281133	152281523	peak_1083	391	+	9.9	0.000467735	0.00501187	9.9	utr3	ENSMUSG00000074698	ENSMUST00000099224	protein_coding
Hspa12b	2	131145092	131145153	peak_1061	62	+	6.06	0.0295121	0.197697	6.06	cds	ENSMUSG00000074793	ENSMUST00000099349	protein_coding
Cds2	2	132305318	132305499	peak_1062	182	+	6.67	0.0186209	0.136458	6.67	utr3	ENSMUSG00000058793	ENSMUST00000103181	protein_coding
Cds2	2	132311211	132311482	peak_1063	272	+	11.1	0.00060256	0.00645654	11.1	utr3	ENSMUSG00000058793	ENSMUST00000103181	protein_coding
Plcb1	2	135364857	135387831	peak_1064	22975	+	15.8	1.44544e-05	0.000190546	15.8	cds	ENSMUSG00000051177	ENSMUST00000070724	protein_coding
Plcb4	2	135954957	135965080	peak_1065	10124	+	5.01	1.99526e-14	5.01187e-13	5.01	cds	ENSMUSG00000039943	ENSMUST00000134310	protein_coding
Plcb4	2	135983045	135987885	peak_1066	4841	+	1.87	0.00218776	0.020893	1.87	cds	ENSMUSG00000039943	ENSMUST00000184371	nonsense_mediated_decay
Plcb4	2	136000281	136007903	peak_1067	7623	+	3.79	1e-11	2.23872e-10	3.79	cds	ENSMUSG00000039943	ENSMUST00000147744	protein_coding
Slx4ip	2	137067794	137068124	peak_1068	331	+	3.81	1.44544e-05	0.000194984	3.81	cds	ENSMUSG00000027281	ENSMUST00000099311	protein_coding
Slx4ip	2	137068183	137068363	peak_1069	181	+	6.47	0.00630957	0.0537032	6.47	cds	ENSMUSG00000027281	ENSMUST00000099311	protein_coding
Macrod2	2	140395637	140419905	peak_1070	24269	+	2.25	3.23594e-09	6.0256e-08	2.25	cds	ENSMUSG00000068205	ENSMUST00000110062	protein_coding
Cep250	2	155961975	155963717	peak_1108	1743	+	1.59	5.24807e-05	0.000660693	1.59	cds	ENSMUSG00000038241	ENSMUST00000151569	protein_coding
Csrp2bp	2	144393983	144394193	peak_1071	211	+	2.56	1.23027e-06	1.86209e-05	2.56	cds	ENSMUSG00000027425	ENSMUST00000028911	protein_coding
Polr3f	2	144534921	144535102	peak_1073	182	+	9.5	0.00213796	0.0204174	9.5	utr3	ENSMUSG00000027427	ENSMUST00000110017	protein_coding
Polr3f	2	144540374	144540555	peak_1074	182	+	4.95	0.00724436	0.060256	4.95	utr3	ENSMUSG00000027427	ENSMUST00000028914	protein_coding
Kiz	2	146861148	146870838	peak_1075	9691	+	2.15	2.23872e-08	3.89045e-07	2.15	cds	ENSMUSG00000074749	ENSMUST00000156232	protein_coding
Kiz	2	146890983	146891163	peak_1076	181	+	2.41	0.00018197	0.00213796	2.41	cds	ENSMUSG00000074749	ENSMUST00000099278	protein_coding
Gzf1	2	148684144	148684800	peak_1077	657	+	9.7	7.94328e-19	2.51189e-17	9.7	cds	ENSMUSG00000027439	ENSMUST00000028928	protein_coding
Gm10130	2	150323701	150363044	peak_1078	39344	+	7.48	0.000234423	0.00269153	7.48	cds	ENSMUSG00000095315	ENSMUST00000133235	protein_coding
Pygb	2	150827120	150827211	peak_1079	92	+	2.96	0.0416869	0.263633	2.96	cds	ENSMUSG00000033059	ENSMUST00000045441	protein_coding
Fkbp1a	2	151560860	151561128	peak_1080	269	+	12	1.58489e-07	2.5704e-06	12	utr3	ENSMUSG00000032966	ENSMUST00000142271	protein_coding
Tmem74b	2	151712008	151712127	peak_1081	120	+	5.66	0.0398107	0.251189	5.66	utr3	ENSMUSG00000044364	ENSMUST00000109872	protein_coding
Csnk2a1	2	152279100	152279221	peak_1082	122	+	6.67	0.0186209	0.136458	6.67	utr3	ENSMUSG00000074698	ENSMUST00000099224	protein_coding
Polr3f	2	144534051	144534202	peak_1072	152	+	16.2	1.02329e-05	0.000141254	16.2	cds	ENSMUSG00000027427	ENSMUST00000110017	protein_coding
Cep250	2	155964119	155964270	peak_1109	152	+	1.24	0.040738	0.260016	1.24	cds	ENSMUSG00000038241	ENSMUST00000151569	protein_coding
Cep250	2	155965438	155967612	peak_1110	2175	+	2.1	5.01187e-06	6.91831e-05	2.1	cds	ENSMUSG00000038241	ENSMUST00000151569	protein_coding
Cep250	2	155970022	155972000	peak_1111	1979	+	3.02	1.99526e-11	4.67735e-10	3.02	cds	ENSMUSG00000038241	ENSMUST00000151569	protein_coding
Top1	2	160722464	160722615	peak_1139	152	+	9.3	0.00251189	0.0234423	9.3	utr3	ENSMUSG00000070544	ENSMUST00000109468	protein_coding
L3mbtl1	2	162948607	162949528	peak_1140	922	+	6.87	0.0162181	0.11995	6.87	cds	ENSMUSG00000035576	ENSMUST00000124264	protein_coding
Mybl2	2	163064336	163064487	peak_1141	152	+	1.64	0.00436516	0.0389045	1.64	cds	ENSMUSG00000017861	ENSMUST00000018005	protein_coding
Stk4	2	164098566	164118273	peak_1142	19708	+	8.99	1e-261	1e-259	8.99	cds	ENSMUSG00000018209	ENSMUST00000137866	protein_coding
Stk4	2	164118362	164151875	peak_1143	33514	+	3.17	0.00190546	0.0186209	3.17	cds	ENSMUSG00000018209	ENSMUST00000088291	protein_coding
Stk4	2	164152891	164153101	peak_1144	211	+	14.8	2.0893e-05	0.000275423	14.8	utr3	ENSMUSG00000018209	ENSMUST00000088291	protein_coding
Snx21	2	164793303	164793482	peak_1145	180	+	8.08	0.00354813	0.0316228	8.08	utr3	ENSMUSG00000050373	ENSMUST00000056181	protein_coding
Pcif1	2	164882888	164884081	peak_1146	1194	+	2.63	0.0398107	0.252348	2.63	utr5	ENSMUSG00000039849	ENSMUST00000041643	protein_coding
Slc12a5	2	164968312	164973725	peak_1147	5414	+	6.47	0.0218776	0.15417	6.47	cds	ENSMUSG00000017740	ENSMUST00000202136	nonsense_mediated_decay
Trp53rkb	2	166793611	166793671	peak_1148	61	+	4.24	0.0190546	0.137721	4.24	utr5	ENSMUSG00000042854	ENSMUST00000065753	protein_coding
Top1	2	160715779	160721509	peak_1138	5731	+	6.46	1e-133	1e-130	6.46	cds	ENSMUSG00000070544	ENSMUST00000109468	protein_coding
Arfgef2	2	166835780	166836280	peak_1149	501	+	6.87	0.0162181	0.11995	6.87	cds	ENSMUSG00000074582	ENSMUST00000144847	protein_coding
Ddx27	2	167015341	167020584	peak_1151	5244	+	3.47	1e-101	1.99526e-99	3.47	cds	ENSMUSG00000017999	ENSMUST00000150571	protein_coding
Ddx27	2	167024385	167024803	peak_1152	419	+	6.87	0.0030903	0.0281838	6.87	cds	ENSMUSG00000017999	ENSMUST00000150571	protein_coding
Ddx27	2	167029330	167033816	peak_1153	4487	+	2.15	6.30957e-51	3.98107e-49	2.15	cds	ENSMUSG00000017999	ENSMUST00000018143	protein_coding
Slc9a8	2	167469067	167471584	peak_1154	2518	+	6.67	0.00954993	0.0758578	6.67	cds	ENSMUSG00000039463	ENSMUST00000109218	protein_coding
Slc9a8	2	167474724	167475174	peak_1155	451	+	27.7	7.24436e-10	1.41254e-08	27.7	utr3	ENSMUSG00000039463	ENSMUST00000073873	protein_coding
Slc9a8	2	167475353	167475623	peak_1156	271	+	7.88	0.0074131	0.0616595	7.88	utr3	ENSMUSG00000039463	ENSMUST00000073873	protein_coding
Cebpb	2	167689415	167690035	peak_1157	621	+	47.9	2.51189e-22	7.94328e-21	47.9	cds	ENSMUSG00000056501	ENSMUST00000070642	protein_coding
Pard6b	2	168081092	168087344	peak_1158	6253	+	16	1.20226e-05	0.000162181	16	cds	ENSMUSG00000044641	ENSMUST00000052125	protein_coding
Ccdc73	2	104907640	104929530	peak_956	21891	+	2.46	0.00588844	0.0501187	2.46	cds	ENSMUSG00000045106	ENSMUST00000111114	protein_coding
Pard6b	2	168098430	168098997	peak_1159	568	+	6.87	0.000891251	0.00912011	6.87	cds	ENSMUSG00000044641	ENSMUST00000052125	protein_coding
Gm17096	2	166943889	166944220	peak_1150	332	+	13.1	0.000120226	0.00144544	13.1	npExon	ENSMUSG00000090397	ENSMUST00000172037	antisense
Atrn	2	131029284	131029435	peak_1060	152	+	8.08	0.00645654	0.0537032	8.08	utr3	ENSMUSG00000027312	ENSMUST00000028781	protein_coding
Top1	2	160645947	160714223	peak_1137	68277	+	6.61	1e-305	1e-303	6.61	cds	ENSMUSG00000070544	ENSMUST00000109468	protein_coding
Ppp1r16b	2	158755154	158761641	peak_1135	6488	+	5.18	5.01187e-15	1.25893e-13	5.18	cds	ENSMUSG00000037754	ENSMUST00000145073	protein_coding
Cep250	2	155973428	155986041	peak_1112	12614	+	3.79	1.58489e-86	1.58489e-84	3.79	cds	ENSMUSG00000038241	ENSMUST00000039994	protein_coding
Cep250	2	155987023	155988428	peak_1113	1406	+	1.78	0.00269153	0.0251189	1.78	cds	ENSMUSG00000038241	ENSMUST00000039994	protein_coding
Cep250	2	155990283	155992497	peak_1114	2215	+	4.73	7.94328e-41	3.98107e-39	4.73	cds	ENSMUSG00000038241	ENSMUST00000039994	protein_coding
Cep250	2	155992706	155998182	peak_1115	5477	+	3.23	6.30957e-14	1.58489e-12	3.23	cds	ENSMUSG00000038241	ENSMUST00000039994	protein_coding
Phf20	2	156267155	156272634	peak_1116	5480	+	4.05	7.94328e-45	3.98107e-43	4.05	cds	ENSMUSG00000038116	ENSMUST00000037401	protein_coding
Phf20	2	156287919	156293455	peak_1117	5537	+	2.03	4.16869e-06	5.88844e-05	2.03	cds	ENSMUSG00000038116	ENSMUST00000037401	protein_coding
Phf20	2	156298657	156302904	peak_1119	4248	+	1.74	8.91251e-05	0.00107152	1.74	cds	ENSMUSG00000038116	ENSMUST00000037401	protein_coding
Epb41l1	2	156521272	156521542	peak_1120	271	+	9.9	0.00109648	0.0112202	9.9	cds	ENSMUSG00000027624	ENSMUST00000125153	protein_coding
Epb41l1	2	156522109	156522170	peak_1121	62	+	6.06	0.0295121	0.197697	6.06	cds	ENSMUSG00000027624	ENSMUST00000125153	protein_coding
Tgif2	2	156853148	156853448	peak_1122	301	+	8.08	0.000933254	0.00954993	8.08	cds	ENSMUSG00000062175	ENSMUST00000081335	protein_coding
Ppp1r16b	2	158763523	158763674	peak_1136	152	+	7.07	0.0138038	0.105196	7.07	utr3	ENSMUSG00000037754	ENSMUST00000145073	protein_coding
Src	2	157470640	157470819	peak_1123	180	+	3.89	0.00190546	0.018197	3.89	utr3	ENSMUSG00000027646	ENSMUST00000109533	protein_coding
Ctnnbl1	2	157774519	157779851	peak_1125	5333	+	1.39	2.34423e-05	0.00030903	1.39	cds	ENSMUSG00000027649	ENSMUST00000029178	protein_coding
Rprd1b	2	158048001	158058678	peak_1126	10678	+	1.98	0.00776247	0.0645654	1.98	cds	ENSMUSG00000027651	ENSMUST00000103123	protein_coding
Snhg11	2	158376248	158381030	peak_1127	4783	+	8.29	4.7863e-05	0.00060256	8.29	cds	ENSMUSG00000044349	ENSMUST00000138307	nonsense_mediated_decay
Snhg11	2	158381986	158382346	peak_1128	361	+	14.8	4.67735e-09	8.51138e-08	14.8	utr3	ENSMUSG00000044349	ENSMUST00000109488	protein_coding
Snhg11	2	158382854	158383004	peak_1129	151	+	9.09	0.00295121	0.0269153	9.09	utr3	ENSMUSG00000044349	ENSMUST00000109488	protein_coding
Snhg11	2	158385157	158385487	peak_1130	331	+	9.9	2.51189e-11	5.49541e-10	9.9	utr3	ENSMUSG00000044349	ENSMUST00000109488	protein_coding
Ralgapb	2	158409907	158410087	peak_1131	181	+	4.45	0.00245471	0.0229087	4.45	utr5	ENSMUSG00000027652	ENSMUST00000046274	protein_coding
Ralgapb	2	158410176	158420843	peak_1132	10668	+	21	6.30957e-14	1.58489e-12	21	utr5	ENSMUSG00000027652	ENSMUST00000156281	protein_coding
Actr5	2	158631589	158632448	peak_1133	860	+	2.11	0.0074131	0.0616595	2.11	cds	ENSMUSG00000037761	ENSMUST00000045644	protein_coding
Ppp1r16b	2	158696159	158740804	peak_1134	44646	+	8.89	0.00346737	0.030903	8.89	cds	ENSMUSG00000037754	ENSMUST00000145073	protein_coding
Nnat	2	157562252	157562432	peak_1124	181	+	7.68	0.00870964	0.0707946	7.68	utr3	ENSMUSG00000067786	ENSMUST00000153739	protein_coding
Atrn	2	131027128	131027338	peak_1059	211	+	12.5	0.000194984	0.00223872	12.5	utr3	ENSMUSG00000027312	ENSMUST00000028781	protein_coding
Phf20	2	156294152	156296676	peak_1118	2525	+	1.52	0.00380189	0.0338844	1.52	cds	ENSMUSG00000038116	ENSMUST00000037401	protein_coding
Ptpra	2	130519492	130532561	peak_1057	13070	+	3.28	0.00870964	0.0707946	3.28	cds	ENSMUSG00000027303	ENSMUST00000028769	protein_coding
Knl1	2	119104301	119104482	peak_984	182	+	8.29	0.00549541	0.0467735	8.29	utr3	ENSMUSG00000027326	ENSMUST00000028802	protein_coding
Knl1	2	119104811	119105171	peak_985	361	+	10.1	0.00134896	0.0131826	10.1	utr3	ENSMUSG00000027326	ENSMUST00000028802	protein_coding
Nusap1	2	119624118	119633785	peak_986	9668	+	5.86	1.99526e-22	6.30957e-21	5.86	cds	ENSMUSG00000027306	ENSMUST00000068225	protein_coding
Rtf1	2	119675067	119721141	peak_987	46075	+	4.7	1e-193	1e-191	4.7	cds	ENSMUSG00000027304	ENSMUST00000028767	protein_coding
Rtf1	2	119726908	119728464	peak_988	1557	+	2.41	3.01995e-07	4.7863e-06	2.41	cds	ENSMUSG00000027304	ENSMUST00000028767	protein_coding
Mga	2	119916471	119916652	peak_989	182	+	2.05	0.000549541	0.00588844	2.05	cds	ENSMUSG00000033943	ENSMUST00000156510	protein_coding
Mga	2	119917070	119917131	peak_990	62	+	1.48	0.0204174	0.146555	1.48	cds	ENSMUSG00000033943	ENSMUST00000156510	protein_coding
Mga	2	119926712	119931762	peak_991	5051	+	1.64	0.000120226	0.00144544	1.64	cds	ENSMUSG00000033943	ENSMUST00000156510	protein_coding
Mga	2	119947992	119958215	peak_992	10224	+	2.93	1.25893e-24	3.98107e-23	2.93	cds	ENSMUSG00000033943	ENSMUST00000156510	protein_coding
Mga	2	119960370	119960945	peak_993	576	+	3.66	3.16228e-06	4.57088e-05	3.66	cds	ENSMUSG00000033943	ENSMUST00000046717	protein_coding
Knl1	2	119100729	119102009	peak_983	1281	+	2.98	0.0177828	0.130918	2.98	cds	ENSMUSG00000027326	ENSMUST00000099542	protein_coding
Mga	2	119964008	119964219	peak_994	212	+	2.19	1.77828e-08	3.0903e-07	2.19	cds	ENSMUSG00000033943	ENSMUST00000046717	protein_coding
Mga	2	119965985	119966136	peak_996	152	+	4.11	0.0047863	0.0416869	4.11	utr3	ENSMUSG00000033943	ENSMUST00000110774	protein_coding
Mga	2	119967213	119967334	peak_997	122	+	7.88	0.0074131	0.0616595	7.88	utr3	ENSMUSG00000033943	ENSMUST00000110774	protein_coding
Stard9	2	120629185	120634258	peak_998	5074	+	2.58	5.12861e-06	7.24436e-05	2.58	cds	ENSMUSG00000033705	ENSMUST00000150912	protein_coding
Stard9	2	120680250	120685003	peak_999	4754	+	1.99	0.000199526	0.00229087	1.99	cds	ENSMUSG00000033705	ENSMUST00000180041	protein_coding
Stard9	2	120688177	120693416	peak_1000	5240	+	3.3	5.01187e-21	1.58489e-19	3.3	cds	ENSMUSG00000033705	ENSMUST00000180041	protein_coding
Stard9	2	120697572	120697633	peak_1001	62	+	6.06	0.0295121	0.197697	6.06	cds	ENSMUSG00000033705	ENSMUST00000180041	protein_coding
Stard9	2	120697812	120697993	peak_1002	182	+	6.67	0.0186209	0.136458	6.67	cds	ENSMUSG00000033705	ENSMUST00000180041	protein_coding
Stard9	2	120698321	120698622	peak_1003	302	+	3.48	7.94328e-06	0.000109648	3.48	cds	ENSMUSG00000033705	ENSMUST00000180041	protein_coding
Stard9	2	120698741	120700661	peak_1004	1921	+	16	5.01187e-49	3.16228e-47	16	cds	ENSMUSG00000033705	ENSMUST00000180041	protein_coding
Stard9	2	120701619	120701710	peak_1005	92	+	6.67	0.0186209	0.136458	6.67	cds	ENSMUSG00000033705	ENSMUST00000180041	protein_coding
Mga	2	119965326	119965657	peak_995	332	+	7.44	6.30957e-33	2.51189e-31	7.44	utr3	ENSMUSG00000033943	ENSMUST00000110774	protein_coding
Stard9	2	120702158	120702339	peak_1006	182	+	8.49	0.00467735	0.040738	8.49	cds	ENSMUSG00000033705	ENSMUST00000180041	protein_coding
Knl1	2	119081579	119097455	peak_982	15877	+	5.27	1.99526e-49	1.25893e-47	5.27	cds	ENSMUSG00000027326	ENSMUST00000099542	protein_coding
Rpusd2	2	119034908	119035206	peak_979	299	+	5.05	0.00562341	0.047863	5.05	cds	ENSMUSG00000027324	ENSMUST00000028796	protein_coding
Lin7c	2	109897255	109897406	peak_958	152	+	2.45	1.34896e-05	0.00018197	2.45	cds	ENSMUSG00000027162	ENSMUST00000028583	protein_coding
Lin7c	2	109898903	109898994	peak_959	92	+	6.87	0.0162181	0.11995	6.87	utr3	ENSMUSG00000027162	ENSMUST00000028583	protein_coding
Atrn	2	131025930	131025991	peak_1058	62	+	3.74	0.0371535	0.239883	3.74	cds	ENSMUSG00000027312	ENSMUST00000028781	protein_coding
Lgr4	2	109917676	109918216	peak_960	541	+	39.8	2.51189e-24	7.94328e-23	39.8	cds	ENSMUSG00000050199	ENSMUST00000111037	protein_coding
Ccdc34	2	110018084	110041327	peak_961	23244	+	2.97	1.25893e-93	1.58489e-91	2.97	cds	ENSMUSG00000027160	ENSMUST00000028580	protein_coding
Lpcat4	2	112240006	112241489	peak_962	1484	+	6.67	0.0186209	0.136458	6.67	cds	ENSMUSG00000027134	ENSMUST00000028554	protein_coding
Lpcat4	2	112244022	112244733	peak_963	712	+	6.57	0.000707946	0.0074131	6.57	cds	ENSMUSG00000027134	ENSMUST00000028554	protein_coding
Lpcat4	2	112244792	112245853	peak_964	1062	+	3.64	0.042658	0.265461	3.64	cds	ENSMUSG00000027134	ENSMUST00000028554	protein_coding
Gm21985	2	112266393	112266544	peak_965	152	+	4.35	0.0165959	0.122744	4.35	utr5	ENSMUSG00000096764	ENSMUST00000141047	nonsense_mediated_decay
Gm21985	2	112334499	112335835	peak_966	1337	+	3.03	0.0316228	0.211836	3.03	cds	ENSMUSG00000096764	ENSMUST00000141047	nonsense_mediated_decay
Knl1	2	119072426	119072726	peak_981	301	+	6.06	2.51189e-11	5.37032e-10	6.06	cds	ENSMUSG00000027326	ENSMUST00000028799	protein_coding
Gm21985	2	112357799	112357890	peak_967	92	+	1.98	0.00177828	0.017378	1.98	cds	ENSMUSG00000096764	ENSMUST00000141047	nonsense_mediated_decay
Aven	2	112633163	112633284	peak_969	122	+	6.47	0.0218776	0.15417	6.47	utr3	ENSMUSG00000003604	ENSMUST00000003705	protein_coding
Fmn1	2	113444436	113525396	peak_970	80961	+	13.5	8.70964e-05	0.00104713	13.5	cds	ENSMUSG00000044042	ENSMUST00000081349	protein_coding
Fmn1	2	113603226	113693101	peak_971	89876	+	7.07	0.00467735	0.040738	7.07	cds	ENSMUSG00000044042	ENSMUST00000081349	protein_coding
Spred1	2	117121552	117121673	peak_972	122	+	6.26	0.0251189	0.174985	6.26	utr5	ENSMUSG00000027351	ENSMUST00000028829	protein_coding
Bub1b	2	118612579	118614948	peak_973	2370	+	1.82	0.000186209	0.00213796	1.82	cds	ENSMUSG00000040084	ENSMUST00000038341	protein_coding
Bub1b	2	118615126	118623182	peak_974	8057	+	4.88	1e-85	1e-83	4.88	cds	ENSMUSG00000040084	ENSMUST00000038341	protein_coding
Inafm2	2	118745847	118745967	peak_975	121	+	6.06	0.0295121	0.197697	6.06	utr5	ENSMUSG00000074918	ENSMUST00000149978	protein_coding
Inafm2	2	118746296	118746566	peak_976	271	+	13.7	7.4131e-05	0.000912011	13.7	cds	ENSMUSG00000074918	ENSMUST00000149978	protein_coding
Bahd1	2	118916170	118916470	peak_977	301	+	6.26	0.0251189	0.174985	6.26	cds	ENSMUSG00000040007	ENSMUST00000151162	protein_coding
Bahd1	2	118922524	118922854	peak_978	331	+	8.08	0.00645654	0.0537032	8.08	cds	ENSMUSG00000040007	ENSMUST00000036578	protein_coding
Aven	2	112492963	112514492	peak_968	21530	+	26.9	6.30957e-17	1.99526e-15	26.9	cds	ENSMUSG00000003604	ENSMUST00000003705	protein_coding
Stard9	2	120703867	120704288	peak_1007	422	+	4.65	0.000354813	0.00389045	4.65	cds	ENSMUSG00000033705	ENSMUST00000180041	protein_coding
Rpusd2	2	119037011	119037101	peak_980	91	+	2.63	0.0218776	0.15417	2.63	cds	ENSMUSG00000027324	ENSMUST00000028796	protein_coding
Stard9	2	120705694	120712641	peak_1009	6948	+	5.25	2.51189e-18	7.94328e-17	5.25	cds	ENSMUSG00000033705	ENSMUST00000154193	nonsense_mediated_decay
Sema6d	2	124664206	124664297	peak_1035	92	+	2.63	0.0371535	0.239883	2.63	cds	ENSMUSG00000027200	ENSMUST00000103241	protein_coding
Sema6d	2	124665763	124666063	peak_1036	301	+	15	5.01187e-12	1.12202e-10	15	utr3	ENSMUSG00000027200	ENSMUST00000103241	protein_coding
Sema6d	2	124666362	124666602	peak_1037	241	+	26.7	1.58489e-26	6.30957e-25	26.7	utr3	ENSMUSG00000027200	ENSMUST00000103241	protein_coding
Slc24a5	2	125088410	125088588	peak_1038	179	+	11.5	0.000436516	0.0047863	11.5	utr3	ENSMUSG00000035183	ENSMUST00000070353	protein_coding
Gm9913	2	125505474	125505535	peak_1039	62	+	3.84	0.0323594	0.215774	3.84	utr5	ENSMUSG00000053615	ENSMUST00000066157	protein_coding
Eid1	2	125673302	125673451	peak_1040	150	+	1.45	0.0112202	0.0891251	1.45	cds	ENSMUSG00000091337	ENSMUST00000164756	protein_coding
Slc27a2	2	126578985	126580963	peak_1041	1979	+	1.71	0.0316228	0.213304	1.71	cds	ENSMUSG00000027359	ENSMUST00000141482	protein_coding
Usp8	2	126720064	126734010	peak_1042	13947	+	3.86	1.99526e-86	1.99526e-84	3.86	cds	ENSMUSG00000027363	ENSMUST00000028841	protein_coding
Usp8	2	126754954	126755074	peak_1044	121	+	4.65	0.0446684	0.277971	4.65	cds	ENSMUSG00000027363	ENSMUST00000028841	protein_coding
Ap4e1	2	127060301	127060361	peak_1045	61	+	1.52	0.0457088	0.283139	1.52	cds	ENSMUSG00000001998	ENSMUST00000002063	protein_coding
Bloc1s6	2	122746586	122746647	peak_1034	62	+	4.45	0.00245471	0.0229087	4.45	cds	ENSMUSG00000005804	ENSMUST00000005954	protein_coding
Snrnp200	2	127208983	127214861	peak_1046	5879	+	2.29	1.99526e-90	2.51189e-88	2.29	cds	ENSMUSG00000003660	ENSMUST00000103220	protein_coding
Zc3h6	2	128997822	129002272	peak_1048	4451	+	2.16	0.00251189	0.0234423	2.16	cds	ENSMUSG00000042851	ENSMUST00000110320	protein_coding
Zc3h6	2	129015555	129016314	peak_1049	760	+	10.5	7.94328e-12	1.8197e-10	10.5	cds	ENSMUSG00000042851	ENSMUST00000110320	protein_coding
Ttl	2	129093108	129093229	peak_1050	122	+	6.26	0.0251189	0.17378	6.26	utr3	ENSMUSG00000027394	ENSMUST00000035812	protein_coding
Slc20a1	2	129206414	129207868	peak_1051	1455	+	3.22	1.58489e-22	6.30957e-21	3.22	cds	ENSMUSG00000027397	ENSMUST00000110315	protein_coding
Stk35	2	129800815	129801882	peak_1052	1068	+	5.34	6.30957e-11	1.41254e-09	5.34	cds	ENSMUSG00000037885	ENSMUST00000166282	protein_coding
Stk35	2	129828187	129828367	peak_1053	181	+	9.7	0.0018197	0.0177828	9.7	utr3	ENSMUSG00000037885	ENSMUST00000166282	protein_coding
Stard9	2	120704707	120704768	peak_1008	62	+	2.55	0.0269153	0.184927	2.55	cds	ENSMUSG00000033705	ENSMUST00000154193	nonsense_mediated_decay
Stk35	2	129831149	129831449	peak_1054	301	+	10.9	5.12861e-05	0.000645654	10.9	utr3	ENSMUSG00000037885	ENSMUST00000166282	protein_coding
Nop56	2	130277867	130278564	peak_1055	698	+	2.69	1e-104	1e-102	2.69	cds	ENSMUSG00000027405	ENSMUST00000103198	protein_coding
Nop56	2	130278713	130279223	peak_1056	511	+	8.59	5.01187e-73	5.01187e-71	8.59	cds	ENSMUSG00000027405	ENSMUST00000103198	protein_coding
Zc3h6	2	128967791	128993420	peak_1047	25630	+	3.1	5.62341e-10	1.09648e-08	3.1	cds	ENSMUSG00000042851	ENSMUST00000110319	protein_coding
Duox1	2	122337745	122338333	peak_1033	589	+	6.06	0.0295121	0.197697	6.06	cds	ENSMUSG00000033268	ENSMUST00000099461	protein_coding
Usp8	2	126738052	126748412	peak_1043	10361	+	9.3	1e-263	1e-261	9.3	cds	ENSMUSG00000027363	ENSMUST00000028841	protein_coding
Eif3j1	2	122028605	122047544	peak_1031	18940	+	3.56	1.99526e-88	1.99526e-86	3.56	cds	ENSMUSG00000027236	ENSMUST00000028668	protein_coding
Map1a	2	121300346	121300796	peak_1013	451	+	3.69	3.16228e-28	1.25893e-26	3.69	cds	ENSMUSG00000027254	ENSMUST00000110639	protein_coding
Trim69	2	122160729	122160879	peak_1032	151	+	6.87	0.0162181	0.11995	6.87	utr5	ENSMUSG00000033368	ENSMUST00000036089	protein_coding
Map1a	2	121301124	121301395	peak_1014	272	+	1.99	0.000295121	0.00331131	1.99	cds	ENSMUSG00000027254	ENSMUST00000110639	protein_coding
Map1a	2	121303369	121304388	peak_1015	1020	+	6.23	3.16228e-27	1.25893e-25	6.23	cds	ENSMUSG00000027254	ENSMUST00000110639	protein_coding
Stard9	2	120715272	120715452	peak_1011	181	+	2.79	0.0125893	0.0977237	2.79	utr3	ENSMUSG00000033705	ENSMUST00000180041	protein_coding
Pdia3	2	121433687	121434847	peak_1016	1161	+	1.46	8.91251e-10	1.7378e-08	1.46	cds	ENSMUSG00000027248	ENSMUST00000028683	protein_coding
Stard9	2	120715511	120715782	peak_1012	272	+	11.5	0.000436516	0.0047863	11.5	utr3	ENSMUSG00000033705	ENSMUST00000180041	protein_coding
Serf2	2	121452346	121452526	peak_1018	181	+	6.37	0.000954993	0.00977237	6.37	utr3	ENSMUSG00000074884	ENSMUST00000139253	protein_coding
Hypk	2	121455328	121455479	peak_1019	152	+	9.7	0.0018197	0.0177828	9.7	utr5	ENSMUSG00000027245	ENSMUST00000110612	protein_coding
Hypk	2	121458026	121458252	peak_1020	227	+	4.4	7.07946e-07	1.09648e-05	4.4	cds	ENSMUSG00000027245	ENSMUST00000126764	protein_coding
Wdr76	2	121510787	121527032	peak_1021	16246	+	4.35	1.25893e-15	3.16228e-14	4.35	cds	ENSMUSG00000027242	ENSMUST00000110603	protein_coding
Pdia3	2	121437763	121438002	peak_1017	240	+	12.9	8.91251e-08	1.47911e-06	12.9	utr3	ENSMUSG00000027248	ENSMUST00000028683	protein_coding
Wdr76	2	121543635	121543905	peak_1022	271	+	13.1	0.000120226	0.00144544	13.1	utr3	ENSMUSG00000027242	ENSMUST00000110602	protein_coding
Wdr76	2	121544172	121544353	peak_1023	182	+	9.09	0.00295121	0.0269153	9.09	utr3	ENSMUSG00000027242	ENSMUST00000110602	protein_coding
Casc4	2	121901251	121906701	peak_1024	5451	+	2.02	1.12202e-07	1.86209e-06	2.02	cds	ENSMUSG00000060227	ENSMUST00000089915	protein_coding
Casc4	2	121906760	121911904	peak_1025	5145	+	2.06	0.00275423	0.025704	2.06	cds	ENSMUSG00000060227	ENSMUST00000136023	protein_coding
Casc4	2	121934755	121934875	peak_1026	121	+	7.88	0.00630957	0.0537032	7.88	utr3	ENSMUSG00000060227	ENSMUST00000110586	protein_coding
Casc4	2	121935233	121935323	peak_1027	91	+	3.23	0.000245471	0.00281838	3.23	utr3	ENSMUSG00000060227	ENSMUST00000110586	protein_coding
Ctdspl2	2	121956240	121978965	peak_1028	22726	+	7.85	6.30957e-73	5.01187e-71	7.85	cds	ENSMUSG00000033411	ENSMUST00000110572	protein_coding
Ctdspl2	2	121981284	121988810	peak_1029	7527	+	2.66	0.000109648	0.00131826	2.66	cds	ENSMUSG00000033411	ENSMUST00000110574	protein_coding
Stard9	2	120714672	120714793	peak_1010	122	+	5.86	0.0338844	0.222844	5.86	utr3	ENSMUSG00000033705	ENSMUST00000180041	protein_coding
Ctdspl2	2	122010646	122010767	peak_1030	122	+	6.47	0.0218776	0.15417	6.47	utr3	ENSMUSG00000033411	ENSMUST00000036647	protein_coding
Golim4	3	75878042	75902480	peak_1903	24439	-	13.3	1.25893e-49	7.94328e-48	13.3	cds	ENSMUSG00000034109	ENSMUST00000038563	protein_coding
Rapgef2	3	79063233	79063293	peak_1904	61	-	6.67	0.0186209	0.136458	6.67	utr3	ENSMUSG00000062232	ENSMUST00000195708	protein_coding
Rapgef2	3	79063442	79063592	peak_1905	151	-	6.67	0.0186209	0.136458	6.67	utr3	ENSMUSG00000062232	ENSMUST00000195708	protein_coding
Rapgef2	3	79066679	79066739	peak_1906	61	-	2.14	0.0380189	0.245471	2.14	cds	ENSMUSG00000062232	ENSMUST00000118340	protein_coding
Rapgef2	3	79088756	79092777	peak_1910	4022	-	8.34	7.94328e-15	1.99526e-13	8.34	cds	ENSMUSG00000062232	ENSMUST00000118340	protein_coding
Rapgef2	3	79074374	79083432	peak_1908	9059	-	20.8	2.23872e-07	3.63078e-06	20.8	cds	ENSMUSG00000062232	ENSMUST00000118340	protein_coding
Rapgef2	3	79088048	79088698	peak_1909	651	-	5.46	0.042658	0.265461	5.46	cds	ENSMUSG00000062232	ENSMUST00000118340	protein_coding
Fnip2	3	79481580	79481731	peak_1912	152	-	1.41	0.0295121	0.197697	1.41	cds	ENSMUSG00000061175	ENSMUST00000076136	protein_coding
Rapgef2	3	79094407	79112280	peak_1911	17874	-	3.13	3.16228e-12	6.30957e-11	3.13	cds	ENSMUSG00000062232	ENSMUST00000118340	protein_coding
Gm3513	3	79551458	79551933	peak_1913	476	-	6.26	0.0251189	0.174985	6.26	npExon	ENSMUSG00000089746	ENSMUST00000161319	sense_intronic
Rapgef2	3	79066858	79069114	peak_1907	2257	-	3.71	0.0011749	0.0120226	3.71	cds	ENSMUSG00000062232	ENSMUST00000118340	protein_coding
Gm37558	3	69122067	69122187	peak_1902	121	-	6.06	0.0295121	0.197697	6.06	npExon	ENSMUSG00000103094	ENSMUST00000193684	TEC
Dhx36	3	62502055	62507004	peak_1894	4950	-	71.5	6.30957e-64	5.01187e-62	71.5	cds	ENSMUSG00000027770	ENSMUST00000029336	protein_coding
Gm22009	3	69085161	69085276	peak_1900	116	-	3.18	0.000776247	0.00812831	3.18	npExon	ENSMUSG00000089417	ENSMUST00000158792	scaRNA
Kpna4	3	69101208	69127113	peak_1899	25906	-	5.54	1e-12	2.51189e-11	5.54	cds	ENSMUSG00000027782	ENSMUST00000029353	protein_coding
Kpna4	3	69073957	69074048	peak_1898	92	-	1.82	0.0213796	0.152405	1.82	utr3	ENSMUSG00000027782	ENSMUST00000194558	protein_coding
Ccnl1	3	65958010	65958160	peak_1897	151	-	9.09	0.00295121	0.0269153	9.09	cds	ENSMUSG00000027829	ENSMUST00000154585	nonsense_mediated_decay
Ccnl1	3	65946744	65948592	peak_1896	1849	-	5.31	1.58489e-62	1.25893e-60	5.31	cds	ENSMUSG00000027829	ENSMUST00000029416	protein_coding
Ssr3	3	65381327	65381417	peak_1895	91	-	5.05	0.0138038	0.105196	5.05	utr3	ENSMUSG00000027828	ENSMUST00000029414	protein_coding
B430305J03Rik	3	61365293	61365563	peak_1893	271	-	9.5	0.00213796	0.0204174	9.5	utr5	ENSMUSG00000053706	ENSMUST00000066298	protein_coding
B430305J03Rik	3	61364816	61365115	peak_1892	300	-	4.65	0.00213796	0.0204174	4.65	utr5	ENSMUSG00000053706	ENSMUST00000066298	protein_coding
Pfn2	3	57846981	57847130	peak_1888	150	-	8.29	0.00549541	0.0467735	8.29	utr5	ENSMUSG00000027805	ENSMUST00000119344	protein_coding
P2ry14	3	59115165	59115464	peak_1889	300	-	14.1	5.37032e-05	0.000660693	14.1	cds	ENSMUSG00000036381	ENSMUST00000196081	protein_coding
Rbm46	3	82864600	82865445	peak_1914	846	-	4.5	1.12202e-10	2.29087e-09	4.5	cds	ENSMUSG00000033882	ENSMUST00000182818	protein_coding
P2ry13	3	59209942	59210181	peak_1891	240	-	6.67	0.0186209	0.136458	6.67	cds	ENSMUSG00000036362	ENSMUST00000040622	protein_coding
P2ry14	3	59131294	59132417	peak_1890	1124	-	6.67	0.0186209	0.136458	6.67	utr5	ENSMUSG00000036381	ENSMUST00000197220	protein_coding
Gm37558	3	69120636	69120845	peak_1901	210	-	4.92	0.000933254	0.00954993	4.92	npExon	ENSMUSG00000103094	ENSMUST00000193684	TEC
Rbm46	3	82865533	82876394	peak_1915	10862	-	2.53	8.12831e-09	1.44544e-07	2.53	cds	ENSMUSG00000033882	ENSMUST00000182818	protein_coding
Ubap2l	3	90034658	90044913	peak_1937	10256	-	2.03	3.16228e-74	2.51189e-72	2.03	cds	ENSMUSG00000042520	ENSMUST00000195995	protein_coding
Gm37240	3	84496958	84497108	peak_1917	151	-	7.48	0.0102329	0.0812831	7.48	utr3	ENSMUSG00000102805	ENSMUST00000154148	protein_coding
Snx27	3	94501378	94501499	peak_1944	122	-	6.47	0.0218776	0.15417	6.47	utr3	ENSMUSG00000028136	ENSMUST00000199462	nonsense_mediated_decay
Snx27	3	94500509	94500660	peak_1943	152	-	4.95	0.00724436	0.060256	4.95	utr3	ENSMUSG00000028136	ENSMUST00000107283	protein_coding
Pfn2	3	57844787	57844847	peak_1887	61	-	6.67	0.0186209	0.136458	6.67	utr3	ENSMUSG00000027805	ENSMUST00000120289	protein_coding
Tuft1	3	94614783	94628220	peak_1945	13438	-	8.81	1.25893e-17	3.16228e-16	8.81	cds	ENSMUSG00000005968	ENSMUST00000006123	protein_coding
Snx27	3	94498891	94499132	peak_1942	242	-	11.1	0.00060256	0.00645654	11.1	utr3	ENSMUSG00000028136	ENSMUST00000029783	protein_coding
Chtop	3	90500088	90502246	peak_1941	2159	-	1.71	0.0018197	0.0177828	1.71	cds	ENSMUSG00000001017	ENSMUST00000107344	protein_coding
Npr1	3	90465596	90465776	peak_1940	181	-	6.87	0.0162181	0.11995	6.87	utr5	ENSMUSG00000027931	ENSMUST00000029540	protein_coding
4930537H20Rik	3	90293215	90293570	peak_1939	356	-	4.16	7.94328e-12	1.62181e-10	4.16	npExon	ENSMUSG00000105350	ENSMUST00000200437	antisense
Ubap2l	3	90048050	90048201	peak_1938	152	-	8.29	0.00549541	0.0467735	8.29	utr5	ENSMUSG00000042520	ENSMUST00000196917	protein_coding
Ubap2l	3	90007977	90008068	peak_1936	92	-	2.59	0.0239883	0.169434	2.59	utr3	ENSMUSG00000042520	ENSMUST00000197177	protein_coding
Atp8b2	3	89946037	89946755	peak_1935	719	-	3.84	0.000588844	0.00630957	3.84	cds	ENSMUSG00000060671	ENSMUST00000168276	protein_coding
Atp8b2	3	89945513	89945978	peak_1934	466	-	7.28	0.00831764	0.0676083	7.28	cds	ENSMUSG00000060671	ENSMUST00000168276	protein_coding
Atp8b2	3	89941092	89941695	peak_1933	604	-	7.07	0.0138038	0.105196	7.07	cds	ENSMUSG00000060671	ENSMUST00000168276	protein_coding
Lrat	3	82903793	82903943	peak_1916	151	-	7.48	0.0102329	0.0812831	7.48	utr5	ENSMUSG00000028003	ENSMUST00000029632	protein_coding
Atp8b2	3	89940465	89940765	peak_1932	301	-	9.55	3.98107e-13	7.94328e-12	9.55	utr3	ENSMUSG00000060671	ENSMUST00000107396	protein_coding
Il6ra	3	89867795	89867856	peak_1930	62	-	6.26	0.0251189	0.174985	6.26	utr3	ENSMUSG00000027947	ENSMUST00000197679	protein_coding
Hcn3	3	89159807	89160136	peak_1929	330	-	13.5	8.70964e-05	0.00104713	13.5	cds	ENSMUSG00000028051	ENSMUST00000029686	protein_coding
Hcn3	3	89151442	89152696	peak_1928	1255	-	7.28	0.000245471	0.00281838	7.28	cds	ENSMUSG00000028051	ENSMUST00000029686	protein_coding
Gm43713	3	88846504	88899764	peak_1927	53261	-	1.76	0.000707946	0.0074131	1.76	npExon	ENSMUSG00000106218	ENSMUST00000198251	antisense
Syt11	3	88746949	88747160	peak_1926	212	-	8.29	0.00060256	0.00645654	8.29	utr3	ENSMUSG00000068923	ENSMUST00000090945	protein_coding
Syt11	3	88746289	88746380	peak_1925	92	-	6.06	0.0295121	0.197697	6.06	utr3	ENSMUSG00000068923	ENSMUST00000090945	protein_coding
Lmna	3	88503006	88503066	peak_1924	61	-	8.49	0.00467735	0.040738	8.49	cds	ENSMUSG00000028063	ENSMUST00000149068	protein_coding
Lmna	3	88486471	88488319	peak_1923	1849	-	3.06	3.31131e-10	6.60693e-09	3.06	cds	ENSMUSG00000028063	ENSMUST00000036252	protein_coding
Rrnad1	3	87928178	87929955	peak_1922	1778	-	7.28	0.011749	0.0933254	7.28	cds	ENSMUSG00000004896	ENSMUST00000005016	protein_coding
Prcc	3	87859172	87867380	peak_1921	8209	-	7.28	1.25893e-21	5.01187e-20	7.28	cds	ENSMUSG00000004895	ENSMUST00000005015	protein_coding
Mab21l2	3	86546619	86546798	peak_1920	180	-	6.26	0.0251189	0.174985	6.26	cds	ENSMUSG00000057777	ENSMUST00000077524	protein_coding
Fam160a1	3	85672873	85672934	peak_1919	62	-	3.84	0.0323594	0.215774	3.84	cds	ENSMUSG00000051000	ENSMUST00000118408	protein_coding
Gm37240	3	84496960	84497109	peak_1918	150	-	7.48	0.0102329	0.0812831	7.48	utr3	ENSMUSG00000102805	ENSMUST00000154148	protein_coding
Atp8b2	3	89939808	89940108	peak_1931	301	-	5.36	2.88403e-08	5.01187e-07	5.36	utr3	ENSMUSG00000060671	ENSMUST00000107396	protein_coding
Wwtr1	3	57457171	57457560	peak_1886	390	-	40.8	1e-14	2.51189e-13	40.8	utr3	ENSMUSG00000027803	ENSMUST00000120977	protein_coding
Ssx2ip	3	146426433	146432557	peak_1837	6125	+	2.73	1.99526e-13	5.01187e-12	2.73	cds	ENSMUSG00000036825	ENSMUST00000106149	protein_coding
Gm42843	3	56165716	56165896	peak_1884	181	-	8.49	0.00467735	0.040738	8.49	npExon	ENSMUSG00000105293	ENSMUST00000196328	TEC
Zfp704	3	9565156	9609786	peak_1851	44631	-	100	7.94328e-66	6.30957e-64	100	cds	ENSMUSG00000040209	ENSMUST00000041124	protein_coding
Tpd52	3	9004453	9004603	peak_1850	151	-	7.07	0.0138038	0.105196	7.07	utr5	ENSMUSG00000027506	ENSMUST00000120143	protein_coding
Depdc1a	3	159522603	159522724	peak_1849	122	+	6.67	0.0186209	0.136458	6.67	cds	ENSMUSG00000028175	ENSMUST00000029825	protein_coding
Lrrc40	3	158066877	158067057	peak_1848	181	+	7.68	0.00724436	0.060256	7.68	utr3	ENSMUSG00000063052	ENSMUST00000072080	protein_coding
Negr1	3	156562002	156562123	peak_1847	122	+	6.06	0.0295121	0.197697	6.06	utr5	ENSMUSG00000040037	ENSMUST00000106065	protein_coding
Pigk	3	152786003	152786543	peak_1846	541	+	6.72	3.98107e-18	1.25893e-16	6.72	utr3	ENSMUSG00000039047	ENSMUST00000159899	protein_coding
Zzz3	3	152427331	152427871	peak_1845	541	+	3.27	5.01187e-17	1.25893e-15	3.27	cds	ENSMUSG00000039068	ENSMUST00000106101	protein_coding
Usp33	3	152366817	152370280	peak_1844	3464	+	4.55	1.25893e-21	3.98107e-20	4.55	cds	ENSMUSG00000025437	ENSMUST00000197748	protein_coding
Fubp1	3	152235718	152235928	peak_1843	211	+	9.43	1.23027e-09	2.34423e-08	9.43	utr3	ENSMUSG00000028034	ENSMUST00000166984	protein_coding
Fubp1	3	152232396	152232607	peak_1842	212	+	8.08	0.00645654	0.0537032	8.08	cds	ENSMUSG00000028034	ENSMUST00000198405	protein_coding
Fubp1	3	152224589	152224860	peak_1841	272	+	13.8	8.51138e-09	1.54882e-07	13.8	utr3	ENSMUSG00000028034	ENSMUST00000198227	protein_coding
Fubp1	3	152223961	152224351	peak_1840	391	+	5.75	1.58489e-16	3.98107e-15	5.75	cds	ENSMUSG00000028034	ENSMUST00000196429	protein_coding
Fubp1	3	152219972	152221380	peak_1839	1409	+	2.11	3.16228e-11	7.07946e-10	2.11	cds	ENSMUSG00000028034	ENSMUST00000200452	nonsense_mediated_decay
Ttll7	3	146930124	146930406	peak_1838	283	+	2.68	0.0354813	0.231739	2.68	cds	ENSMUSG00000036745	ENSMUST00000106134	protein_coding
Ssx2ip	3	146404641	146404762	peak_1836	122	+	5.05	0.000707946	0.0074131	5.05	utr5	ENSMUSG00000036825	ENSMUST00000106153	protein_coding
Syde2	3	146002212	146007084	peak_1835	4873	+	3.37	6.91831e-05	0.000851138	3.37	cds	ENSMUSG00000036863	ENSMUST00000212479	protein_coding
2410004B18Rik	3	145938192	145943963	peak_1834	5772	+	6.16	1.99526e-41	1e-39	6.16	cds	ENSMUSG00000036873	ENSMUST00000190472	protein_coding
Bcl10	3	145930601	145932977	peak_1833	2377	+	3.1	0.0165959	0.122744	3.1	cds	ENSMUSG00000028191	ENSMUST00000029842	protein_coding
Znhit6	3	145604435	145604585	peak_1832	151	+	6.87	0.0162181	0.11995	6.87	utr3	ENSMUSG00000074182	ENSMUST00000098534	protein_coding
Znhit6	3	145576414	145578118	peak_1831	1705	+	2.36	3.98107e-51	2.51189e-49	2.36	cds	ENSMUSG00000074182	ENSMUST00000098534	protein_coding
Odf2l	3	145146869	145153466	peak_1830	6598	+	6	3.16228e-17	1e-15	6	cds	ENSMUSG00000028256	ENSMUST00000029920	protein_coding
Odf2l	3	145127130	145139830	peak_1829	12701	+	6.43	1.58489e-11	3.71535e-10	6.43	cds	ENSMUSG00000028256	ENSMUST00000198764	protein_coding
Gbp7	3	142545485	142546034	peak_1828	550	+	5.66	0.000199526	0.00229087	5.66	cds	ENSMUSG00000040253	ENSMUST00000171263	protein_coding
Tspan5	3	138902431	138902821	peak_1827	391	+	16.4	8.70964e-06	0.000120226	16.4	cds	ENSMUSG00000028152	ENSMUST00000029800	protein_coding
Cgn	3	94761476	94775324	peak_1946	13849	-	9.15	1e-219	1e-216	9.15	cds	ENSMUSG00000068876	ENSMUST00000107273	protein_coding
Tspan5	3	138742254	138742584	peak_1826	331	+	16.4	8.70964e-06	0.000120226	16.4	cds	ENSMUSG00000028152	ENSMUST00000127772	nonsense_mediated_decay
Trmt10a	3	138147482	138149505	peak_1825	2024	+	2.39	2.51189e-11	5.7544e-10	2.39	cds	ENSMUSG00000004127	ENSMUST00000040321	protein_coding
Pag1	3	9690110	9690231	peak_1852	122	-	7.68	0.00870964	0.0707946	7.68	utr3	ENSMUSG00000027508	ENSMUST00000161949	protein_coding
Pag1	3	9699392	9699453	peak_1853	62	-	5.86	0.0338844	0.222844	5.86	cds	ENSMUSG00000027508	ENSMUST00000108384	protein_coding
Fndc3b	3	27419067	27419188	peak_1854	122	-	6.26	0.0251189	0.174985	6.26	utr3	ENSMUSG00000039286	ENSMUST00000195008	protein_coding
Fndc3b	3	27537956	27538167	peak_1855	212	-	1.98	7.24436e-06	0.0001	1.98	cds	ENSMUSG00000039286	ENSMUST00000195008	protein_coding
Gm42843	3	56165566	56165627	peak_1883	62	-	6.67	0.0186209	0.136458	6.67	npExon	ENSMUSG00000105293	ENSMUST00000196328	TEC
Gm42841	3	56129694	56129963	peak_1882	270	-	13.5	8.70964e-05	0.00104713	13.5	npExon	ENSMUSG00000106528	ENSMUST00000199806	TEC
Gm42841	3	56129278	56129576	peak_1881	299	-	52.5	3.16228e-30	1.25893e-28	52.5	npExon	ENSMUSG00000106528	ENSMUST00000199806	TEC
Gm42841	3	56128922	56129131	peak_1880	210	-	14.3	4.46684e-05	0.00057544	14.3	npExon	ENSMUSG00000106528	ENSMUST00000199806	TEC
Gm42842	3	56125771	56126010	peak_1879	240	-	7.68	0.00199526	0.0190546	7.68	npExon	ENSMUSG00000106211	ENSMUST00000197736	TEC
Gm42842	3	56125474	56125624	peak_1878	151	-	7.68	0.00870964	0.0707946	7.68	npExon	ENSMUSG00000106211	ENSMUST00000197736	TEC
Gm42842	3	56123958	56124137	peak_1877	180	-	9.7	0.0018197	0.0177828	9.7	npExon	ENSMUSG00000106211	ENSMUST00000197736	TEC
Nbea	3	56183101	56183701	peak_1876	601	-	24	2.51189e-16	7.94328e-15	24	cds	ENSMUSG00000027799	ENSMUST00000029374	protein_coding
Nbea	3	56005177	56008252	peak_1875	3076	-	2.99	1.99526e-30	1e-28	2.99	cds	ENSMUSG00000027799	ENSMUST00000029374	protein_coding
Nbea	3	55805265	55805355	peak_1874	91	-	4.65	0.0109648	0.0870964	4.65	cds	ENSMUSG00000027799	ENSMUST00000029374	protein_coding
Setd7	3	51536511	51560550	peak_1873	24040	-	3.06	2.81838e-08	4.7863e-07	3.06	cds	ENSMUSG00000037111	ENSMUST00000037141	protein_coding
Setd7	3	51519740	51520010	peak_1872	271	-	7.88	0.0001	0.00120226	7.88	utr3	ENSMUSG00000037111	ENSMUST00000037141	protein_coding
Setd7	3	51519262	51519472	peak_1871	211	-	11.5	0.000436516	0.0047863	11.5	utr3	ENSMUSG00000037111	ENSMUST00000037141	protein_coding
Gm42843	3	56166433	56166553	peak_1885	121	-	5.86	0.0338844	0.222844	5.86	npExon	ENSMUSG00000105293	ENSMUST00000196328	TEC
Setd7	3	51517619	51517799	peak_1870	181	-	9.3	0.00251189	0.0234423	9.3	utr3	ENSMUSG00000037111	ENSMUST00000037141	protein_coding
Elf2	3	51253678	51254038	peak_1868	361	-	11.3	0.000512861	0.00549541	11.3	utr3	ENSMUSG00000037174	ENSMUST00000194641	protein_coding
Elf2	3	51253019	51253169	peak_1867	151	-	6.67	0.0186209	0.136458	6.67	utr3	ENSMUSG00000037174	ENSMUST00000194641	protein_coding
Pabpc4l	3	46446325	46446595	peak_1866	271	-	10.9	0.000707946	0.0074131	10.9	cds	ENSMUSG00000090919	ENSMUST00000192793	protein_coding
Gm38047	3	41649040	41649190	peak_1865	151	-	7.48	0.0102329	0.0812831	7.48	npExon	ENSMUSG00000102436	ENSMUST00000193690	TEC
Sclt1	3	41675372	41711195	peak_1864	35824	-	3.52	1.99526e-34	1e-32	3.52	cds	ENSMUSG00000059834	ENSMUST00000026866	protein_coding
Sclt1	3	41631666	41664005	peak_1863	32340	-	2.64	0.000120226	0.00144544	2.64	cds	ENSMUSG00000059834	ENSMUST00000026866	protein_coding
Pgrmc2	3	41082866	41082986	peak_1862	121	-	3.3	0.0194984	0.140281	3.3	cds	ENSMUSG00000049940	ENSMUST00000058578	protein_coding
Ankrd50	3	38483977	38484844	peak_1861	868	-	11.7	1.31826e-05	0.000177828	11.7	utr5	ENSMUSG00000044864	ENSMUST00000120875	protein_coding
Cetn4	3	37309151	37310444	peak_1860	1294	-	15.2	2.34423e-05	0.00030903	15.2	cds	ENSMUSG00000045031	ENSMUST00000075537	protein_coding
Dcun1d1	3	35919117	35921009	peak_1859	1893	-	2.22	0.0177828	0.131826	2.22	cds	ENSMUSG00000027708	ENSMUST00000199173	protein_coding
Dcun1d1	3	35893329	35893449	peak_1858	121	-	6.06	0.0295121	0.197697	6.06	utr3	ENSMUSG00000027708	ENSMUST00000178098	protein_coding
Ccdc39	3	33832580	33837922	peak_1857	5343	-	16.2	1.02329e-05	0.000141254	16.2	cds	ENSMUSG00000027676	ENSMUST00000029222	protein_coding
Fndc3b	3	27710378	27711209	peak_1856	832	-	7.88	0.0074131	0.0616595	7.88	utr5	ENSMUSG00000039286	ENSMUST00000193779	protein_coding
Elf2	3	51255355	51255506	peak_1869	152	-	7.07	0.0138038	0.105196	7.07	utr3	ENSMUSG00000037174	ENSMUST00000062009	protein_coding
Cgn	3	94776072	94779327	peak_1947	3256	-	5.55	7.94328e-86	7.94328e-84	5.55	cds	ENSMUSG00000068876	ENSMUST00000155485	protein_coding
Cisd2	3	135408083	135408233	peak_2048	151	-	5.56	0.0030903	0.0281838	5.56	utr3	ENSMUSG00000028165	ENSMUST00000029815	protein_coding
Pip5k1a	3	95082814	95106781	peak_1949	23968	-	5.31	3.98107e-22	1.25893e-20	5.31	cds	ENSMUSG00000028126	ENSMUST00000107236	protein_coding
Ap1ar	3	127808464	127837523	peak_2039	29060	-	32.5	3.98107e-53	2.51189e-51	32.5	cds	ENSMUSG00000074238	ENSMUST00000200409	protein_coding
Larp7	3	127547096	127553199	peak_2038	6104	-	2.12	3.98107e-11	8.70964e-10	2.12	cds	ENSMUSG00000027968	ENSMUST00000029588	protein_coding
Larp7	3	127544233	127546527	peak_2037	2295	-	4.25	1e-166	1e-164	4.25	cds	ENSMUSG00000027968	ENSMUST00000029588	protein_coding
Ank2	3	126947100	126947701	peak_2036	602	-	16.2	1.02329e-05	0.000141254	16.2	cds	ENSMUSG00000032826	ENSMUST00000182078	protein_coding
Ank2	3	126946890	126947041	peak_2035	152	-	6.26	0.0251189	0.174985	6.26	cds	ENSMUSG00000032826	ENSMUST00000182078	protein_coding
Ank2	3	126945840	126946351	peak_2034	512	-	15	2.75423e-05	0.000354813	15	cds	ENSMUSG00000032826	ENSMUST00000182078	protein_coding
Ank2	3	126944491	126944642	peak_2033	152	-	6.67	0.0186209	0.136458	6.67	cds	ENSMUSG00000032826	ENSMUST00000182078	protein_coding
Ank2	3	126943081	126943292	peak_2032	212	-	5.86	0.0281838	0.194089	5.86	cds	ENSMUSG00000032826	ENSMUST00000182078	protein_coding
Ank2	3	126942031	126942212	peak_2031	182	-	6.87	0.0125893	0.0977237	6.87	cds	ENSMUSG00000032826	ENSMUST00000182078	protein_coding
Ank2	3	126937766	126941702	peak_2030	3937	-	6.47	0.0190546	0.137721	6.47	cds	ENSMUSG00000032826	ENSMUST00000044443	protein_coding
Synpo2	3	123117085	123117266	peak_2029	182	-	5.05	0.00524807	0.0457088	5.05	cds	ENSMUSG00000050315	ENSMUST00000198584	protein_coding
Synpo2	3	123114087	123114657	peak_2028	571	-	18.6	3.98107e-11	7.76247e-10	18.6	cds	ENSMUSG00000050315	ENSMUST00000051443	protein_coding
Synpo2	3	123107113	123107203	peak_2027	91	-	7.88	0.0074131	0.0616595	7.88	utr3	ENSMUSG00000050315	ENSMUST00000198584	protein_coding
Usp53	3	122949227	122951260	peak_2026	2034	-	6.01	1.25893e-17	3.16228e-16	6.01	cds	ENSMUSG00000039701	ENSMUST00000090379	protein_coding
Fnbp1l	3	122563848	122569740	peak_2025	5893	-	2.1	3.16228e-24	1e-22	2.1	cds	ENSMUSG00000039735	ENSMUST00000162409	protein_coding
Fnbp1l	3	122542123	122559071	peak_2024	16949	-	6.51	3.98107e-95	3.98107e-93	6.51	cds	ENSMUSG00000039735	ENSMUST00000162409	protein_coding
Fnbp1l	3	122540749	122541049	peak_2023	301	-	4.5	5.01187e-22	1.58489e-20	4.5	cds	ENSMUSG00000039735	ENSMUST00000197259	protein_coding
Gm43300	3	119728221	119728369	peak_2022	149	-	6.67	0.017378	0.127938	6.67	npExon	ENSMUSG00000105572	ENSMUST00000198540	TEC
Ptbp2	3	119719995	119720145	peak_2021	151	-	8.08	0.00645654	0.0537032	8.08	utr3	ENSMUSG00000028134	ENSMUST00000200097	protein_coding
Palmd	3	116927574	116968597	peak_2020	41024	-	5.34	3.89045e-06	5.49541e-05	5.34	cds	ENSMUSG00000033377	ENSMUST00000119557	protein_coding
Trmt13	3	116613901	116614230	peak_2019	330	-	5.39	3.98107e-12	1e-10	5.39	utr5	ENSMUSG00000033439	ENSMUST00000041524	protein_coding
Trmt13	3	116581569	116582870	peak_2018	1302	-	2.99	1.20226e-06	1.8197e-05	2.99	cds	ENSMUSG00000033439	ENSMUST00000041524	protein_coding
Cdc14a	3	116293841	116294021	peak_2017	181	-	4.24	0.00371535	0.0331131	4.24	cds	ENSMUSG00000033502	ENSMUST00000090464	protein_coding
Rnpc3	3	113609096	113611074	peak_2016	1979	-	7.28	0.011749	0.0933254	7.28	cds	ENSMUSG00000027981	ENSMUST00000106535	protein_coding
Fam102b	3	109027278	109027577	peak_2015	300	-	9.7	0.0018197	0.0177828	9.7	cds	ENSMUSG00000040339	ENSMUST00000171143	protein_coding
Fam102b	3	108973205	108973355	peak_2014	151	-	4.55	0.0125893	0.0977237	4.55	utr3	ENSMUSG00000040339	ENSMUST00000171143	protein_coding
Fam102b	3	108972459	108972609	peak_2013	151	-	7.88	0.0074131	0.0616595	7.88	utr3	ENSMUSG00000040339	ENSMUST00000171143	protein_coding
5730508B09Rik	3	127870993	127896235	peak_2040	25243	-	10.7	0.000724436	0.00758578	10.7	cds	ENSMUSG00000050549	ENSMUST00000057198	protein_coding
Gar1	3	129825609	129826907	peak_2041	1299	-	2.43	9.77237e-06	0.000134896	2.43	cds	ENSMUSG00000028010	ENSMUST00000029643	protein_coding
Rpl34	3	130728532	130728682	peak_2042	151	-	25.7	3.98107e-09	7.24436e-08	25.7	utr3	ENSMUSG00000062006	ENSMUST00000133802	protein_coding
Gm42881	3	131612645	131612705	peak_2043	61	-	5.46	0.0457088	0.282488	5.46	npExon	ENSMUSG00000105973	ENSMUST00000198636	TEC
Trmt10a	3	138146292	138146353	peak_1824	62	+	3.23	0.00218776	0.0204174	3.23	utr5	ENSMUSG00000004127	ENSMUST00000159481	protein_coding
Lmna	3	88503013	88503072	peak_10191	60	-	8.29	0.00549541	0.0467735	8.29	cds	ENSMUSG00000028063	ENSMUST00000149068	protein_coding
Gm43362	3	158035932	158036082	peak_2070	151	-	2.76	0.0047863	0.0416869	2.76	npExon	ENSMUSG00000105201	ENSMUST00000198192	TEC
Srsf11	3	158011969	158021379	peak_2069	9411	-	6.86	0	0	6.86	cds	ENSMUSG00000055436	ENSMUST00000121326	protein_coding
A530083M17Rik	3	153310116	153310206	peak_2068	91	-	6.06	0.0295121	0.197697	6.06	npExon	ENSMUSG00000106024	ENSMUST00000199877	TEC
St6galnac5	3	152819358	152819539	peak_2067	182	-	7.07	0.0138038	0.105196	7.07	utr3	ENSMUSG00000039037	ENSMUST00000044278	protein_coding
St6galnac5	3	152817770	152817890	peak_2066	121	-	6.47	0.0218776	0.15417	6.47	utr3	ENSMUSG00000039037	ENSMUST00000044278	protein_coding
Gm43859	3	152384569	152384952	peak_2065	384	-	42.2	1.25893e-15	3.16228e-14	42.2	npExon	ENSMUSG00000105710	ENSMUST00000200075	TEC
Nexn	3	152243875	152253092	peak_2064	9218	-	11.1	1.99526e-18	6.30957e-17	11.1	cds	ENSMUSG00000039103	ENSMUST00000046045	protein_coding
Nexn	3	152237790	152242781	peak_2063	4992	-	8.08	5.12861e-05	0.000645654	8.08	cds	ENSMUSG00000039103	ENSMUST00000046045	protein_coding
Prkacb	3	146788770	146812781	peak_2062	24012	-	4.65	0.00112202	0.0114815	4.65	cds	ENSMUSG00000005034	ENSMUST00000197616	protein_coding
Prkacb	3	146755681	146769957	peak_2061	14277	-	2.31	8.31764e-05	0.00102329	2.31	cds	ENSMUSG00000005034	ENSMUST00000197616	protein_coding
Prkacb	3	146730170	146730291	peak_2060	122	-	3.23	0.0288403	0.197242	3.23	utr3	ENSMUSG00000005034	ENSMUST00000005164	protein_coding
Prpf38b	3	108911187	108911667	peak_2012	481	-	5.76	0.00123027	0.0125893	5.76	cds	ENSMUSG00000027881	ENSMUST00000129273	nonsense_mediated_decay
Sh3glb1	3	144688806	144688897	peak_2059	92	-	6.87	0.0162181	0.11995	6.87	utr3	ENSMUSG00000037062	ENSMUST00000198254	protein_coding
Gm43707	3	144495265	144495326	peak_2057	62	-	5.66	0.0398107	0.251189	5.66	npExon	ENSMUSG00000104903	ENSMUST00000196451	sense_intronic
Hs2st1	3	144465162	144570181	peak_2056	105020	-	11.9	1.58489e-12	3.16228e-11	11.9	cds	ENSMUSG00000040151	ENSMUST00000043325	protein_coding
Hs2st1	3	144434532	144437615	peak_2055	3084	-	3.88	9.12011e-07	1.38038e-05	3.88	cds	ENSMUSG00000040151	ENSMUST00000043325	protein_coding
Hs2st1	3	144434322	144434473	peak_2054	152	-	4.95	0.00724436	0.060256	4.95	utr3	ENSMUSG00000040151	ENSMUST00000043325	protein_coding
Pkn2	3	142830594	142881614	peak_2053	51021	-	2.72	1.02329e-07	1.65959e-06	2.72	cds	ENSMUSG00000004591	ENSMUST00000174422	protein_coding
Pkn2	3	142829187	142829308	peak_2052	122	-	2.08	0.00562341	0.047863	2.08	cds	ENSMUSG00000004591	ENSMUST00000174422	protein_coding
Metap1	3	138478483	138478663	peak_2051	181	-	11.9	0.000316228	0.00354813	11.9	utr3	ENSMUSG00000005813	ENSMUST00000197531	protein_coding
Bank1	3	136093437	136100304	peak_2050	6868	-	9.5	0.00213796	0.0204174	9.5	cds	ENSMUSG00000037922	ENSMUST00000198206	protein_coding
Gm43379	3	135432743	135432924	peak_2049	182	-	7.48	0.0102329	0.0812831	7.48	npExon	ENSMUSG00000105449	ENSMUST00000196253	TEC
Cisd2	3	135407546	135407606	peak_2047	61	-	6.67	0.0186209	0.136458	6.67	utr3	ENSMUSG00000028165	ENSMUST00000029815	protein_coding
Tet2	3	133469292	133471352	peak_2046	2061	-	16	1.20226e-05	0.000165959	16	cds	ENSMUSG00000040943	ENSMUST00000196398	protein_coding
Gstcd	3	132983011	132983102	peak_2045	92	-	6.26	0.0251189	0.174985	6.26	cds	ENSMUSG00000028018	ENSMUST00000029651	protein_coding
Npnt	3	132882974	132883035	peak_2044	62	-	3.64	0.042658	0.265461	3.64	utr3	ENSMUSG00000040998	ENSMUST00000117456	protein_coding
Sh3glb1	3	144688566	144688717	peak_2058	152	-	7.07	0.0138038	0.105196	7.07	utr3	ENSMUSG00000037062	ENSMUST00000198254	protein_coding
A730011C13Rik	3	94996902	94996993	peak_1948	92	-	7.07	0.0138038	0.105196	7.07	npExon	ENSMUSG00000084846	ENSMUST00000141787	antisense
Prpf38b	3	108903884	108907823	peak_2011	3940	-	6.37	0	0	6.37	cds	ENSMUSG00000027881	ENSMUST00000029480	protein_coding
4933431E20Rik	3	107890315	107890495	peak_2009	181	-	7.28	0.011749	0.0933254	7.28	npExon	ENSMUSG00000086968	ENSMUST00000131345	antisense
Bcl9	3	97204498	97204559	peak_1976	62	-	3.94	0.0154882	0.11722	3.94	utr3	ENSMUSG00000038256	ENSMUST00000046521	protein_coding
Gpr89	3	96871146	96871266	peak_1975	121	-	6.87	0.0162181	0.11995	6.87	utr3	ENSMUSG00000028096	ENSMUST00000029738	protein_coding
Gpr89	3	96870041	96870311	peak_1974	271	-	14.3	4.46684e-05	0.00057544	14.3	utr3	ENSMUSG00000028096	ENSMUST00000029738	protein_coding
Polr3c	3	96727268	96727328	peak_1973	61	-	7.88	0.0074131	0.0616595	7.88	utr5	ENSMUSG00000028099	ENSMUST00000154679	protein_coding
Polr3gl	3	96578465	96582145	peak_1972	3681	-	11	1.99526e-83	1.99526e-81	11	cds	ENSMUSG00000028104	ENSMUST00000091924	protein_coding
Gm17690	3	96168928	96169258	peak_1971	331	-	18	2.34423e-06	3.38844e-05	18	npExon	ENSMUSG00000097204	ENSMUST00000180958	antisense
Gm17690	3	96167941	96168301	peak_1970	361	-	10.7	0.000831764	0.00851138	10.7	npExon	ENSMUSG00000097204	ENSMUST00000180958	antisense
Ciart	3	95881744	95881954	peak_1969	211	-	8.69	0.0040738	0.0354813	8.69	utr5	ENSMUSG00000038550	ENSMUST00000159739	protein_coding
Prpf3	3	95847844	95849030	peak_1968	1187	-	1.34	0.0275423	0.187499	1.34	cds	ENSMUSG00000015748	ENSMUST00000015892	protein_coding
Prpf3	3	95830956	95844307	peak_1967	13352	-	2.9	1e-27	3.98107e-26	2.9	cds	ENSMUSG00000015748	ENSMUST00000015892	protein_coding
Rprd2	3	95774319	95784270	peak_1966	9952	-	3.94	2.0893e-05	0.000275423	3.94	cds	ENSMUSG00000028106	ENSMUST00000200164	protein_coding
Rprd2	3	95773421	95773512	peak_1965	92	-	5.86	0.0338844	0.222844	5.86	utr3	ENSMUSG00000028106	ENSMUST00000197449	protein_coding
Rprd2	3	95765425	95766114	peak_1964	690	-	9.09	1.07152e-10	2.18776e-09	9.09	cds	ENSMUSG00000028106	ENSMUST00000200164	protein_coding
Rprd2	3	95764618	95765247	peak_1963	630	-	6.13	3.23594e-07	5.12861e-06	6.13	cds	ENSMUSG00000028106	ENSMUST00000200164	protein_coding
Rprd2	3	95763630	95763990	peak_1962	361	-	5.13	7.76247e-06	0.000109648	5.13	cds	ENSMUSG00000028106	ENSMUST00000200164	protein_coding
Rprd2	3	95762763	95763033	peak_1961	271	-	14.8	3.23594e-05	0.000416869	14.8	utr3	ENSMUSG00000028106	ENSMUST00000200164	protein_coding
Rprd2	3	95761836	95762136	peak_1960	301	-	9.3	5.37032e-05	0.000676083	9.3	utr3	ENSMUSG00000028106	ENSMUST00000200164	protein_coding
Rprd2	3	95761656	95761747	peak_1959	92	-	7.28	0.011749	0.0933254	7.28	utr3	ENSMUSG00000028106	ENSMUST00000200164	protein_coding
Rprd2	3	95761237	95761448	peak_1958	212	-	11.3	0.000512861	0.00549541	11.3	utr3	ENSMUSG00000028106	ENSMUST00000200164	protein_coding
Setdb1	3	95346807	95354571	peak_1957	7765	-	2.45	5.37032e-10	1.04713e-08	2.45	cds	ENSMUSG00000015697	ENSMUST00000107171	protein_coding
Setdb1	3	95327528	95328568	peak_1956	1041	-	5.93	1.44544e-08	2.5704e-07	5.93	cds	ENSMUSG00000015697	ENSMUST00000107171	protein_coding
Gabpb2	3	95188687	95190673	peak_1955	1987	-	4.56	3.98107e-66	3.16228e-64	4.56	cds	ENSMUSG00000038766	ENSMUST00000136139	protein_coding
Gabpb2	3	95186889	95186950	peak_1954	62	-	3.1	0.0281838	0.193642	3.1	utr3	ENSMUSG00000038766	ENSMUST00000098873	protein_coding
Gabpb2	3	95185391	95185631	peak_1953	241	-	4.75	0.000194984	0.00223872	4.75	utr3	ENSMUSG00000038766	ENSMUST00000098873	protein_coding
Gabpb2	3	95184941	95185002	peak_1952	62	-	2.05	0.0380189	0.244343	2.05	utr3	ENSMUSG00000038766	ENSMUST00000098873	protein_coding
Gabpb2	3	95183743	95184373	peak_1951	631	-	24.7	1.02329e-09	1.94984e-08	24.7	utr3	ENSMUSG00000038766	ENSMUST00000098873	protein_coding
Gabpb2	3	95182874	95183025	peak_1950	152	-	4.75	0.00954993	0.0758578	4.75	utr3	ENSMUSG00000038766	ENSMUST00000098873	protein_coding
Bcl9	3	97204678	97204888	peak_1977	211	-	7.58	0.000158489	0.0018197	7.58	cds	ENSMUSG00000038256	ENSMUST00000166341	protein_coding
Bcl9	3	97209339	97209550	peak_1978	212	-	8.08	0.00645654	0.0537032	8.08	cds	ENSMUSG00000038256	ENSMUST00000166341	protein_coding
Bcl9	3	97216452	97221785	peak_1979	5334	-	2.05	0.00301995	0.0281838	2.05	utr5	ENSMUSG00000038256	ENSMUST00000046521	protein_coding
Bcl9	3	97223973	97227364	peak_1980	3392	-	8.89	0.00346737	0.030903	8.89	utr5	ENSMUSG00000038256	ENSMUST00000046521	protein_coding
Ahcyl1	3	107696170	107696560	peak_2008	391	-	8.69	3.01995e-09	5.62341e-08	8.69	cds	ENSMUSG00000027893	ENSMUST00000029490	protein_coding
Ahcyl1	3	107672099	107673519	peak_2007	1421	-	1.82	0.000851138	0.00891251	1.82	cds	ENSMUSG00000027893	ENSMUST00000138091	nonsense_mediated_decay
Ahcyl1	3	107669138	107670217	peak_2006	1080	-	1.84	0.000891251	0.00933254	1.84	cds	ENSMUSG00000027893	ENSMUST00000029490	protein_coding
Rbm15	3	107331965	107333134	peak_2005	1170	-	6.87	1.58489e-22	5.01187e-21	6.87	cds	ENSMUSG00000048109	ENSMUST00000061772	protein_coding
Rbm15	3	107330528	107331307	peak_2004	780	-	5.46	1e-15	3.16228e-14	5.46	cds	ENSMUSG00000048109	ENSMUST00000061772	protein_coding
Cept1	3	106502588	106502649	peak_2003	62	-	6.47	0.0218776	0.15417	6.47	utr3	ENSMUSG00000040774	ENSMUST00000068301	protein_coding
Kcnd3os	3	105452572	105452720	peak_2002	149	-	9.9	0.00158489	0.0154882	9.9	npExon	ENSMUSG00000074346	ENSMUST00000130683	antisense
Cttnbp2nl	3	105005716	105011362	peak_2001	5647	-	3.4	1.25893e-32	6.30957e-31	3.4	cds	ENSMUSG00000062127	ENSMUST00000098763	protein_coding
Gm43696	3	104473619	104473889	peak_2000	271	-	23.2	3.01995e-08	5.12861e-07	23.2	npExon	ENSMUSG00000105304	ENSMUST00000199385	sense_intronic
C030032O16Rik	3	104155592	104155831	peak_1999	240	-	9.9	4.46684e-06	6.30957e-05	9.9	npExon	ENSMUSG00000106063	ENSMUST00000196427	sense_intronic
Magi3	3	104219714	104220194	peak_1998	481	-	21.3	3.98107e-14	1e-12	21.3	cds	ENSMUSG00000052539	ENSMUST00000122303	protein_coding
Magi3	3	104054529	104089646	peak_1997	35118	-	2.67	1e-10	1.94984e-09	2.67	cds	ENSMUSG00000052539	ENSMUST00000122303	protein_coding
Magi3	3	104016654	104017553	peak_1996	900	-	5.25	0.00467735	0.040738	5.25	cds	ENSMUSG00000052539	ENSMUST00000122303	protein_coding
Scarna2	3	108554366	108554603	peak_2010	238	-	3.11	0.00346737	0.0316228	3.11	npExon	ENSMUSG00000088185	ENSMUST00000157560	scaRNA
Magi3	3	104015056	104015986	peak_1995	931	-	6.12	7.94328e-84	7.94328e-82	6.12	cds	ENSMUSG00000052539	ENSMUST00000121198	protein_coding
Sycp1	3	102841032	102935660	peak_1993	94629	-	11.3	0	0	11.3	cds	ENSMUSG00000027855	ENSMUST00000196988	protein_coding
Sycp1	3	102818827	102840884	peak_1992	22058	-	2.43	0.000234423	0.00269153	2.43	cds	ENSMUSG00000027855	ENSMUST00000196988	protein_coding
Ptgfrn	3	101041459	101041550	peak_1991	92	-	3.33	0.00758578	0.0630957	3.33	utr3	ENSMUSG00000027864	ENSMUST00000102694	protein_coding
Ttf2	3	100963141	100963322	peak_1990	182	-	1.98	0.0011749	0.011749	1.98	cds	ENSMUSG00000033222	ENSMUST00000076941	protein_coding
Ttf2	3	100952644	100956205	peak_1989	3562	-	3.23	0.00380189	0.0338844	3.23	cds	ENSMUSG00000033222	ENSMUST00000076941	protein_coding
Gm42869	3	100625588	100625857	peak_1988	270	-	41.4	6.30957e-15	1.58489e-13	41.4	npExon	ENSMUSG00000105137	ENSMUST00000199953	sense_intronic
Man1a2	3	100684993	100685503	peak_1987	511	-	4.76	1.58489e-21	5.01187e-20	4.76	utr5	ENSMUSG00000008763	ENSMUST00000008907	protein_coding
Man1a2	3	100647087	100684904	peak_1986	37818	-	7.2	0	0	7.2	cds	ENSMUSG00000008763	ENSMUST00000008907	protein_coding
Wdr3	3	100142957	100143018	peak_1985	62	-	1.49	0.00338844	0.030903	1.49	cds	ENSMUSG00000033285	ENSMUST00000052120	protein_coding
Pde4dip	3	97741290	97758845	peak_1984	17556	-	14.7	1e-16	2.51189e-15	14.7	cds	ENSMUSG00000038170	ENSMUST00000175751	nonsense_mediated_decay
Pde4dip	3	97740601	97740902	peak_1983	302	-	35.2	1.25893e-12	3.16228e-11	35.2	utr3	ENSMUSG00000038170	ENSMUST00000045243	protein_coding
Pde4dip	3	97740122	97740213	peak_1982	92	-	5.66	0.0398107	0.251189	5.66	utr3	ENSMUSG00000038170	ENSMUST00000045243	protein_coding
Chd1l	3	97570205	97572704	peak_1981	2500	-	2.31	1.58489e-24	6.30957e-23	2.31	cds	ENSMUSG00000028089	ENSMUST00000029730	protein_coding
Hipk1	3	103741400	103741670	peak_1994	271	-	12.3	2.95121e-05	0.000380189	12.3	utr3	ENSMUSG00000008730	ENSMUST00000118317	protein_coding
Gm43088	3	137899311	137899490	peak_1823	180	+	11.5	0.000288403	0.00323594	11.5	npExon	ENSMUSG00000105748	ENSMUST00000197530	TEC
Slc16a1	3	104655471	104656040	peak_1787	570	+	10.5	7.94328e-62	6.30957e-60	10.5	cds	ENSMUSG00000032902	ENSMUST00000046212	protein_coding
Ppp3ca	3	136935303	136935483	peak_1821	181	+	8.49	0.00467735	0.040738	8.49	utr3	ENSMUSG00000028161	ENSMUST00000056758	protein_coding
Fbxw7	3	84890168	84925505	peak_1657	35338	+	11.9	1e-112	1e-110	11.9	cds	ENSMUSG00000028086	ENSMUST00000107679	protein_coding
Fbxw7	3	84815327	84815657	peak_1656	331	+	10.1	0.000109648	0.00131826	10.1	utr5	ENSMUSG00000028086	ENSMUST00000107679	protein_coding
Sfrp2	3	83766947	83773360	peak_1655	6414	+	7.38	8.12831e-06	0.000112202	7.38	cds	ENSMUSG00000027996	ENSMUST00000029625	protein_coding
Map9	3	82380193	82391231	peak_1654	11039	+	15.5	3.98107e-76	3.16228e-74	15.5	cds	ENSMUSG00000033900	ENSMUST00000091014	protein_coding
Map9	3	82376940	82380134	peak_1653	3195	+	4.9	3.63078e-05	0.000457088	4.9	cds	ENSMUSG00000033900	ENSMUST00000091014	protein_coding
Map9	3	82363382	82371216	peak_1652	7835	+	6.67	0.0165959	0.122744	6.67	cds	ENSMUSG00000033900	ENSMUST00000091014	protein_coding
Ppm1l	3	69317790	69317881	peak_1651	92	+	3.23	0.00977237	0.0776247	3.23	cds	ENSMUSG00000027784	ENSMUST00000029355	protein_coding
Smc4	3	69031497	69031772	peak_1650	276	+	1.93	4.7863e-07	7.4131e-06	1.93	cds	ENSMUSG00000034349	ENSMUST00000042901	protein_coding
Smc4	3	69009644	69024212	peak_1649	14569	+	5.56	1e-159	1e-157	5.56	cds	ENSMUSG00000034349	ENSMUST00000042901	protein_coding
Smc4	3	69006176	69007272	peak_1648	1097	+	2.27	0.0060256	0.0512861	2.27	cds	ENSMUSG00000034349	ENSMUST00000042901	protein_coding
Gm21949	3	68596218	68625912	peak_1647	29695	+	7.95	1e-17	2.51189e-16	7.95	cds	ENSMUSG00000102422	ENSMUST00000182006	protein_coding
Schip1	3	68494612	68572349	peak_1646	77738	+	21.8	1.38038e-08	2.39883e-07	21.8	cds	ENSMUSG00000027777	ENSMUST00000192555	protein_coding
Schip1	3	68494621	68625926	peak_1645	131306	+	24.7	1e-16	2.51189e-15	24.7	cds	ENSMUSG00000027777	ENSMUST00000029346	protein_coding
Fbxw7	3	84977342	84977493	peak_1658	152	+	4.65	1.12202e-06	1.69824e-05	4.65	cds	ENSMUSG00000028086	ENSMUST00000107675	protein_coding
Rsrc1	3	66994595	67351794	peak_1644	357200	+	4.98	3.16228e-42	1.58489e-40	4.98	cds	ENSMUSG00000034544	ENSMUST00000162036	protein_coding
Gm37305	3	65957996	65958177	peak_1642	182	+	8.29	0.00549541	0.0467735	8.29	npExon	ENSMUSG00000103041	ENSMUST00000195714	antisense
Lekr1	3	65683955	65684104	peak_1641	150	+	9.5	0.00213796	0.0204174	9.5	cds	ENSMUSG00000074579	ENSMUST00000099075	protein_coding
Arhgef26	3	62340442	62345275	peak_1640	4834	+	2.2	4.67735e-05	0.000588844	2.2	cds	ENSMUSG00000036885	ENSMUST00000079300	protein_coding
Rap2b	3	61366335	61366515	peak_1639	181	+	13.5	8.70964e-05	0.00104713	13.5	utr3	ENSMUSG00000036894	ENSMUST00000049064	protein_coding
Rap2b	3	61365826	61366096	peak_1638	271	+	6.67	6.45654e-06	9.12011e-05	6.67	utr3	ENSMUSG00000036894	ENSMUST00000049064	protein_coding
Rap2b	3	61365287	61365558	peak_1637	272	+	9.7	0.0018197	0.0177828	9.7	cds	ENSMUSG00000036894	ENSMUST00000049064	protein_coding
Rap2b	3	61364809	61365109	peak_1636	301	+	4.65	0.00245471	0.0229087	4.65	cds	ENSMUSG00000036894	ENSMUST00000049064	protein_coding
Mbnl1	3	60603786	60613334	peak_1635	9549	+	3.54	0.00467735	0.040738	3.54	cds	ENSMUSG00000027763	ENSMUST00000099087	protein_coding
Med12l	3	59265059	59267138	peak_1634	2080	+	18.4	1.65959e-06	2.45471e-05	18.4	cds	ENSMUSG00000056476	ENSMUST00000164225	protein_coding
Med12l	3	59227790	59232513	peak_1633	4724	+	6.06	0.0218776	0.15417	6.06	cds	ENSMUSG00000056476	ENSMUST00000164225	protein_coding
Med12l	3	59093527	59093797	peak_1632	271	+	7.28	0.000331131	0.00371535	7.28	cds	ENSMUSG00000056476	ENSMUST00000029393	protein_coding
Med12l	3	59068328	59071912	peak_1631	3585	+	6.67	0.0186209	0.136458	6.67	cds	ENSMUSG00000056476	ENSMUST00000029393	protein_coding
Selenot	3	58591018	58591138	peak_1630	121	+	7.88	0.0074131	0.0616595	7.88	utr3	ENSMUSG00000075700	ENSMUST00000107924	protein_coding
Rsrc1	3	66981509	66986097	peak_1643	4589	+	4.51	1.20226e-07	1.94984e-06	4.51	utr5	ENSMUSG00000034544	ENSMUST00000162036	protein_coding
Eif2a	3	58555593	58557204	peak_1629	1612	+	2.19	0.00549541	0.0467735	2.19	cds	ENSMUSG00000027810	ENSMUST00000029387	protein_coding
Fbxw7	3	84977671	84977882	peak_1659	212	+	4.42	1.20226e-07	1.99526e-06	4.42	utr3	ENSMUSG00000028086	ENSMUST00000107675	protein_coding
Gm37726	3	84874308	84874668	peak_1661	361	+	147	2.51189e-54	1.58489e-52	147	npExon	ENSMUSG00000102919	ENSMUST00000193246	TEC
Gpatch4	3	88055034	88055694	peak_1689	661	+	1.79	6.30957e-14	1.58489e-12	1.79	cds	ENSMUSG00000028069	ENSMUST00000166021	protein_coding
Nes	3	87975819	87978210	peak_1688	2392	+	3.93	6.30957e-31	2.51189e-29	3.93	cds	ENSMUSG00000004891	ENSMUST00000090973	protein_coding
Isg20l2	3	87940268	87940537	peak_1687	270	+	20.1	3.16228e-15	7.94328e-14	20.1	utr3	ENSMUSG00000048039	ENSMUST00000055984	protein_coding
Isg20l2	3	87939701	87940060	peak_1686	360	+	13.1	0.000120226	0.00144544	13.1	utr3	ENSMUSG00000048039	ENSMUST00000055984	protein_coding
Isg20l2	3	87939254	87939434	peak_1685	181	+	3.31	0.00301995	0.0275423	3.31	cds	ENSMUSG00000048039	ENSMUST00000055984	protein_coding
Isg20l2	3	87931628	87938673	peak_1684	7046	+	21	1.58489e-26	5.01187e-25	21	cds	ENSMUSG00000048039	ENSMUST00000055984	protein_coding
Mrpl24	3	87921638	87921757	peak_1683	120	+	6.47	0.0218776	0.15417	6.47	utr5	ENSMUSG00000019710	ENSMUST00000121048	protein_coding
Mrpl24	3	87919593	87919800	peak_1682	208	+	2.3	0.00107152	0.0109648	2.3	utr5	ENSMUSG00000019710	ENSMUST00000119968	protein_coding
Hdgf	3	87913094	87914971	peak_1681	1878	+	3.15	1e-199	1e-197	3.15	cds	ENSMUSG00000004897	ENSMUST00000005017	protein_coding
Hdgf	3	87906350	87906932	peak_1680	583	+	13.7	5.01187e-15	1.25893e-13	13.7	cds	ENSMUSG00000004897	ENSMUST00000005017	protein_coding
Arhgef11	3	87729616	87732853	peak_1679	3238	+	10.8	1.99526e-15	5.01187e-14	10.8	cds	ENSMUSG00000041977	ENSMUST00000129113	protein_coding
Arhgef11	3	87728574	87729498	peak_1678	925	+	3.72	0.000851138	0.00891251	3.72	cds	ENSMUSG00000041977	ENSMUST00000129113	protein_coding
Arhgef11	3	87717122	87725588	peak_1677	8467	+	8.49	0.00467735	0.040738	8.49	cds	ENSMUSG00000041977	ENSMUST00000129113	protein_coding
Fbxw7	3	84978419	84978869	peak_1660	451	+	6.26	9.33254e-07	1.41254e-05	6.26	utr3	ENSMUSG00000028086	ENSMUST00000107675	protein_coding
Arhgef11	3	87687936	87698052	peak_1676	10117	+	5.73	7.76247e-08	1.28825e-06	5.73	cds	ENSMUSG00000041977	ENSMUST00000039476	protein_coding
Arhgef11	3	87618351	87683549	peak_1674	65199	+	18.1	7.94328e-19	1.99526e-17	18.1	cds	ENSMUSG00000041977	ENSMUST00000129113	protein_coding
Arhgef11	3	87617574	87618053	peak_1673	480	+	15.8	7.94328e-32	3.16228e-30	15.8	utr5	ENSMUSG00000041977	ENSMUST00000039476	protein_coding
Etv3	3	87538509	87538869	peak_1672	361	+	14.1	5.37032e-05	0.000660693	14.1	utr3	ENSMUSG00000003382	ENSMUST00000170036	protein_coding
Etv3	3	87538150	87538301	peak_1671	152	+	6.87	0.0040738	0.0363078	6.87	utr3	ENSMUSG00000003382	ENSMUST00000170036	protein_coding
Etv3	3	87537013	87537133	peak_1670	121	+	10.1	0.00134896	0.0131826	10.1	utr3	ENSMUSG00000003382	ENSMUST00000170036	protein_coding
Etv3	3	87536025	87536176	peak_1669	152	+	5.66	0.0047863	0.0416869	5.66	cds	ENSMUSG00000003382	ENSMUST00000170036	protein_coding
Etv3	3	87527946	87528037	peak_1668	92	+	2.22	0.0281838	0.194089	2.22	cds	ENSMUSG00000003382	ENSMUST00000117293	protein_coding
Lrba	3	86532156	86532217	peak_1667	62	+	4.11	0.0047863	0.0416869	4.11	cds	ENSMUSG00000028080	ENSMUST00000212390	protein_coding
Lrba	3	86348324	86348385	peak_1666	62	+	1.59	0.0123027	0.0954993	1.59	cds	ENSMUSG00000028080	ENSMUST00000107635	protein_coding
Lrba	3	86225383	86225504	peak_1665	122	+	1.66	0.018197	0.134586	1.66	cds	ENSMUSG00000028080	ENSMUST00000107635	protein_coding
Sh3d19	3	86129058	86129209	peak_1664	152	+	6.67	0.0186209	0.136458	6.67	utr3	ENSMUSG00000028082	ENSMUST00000107664	protein_coding
Sh3d19	3	86126843	86126994	peak_1663	152	+	5.86	0.00199526	0.0190546	5.86	utr3	ENSMUSG00000028082	ENSMUST00000107664	protein_coding
Gm37726	3	84875384	84875714	peak_1662	331	+	38.2	1e-13	2.51189e-12	38.2	npExon	ENSMUSG00000102919	ENSMUST00000193246	TEC
Arhgef11	3	87687816	87687877	peak_1675	62	+	6.67	0.0186209	0.136458	6.67	cds	ENSMUSG00000041977	ENSMUST00000129113	protein_coding
Tsc22d2	3	58460819	58460880	peak_1628	62	+	5.86	0.0338844	0.222844	5.86	utr3	ENSMUSG00000027806	ENSMUST00000199164	protein_coding
Tsc22d2	3	58416152	58416753	peak_1627	602	+	7.68	5.7544e-06	8.12831e-05	7.68	cds	ENSMUSG00000027806	ENSMUST00000199164	protein_coding
Tsc22d2	3	58414894	58415943	peak_1626	1050	+	44.3	3.16228e-40	1.99526e-38	44.3	cds	ENSMUSG00000027806	ENSMUST00000199164	protein_coding
Sec62	3	30801127	30810530	peak_1591	9404	+	2.58	1.58489e-27	6.30957e-26	2.58	cds	ENSMUSG00000027706	ENSMUST00000029256	protein_coding
Eif5a2	3	28797349	28797619	peak_1590	271	+	4.77	2.75423e-05	0.000354813	4.77	utr3	ENSMUSG00000050192	ENSMUST00000060500	protein_coding
Eif5a2	3	28794986	28795136	peak_1589	151	+	3.84	0.0040738	0.0363078	3.84	utr3	ENSMUSG00000050192	ENSMUST00000060500	protein_coding
Slc2a2	3	28728903	28729084	peak_1588	182	+	8.29	0.00549541	0.0467735	8.29	utr3	ENSMUSG00000027690	ENSMUST00000029240	protein_coding
Slc2a2	3	28726987	28727408	peak_1587	422	+	14.1	5.37032e-05	0.000660693	14.1	cds	ENSMUSG00000027690	ENSMUST00000029240	protein_coding
Tnik	3	28673698	28674029	peak_1586	332	+	8.08	0.00645654	0.0537032	8.08	utr3	ENSMUSG00000027692	ENSMUST00000159236	protein_coding
Tnik	3	28673488	28673639	peak_1585	152	+	7.88	0.0074131	0.0616595	7.88	utr3	ENSMUSG00000027692	ENSMUST00000159236	protein_coding
Tnik	3	28623027	28646657	peak_1584	23631	+	7.41	6.30957e-16	1.58489e-14	7.41	cds	ENSMUSG00000027692	ENSMUST00000159680	protein_coding
Tnik	3	28557056	28604269	peak_1583	47214	+	11.2	1.99526e-82	1.99526e-80	11.2	cds	ENSMUSG00000027692	ENSMUST00000160307	protein_coding
Tnik	3	28263424	28539499	peak_1582	276076	+	10.9	0.00060256	0.00645654	10.9	cds	ENSMUSG00000027692	ENSMUST00000162777	protein_coding
Tbl1xr1	3	22212097	22212218	peak_1581	122	+	7.68	0.00870964	0.0707946	7.68	utr3	ENSMUSG00000027630	ENSMUST00000193734	protein_coding
Tbl1xr1	3	22210838	22211439	peak_1580	602	+	102	1e-120	1e-118	102	utr3	ENSMUSG00000027630	ENSMUST00000192328	protein_coding
Hltf	3	20074855	20082827	peak_1579	7973	+	3.77	9.12011e-08	1.51356e-06	3.77	cds	ENSMUSG00000002428	ENSMUST00000145853	nonsense_mediated_decay
Sec62	3	30818608	30819056	peak_1592	449	+	6.81	0	0	6.81	cds	ENSMUSG00000027706	ENSMUST00000029256	protein_coding
Hltf	3	20065391	20067407	peak_1578	2017	+	1.95	0.0011749	0.011749	1.95	cds	ENSMUSG00000002428	ENSMUST00000145853	nonsense_mediated_decay
Lrrcc1	3	14557371	14564537	peak_1576	7167	+	14.3	1e-73	7.94328e-72	14.3	cds	ENSMUSG00000027550	ENSMUST00000091325	protein_coding
Lrrcc1	3	14550381	14554359	peak_1575	3979	+	3.9	2.29087e-07	3.63078e-06	3.9	cds	ENSMUSG00000027550	ENSMUST00000169079	protein_coding
Gm9833	3	10088379	10088740	peak_1574	362	+	6.8	8.70964e-10	1.69824e-08	6.8	cds	ENSMUSG00000049230	ENSMUST00000061419	protein_coding
Gm9833	3	10088229	10088320	peak_1573	92	+	6.67	0.00851138	0.0707946	6.67	cds	ENSMUSG00000049230	ENSMUST00000061419	protein_coding
Zbtb10	3	9280369	9281148	peak_1572	780	+	25.9	1e-122	1e-120	25.9	cds	ENSMUSG00000069114	ENSMUST00000155203	protein_coding
Zbtb10	3	9265357	9278310	peak_1571	12954	+	2.79	0.0138038	0.105196	2.79	cds	ENSMUSG00000069114	ENSMUST00000155203	protein_coding
Zbtb10	3	9265028	9265118	peak_1570	91	+	1.95	0.0213796	0.15417	1.95	cds	ENSMUSG00000069114	ENSMUST00000155203	protein_coding
Zbtb10	3	9251259	9252007	peak_1569	749	+	12.9	3.16228e-11	6.16595e-10	12.9	cds	ENSMUSG00000069114	ENSMUST00000155203	protein_coding
Zbtb10	3	9250661	9251050	peak_1568	390	+	16.6	7.4131e-06	0.000102329	16.6	utr5	ENSMUSG00000069114	ENSMUST00000155203	protein_coding
Zfhx4	3	5412227	5412408	peak_1567	182	+	9.3	0.00251189	0.0234423	9.3	cds	ENSMUSG00000025255	ENSMUST00000176383	protein_coding
Zfhx4	3	5401520	5401581	peak_1566	62	+	5.66	0.0398107	0.251189	5.66	cds	ENSMUSG00000025255	ENSMUST00000176383	protein_coding
Zfhx4	3	5329653	5396582	peak_1565	66930	+	9.7	0.0018197	0.0177828	9.7	cds	ENSMUSG00000025255	ENSMUST00000176383	protein_coding
Gm43088	3	137899073	137899252	peak_1822	180	+	8.29	0.00549541	0.0467735	8.29	npExon	ENSMUSG00000105748	ENSMUST00000197530	TEC
Cp	3	20006659	20006780	peak_1577	122	+	6.26	0.0251189	0.174985	6.26	utr3	ENSMUSG00000003617	ENSMUST00000108328	protein_coding
Sec62	3	30819324	30819653	peak_1593	330	+	17.2	4.46684e-06	6.45654e-05	17.2	utr3	ENSMUSG00000027706	ENSMUST00000029256	protein_coding
Gpr160	3	30895939	30895999	peak_1594	61	+	5.46	0.0457088	0.282488	5.46	cds	ENSMUSG00000037661	ENSMUST00000108258	protein_coding
Prkci	3	31050837	31051107	peak_1595	271	+	12.3	0.000229087	0.00263027	12.3	utr3	ENSMUSG00000037643	ENSMUST00000108249	protein_coding
Spg20	3	55135644	55135705	peak_1625	62	+	2.12	0.00229087	0.0218776	2.12	cds	ENSMUSG00000036580	ENSMUST00000107971	protein_coding
Gm38034	3	52282570	52282661	peak_1624	92	+	6.87	0.0162181	0.11995	6.87	npExon	ENSMUSG00000102844	ENSMUST00000193915	TEC
Foxo1	3	52268995	52269235	peak_1623	241	+	10.3	0.00114815	0.0114815	10.3	cds	ENSMUSG00000044167	ENSMUST00000053764	protein_coding
Naa15	3	51472680	51472860	peak_1622	181	+	3.23	0.00060256	0.00645654	3.23	cds	ENSMUSG00000063273	ENSMUST00000029303	protein_coding
Naa15	3	51459988	51465627	peak_1621	5640	+	9.97	1e-215	1e-212	9.97	cds	ENSMUSG00000063273	ENSMUST00000029303	protein_coding
Naa15	3	51416044	51416374	peak_1620	331	+	3.49	7.94328e-23	2.51189e-21	3.49	cds	ENSMUSG00000063273	ENSMUST00000029303	protein_coding
4930577N17Rik	3	51277083	51277172	peak_1619	90	+	6.06	0.0295121	0.197697	6.06	npExon	ENSMUSG00000087440	ENSMUST00000139771	TEC
Pcdh10	3	45378517	45378638	peak_1618	122	+	6.47	0.0218776	0.15417	6.47	utr5	ENSMUSG00000049100	ENSMUST00000170695	protein_coding
Jade1	3	41613686	41613987	peak_1617	302	+	2.54	3.71535e-05	0.00047863	2.54	cds	ENSMUSG00000025764	ENSMUST00000168086	protein_coding
Jade1	3	41604650	41604921	peak_1616	272	+	2.21	2.5704e-07	4.0738e-06	2.21	cds	ENSMUSG00000025764	ENSMUST00000168086	protein_coding
Larp1b	3	40950939	40970011	peak_1615	19073	+	3.14	1e-55	7.94328e-54	3.14	cds	ENSMUSG00000025762	ENSMUST00000191805	protein_coding
Hspa4l	3	40791814	40791995	peak_1614	182	+	10.1	0.00134896	0.0131826	10.1	utr3	ENSMUSG00000025757	ENSMUST00000204702	protein_coding
Hspa4l	3	40781618	40786771	peak_1613	5154	+	3.83	5.01187e-35	2.51189e-33	3.83	cds	ENSMUSG00000025757	ENSMUST00000204702	protein_coding
Intu	3	40653712	40653983	peak_1612	272	+	3.47	7.24436e-07	1.09648e-05	3.47	cds	ENSMUSG00000060798	ENSMUST00000061590	protein_coding
Fat4	3	39009404	39009465	peak_1611	62	+	6.06	0.0295121	0.197697	6.06	cds	ENSMUSG00000046743	ENSMUST00000061260	protein_coding
Gm43484	3	37489336	37489456	peak_1609	121	+	5.86	0.0218776	0.15417	5.86	npExon	ENSMUSG00000106166	ENSMUST00000198333	TEC
4932438A13Rik	3	36863255	36864414	peak_1608	1160	+	1.49	0.0134896	0.103039	1.49	utr5	ENSMUSG00000037270	ENSMUST00000152881	nonsense_mediated_decay
Exosc9	3	36562147	36565371	peak_1607	3225	+	1.99	1.99526e-07	3.23594e-06	1.99	cds	ENSMUSG00000027714	ENSMUST00000029269	protein_coding
D3Ertd254e	3	36165070	36165280	peak_1606	211	+	3.64	0.0120226	0.0933254	3.64	cds	ENSMUSG00000033883	ENSMUST00000165956	protein_coding
Atp11b	3	35849451	35855171	peak_1605	5721	+	6.47	0.0218776	0.15417	6.47	cds	ENSMUSG00000037400	ENSMUST00000029257	protein_coding
Atp11b	3	35814047	35819999	peak_1604	5953	+	3.98	7.76247e-09	1.38038e-07	3.98	cds	ENSMUSG00000037400	ENSMUST00000029257	protein_coding
Fxr1	3	34061865	34061925	peak_1603	61	+	1.28	0.0281838	0.194089	1.28	cds	ENSMUSG00000027680	ENSMUST00000198051	protein_coding
Ttc14	3	33813419	33813630	peak_1602	212	+	6.26	0.00109648	0.0112202	6.26	utr3	ENSMUSG00000027677	ENSMUST00000099153	protein_coding
Ttc14	3	33808950	33809581	peak_1601	632	+	8.49	2.51189e-17	6.30957e-16	8.49	cds	ENSMUSG00000027677	ENSMUST00000117915	protein_coding
Ttc14	3	33803506	33804649	peak_1600	1144	+	2.79	1.8197e-06	2.63027e-05	2.79	cds	ENSMUSG00000027677	ENSMUST00000200271	protein_coding
Cldn11	3	31163641	31163790	peak_1599	150	+	6.67	0.0186209	0.136458	6.67	utr3	ENSMUSG00000037625	ENSMUST00000046174	protein_coding
Skil	3	31121196	31121377	peak_1598	182	+	9.7	0.0018197	0.0177828	9.7	utr3	ENSMUSG00000027660	ENSMUST00000029194	protein_coding
Skil	3	31116827	31118648	peak_1597	1822	+	2.37	2.51189e-19	7.94328e-18	2.37	cds	ENSMUSG00000027660	ENSMUST00000117728	protein_coding
Skil	3	31098282	31111668	peak_1596	13387	+	1.97	6.91831e-05	0.000851138	1.97	cds	ENSMUSG00000027660	ENSMUST00000117728	protein_coding
Mex3a	3	88536486	88537086	peak_1690	601	+	9.5	0.00213796	0.0204174	9.5	cds	ENSMUSG00000074480	ENSMUST00000172699	protein_coding
Mex3a	3	88537623	88537774	peak_1691	152	+	6.2	6.16595e-05	0.000776247	6.2	utr3	ENSMUSG00000074480	ENSMUST00000172699	protein_coding
Gm43484	3	37492903	37493233	peak_1610	331	+	76.2	5.01187e-43	2.51189e-41	76.2	npExon	ENSMUSG00000106166	ENSMUST00000198333	TEC
Mex3a	3	88538192	88538493	peak_1693	302	+	7.88	0.0030903	0.0281838	7.88	utr3	ENSMUSG00000074480	ENSMUST00000172699	protein_coding
Phtf1	3	103991042	103991133	peak_1786	92	+	1.73	0.000251189	0.00288403	1.73	cds	ENSMUSG00000058388	ENSMUST00000090685	protein_coding
Rsbn1	3	103964298	103964389	peak_1785	92	+	6.47	0.0218776	0.15417	6.47	utr3	ENSMUSG00000044098	ENSMUST00000068879	protein_coding
Rsbn1	3	103914988	103928546	peak_1784	13559	+	3.91	2.51189e-35	1.25893e-33	3.91	cds	ENSMUSG00000044098	ENSMUST00000051139	protein_coding
Gm43061	3	103334053	103334383	peak_1783	331	+	56.8	1.25893e-20	3.98107e-19	56.8	npExon	ENSMUSG00000104925	ENSMUST00000198850	sense_intronic
Trim33	3	103352153	103353894	peak_1782	1742	+	7.4	2.23872e-09	4.16869e-08	7.4	cds	ENSMUSG00000033014	ENSMUST00000106860	protein_coding
Trim33	3	103339335	103344335	peak_1781	5001	+	1.85	0.00011749	0.00141254	1.85	cds	ENSMUSG00000033014	ENSMUST00000106860	protein_coding
Dennd2c	3	103131750	103131871	peak_1780	122	+	6.06	0.0165959	0.122744	6.06	cds	ENSMUSG00000007379	ENSMUST00000173206	protein_coding
Csde1	3	103052827	103056932	peak_1779	4106	+	3.49	1.25893e-24	5.01187e-23	3.49	cds	ENSMUSG00000068823	ENSMUST00000197827	protein_coding
Csde1	3	103038848	103047054	peak_1778	8207	+	5.69	5.01187e-93	6.30957e-91	5.69	cds	ENSMUSG00000068823	ENSMUST00000199571	protein_coding
Csde1	3	103020574	103038700	peak_1777	18127	+	9.09	1e-138	1e-136	9.09	cds	ENSMUSG00000068823	ENSMUST00000199571	protein_coding
Casq2	3	102142241	102145441	peak_1776	3201	+	7.07	1.99526e-13	5.01187e-12	7.07	cds	ENSMUSG00000027861	ENSMUST00000029454	protein_coding
Igsf3	3	101461680	101462160	peak_1775	481	+	20.6	2.69153e-07	4.2658e-06	20.6	utr3	ENSMUSG00000042035	ENSMUST00000043983	protein_coding
Igsf3	3	101460901	101461291	peak_1774	391	+	6.26	1.77828e-08	3.16228e-07	6.26	utr3	ENSMUSG00000042035	ENSMUST00000043983	protein_coding
Slc16a1	3	104656637	104656818	peak_1788	182	+	7.48	0.00537032	0.0467735	7.48	utr3	ENSMUSG00000032902	ENSMUST00000046212	protein_coding
Igsf3	3	101460032	101460123	peak_1773	92	+	6.06	0.0295121	0.197697	6.06	cds	ENSMUSG00000042035	ENSMUST00000195164	protein_coding
Igsf3	3	101439772	101451207	peak_1771	11436	+	11.7	0.000371535	0.0040738	11.7	cds	ENSMUSG00000042035	ENSMUST00000195164	protein_coding
Igsf3	3	101435411	101435622	peak_1770	212	+	2.15	0.000331131	0.00363078	2.15	cds	ENSMUSG00000042035	ENSMUST00000195164	protein_coding
Trim45	3	100933389	100933600	peak_1769	212	+	8.08	0.00645654	0.0537032	8.08	utr3	ENSMUSG00000033233	ENSMUST00000037409	protein_coding
Zfp697	3	98425243	98427323	peak_1768	2081	+	15.2	1.54882e-05	0.00020893	15.2	cds	ENSMUSG00000050064	ENSMUST00000178372	protein_coding
Gm42820	3	98122449	98122658	peak_1767	210	+	10.9	0.000707946	0.0074131	10.9	npExon	ENSMUSG00000106427	ENSMUST00000200084	TEC
Gm42819	3	98031973	98032094	peak_1766	122	+	7.07	0.0138038	0.105196	7.07	npExon	ENSMUSG00000105728	ENSMUST00000199630	TEC
Notch2	3	98149610	98150031	peak_1765	422	+	15.2	2.04174e-05	0.000269153	15.2	utr3	ENSMUSG00000027878	ENSMUST00000079812	protein_coding
Prkab2	3	97672133	97672224	peak_1764	92	+	6.87	0.0162181	0.11995	6.87	utr3	ENSMUSG00000038205	ENSMUST00000045743	protein_coding
Prkab2	3	97671773	97671894	peak_1763	122	+	6.87	0.00954993	0.0758578	6.87	utr3	ENSMUSG00000038205	ENSMUST00000045743	protein_coding
Pdzk1	3	96870178	96870329	peak_1762	152	+	7.28	0.011749	0.0933254	7.28	utr3	ENSMUSG00000038298	ENSMUST00000107070	protein_coding
Ankrd35	3	96684979	96689189	peak_1761	4211	+	5.05	0.00954993	0.0758578	5.05	cds	ENSMUSG00000038354	ENSMUST00000048427	protein_coding
Rbm8a	3	96632952	96633193	peak_1760	242	+	12.9	0.000141254	0.00165959	12.9	utr3	ENSMUSG00000038374	ENSMUST00000200647	protein_coding
Rbm8a	3	96632444	96632654	peak_1759	211	+	10.7	0.000831764	0.00851138	10.7	utr3	ENSMUSG00000038374	ENSMUST00000200647	protein_coding
Igsf3	3	101455465	101458085	peak_1772	2621	+	7.88	3.98107e-22	1.58489e-20	7.88	cds	ENSMUSG00000042035	ENSMUST00000195164	protein_coding
Slc16a1	3	104656996	104657176	peak_1789	181	+	10.7	3.71535e-07	5.7544e-06	10.7	utr3	ENSMUSG00000032902	ENSMUST00000046212	protein_coding
Kcnd3	3	105452419	105453087	peak_1790	669	+	15.2	2.34423e-05	0.00030903	15.2	utr5	ENSMUSG00000040896	ENSMUST00000098761	protein_coding
Kcnd3	3	105458875	105458936	peak_1791	62	+	6.87	0.0162181	0.11995	6.87	cds	ENSMUSG00000040896	ENSMUST00000098761	protein_coding
Ppp3ca	3	136670512	136670633	peak_1820	122	+	8.08	0.00645654	0.0537032	8.08	utr5	ENSMUSG00000028161	ENSMUST00000070198	protein_coding
Mex3a	3	88537863	88538014	peak_1692	152	+	9.9	0.00158489	0.0154882	9.9	utr3	ENSMUSG00000074480	ENSMUST00000172699	protein_coding
Slc9b1	3	135348676	135357744	peak_1819	9069	+	4.71	5.01187e-44	2.51189e-42	4.71	cds	ENSMUSG00000050150	ENSMUST00000159658	protein_coding
Cenpe	3	135261597	135265948	peak_1818	4352	+	2.87	1.09648e-05	0.000151356	2.87	cds	ENSMUSG00000045328	ENSMUST00000062893	protein_coding
Cenpe	3	135232934	135255497	peak_1817	22564	+	7.93	0	0	7.93	cds	ENSMUSG00000045328	ENSMUST00000062893	protein_coding
Cenpe	3	135222289	135230062	peak_1816	7774	+	4.66	1.58489e-24	5.01187e-23	4.66	cds	ENSMUSG00000045328	ENSMUST00000062893	protein_coding
Cenpe	3	135218062	135218654	peak_1815	593	+	2.05	0.00151356	0.0147911	2.05	cds	ENSMUSG00000045328	ENSMUST00000062893	protein_coding
Tbck	3	132839116	132839894	peak_1814	779	+	24.5	7.94328e-76	7.94328e-74	24.5	utr3	ENSMUSG00000028030	ENSMUST00000169172	protein_coding
Tbck	3	132838757	132838908	peak_1813	152	+	7.48	0.0102329	0.0812831	7.48	utr3	ENSMUSG00000028030	ENSMUST00000169172	protein_coding
Tbck	3	132801530	132838101	peak_1812	36572	+	11.1	0.000128825	0.00151356	11.1	cds	ENSMUSG00000028030	ENSMUST00000169172	protein_coding
Lef1	3	131194767	131223128	peak_1811	28362	+	6.47	3.0903e-05	0.000398107	6.47	cds	ENSMUSG00000027985	ENSMUST00000066849	protein_coding
Elovl6	3	129633739	129634069	peak_1810	331	+	13.1	5.12861e-06	7.24436e-05	13.1	utr3	ENSMUSG00000041220	ENSMUST00000071402	protein_coding
Gm43653	3	127837334	127837543	peak_1809	210	+	23.2	4.89779e-10	9.54993e-09	23.2	npExon	ENSMUSG00000105447	ENSMUST00000198136	antisense
Zgrf1	3	127616702	127616793	peak_1808	92	+	12.7	0.000165959	0.00194984	12.7	cds	ENSMUSG00000051278	ENSMUST00000196141	protein_coding
[truncated: 8,260 more rows]
