# Supplementary material for: hnRNPC Functions with HuR to Regulate Alternative Splicing in an m6A‐Dependent Manner and is Essential for Meiosis
Source: Adv Sci (Weinh). 2025 Feb 8;12(13):2412196. doi: 10.1002/advs.202412196 (PMC11967818; doi:10.1002/advs.202412196)
Supplement: Supplementary file 8 — Supplemental Table S7 [file ADVS-12-2412196-s002.xls]

## Sheet: PRIMER
Table S7. Primer sequences used in this study.
Target	Sequence (5’ to 3’)	Application
Stra8-GFPcre	F: ACTCCAAGCACTGGGCAGAA	Genotyping
	R1: GCCACCATAGCAGCATCAAA
	R2: CGTTTACGTCGCCGTCCAG
hnRNPC-loxp	F: CCATCGTTTCTGGTCCAAGT	Genotyping
	R: GGGAACTGGTCAGCATTTGTA
hnRNPHC-del	F: CCATCGTTTCTGGTCCAAGT	Genotyping
	R: AGGAAGAACCAGGCACAAAC
Meiosin	F: TGCATCCACAGCTGCCACCA	RT-qPCR
	R: CCATCGTCGTCCTCACTGCT
Meiob	F: AAACAAAGCTGAAGTGGCAA	RT-qPCR
	R: ATATTTTCCCAGAATTTGGAGC
Spdya	F: ATCTTTTGGCTATGACCTT	RT-qPCR
	R: TAGCCCTATAGTCAATTCTGTCC
Spink2	F: TCATGAAGAGGTCACAGTTCCGAA	RT-qPCR
	R: ATTAATATGGCTACCGTCCTCC
Dynlrb2	F: GGAAACCCTCAAGAGAATCCAGA	RT-qPCR
	R: TGATCCTAAGAAAAGTCAGGTCGTT
Rnf138rt1	F: AACTCTATCGTATGAGGCAGCAC	RT-qPCR
	R: CCTCGTTGTTACTGTTGCCCAC
Gpr37	F: TGGCTTTTGGAAGATTTCTCCT	RT-qPCR
	R: TCCAACCCAGATAACGGCAAG
Ly6k	F: TGCTCGAATCCGTCCCAGT	RT-qPCR
	R: TCAGAAACTCCTTAGGCTCAGATGGTG
Prss41	F: TCCACCTTTACGTCCCAGCACCA	RT-qPCR
	R: TCTCGAACAGCTCCTGGCACCT
Wnk3	F: CTCCAGCATCCCAATATAGTTCG	RT-qPCR
	R: GAAGTAGCCATTTCCAACATACACA
Tyro3	F: GAACCGCCTGAAGCAGCCTCC	RT-qPCR
	R: CCTCGCTGCTGGATCGCTCT
Elovl2	F: GGACACGATTTTCTTTGTTCTACGA	RT-qPCR
	R: TTCCACCAAAGGTACTTGTGCAT
Gapdh	F: AGGTCGGTGTGAACGGATTTG	RT-PCR
	R: GGGGTCGTTGATGGCAACA
Meiosin	F: TTGGGTTCAGACAAATTCTCATGTTT	RT-PCR
	R: TCGCCTTCAGACACAGATGGTT
Sycp1	F: TTAGTATTTTGCCCATGCTCGAA	RT-PCR
	R: GATCTAGCACAGGTTTCCTTG
Ankrd31	F: TCTTAGAACATGGAGCAAACCC	RT-PCR
	R: CTATATCTTGTAGAATGGCGCTGA
Stra8	F: CACCATGCATCCCCATTGGTC	RT-PCR
	R: CTTCAGCAACTTATCCAGGCTTT
Stag3	F: AAAGAACGCAAGCTTCAAGCCTA	RT-PCR
	R: CCGGAGGAGTCGAGAACAT
Palb2	F: AAAAGGAATACAGCAGGACACT	RT-PCR
	R:GTCCTTGAATGTCACCTGCTC
Dmc1	F:AGTATGGCAATTACAGAAGCTTT	RT-PCR
	R: CACGGCCACTGAAATCCAC
Smc5	F: AAGGAACTTATGAAGAAAGCTAGGCAA	RT-PCR
	R: ATTCAGTCCTGTGAAGCACGAA
Brca1	F: GGGCCTTCACAATGTCCTT	RT-PCR
	R: GATGATCGACGCCTCCTCA
Hnrnpc	F: CTGTGGTGCCTTCCAAACGTC	RIP-qPCR
	R: CCAGGCTTTCCAGAAGAGAATCC
Mtdh	F: ACAGAAGACCTAGAAAAGGACAC	RIP-qPCR
	R: CTAGTGCTCATGGTCTTCAGGGA
Traf3ip1	F: AACAGATCAGAGACCAGCAGGACA	RIP-qPCR
	R: CATTTCTCAGCAGACTGGGGCTCA
Mki67	F: AGAGAAGACGTGTATCCTTTGGT	RIP-qPCR
	R: AGAGAAGACGTGTATCCTTTGGT
Bptf	F: GAGAAGTTTCCGAGTCCCCT	RIP-qPCR
	R: CCCCTCCTTAAACAATTTATTTGCT
Brca1	F: AGAGAAATAATTCTTGTGAGCGTTT	RIP-qPCR
	R: GTGGCATTTCCAGGTTCGAC
Slx4	F: GAGAACAGCCAGAAGAGACCA	RIP-qPCR
	R:ATTCATATATCTCTTCCATTTCTGCTT
Celf1	F: AGCCAACCTGTTCATCTATCACC	RIP-qPCR
	R: TCTATGAAAACCTTGGCCGACAC
Chfr	F: AACAGTGATCAATAAGCTGCAA	RIP-qPCR
	R:TAAAGATTCATAGAGGTATGCCACA
Sycp1	F: AAAGTAAGCTTGAAATTAGAAGA	RIP-qPCR
	R: TCTAGCACAGGTTTCCTTG
Brca1	F: AGAGAAATAATTCTTGTGAGCGTTT	RIP-qPCR
	R: GTGGCATTTCCAGGTTCGAC
Smc5	F: TTCTGGACCCATTCTACCAATTCAGC	RIP-qPCR
	R: AATTTGGAAAGAAGAATGAGTACTGC
Sycp1	F: TATGTGGTAGGTAACTATTGTTG	RIP-qPCR
	R: TTTATCTTTTCAGCCTCTT
Brca1	F: TAAGTCAACAGAAGAGTTTACTCA	RIP-qPCR
	R: ACAGAGTGTTTTTCTCTAC
Smc5	F: ATATGTAGCAAATTACTTCCT	RIP-qPCR
	R: TAATGCATCGATTTCATCCAA
hnRNPC	F: ATGGCTAGCAATGTTACCAACAAGACA	overexpression plasmid construction
	R: TTAAGAGTCATCCTCCCCATTGGC
HUR	F: ATGTCTAATGGTTATGAAGACCACATGGC	overexpression plasmid construction
	R: TTATTTGTGGGACTTGTTGGTTTTGAAGG
Sycp1	F: TAAATCTGGGCTCAAATCAGG	minigene
	R: CAACCACTCAAGGCTGTCT
Smc5	F: ACATATTAAAGAAATACTGGCTCT	minigene
	R: GAATCTGGCATTTAAGGCAT
Brca1-fragment1	F: CCTGCCATTACTCTTTAAATGACT	minigene
	R: CAGCCACTAAATGTACAATCACC
Brca1-fragment2	F: CAGTTGTCAAGCCAGGG	minigene
	R: TGGGATTAAAGGCGTGCACTA
Sycp1-fragment1	F: AAATCTGGGCTCAAATCAGG	Mutant minigene
	R: TGCTTCAGGTCAGATTCTATG
Sycp1-fragment2	F: CATAGAATCTGACCTGAAGCA	Mutant minigene
	R: CAACCACTCAAGGCTGTCT
Smc5-fragment1	F: ACATATTAAAGAAATACTGGCTCT	Mutant minigene
	R: CTTGGTCTGACCTCCAAGCCAGAGATCAAGTT
Smc5-fragment2	F: CTTGATCTCTGGCTTGGAGGTCAGAC	Mutant minigene
	R: AGGATTCAGCCCTGTGAAGCACGAA
Smc5-fragment3	F: TTCGTGCTTCACAGGGCTGAATCCT	Mutant minigene
	R: CTTGGTCTGACCTCCAAGCCAGAGATCAAGTT
Brca1-fragment1	F: CCTGCCATTACTCTTTAAATGACT	Mutant minigene
	R: CTCAGAAGATCAGCAGGCTTTTTGG
Brca1-fragment2	F: CCAAAAAGCCTGCTGATCTTCTGAG	Mutant minigene
	R: AATACAAAGGCCTTTTAATACAGAG
Brca1-fragment3	F: CTCTGTATTAAAAGGCCTTTGTATT	Mutant minigene
	R: TGGGATTAAAGGCGTGCACTA
