# Supplementary material for: hnRNPC Functions with HuR to Regulate Alternative Splicing in an m6A‐Dependent Manner and is Essential for Meiosis
Source: Adv Sci (Weinh). 2025 Feb 8;12(13):2412196. doi: 10.1002/advs.202412196 (PMC11967818; doi:10.1002/advs.202412196)
Supplement: Supplementary file 9 — Supplemental Table S8 [file ADVS-12-2412196-s009.xlsx]

## Sheet: Antibodies used
Table S8. Antibodies used in this study.
Antibodies	Species	application	Concentration	Company source	Cat #
DDX4/MVH	Rabbit	IF	1:400	abcam	ab13840
SYCP1	Rabbit	IF	1:100	abcam	ab15090
SYCP3	Rabbit	IF	1:200	abcam	ab15093
SYCP3	Mouse	IF	1:100	santa	sc-74569
γH2AX	Mouse	IF	1:200	abcam	ab26350
γH2AX	Rabbit	IF	1:200	abcam	ab11174
PLZF	Mouse	IF	1:100	santa	SC-28391
c-KIT	goat	IF	1:100	R&D	AF1356
MLH1	Mouse	IF	1:50	Biosciences	554073
STRA8	Rabbit	IF	1:200	Milipore	ABN1656
DMC1	Rabbit	IF	1:100	Proteintech	13714-1-AP
RAD51	Rabbit	IF	1:100	Proteintech	ab176458
HORMAD1	Rabbit	IF	1:100	Proteintech	13917-1-AP
H1T	Rabbit	IF	1:400	Proteintech	13917-1-AP
HRP Goat anti-mouse IgG	Goat	WB	1:10000	Abbkine	A21010-1
HRP Goat anti-rabbit IgG	Goat	WB	1:10000	Abbkine	A21020-1
HRP, Goat Anti-Mouse IgG LCS	Goat	WB	1:10000	Abbkine	A25012
HRP, Goat Anti-Mouse IgG HCS	Goat	WB	1:10000	Abbkine	A25112
Dylight 488 Goat anti-mouse IgG	Goat	IF	1:500	Abbkine	A23210
Dylight 594 Goat anti-rabbit IgG	Goat	IF	1:500	Abbkine	A23420
Alexa FluorTM 488 Goat anti-mouse (H+L)	Goat	IF	1:500	Invitrogen	A11029IgG
Alexa FluorTM 488 Goat anti-rabbit IgG (H+L)	Goat	IF	1:500	Invitrogen	A32731
Alexa FluorTM 594 Goat anti-rabbit IgG (H+L)	Goat	IF	1:500	Invitrogen	A11032
Cy3-conjugated Affinipure Goat anti-mouse IgG (H+L)	Goat	IF	1:300	Proteintech	SA00009-1
hnRNPHC	Rabbit	IF, WB	1:100, 1:1000	Proteintech	11760-1-AP
hnRNPHC	Rabbit	IF	1:1000	ABclonal	A8958
hnRNPHC	Mouse	IF	1:100	santa	sc-32308
β-Tubulin	Mouse	WB	1:1000	Abbkine	A01030
GAPDH	Rabbit	WB	1:4000	Proteintech	10494
FLAG-tag	Mouse	WB	1:3000	ABclonal	AE005
MYC-tag	Mouse	WB	1:3000	ABclonal	AE010
HuR	Rabbit	IF, WB	1:100, 1:1000	Proteintech	11910
HuR	Rabbit	WB	1:200	ABclonal	A19622
BUD31	Rabbit	WB	1:500	Proteintech	11798
SF3A1	Rabbit	WB	1:2000	Proteintech	15858
SF3B3	Rabbit	WB	1:2000	Proteintech	14577
SNRNP200	Rabbit	WB	1:1000	Proteintech	23875
